# Supplementary material for: Transcriptomics and translatomics identify a robust inflammatory gene signature in brain endothelial cells after ischemic stroke
Source: J Neuroinflammation. 2023 Sep 11;20:207. doi: 10.1186/s12974-023-02888-6 (PMC10494365; doi:10.1186/s12974-023-02888-6)
Supplement: Supplementary file 2 — Additional file 2: Table S1. Pathway enrichment analysis for the Pdgf-RiboTag technique [file 12974_2023_2888_MOESM2_ESM.xls]

## Sheet: GSEAGO
Additional file 2- Enriched Genesets GO analysis of ischemia versus control for the Pdgf-RiboTag technique
Ontology	flagg	ID	Description	setSize	enrichmentScore	NES	pvalue	qvalues	rank	leading_edge	core_enrichment
BP	UP	GO:0042254	ribosome biogenesis	277	0.677495	3.01567	0.00133869	0.0346187	2980	tags=65%, list=22%, signal=52%	Nhp2/Pa2g4/Mybbp1a/Nop58/Ddx21/Dis3/Ipo4/Bysl/Rrs1/Tsr1/Wdr55/Wdr12/Nop16/Ddx56/Rps8/Ncl/Heatr3/Heatr1/C1qbp/Rrp12/Rpl7a/Npm1/Nifk/Ftsj3/Mrto4/Sdad1/Nat10/Mak16/Lyar/Rrp9/Bop1/Gar1/Rpf2/Noc2l/Utp4/Pwp1/Rpl35/Nle1/Mphosph10/Ltv1/Tbl3/Nop14/Ddx31/Ebna1bp2/Eif6/Rbis/Ran/Fbl/Wdr46/Nop56/Wdr74/Gtpbp4/Wdr43/Exosc2/Usp36/Riok3/Mdn1/Rpsa/Mettl16/Utp3/Rpl7l1/Utp18/Rrp15/Pwp2/Rsl1d1/Pak1ip1/Chd7/Rpl24/Brix…
BP	UP	GO:0022613	ribonucleoprotein complex biogenesis	382	0.649672	3.0064	0.00124378	0.0346187	2900	tags=60%, list=21%, signal=48%	Nhp2/Pa2g4/Mybbp1a/Nop58/Ddx21/Dis3/Ipo4/Bysl/Rrs1/Tsr1/Wdr55/Wdr12/Nop16/Ddx56/Rps8/Hsp90ab1/Ncl/Heatr3/Heatr1/C1qbp/Smn1/Rrp12/Rpl7a/Npm1/Nifk/Ftsj3/Mrto4/Sdad1/Nat10/Eif2s2/Mak16/Lyar/Rrp9/Bop1/Gar1/Rpf2/Noc2l/Utp4/Pwp1/Rpl35/Gemin5/Nle1/Denr/Mphosph10/Ltv1/Tbl3/Nop14/Ddx31/Ebna1bp2/Eif6/Rbis/Ran/Fbl/Wdr46/Nop56/Wdr74/Gtpbp4/Wdr43/Hsp90aa1/Exosc2/Usp36/Riok3/Mdn1/Rpsa/Mettl16/Utp3/Rpl7l1/Utp18…
BP	UP	GO:0016072	rRNA metabolic process	203	0.681046	2.94006	0.00140252	0.0346187	2980	tags=67%, list=22%, signal=53%	Nhp2/Pa2g4/Ddx21/Dis3/Bysl/Rrs1/Tsr1/Wdr55/Wdr12/Ddx56/Rps8/Ncl/Heatr1/Rrp12/Rpl7a/Npm1/Nifk/Ftsj3/Mrto4/Nat10/Mak16/Lyar/Rrp9/Bop1/Gar1/Rpf2/Utp4/Rpl35/Mphosph10/Tbl3/Nop14/Ebna1bp2/Eif6/Fbl/Wdr46/Wdr74/Gtpbp4/Wdr43/Exosc2/Usp36/Riok3/Mdn1/Mettl16/Utp3/Rpl7l1/Utp18/Rrp15/Pwp2/Rsl1d1/Chd7/Utp6/Nvl/Ddx27/Znhit6/Utp11/Ddx18/Npm3/Mphosph6/Pelo/Bms1/Rrp8/Nob1/Nol8/Tsr3/Bud23/Rps6/Nop2/Utp20/Exosc3/Dd…
BP	UP	GO:0006364	rRNA processing	196	0.678867	2.92027	0.00141243	0.0346187	2980	tags=66%, list=22%, signal=53%	Nhp2/Pa2g4/Ddx21/Dis3/Bysl/Rrs1/Tsr1/Wdr55/Wdr12/Ddx56/Rps8/Ncl/Heatr1/Rrp12/Rpl7a/Npm1/Nifk/Ftsj3/Mrto4/Nat10/Mak16/Lyar/Rrp9/Bop1/Gar1/Rpf2/Utp4/Rpl35/Mphosph10/Tbl3/Nop14/Ebna1bp2/Eif6/Fbl/Wdr46/Wdr74/Gtpbp4/Wdr43/Exosc2/Usp36/Riok3/Mdn1/Mettl16/Utp3/Rpl7l1/Utp18/Rrp15/Pwp2/Rsl1d1/Chd7/Utp6/Nvl/Ddx27/Znhit6/Utp11/Ddx18/Npm3/Mphosph6/Bms1/Rrp8/Nob1/Nol8/Tsr3/Bud23/Rps6/Nop2/Utp20/Exosc3/Ddx10/F…
CC	UP	GO:0030684	preribosome	76	0.75075	2.90173	0.00153846	0.0346187	2079	tags=70%, list=15%, signal=59%	Nop58/Bysl/Rrs1/Tsr1/Wdr12/Heatr1/Ftsj3/Mrto4/Fbxw8/Mak16/Rrp9/Bop1/Noc2l/Utp4/Mphosph10/Ltv1/Tbl3/Nop14/Ebna1bp2/Eif6/Fbl/Wdr46/Nop56/Wdr74/Riok3/Mdn1/Utp3/Utp18/Rrp15/Pwp2/Rsl1d1/Utp6/Utp11/Bms1/Nob1/Noc4l/Utp20/Ppan/Fcf1/Riok1/Kri1/Nip7/Dcaf13/Pdcd11/Rrp36/Nsa2/Rrp7a/Imp4/Rrp1b/Pes1/Rpf1/Nop9/Emg1
CC	UP	GO:0000502	proteasome complex	60	0.7695	2.82708	0.0016129	0.0346187	2390	tags=78%, list=17%, signal=65%	Psmd12/Vcp/Psmd2/Psmd1/Psma4/Psmb6/Psmc3/Psmc4/Uchl5/Psmd13/Psmc1/Psmd3/Psmd7/Psmd14/Psmd6/Psmd11/Psma1/Psmc2/Psmd8/Psmb2/Psmc5/Psma7/Psmd9/Adrm1/Psmd4/Psmb4/Psmc6/Psme3/Usp14/Rad23b/Psmb7/Psme1/Psmb5/Psma5/Psmb3/Ecpas/Zfand2a/Ide/Psma2/Psma3/Psma6/Psmb1/Sem1/Psme4/Ubqln1/Rad23a/Psmb10
CC	UP	GO:1905369	endopeptidase complex	66	0.751966	2.80651	0.0016129	0.0346187	2461	tags=76%, list=18%, signal=62%	Psmd12/Vcp/Psmd2/Psmd1/Psma4/Psmb6/Psmc3/Psmc4/Uchl5/Psmd13/Psmc1/Psmd3/Psmd7/Psmd14/Psmd6/Psmd11/Psma1/Psmc2/Psmd8/Psmb2/Psmc5/Psma7/Psmd9/Adrm1/Psmd4/Psmb4/Psmc6/Psme3/Usp14/Rad23b/Psmb7/Psme1/Psmb5/Psma5/Psmb3/Ecpas/Pigu/Zfand2a/Ide/Psma2/Psma3/Psma6/Psmb1/Sem1/Psme4/Ubqln1/Rad23a/Psmb10/Pigt/Gpaa1
BP	UP	GO:0042273	ribosomal large subunit biogenesis	68	0.747489	2.80039	0.00160514	0.0346187	1937	tags=65%, list=14%, signal=56%	Nhp2/Rrs1/Wdr12/Nop16/Heatr3/Rpl7a/Npm1/Nifk/Ftsj3/Mrto4/Sdad1/Mak16/Bop1/Rpf2/Noc2l/Rpl35/Nle1/Ebna1bp2/Eif6/Wdr74/Gtpbp4/Mdn1/Rpl7l1/Rrp15/Rsl1d1/Pak1ip1/Rpl24/Brix1/Nvl/Znhit6/Ddx18/Nop2/Surf6/Ppan/Rpl14/Rpl6/Nip7/Mrpl20/Rplp0/Mrpl11/Nsa2/Pes1/Nol9/Rpf1
BP	UP	GO:0034660	ncRNA metabolic process	408	0.604253	2.79706	0.00124844	0.0346187	2980	tags=53%, list=22%, signal=43%	Nhp2/Pa2g4/Tars/Ddx21/Dis3/Mettl1/Rars/Bysl/Rrs1/Tsr1/Wdr55/Eprs/Wdr12/Stat3/Lars/Ddx56/Rps8/Ncl/Pop1/Heatr1/Pus1/Srrt/Rrp12/Rpl7a/Rars2/Npm1/Iars/Nifk/Ftsj3/Mrto4/Nat10/Mak16/Lyar/Hars/Rrp9/Bop1/Gar1/Rpf2/Piwil2/Utp4/Rpl35/Mphosph10/Tbl3/Nop14/Ebna1bp2/Farsb/Eif6/Fbl/Wdr46/Trmt61a/Wdr74/Ctu2/Gars/Gtpbp4/Wdr43/Exosc2/Snd1/Usp36/Riok3/Nsun2/Pus7/Farsa/Cars/Mdn1/Sars/Mettl16/Utp3/Rpl7l1/Utp18/Rrp15…
BP	UP	GO:0034470	ncRNA processing	337	0.6075	2.7636	0.00128866	0.0346187	3130	tags=55%, list=23%, signal=44%	Nhp2/Pa2g4/Ddx21/Dis3/Mettl1/Bysl/Rrs1/Tsr1/Wdr55/Wdr12/Stat3/Ddx56/Rps8/Ncl/Pop1/Heatr1/Pus1/Srrt/Rrp12/Rpl7a/Npm1/Nifk/Ftsj3/Mrto4/Nat10/Mak16/Lyar/Rrp9/Bop1/Gar1/Rpf2/Utp4/Rpl35/Mphosph10/Tbl3/Nop14/Ebna1bp2/Eif6/Fbl/Wdr46/Trmt61a/Wdr74/Ctu2/Gtpbp4/Wdr43/Exosc2/Usp36/Riok3/Nsun2/Pus7/Mdn1/Mettl16/Utp3/Rpl7l1/Utp18/Rrp15/Pwp2/Rsl1d1/Chd7/Utp6/Nvl/Larp7/Ddx27/Znhit6/Utp11/Ddx18/Ago2/Npm3/Mphosph…
CC	UP	GO:0022624	proteasome accessory complex	23	0.892178	2.68245	0.00173913	0.0346187	1115	tags=91%, list=8%, signal=84%	Psmd12/Psmd2/Psmd1/Psmc3/Psmc4/Psmd13/Psmc1/Psmd3/Psmd7/Psmd14/Psmd6/Psmd11/Psmc2/Psmd8/Psmc5/Psmd9/Adrm1/Psmd4/Psmc6/Psme3/Psme1
MF	UP	GO:0043021	ribonucleoprotein complex binding	133	0.641271	2.66062	0.00146413	0.0346187	2848	tags=57%, list=21%, signal=46%	Hspa5/Nme1/Ung/Eif3c/C1qbp/Eif5a/Npm1/Larp1/Snrnp70/Bop1/Timm50/Piwil2/Rpl35/Gemin5/Eif6/Apobec1/Naa15/Sec61a1/Eif2s1/Snd1/Rpsa/Srp72/Secisbp2/Snrpd2/Snrpd1/Eif1a/Nvl/Prmt7/Snrpd3/Abcf1/Ybx3/Prmt5/Prmt1/Zc3h12a/Abce1/Rack1/Ezh2/Gadd45gip1/Cpeb2/Prpf31/Prmt3/Sec61b/Ifih1/Eri1/Cpeb4/Dhx29/Dnajc1/Snrpc/Csnk2b/Snrpe/Ppih/Pim1/Srp54a/Xpo5/Dhx33/Snrpb/Naa16/Hnrnpu/Ptcd3/Bag6/Eef2/Efl1/Eif3k/Mdm2/Zfp598…
CC	UP	GO:1905368	peptidase complex	88	0.68067	2.66045	0.0015361	0.0346187	2651	tags=63%, list=19%, signal=51%	Psmd12/Vcp/Psmd2/Afg3l1/Psmd1/Psma4/Psmb6/Psmc3/Psmc4/Uchl5/Psmd13/Psmc1/Psmd3/Psmd7/Psmd14/Psmd6/Psmd11/Psma1/Psmc2/Psmd8/Psmb2/Psmc5/Psma7/Psmd9/Adrm1/Psmd4/Psmb4/Psmc6/Psme3/Usp14/Rad23b/Psmb7/Psme1/Psmb5/Psma5/Psmb3/Ecpas/Afg3l2/Pigu/Zfand2a/Ide/Psma2/Psma3/Psma6/Psmb1/Sem1/Eny2/Psme4/Ubqln1/Rad23a/Psmb10/Pigt/Gpaa1/Spcs2/Taf9/Spcs3
CC	UP	GO:0005838	proteasome regulatory particle	21	0.904713	2.62661	0.00180832	0.0346187	916	tags=90%, list=7%, signal=85%	Psmd12/Psmd2/Psmd1/Psmc3/Psmc4/Psmd13/Psmc1/Psmd3/Psmd7/Psmd14/Psmd6/Psmd11/Psmc2/Psmd8/Psmc5/Psmd9/Adrm1/Psmd4/Psmc6
CC	UP	GO:0005681	spliceosomal complex	173	0.616145	2.62101	0.00142653	0.0346187	3611	tags=61%, list=26%, signal=45%	Lgals3/Snrpa1/Hnrnpa1/Ncl/Alyref/Snrnp70/Ybx1/Rbm28/U2af1/Srsf2/Cwc27/Ppil1/U2af2/Snrpd2/Snrpd1/Prpf3/Snrpd3/Syncrip/Rbm17/Ddx39b/Rbm8a/Hnrnpa3/Dhx8/Lsm4/Snrpa/Lsm7/Luc7l3/Bud31/Dhx32/Txnl4a/Prkrip1/Hnrnpm/Ddx23/Prpf31/Ppie/Usp39/Ddx41/Snrnp40/Sf3b3/Prpf40a/Hnrnpa2b1/Sf3a3/Pnn/Snrpe/Eftud2/Sf3b4/Srsf1/Cwc25/Rnpc3/Lsm2/Snrnp35/Cdc5l/Sf3a2/Snrpb/Hnrnpu/Hspa8/Isy1/Srrm1/Tra2a/Rbmxl1/Cwc22/Luc7l/Wbp4…
CC	UP	GO:0044391	ribosomal subunit	174	0.61103	2.60373	0.00141844	0.0346187	3565	tags=64%, list=26%, signal=48%	Rps8/Rpl18/Mrps10/Rpl7a/Npm1/Mrpl17/Mrpl52/Mrps28/Mrpl45/Rpl35/Mrpl33/Rpl39l/Rpl8/Mrpl54/Mrps18b/Isg15/Rpsa/Rpl7l1/Mrpl2/Rpl24/Mrps18a/Rpl28/Mrpl16/Mrpl37/Mrpl21/Rpl19/Rps2/Rps6/Rps27l/Mrpl35/Mrpl12/Rpl14/Rack1/Mrps5/Mrpl58/Mrps22/Rpl6/Rpl36/Mrpl20/Mrpl36/Mrpl51/Rplp0/Mrpl39/Mrpl11/Mrpl15/Dhx29/Rps26/Mrpl19/Rps19/Mrpl28/Mrpl34/Larp4/Mrps24/Mrps7/Dap3/Mrpl40/Mrpl47/Mrpl27/Mrps12/Mrps15/Zcchc17/Ndu…
BP	UP	GO:0006405	RNA export from nucleus	75	0.663865	2.55652	0.00153846	0.0346187	3339	tags=67%, list=24%, signal=51%	Ddx39a/Nup62/Rrs1/Eif5a/Npm1/Sdad1/Nup93/Ltv1/Eif6/Ran/Nsun2/Ddx39b/Ddx19b/Abce1/Ssb/Xpo1/Thoc6/Ddx19a/Thoc5/Rae1/Nup188/Nup160/Polr2d/Hnrnpa2b1/Thoc3/Tpr/Thoc1/Sem1/Xpo5/Eny2/Nop9/Iws1/Pom121/Rbm27/Phax/Nup85/Nup107/Sarnp/Lsg1/Dhx9/Xpot/Rps15/Nup88/Nol6/Srsf3/Nup133/Nxt1/Zc3h11a/Ncbp1/Khdrbs1
CC	UP	GO:0005840	ribosome	207	0.586445	2.54788	0.00137174	0.0346187	3565	tags=62%, list=26%, signal=47%	Rps8/Rpl18/Mrps10/Rpl7a/Npm1/Mrpl17/Larp1/Mrpl52/Mrps28/Mrpl45/Eif2ak2/Rpl35/Mrpl33/Rpl39l/Rpl8/Mrpl54/Mrps18b/Btf3/Isg15/Rpsa/Rpl7l1/Mrpl2/Rpl24/Abcf1/Mrps18a/Rpl28/Mrpl16/Mrpl37/Mrpl21/Rpl19/Rps2/Rps6/Rps27l/Mrpl35/Mrpl12/Rpl14/Rack1/Mrps5/Nufip1/Gadd45gip1/Mrpl58/Mrps22/Rpl6/Rpl41/Rpl36/Mrpl20/Mrpl36/Mrpl51/Rplp0/Mrpl39/Mrpl11/Mrpl15/Dhx29/Rps26/Mrpl19/Larp4b/Rps19/Mrpl28/Mrpl34/Larp4/Mrps24/M…
CC	UP	GO:0015934	large ribosomal subunit	108	0.631683	2.53206	0.00151286	0.0346187	3153	tags=60%, list=23%, signal=47%	Rpl18/Rpl7a/Npm1/Mrpl17/Mrpl52/Mrpl45/Rpl35/Mrpl33/Rpl39l/Rpl8/Mrpl54/Rpl7l1/Mrpl2/Rpl24/Mrps18a/Rpl28/Mrpl16/Mrpl37/Mrpl21/Rpl19/Mrpl35/Mrpl12/Rpl14/Mrpl58/Rpl6/Rpl36/Mrpl20/Mrpl36/Mrpl51/Rplp0/Mrpl39/Mrpl11/Mrpl15/Mrpl19/Mrpl28/Mrpl34/Mrpl40/Mrpl47/Mrpl27/Zcchc17/Ndufab1/Rpl10a/Mrpl24/Rpl5/Mrpl13/Rpl22/Mrpl1/Malsu1/Mrpl42/Rpl11/Rpl3/Rpl38/Mrpl32/Mrpl57/Rpl27/Rpl4/Rpl32/Mrpl18/Mrpl55/Rpl15/Rpl13…
BP	UP	GO:0042274	ribosomal small subunit biogenesis	70	0.666817	2.52529	0.00157729	0.0346187	3580	tags=76%, list=26%, signal=56%	Bysl/Rrs1/Tsr1/Rps8/Heatr1/Npm1/Nat10/Utp4/Ltv1/Tbl3/Nop14/Wdr46/Riok3/Rpsa/Utp3/Pwp2/Utp6/Bms1/Rps2/Nob1/Tsr3/Rps6/Rps27l/Surf6/Fcf1/Riok1/Kri1/Ddx52/Dcaf13/Dhx37/Rrp36/Rpp40/Rrp7a/Rps19/Mrps7/Nol11/Nop9/Helb/Nom1/Fam207a/Rps5/Rps17/Rpl38/Rps15/Srfbp1/Rcl1/Gtf2h5/Ngdn/Utp25/Rps7/Mrps11/Rps10/Nol10
CC	UP	GO:0000313	organellar ribosome	90	0.643526	2.52269	0.00152439	0.0346187	3565	tags=71%, list=26%, signal=53%	Mrps10/Mrpl17/Mrpl52/Mrps28/Mrpl45/Mrpl33/Mrpl54/Mrps18b/Mrpl2/Mrps18a/Mrpl16/Mrpl37/Mrpl21/Mrpl35/Mrpl12/Mrps5/Mrpl58/Mrps22/Mrpl20/Mrpl36/Mrpl51/Mrpl39/Mrpl11/Mrpl15/Mrpl19/Mrpl28/Mrpl34/Mrps24/Mrps7/Dap3/Mrpl40/Mrpl47/Mrpl27/Mrps12/Chchd1/Mrps15/Ndufab1/Mrps6/Mrpl24/Mrps2/Mrps16/Mrps34/Mrps31/Mrpl13/Mrps36/Mrpl1/Malsu1/Mrpl42/Mrpl32/Mrpl57/Mrps18c/Mrpl18/Mrpl55/Mrpl43/Mrpl41/Mrpl38/Mief1/Mrps2…
CC	UP	GO:0005761	mitochondrial ribosome	90	0.643526	2.52269	0.00152439	0.0346187	3565	tags=71%, list=26%, signal=53%	Mrps10/Mrpl17/Mrpl52/Mrps28/Mrpl45/Mrpl33/Mrpl54/Mrps18b/Mrpl2/Mrps18a/Mrpl16/Mrpl37/Mrpl21/Mrpl35/Mrpl12/Mrps5/Mrpl58/Mrps22/Mrpl20/Mrpl36/Mrpl51/Mrpl39/Mrpl11/Mrpl15/Mrpl19/Mrpl28/Mrpl34/Mrps24/Mrps7/Dap3/Mrpl40/Mrpl47/Mrpl27/Mrps12/Chchd1/Mrps15/Ndufab1/Mrps6/Mrpl24/Mrps2/Mrps16/Mrps34/Mrps31/Mrpl13/Mrps36/Mrpl1/Malsu1/Mrpl42/Mrpl32/Mrpl57/Mrps18c/Mrpl18/Mrpl55/Mrpl43/Mrpl41/Mrpl38/Mief1/Mrps2…
BP	UP	GO:0006403	RNA localization	164	0.591719	2.52125	0.00142857	0.0346187	2433	tags=46%, list=18%, signal=38%	Ddx39a/Nop58/Nup62/Igf2bp2/Cct2/Rrs1/Hnrnpa1/Zfp36/Tcp1/Eif5a/Npm1/Alyref/Sdad1/Nup93/Ybx1/Ltv1/Eif6/Ran/Fbl/Exosc2/Nsun2/Cct4/Znhit6/Nup54/Ddx39b/Nup43/Hnrnpa3/Ddx19b/Htt/Ndc1/Nupl2/Myo1c/Exosc3/Abce1/Exosc10/Ssb/Sec13/Lrpprc/Xpo1/Thoc6/Ddx19a/Sfpq/Thoc5/Nup210/Rae1/Nup188/Nup160/Polr2d/Khsrp/Hnrnpa2b1/Thoc3/Tpr/Pih1d1/Nup98/Thoc1/Srsf1/Ranbp2/Sem1/Xpo5/Eny2/Nop9/Bicd2/Iws1/Hnrnpu/Pnpt1/Pom121/R…
MF	UP	GO:0004812	aminoacyl-tRNA ligase activity	41	0.733222	2.50254	0.00162075	0.0346187	1743	tags=56%, list=13%, signal=49%	Tars/Rars/Eprs/Lars/Rars2/Iars/Hars/Farsb/Gars/Farsa/Cars/Sars/Kars/Vars/Qars/Wars/Mars1/Yars/Aars/Nars/Lrrc47/Dars/Tars2
MF	UP	GO:0016875	ligase activity, forming carbon-oxygen bonds	41	0.733222	2.50254	0.00162075	0.0346187	1743	tags=56%, list=13%, signal=49%	Tars/Rars/Eprs/Lars/Rars2/Iars/Hars/Farsb/Gars/Farsa/Cars/Sars/Kars/Vars/Qars/Wars/Mars1/Yars/Aars/Nars/Lrrc47/Dars/Tars2
BP	UP	GO:0030490	maturation of SSU-rRNA	47	0.71196	2.49873	0.00162602	0.0346187	2163	tags=62%, list=16%, signal=52%	Bysl/Rrs1/Tsr1/Rps8/Heatr1/Nat10/Utp4/Tbl3/Nop14/Wdr46/Riok3/Utp3/Pwp2/Utp6/Bms1/Nob1/Tsr3/Fcf1/Riok1/Kri1/Ddx52/Dcaf13/Dhx37/Rrp36/Rpp40/Rps19/Nol11/Nop9/Helb
BP	UP	GO:0000470	maturation of LSU-rRNA	28	0.794161	2.4891	0.00168919	0.0346187	1937	tags=79%, list=14%, signal=68%	Nhp2/Wdr12/Rpl7a/Npm1/Nifk/Ftsj3/Mak16/Bop1/Rpf2/Rpl35/Eif6/Gtpbp4/Rpl7l1/Rrp15/Rsl1d1/Znhit6/Ddx18/Nop2/Nsa2/Pes1/Nol9/Rpf1
MF	UP	GO:0004386	helicase activity	134	0.59875	2.48717	0.00146413	0.0346187	2905	tags=55%, list=21%, signal=44%	Ddx39a/Mcm5/Mcm2/Mcm6/Ddx21/Ddx56/Eif4a1/Mcm4/Mcm3/Mcm7/Hells/Rfc3/Ddx31/Dhx58/Rad54l/Gtf2f2/Chd7/Ddx27/Ddx18/Ddx39b/Ddx55/Dhx8/G3bp1/Ddx19b/Ddx1/Dhx32/Ddx10/Ruvbl2/Helq/Rfc5/Brip1/Ddx52/Ddx49/Ddx19a/Rfc4/Dscc1/Xrcc6/Ruvbl1/Ddx41/Ifih1/Ddx46/Smarca4/Ddx51/Chd4/Dhx29/Fancm/Dicer1/Ddx11/Ino80/Dhx33/Ddx24/Gins2/Chd1/Rfc2/Helb/Smarca5/Ercc3/Ddx54/Mre11a/Upf1/Skiv2l/Dhx9/Ascc3/Rtel1/Chd1l/Eif4a3/Dhx15…
BP	UP	GO:0071166	ribonucleoprotein complex localization	63	0.670345	2.47803	0.00162338	0.0346187	3297	tags=67%, list=24%, signal=51%	Ddx39a/Rrs1/Eif5a/Npm1/Sdad1/Nup93/Ltv1/Eif6/Ran/Nsun2/Ddx39b/Ddx19b/Abce1/Ssb/Xpo1/Prpf31/Thoc6/Ddx19a/Thoc5/Rae1/Nup160/Polr2d/Hnrnpa2b1/Thoc3/Tpr/Thoc1/Sem1/Eny2/Nop9/Iws1/Nup85/Nup107/Sarnp/Lsg1/Xpot/Rps15/Nup88/Nol6/Srsf3/Nup133/Zc3h11a/Ncbp1
MF	UP	GO:0003735	structural constituent of ribosome	143	0.590413	2.47283	0.00145349	0.0346187	3564	tags=64%, list=26%, signal=48%	Rps8/Rpl18/Mrps10/Mrpl17/Mrpl52/Rpl35/Mrpl33/Rpl8/Mrpl54/Mrps18b/Rpsa/Rpl7l1/Mrpl2/Rpl24/Mrps18a/Rpl28/Mrpl16/Mrpl37/Mrpl21/Rpl19/Rps2/Rps6/Rps27l/Mrpl35/Mrpl12/Rpl14/Mrps5/Mrps22/Rpl6/Rpl41/Rpl36/Mrpl20/Mrpl36/Mrpl51/Rplp0/Mrpl39/Mrpl11/Mrpl15/Rps26/Mrpl19/Rps19/Mrpl28/Mrpl34/Mrps24/Mrps7/Dap3/Mrpl47/Mrpl27/Rpl22l1/Mrps12/Mrps15/Rpl10a/Mrps6/Mrpl24/Mrps2/Rpl5/Mrps16/Mrps34/Mrps31/Mrpl13/Rpl22/Rp…
BP	UP	GO:0071426	ribonucleoprotein complex export from nucleus	62	0.668432	2.46916	0.00162075	0.0346187	3297	tags=66%, list=24%, signal=50%	Ddx39a/Rrs1/Eif5a/Npm1/Sdad1/Nup93/Ltv1/Eif6/Ran/Nsun2/Ddx39b/Ddx19b/Abce1/Ssb/Xpo1/Thoc6/Ddx19a/Thoc5/Rae1/Nup160/Polr2d/Hnrnpa2b1/Thoc3/Tpr/Thoc1/Sem1/Eny2/Nop9/Iws1/Nup85/Nup107/Sarnp/Lsg1/Xpot/Rps15/Nup88/Nol6/Srsf3/Nup133/Zc3h11a/Ncbp1
BP	UP	GO:0006418	tRNA aminoacylation for protein translation	40	0.729844	2.46721	0.00164474	0.0346187	1743	tags=55%, list=13%, signal=48%	Tars/Rars/Eprs/Lars/Rars2/Iars/Hars/Farsb/Gars/Farsa/Cars/Sars/Kars/Vars/Qars/Wars/Mars1/Yars/Aars/Nars/Dars/Tars2
BP	UP	GO:0071826	ribonucleoprotein complex subunit organization	166	0.5783	2.45668	0.00143266	0.0346187	3343	tags=58%, list=24%, signal=44%	Vcp/Rrs1/Hsp90ab1/Smn1/Mrto4/Eif2s2/Bop1/Rpf2/Gemin5/Nle1/Denr/Eif6/Hsp90aa1/Mdn1/Rpsa/Snrpd2/Pwp2/Snrpd1/Rpl24/Prpf3/Brix1/Prmt7/Snrpd3/Srsf6/Znhit6/Ago2/Ddx39b/Prmt5/Dhx8/Lsm4/Rps2/Eif3a/Luc7l3/Nop2/Rps27l/Ppan/Strap/Ruvbl2/Nufip1/Rpl6/Prpf31/Usp39/Ruvbl1/Mrpl20/Tarbp2/Rplp0/Mrpl11/Dhx29/Polr2d/Rrp7a/Snrpc/Rps19/Sf3a3/Pih1d1/Mrps7/Snrpe/Dicer1/Srsf1/Eif3d/Lsm2/Gemin6/Sf3a2/Snrpb/Ptges3/Isy1/Eif…
BP	UP	GO:0043039	tRNA aminoacylation	43	0.706808	2.44407	0.00160772	0.0346187	1743	tags=51%, list=13%, signal=45%	Tars/Rars/Eprs/Lars/Rars2/Iars/Hars/Farsb/Gars/Farsa/Cars/Sars/Kars/Vars/Qars/Wars/Mars1/Yars/Aars/Nars/Dars/Tars2
BP	UP	GO:0022618	ribonucleoprotein complex assembly	159	0.577128	2.44045	0.00145349	0.0346187	3343	tags=59%, list=24%, signal=45%	Rrs1/Hsp90ab1/Smn1/Mrto4/Eif2s2/Bop1/Rpf2/Gemin5/Nle1/Denr/Eif6/Hsp90aa1/Mdn1/Rpsa/Snrpd2/Pwp2/Snrpd1/Rpl24/Prpf3/Brix1/Prmt7/Snrpd3/Srsf6/Znhit6/Ago2/Ddx39b/Prmt5/Lsm4/Rps2/Eif3a/Luc7l3/Nop2/Rps27l/Ppan/Strap/Ruvbl2/Nufip1/Rpl6/Prpf31/Usp39/Ruvbl1/Mrpl20/Tarbp2/Rplp0/Mrpl11/Dhx29/Polr2d/Rrp7a/Snrpc/Rps19/Sf3a3/Pih1d1/Mrps7/Snrpe/Dicer1/Srsf1/Eif3d/Lsm2/Gemin6/Sf3a2/Snrpb/Ptges3/Isy1/Eif5/Rbmxl1/…
MF	UP	GO:0051082	unfolded protein binding	79	0.628258	2.43256	0.00153139	0.0346187	2225	tags=44%, list=16%, signal=37%	Cct3/Hspa9/Cct2/Cct8/Hspa5/Hspa1a/Hspa1b/Cct6a/Calr/Dnajb11/Hsp90ab1/Heatr3/Tcp1/Npm1/Cct5/Cct7/Hsp90b1/Hsp90aa1/Cct4/Serpinh1/Grpel1/Naca/Hspe1/Uggt1/Nudcd2/Pfdn1/Ccdc115/Pfdn6/Tbce/Hspa1l/Hspa8/Ptges3/Ern1/Cryab/Trap1
CC	UP	GO:0000315	organellar large ribosomal subunit	59	0.663256	2.42872	0.0016	0.0346187	3464	tags=69%, list=25%, signal=52%	Mrpl17/Mrpl52/Mrpl45/Mrpl33/Mrpl54/Mrpl2/Mrps18a/Mrpl16/Mrpl37/Mrpl21/Mrpl35/Mrpl12/Mrpl58/Mrpl20/Mrpl36/Mrpl51/Mrpl39/Mrpl11/Mrpl15/Mrpl19/Mrpl28/Mrpl34/Mrpl40/Mrpl47/Mrpl27/Ndufab1/Mrpl24/Mrpl13/Mrpl1/Malsu1/Mrpl42/Mrpl32/Mrpl57/Mrpl18/Mrpl55/Mrpl43/Mrpl41/Mrpl38/Mief1/Mrps30/Mrpl23
CC	UP	GO:0005762	mitochondrial large ribosomal subunit	59	0.663256	2.42872	0.0016	0.0346187	3464	tags=69%, list=25%, signal=52%	Mrpl17/Mrpl52/Mrpl45/Mrpl33/Mrpl54/Mrpl2/Mrps18a/Mrpl16/Mrpl37/Mrpl21/Mrpl35/Mrpl12/Mrpl58/Mrpl20/Mrpl36/Mrpl51/Mrpl39/Mrpl11/Mrpl15/Mrpl19/Mrpl28/Mrpl34/Mrpl40/Mrpl47/Mrpl27/Ndufab1/Mrpl24/Mrpl13/Mrpl1/Malsu1/Mrpl42/Mrpl32/Mrpl57/Mrpl18/Mrpl55/Mrpl43/Mrpl41/Mrpl38/Mief1/Mrps30/Mrpl23
CC	UP	GO:0030687	preribosome, large subunit precursor	24	0.800622	2.42502	0.0017301	0.0346187	1937	tags=79%, list=14%, signal=68%	Rrs1/Wdr12/Ftsj3/Mrto4/Fbxw8/Mak16/Bop1/Noc2l/Ebna1bp2/Eif6/Wdr74/Mdn1/Rrp15/Ppan/Nip7/Nsa2/Rrp1b/Pes1/Rpf1
BP	UP	GO:0051236	establishment of RNA localization	144	0.57687	2.42145	0.00145138	0.0346187	3339	tags=55%, list=24%, signal=42%	Ddx39a/Nup62/Igf2bp2/Rrs1/Hnrnpa1/Zfp36/Eif5a/Npm1/Alyref/Sdad1/Nup93/Ybx1/Ltv1/Eif6/Ran/Nsun2/Nup54/Ddx39b/Nup43/Hnrnpa3/Ddx19b/Htt/Ndc1/Nupl2/Myo1c/Abce1/Ssb/Sec13/Lrpprc/Xpo1/Thoc6/Ddx19a/Sfpq/Thoc5/Nup210/Rae1/Nup188/Nup160/Polr2d/Khsrp/Hnrnpa2b1/Thoc3/Tpr/Nup98/Thoc1/Srsf1/Ranbp2/Sem1/Xpo5/Eny2/Nop9/Bicd2/Iws1/Hnrnpu/Pnpt1/Pom121/Rbm27/Phax/Nup85/Srsf7/Nup107/Sarnp/Terf2/Lsg1/Dhx9/Xpot/Flot1…
BP	UP	GO:0043038	amino acid activation	44	0.696756	2.42003	0.00162602	0.0346187	1743	tags=50%, list=13%, signal=44%	Tars/Rars/Eprs/Lars/Rars2/Iars/Hars/Farsb/Gars/Farsa/Cars/Sars/Kars/Vars/Qars/Wars/Mars1/Yars/Aars/Nars/Dars/Tars2
BP	UP	GO:0050657	nucleic acid transport	141	0.580376	2.41997	0.00147493	0.0346187	3339	tags=56%, list=24%, signal=43%	Ddx39a/Nup62/Igf2bp2/Rrs1/Hnrnpa1/Zfp36/Eif5a/Npm1/Alyref/Sdad1/Nup93/Ybx1/Ltv1/Eif6/Ran/Nsun2/Nup54/Ddx39b/Nup43/Hnrnpa3/Ddx19b/Htt/Ndc1/Nupl2/Myo1c/Abce1/Ssb/Sec13/Lrpprc/Xpo1/Thoc6/Ddx19a/Sfpq/Thoc5/Nup210/Rae1/Nup188/Nup160/Polr2d/Khsrp/Hnrnpa2b1/Thoc3/Tpr/Nup98/Thoc1/Srsf1/Ranbp2/Sem1/Xpo5/Eny2/Nop9/Bicd2/Iws1/Hnrnpu/Pnpt1/Pom121/Rbm27/Phax/Nup85/Srsf7/Nup107/Sarnp/Terf2/Lsg1/Dhx9/Xpot/Flot1…
BP	UP	GO:0050658	RNA transport	141	0.580376	2.41997	0.00147493	0.0346187	3339	tags=56%, list=24%, signal=43%	Ddx39a/Nup62/Igf2bp2/Rrs1/Hnrnpa1/Zfp36/Eif5a/Npm1/Alyref/Sdad1/Nup93/Ybx1/Ltv1/Eif6/Ran/Nsun2/Nup54/Ddx39b/Nup43/Hnrnpa3/Ddx19b/Htt/Ndc1/Nupl2/Myo1c/Abce1/Ssb/Sec13/Lrpprc/Xpo1/Thoc6/Ddx19a/Sfpq/Thoc5/Nup210/Rae1/Nup188/Nup160/Polr2d/Khsrp/Hnrnpa2b1/Thoc3/Tpr/Nup98/Thoc1/Srsf1/Ranbp2/Sem1/Xpo5/Eny2/Nop9/Bicd2/Iws1/Hnrnpu/Pnpt1/Pom121/Rbm27/Phax/Nup85/Srsf7/Nup107/Sarnp/Terf2/Lsg1/Dhx9/Xpot/Flot1…
CC	DW	GO:0098948	intrinsic component of postsynaptic specialization membrane	96	-0.566655	-2.40973	0.00292398	0.0346187	3964	tags=66%, list=29%, signal=47%	Chrna3/Rtn4/Clstn3/Dcc/Nrcam/Nlgn2/Chrm3/Neto1/Gabrb2/Lrrc7/Adcy1/Lrrc4/Epha7/Lrrc4b/Oprd1/Chrna7/Dlg4/Chrm1/Grin1/Clstn2/Gria1/Grid1/Shisa7/Cnih2/Slitrk1/Shisa9/Gria4/Nlgn1/Scn8a/Grin2a/Cacng3/Dlg2/Mpp2/Ptprs/Lrrtm3/Grin2b/Sorcs3/Adra2a/Clstn1/Chrm4/Lrrtm2/Atp2b2/Rgs7bp/Lrrc4c/Cdh10/Adam22/Grm1/Lrfn1/Gabra5/Lrfn5/Gabrg2/Glra3/Gabrb3/Lrrtm4/Plppr4/Slitrk3/Lrfn2/Gria2/Gabra4/Slc16a7/Gabra1/Ptpro/K…
BP	UP	GO:0070198	protein localization to chromosome, telomeric region	25	0.785953	2.40798	0.00170648	0.0346187	840	tags=44%, list=6%, signal=41%	Cct3/Cct2/Cct8/Cct6a/Tcp1/Cct5/Gnl3/Cct7/Macroh2a1/Cct4/Pinx1
CC	UP	GO:0030686	90S preribosome	28	0.766549	2.40256	0.00168919	0.0346187	2927	tags=89%, list=21%, signal=70%	Wdr12/Heatr1/Bop1/Noc2l/Utp4/Mphosph10/Tbl3/Nop14/Utp18/Pwp2/Rsl1d1/Utp6/Bms1/Noc4l/Utp20/Kri1/Rrp36/Rrp7a/Imp4/Pes1/Nop9/Wdr36/Fam207a/Srfbp1/Nol6
MF	UP	GO:0000049	tRNA binding	60	0.652204	2.39615	0.0016129	0.0346187	2801	tags=53%, list=20%, signal=43%	Mettl1/Rars/Pus1/Iars/Nat10/Ctu2/Nsun2/Farsa/Cars/Sars/Aimp1/Kars/Mars1/Ssb/Yars/Aars/Rpl6/Trmu/Slfn8/Trnau1ap/Slfn9/Xpo5/Eef1a1/Trmt1/Yrdc/Trmt10a/Sars2/Dtd2/Tyw5/Xpot/Iars2/Nemf
BP	UP	GO:0048246	macrophage chemotaxis	38	0.712333	2.38546	0.00163666	0.0346187	473	tags=32%, list=3%, signal=31%	Lgals3/Ccl2/Ccl3/Ccl12/Gpr35/Csf1/C5ar1/Thbs1/Mif/C3ar1/Ednrb/Slamf1
CC	UP	GO:0032040	small-subunit processome	37	0.714963	2.38521	0.00162075	0.0346187	1692	tags=57%, list=12%, signal=50%	Nop58/Heatr1/Rrp9/Utp4/Mphosph10/Tbl3/Nop14/Fbl/Wdr46/Nop56/Utp3/Utp18/Pwp2/Utp6/Utp11/Noc4l/Utp20/Fcf1/Dcaf13/Pdcd11/Imp4
BP	UP	GO:0006457	protein folding	141	0.571452	2.38276	0.00147493	0.0346187	2225	tags=40%, list=16%, signal=34%	Hspd1/Cct3/Hspa9/P4hb/Cct2/Cct8/Hspa5/Hspa1a/Hspa1b/Cct6a/Calr/Pdcd5/Dnajb11/Hsp90ab1/Tcp1/Pdia4/Hsph1/Cct5/Cct7/Hsp90b1/Cwc27/Hsp90aa1/Dnajc3/Ppil1/Cct4/Pdia3/Grpel1/Cd74/Ero1a/Hspe1/Dnajc25/Ppid/Ptges3l/Fkbp1a/Ppia/Tor2a/Ahsa2/Ppie/Ahsa1/Ppig/Nudcd2/Pfdn1/Dnajc1/Tbcd/Ppib/Ppih/Ranbp2/Pfdn6/Tor1b/Erp44/Tbce/Hspa1l/Hspa8/Ptges3/Cryab/Trap1
BP	UP	GO:0051028	mRNA transport	99	0.599899	2.37781	0.00151515	0.0346187	2268	tags=46%, list=17%, signal=39%	Ddx39a/Nup62/Igf2bp2/Hnrnpa1/Zfp36/Eif5a/Alyref/Nup93/Nsun2/Nup54/Ddx39b/Nup43/Hnrnpa3/Ddx19b/Htt/Ndc1/Nupl2/Myo1c/Sec13/Lrpprc/Xpo1/Thoc6/Ddx19a/Thoc5/Nup210/Rae1/Nup188/Nup160/Polr2d/Khsrp/Hnrnpa2b1/Thoc3/Tpr/Nup98/Thoc1/Srsf1/Ranbp2/Sem1/Eny2/Bicd2/Iws1/Pom121/Nup85/Srsf7/Nup107/Sarnp
BP	UP	GO:0030593	neutrophil chemotaxis	77	0.614961	2.37656	0.0015456	0.0346187	1906	tags=39%, list=14%, signal=34%	Lgals3/Ccl2/Spp1/Ccl3/Ccl12/Ccl7/C5ar1/Ccl9/Trem1/Ccl4/Cxcl3/C3ar1/Trem3/C1qbp/Cxcl10/Pf4/Vav3/Ccl24/Dysf/Edn1/Cd74/S100a8/S100a9/Ccl11/Cxcl13/Ppib/Bst1/Ccl5/Il1b/Cxcl1
CC	DW	GO:0099060	integral component of postsynaptic specialization membrane	90	-0.565637	-2.37639	0.00289017	0.0346187	3964	tags=66%, list=29%, signal=47%	Chrna3/Rtn4/Clstn3/Dcc/Nrcam/Nlgn2/Chrm3/Neto1/Gabrb2/Lrrc7/Adcy1/Lrrc4/Epha7/Lrrc4b/Oprd1/Chrna7/Chrm1/Grin1/Clstn2/Gria1/Grid1/Shisa7/Cnih2/Slitrk1/Shisa9/Gria4/Nlgn1/Scn8a/Grin2a/Cacng3/Ptprs/Lrrtm3/Grin2b/Sorcs3/Adra2a/Clstn1/Chrm4/Lrrtm2/Atp2b2/Lrrc4c/Cdh10/Adam22/Grm1/Lrfn1/Gabra5/Lrfn5/Gabrg2/Glra3/Gabrb3/Lrrtm4/Plppr4/Slitrk3/Lrfn2/Gria2/Gabra4/Slc16a7/Gabra1/Ptpro/Kcnd2
BP	UP	GO:0000460	maturation of 5.8S rRNA	34	0.728491	2.37624	0.00165289	0.0346187	2029	tags=68%, list=15%, signal=58%	Rrs1/Wdr12/Npm1/Ftsj3/Mak16/Bop1/Eif6/Exosc2/Rrp15/Mphosph6/Exosc3/Fcf1/Exosc10/Exosc4/Kri1/Rpp40/Eri1/Nsa2/Pes1/Nol9/Rpf1/Exosc9/Nop9
BP	DW	GO:0050432	catecholamine secretion	58	-0.608292	-2.37441	0.0027248	0.0346187	3352	tags=60%, list=24%, signal=46%	Crhr1/Chrna7/Kcnb1/Npy2r/Syt3/Vip/Htr6/Syt15/Htr1b/Prkcb/Sncg/Kcna2/Htr2a/Oprk1/Crh/Syt13/Rab3a/Pcp4/P2ry1/Syt10/Gabbr1/Stx1a/Syt1/Syt17/Cnr1/Syt4/Snca/Ly6e/Pink1/Ptgs1/Cxcl12/Cadps/Entpd1/Ptger3/P2ry12
CC	DW	GO:0045211	postsynaptic membrane	282	-0.474	-2.37314	0.00392157	0.0358346	4101	tags=57%, list=30%, signal=41%	Prrt1/Tiam1/Slc6a11/Grm3/Grik1/Slc6a1/Chrna3/Gabrb1/Rtn4/Grm7/Clstn3/Shank2/Dcc/Grm2/Shank1/Nrcam/Pten/Nlgn2/Ddn/Kcna4/Dlgap1/Rph3a/Chrm3/Neto1/Gabrb2/Adam10/Pacsin1/Lrrc7/Adcy1/Cspg5/Tenm2/Lrrc4/Erbb3/Epha7/Lrrc4b/Lin7a/Oprd1/Kcnh1/Arc/Chrna7/Cnih3/Kcnb1/Crkl/Kcnc3/Dlg4/Kcnc1/Chrm1/Grin1/Apbb1/Igsf21/Clstn2/Gabrg3/Gria1/Ctnna2/Epn1/Slc6a6/Kcnc4/Chrm2/Kctd8/Ank2/Ank3/Kctd16/Lin7c/Cdh9/Kcnj4/Magi2…
BP	UP	GO:1904814	regulation of protein localization to chromosome, telomeric region	13	0.930212	2.37265	0.00186567	0.0346187	648	tags=77%, list=5%, signal=73%	Cct3/Cct2/Cct8/Cct6a/Tcp1/Cct5/Gnl3/Cct7/Macroh2a1/Cct4
CC	UP	GO:0071005	U2-type precatalytic spliceosome	46	0.675899	2.37203	0.0016	0.0346187	3738	tags=77%, list=27%, signal=56%	Snrpa1/Cwc27/Snrpd2/Snrpd1/Prpf3/Snrpd3/Lsm4/Lsm7/Txnl4a/Prpf31/Sf3b3/Sf3a3/Eftud2/Sf3b4/Lsm2/Snrpb/Cwc22/Wbp4/Snrpf/Phf5a/Prpf6/Magohb/Sf3b2/Ik/Lsm3/Prpf4/Bud13/Dhx16/Sf3b1/Snip1/Zmat2/Prpf38a/Snrnp200/Lsm5/Txnl4a/Sart1
CC	UP	GO:0005684	U2-type spliceosomal complex	85	0.610273	2.36891	0.00154321	0.0346187	3611	tags=65%, list=26%, signal=48%	Snrpa1/Snrnp70/Cwc27/Ppil1/U2af2/Snrpd2/Snrpd1/Prpf3/Snrpd3/Rbm8a/Dhx8/Lsm4/Lsm7/Luc7l3/Txnl4a/Prpf31/Ppie/Snrnp40/Sf3b3/Prpf40a/Sf3a3/Eftud2/Sf3b4/Cwc25/Lsm2/Cdc5l/Sf3a2/Snrpb/Cwc22/Luc7l/Wbp4/Snrpf/Phf5a/Eif4a3/Prpf6/Dhx15/Cwc15/Aqr/Magohb/Sf3b2/Ik/Gcfc2/Crnkl1/Lsm3/Plrg1/Prpf4/Luc7l2/Bud13/Dhx16/Sf3b1/Snip1/Zmat2/Prpf38a/Snrnp200/Lsm5/Txnl4a
CC	UP	GO:0098798	mitochondrial protein complex	241	0.536975	2.36386	0.00136426	0.0346187	3515	tags=54%, list=26%, signal=41%	AA467197/Bax/Afg3l1/Phb2/Mrps10/Mrpl17/Mrpl52/Atp5g1/Mrps28/Timm50/Mrpl45/Immt/Mrpl33/Mtx1/Mrpl54/Mrps18b/Timm13/Timm17a/Cox6a2/Mrpl2/Uqcrq/Grpel1/Mrps18a/Ndufa12/Cox5a/Mrpl16/Mrpl37/Mrpl21/Tomm40/Mrpl35/Mccc1/Mrpl12/Dnajc15/Mrps5/Etfa/Timm10b/Samm50/Mrpl58/Mrps22/Pmpcb/Tomm6/Atp5j2/Hadha/Ndufb7/Atp5pb/Phb/Afg3l2/Mrpl20/Mrpl36/Mrpl51/Dnajc19/Mrpl39/Mrpl11/Cyc1/Mrpl15/Mrpl19/Atp5o/Tomm70a/Dnajc11/…
BP	UP	GO:0019079	viral genome replication	98	0.596393	2.3624	0.00151515	0.0346187	3182	tags=57%, list=23%, signal=44%	Tnf/Rsad2/Vcp/Bst2/Ifitm3/Oas1a/Larp1/Ifitm1/Banf1/Eif2ak2/Isg15/Ifitm2/Top2a/Oasl1/Zc3hav1/Plscr1/Ppid/Zc3h12a/Ccnk/Ppia/Atg7/Oas3/Ppie/Eea1/Bcl2/Phb/Morc2a/Ilf3/Tarbp2/Parp10/Trim28/Kpna6/Oas1g/Fam111a/Ppib/Ppih/Ccl5/Dicer1/Ddb1/Mphosph8/Hspa8/Pde12/Oasl2/Oas1b/Smarcb1/Rad23a/Isg20/Oas2/Srpk1/Pcbp1/Apobec3/Pabpc1/Ifitm6/Adar/Ltf/Pcbp2
MF	DW	GO:0004364	glutathione transferase activity	22	-0.748826	-2.36011	0.00229358	0.0346187	1660	tags=59%, list=12%, signal=52%	Gstt2/Gstt3/Gstt1/Gstk1/Gsta4/Gstm5/Gstm1/Alox5ap/Mgst3/Lancl1/Gstm2/Gstm7/Ltc4s
MF	UP	GO:0003678	DNA helicase activity	53	0.652548	2.35586	0.0015748	0.0346187	2624	tags=49%, list=19%, signal=40%	Mcm5/Mcm2/Mcm6/Mcm4/Mcm7/Rfc3/Ruvbl2/Helq/Rfc5/Brip1/Rfc4/Dscc1/Xrcc6/Ruvbl1/Fancm/Ddx11/Ino80/Gins2/Rfc2/Helb/Ercc3/Mre11a/Dhx9/Ascc3/Rtel1/Chd1l
CC	UP	GO:0071011	precatalytic spliceosome	50	0.663024	2.35345	0.00161551	0.0346187	3738	tags=73%, list=27%, signal=53%	Snrpa1/Cwc27/Snrpd2/Snrpd1/Prpf3/Snrpd3/Lsm4/Lsm7/Txnl4a/Prpf31/Sf3b3/Sf3a3/Snrpe/Eftud2/Sf3b4/Lsm2/Snrpb/Cwc22/Wbp4/Snrpf/Phf5a/Prpf6/Magohb/Sf3b2/Ik/Lsm3/Prpf4/Bud13/Dhx16/Sf3b1/Snip1/Zmat2/Prpf38a/Snrnp200/Lsm5/Txnl4a/Sart1
BP	UP	GO:0000469	cleavage involved in rRNA processing	27	0.753816	2.3505	0.00169492	0.0346187	2029	tags=70%, list=15%, signal=60%	Nhp2/Rrs1/Tsr1/Npm1/Bop1/Tbl3/Exosc2/Bms1/Nob1/Exosc3/Fcf1/Exosc10/Kri1/Rrp36/Rpp40/Eri1/Nol9/Exosc9/Nop9
BP	UP	GO:0009124	nucleoside monophosphate biosynthetic process	23	0.781697	2.35028	0.00173913	0.0346187	1648	tags=70%, list=12%, signal=61%	Aprt/Impdh2/Adssl1/Gart/Atic/Dctd/Uck2/Ampd2/Adsl/Ampd3/Shmt1/Ppat/Pfas/Tyms/Umps/Nudt2
CC	UP	GO:0097525	spliceosomal snRNP complex	53	0.649408	2.34452	0.0015748	0.0346187	3738	tags=70%, list=27%, signal=51%	Snrpa1/Snrnp70/Snrpd2/Snrpd1/Prpf3/Snrpd3/Ddx39b/Lsm4/Snrpa/Lsm7/Luc7l3/Txnl4a/Ddx23/Prpf31/Usp39/Prpf40a/Snrpc/Sf3a3/Snrpe/Ppih/Eftud2/Lsm2/Sf3a2/Snrpb/Luc7l/Snrpf/Phf5a/Prpf6/Sf3b2/Lsm3/Prpf4/Luc7l2/Sf3b1/Zmat2/Snrnp200/Lsm5/Txnl4a/Sart1
BP	UP	GO:0042255	ribosome assembly	60	0.638128	2.34443	0.0016129	0.0346187	2809	tags=58%, list=21%, signal=47%	Rrs1/C1qbp/Mrto4/Bop1/Rpf2/Nle1/Eif6/Mdn1/Rpsa/Pwp2/Rpl24/Brix1/Rps2/Nop2/Rps27l/Surf6/Ppan/Rpl6/Nip7/Dhx37/Mrpl20/Rplp0/Mrpl11/Dhx29/Rrp7a/Rps19/Mrps7/Efl1/Mrps2/Rpl5/Rps5/Rpl11/Rpl3/Rpl38/Rps15
BP	UP	GO:1990266	neutrophil migration	95	0.595239	2.34426	0.00152207	0.0346187	2073	tags=39%, list=15%, signal=33%	Adam8/Lgals3/Ccl2/Spp1/Ccl3/Ccl12/Ccl7/C5ar1/Ccl9/Trem1/Ptger4/Ccl4/Cxcl3/C3ar1/Trem3/C1qbp/Wdr1/Cxcl10/Pf4/Vav3/Myd88/Ccl24/Dysf/Edn1/Cd74/S100a8/S100a9/Ccl11/Pawr/Cxcl13/Ppib/Bst1/Ccl5/Il1b/Cxcl1/Slamf8/Vav1
BP	UP	GO:0008380	RNA splicing	343	0.513521	2.34303	0.00127714	0.0346187	3566	tags=50%, list=26%, signal=38%	Lgals3/Ddx39a/Snrpa1/Hnrnpa1/Ncl/C1qbp/Smn1/Npm1/Alyref/Snrnp70/Ybx1/Rbm28/Rbm19/Gemin5/U2af1/Srsf2/Tcerg1/Ppil1/U2af2/Snrpd2/Rnps1/Snrpd1/Prpf3/Prmt7/Snrpd3/Larp7/Srsf6/Tardbp/Dazap1/Syncrip/Rbm17/Ddx39b/Rbm8a/Ptbp1/Prmt5/Hnrnpa3/Dhx8/Ecd/Lsm4/Snrpa/Lsm7/Luc7l3/Ddx1/Bud31/Usb1/Txnl4a/Strap/Prkrip1/Hnrnpm/Jmjd6/Ddx23/Prpf31/Thoc6/Sfpq/Ppie/Thoc5/Usp39/Rbm25/Ddx41/Zbtb8os/Snrnp40/Sf3b3/Ddx46/Prpf4…
BP	UP	GO:0002181	cytoplasmic translation	76	0.606001	2.34226	0.00153846	0.0346187	2792	tags=55%, list=20%, signal=44%	Pkm/Etf1/Rpl18/Eif4a1/Dph2/Eif4ebp1/Eif2s2/Denr/Eif3i/Eif2b3/Rpl8/Rpsa/Rpl24/Rpl19/Rps2/Rwdd1/Eif3a/Dph6/Dph5/Aars/Cpeb2/Rpl6/Rpl36/Rplp0/Zc3h15/Cpeb4/Dhx29/Rps26/Eif3d/Rpl22l1/Dph1/Rpl10a/Eif5/Eef2/Dhx9/Drg2/Rpl22/Mcts2/Rpl11/Eif3m/Eif4h/Rpl38
BP	UP	GO:2000573	positive regulation of DNA biosynthetic process	66	0.627181	2.34078	0.0016129	0.0346187	1672	tags=41%, list=12%, signal=36%	Tnf/Cct3/Cct2/Cct8/Cct6a/C3ar1/Hsp90ab1/Tcp1/Npm1/Cct5/Rfc3/Cct7/Hsp90aa1/Cct4/Nvl/Ddx39b/Gfer/Fgf2/Pcna/Myc/Hnrnpd/Rfc5/Rfc4/Dscc1/Aurkb/Hgf/Hnrnpa2b1
MF	UP	GO:0140101	catalytic activity, acting on a tRNA	115	0.579258	2.34009	0.0015083	0.0346187	2710	tags=43%, list=20%, signal=34%	Ptrh1/Tars/Mettl1/Rars/Eprs/Lars/Pop1/Pus1/Rars2/Iars/Hars/Farsb/Trmt61a/Gars/Nsun2/Farsa/Cars/Sars/Kars/Vars/Qars/Trmt6/Dus2/Wars/Mars1/Yars/Aars/Mrpl58/Dus1l/Nars/Wdr4/Rpp40/Lrrc47/Dars/Tars2/Mettl2/Elac2/Trmt1/Trmt5/Tsen2/Trmt10a/Sars2/Rpp30/Dtd2/Ptrhd1/Qtrt1/Iars2/Pop4/Rpp38
BP	UP	GO:0000387	spliceosomal snRNP assembly	30	0.733408	2.33464	0.00166667	0.0346187	2764	tags=70%, list=20%, signal=56%	Smn1/Gemin5/Snrpd2/Snrpd1/Prpf3/Prmt7/Snrpd3/Prmt5/Lsm4/Strap/Prpf31/Snrpc/Snrpe/Lsm2/Gemin6/Snrpb/Snrpf/Gemin2/Clns1a/Prpf6/Ddx20
BP	UP	GO:0070200	establishment of protein localization to telomere	14	0.885602	2.32759	0.00183824	0.0346187	648	tags=57%, list=5%, signal=54%	Cct3/Cct2/Cct8/Cct6a/Tcp1/Cct5/Cct7/Cct4
BP	UP	GO:0000462	maturation of SSU-rRNA from tricistronic rRNA transcript (SSU-rRNA, 5.8S rRNA, LSU-rRNA)	34	0.712367	2.32365	0.00165289	0.0346187	2163	tags=62%, list=16%, signal=52%	Bysl/Rrs1/Tsr1/Rps8/Heatr1/Utp4/Tbl3/Wdr46/Utp3/Pwp2/Utp6/Bms1/Fcf1/Kri1/Dcaf13/Dhx37/Rrp36/Rpp40/Rps19/Nop9/Helb
BP	UP	GO:0070202	regulation of establishment of protein localization to chromosome	11	0.934029	2.32106	0.00179533	0.0346187	648	tags=73%, list=5%, signal=69%	Cct3/Cct2/Cct8/Cct6a/Tcp1/Cct5/Cct7/Cct4
CC	UP	GO:0120114	Sm-like protein family complex	68	0.618468	2.31703	0.00160514	0.0346187	3611	tags=65%, list=26%, signal=48%	Snrpa1/Smn1/Snrnp70/Gemin5/Snrpd2/Snrpd1/Prpf3/Snrpd3/Ddx39b/Lsm4/Snrpa/Lsm7/Luc7l3/Txnl4a/Strap/Nolc1/Ddx23/Prpf31/Usp39/Prpf40a/Snrpc/Sf3a3/Snrpe/Ppih/Eftud2/Lsm2/Gemin6/Sf3a2/Snrpb/Luc7l/Snrpf/Phf5a/Gemin2/Clns1a/Prpf6/Ddx20/Sf3b2/Lsm3/Prpf4/Luc7l2/Sf3b1/Zmat2/Snrnp200/Lsm5/Txnl4a
BP	UP	GO:0035456	response to interferon-beta	53	0.64151	2.31601	0.0015748	0.0346187	1594	tags=40%, list=12%, signal=35%	Ifi211/Ifi207/Ifi204/Ifi205/Acod1/Bst2/Ifitm3/Ifit1/Ifitm1/Ikbke/Ifitm2/Ifi206/Ifi209/Ifi213/Trex1/Cdc34/Plscr1/Ube2k/Xaf1/Ddx41/Ifit3
CC	UP	GO:0030532	small nuclear ribonucleoprotein complex	58	0.630018	2.31459	0.0015748	0.0346187	3611	tags=64%, list=26%, signal=48%	Snrpa1/Snrnp70/Snrpd2/Snrpd1/Prpf3/Snrpd3/Ddx39b/Lsm4/Snrpa/Lsm7/Luc7l3/Txnl4a/Nolc1/Ddx23/Prpf31/Usp39/Prpf40a/Snrpc/Sf3a3/Snrpe/Ppih/Eftud2/Lsm2/Sf3a2/Snrpb/Luc7l/Snrpf/Phf5a/Prpf6/Sf3b2/Lsm3/Prpf4/Luc7l2/Sf3b1/Zmat2/Snrnp200/Lsm5/Txnl4a
BP	UP	GO:0034341	response to interferon-gamma	112	0.573408	2.31406	0.0015015	0.0346187	1471	tags=29%, list=11%, signal=27%	Ccl2/Rab7b/Ccl3/Ccl12/Ccl7/Ccl9/Cxcl16/Ccl4/Capg/Acod1/Eprs/Arg1/Bst2/Gapdh/Ifitm3/Ifitm1/Stx11/Actg1/Vim/Il12b/Ifitm2/Ccl24/Syncrip/Tlr2/Nlrc5/Ptpn2/Myo1c/Cdc42ep4/Actr3/Slc11a1/Stxbp2/Med1/Ccl11
BP	UP	GO:0071621	granulocyte chemotaxis	98	0.583931	2.31304	0.00151515	0.0346187	1027	tags=27%, list=7%, signal=25%	Lgals3/Ccl2/Spp1/Ccl3/Ccl12/Ccl7/Csf1/C5ar1/Ccl9/Trem1/Ccl4/Cxcl3/Thbs1/C3ar1/Trem3/C1qbp/Cxcl10/Pf4/Slamf1/Vav3/Ccl24/Kars/Dysf/Edn1/Cd74/S100a8
BP	DW	GO:0050433	regulation of catecholamine secretion	56	-0.597344	-2.3126	0.00268097	0.0346187	3352	tags=59%, list=24%, signal=45%	Crhr1/Chrna7/Kcnb1/Npy2r/Syt3/Vip/Htr6/Syt15/Htr1b/Prkcb/Sncg/Kcna2/Htr2a/Oprk1/Crh/Syt13/Rab3a/Pcp4/P2ry1/Syt10/Gabbr1/Stx1a/Syt1/Syt17/Cnr1/Syt4/Snca/Pink1/Ptgs1/Cxcl12/Entpd1/Ptger3/P2ry12
BP	UP	GO:0097530	granulocyte migration	118	0.566104	2.30936	0.00149031	0.0346187	886	tags=25%, list=6%, signal=23%	Adam8/Lgals3/Ccl2/Spp1/Ccl3/Ccl12/Ccl7/Csf1/C5ar1/Ccl9/Trem1/Ptger4/Ccl4/Cxcl3/Thbs1/C3ar1/Trem3/C1qbp/Wdr1/Cxcl10/Pf4/Slamf1/Vav3/Myd88/Ccl24/Kars/Dysf/Edn1/Cd74
BP	UP	GO:0045069	regulation of viral genome replication	81	0.593977	2.30803	0.00153846	0.0346187	2360	tags=52%, list=17%, signal=43%	Tnf/Rsad2/Bst2/Ifitm3/Oas1a/Larp1/Ifitm1/Banf1/Eif2ak2/Isg15/Ifitm2/Top2a/Oasl1/Zc3hav1/Plscr1/Ppid/Zc3h12a/Ccnk/Ppia/Oas3/Ppie/Bcl2/Phb/Morc2a/Ilf3/Tarbp2/Parp10/Trim28/Oas1g/Fam111a/Ppib/Ppih/Ccl5/Dicer1/Ddb1/Mphosph8/Hspa8/Pde12/Oasl2/Oas1b/Rad23a/Isg20
BP	UP	GO:1904816	positive regulation of protein localization to chromosome, telomeric region	11	0.928589	2.30754	0.00179533	0.0346187	648	tags=82%, list=5%, signal=78%	Cct3/Cct2/Cct8/Cct6a/Tcp1/Cct5/Gnl3/Cct7/Cct4
BP	UP	GO:0006399	tRNA metabolic process	164	0.54134	2.30659	0.00142857	0.0346187	3170	tags=46%, list=23%, signal=36%	Tars/Mettl1/Rars/Eprs/Lars/Pop1/Pus1/Rars2/Iars/Nat10/Hars/Farsb/Trmt61a/Ctu2/Gars/Exosc2/Nsun2/Pus7/Farsa/Cars/Sars/Kars/Vars/Qars/Trmt6/Elp5/Dus2/Ddx1/Wars/Exosc3/Exosc10/Mars1/Ssb/Yars/Rpusd4/Aars/Thg1l/Dus1l/Nars/Zbtb8os/Wdr4/Rpp40/2210016F16Rik/Trmu/Dars/Thumpd1/Slfn8/Tars2/Mettl2/Elac2/Exosc9/Trmt1/Trmt5/Tsen2/Trmt10a/Elp6/Sars2/Rpp30/Dtd2/Trub2/Qtrt1/Tyw5/Rtcb/Pus3/Iars2/Pop4/Tsen54/Rpp38/…
BP	UP	GO:2000278	regulation of DNA biosynthetic process	101	0.579876	2.30651	0.00151515	0.0346187	2407	tags=44%, list=18%, signal=36%	Tnf/Cct3/Cct2/Cct8/Cct6a/C3ar1/Hsp90ab1/Tcp1/Npm1/Nat10/Cct5/Chek1/Rfc3/Cct7/Hsp90aa1/Cct4/Nvl/Dnajc2/Pinx1/Ddx39b/Gfer/Fgf2/Pcna/Myc/Hnrnpd/Niban2/Exosc10/Rfc5/Dusp1/Rfc4/Gja1/Dscc1/Aurkb/Hgf/Tinf2/Ten1/Hnrnpa2b1/Hnrnpu/Rfc2/Ptges3/Tfdp1/Pdgfb/Terf2/Pnkp
BP	UP	GO:0032731	positive regulation of interleukin-1 beta production	43	0.666319	2.30406	0.00160772	0.0346187	871	tags=26%, list=6%, signal=24%	Lpl/Ifi211/Ccl3/Tnf/Ifi204/Ifi205/Casp4/Stat3/Usp50/Pycard/Tlr2
MF	UP	GO:0003743	translation initiation factor activity	42	0.667205	2.304	0.00321027	0.0346187	2840	tags=69%, list=21%, signal=55%	Eif3l/Eif4e2/Eif3c/Eif3b/Eif4a1/Eif4g1/Eif2s2/Denr/Eif1ad/Eif2b4/Eif6/Eif3i/Eif2b3/Eif2s1/Eif1a/Eif3a/Eif4e/Eif5b/Eif4g2/Eif3g/Dhx29/Eif2b5/Eif3d/Eif5/Eif3k/Eif2b1/Eif3m/Eif4h/Eif3e
BP	UP	GO:0071897	DNA biosynthetic process	146	0.549294	2.30355	0.00146628	0.0346187	2325	tags=40%, list=17%, signal=34%	Nhp2/Tnf/Cct3/Vcp/Cct2/Cct8/Cct6a/C3ar1/Hsp90ab1/Tcp1/Npm1/Nat10/Sphk1/Cct5/Chek1/Rfc3/Cct7/Hsp90aa1/Cct4/Pold2/Nvl/Pole2/Dnajc2/Pinx1/Ddx39b/Gfer/Telo2/Fgf2/Pcna/Trex1/Myc/Hnrnpd/Niban2/Pclaf/Exosc10/Rfc5/Lig1/Dusp1/Rfc4/Gja1/Dscc1/Aurkb/Phb/Parp10/Lig3/Hgf/Tinf2/Ten1/Hnrnpa2b1/Poldip2/Pole/Rpa1/Hnrnpu/Rfc2/Ptges3/Tfdp1/Pold1/Pdgfb/Terf2
CC	DW	GO:0098936	intrinsic component of postsynaptic membrane	156	-0.491743	-2.30322	0.00314465	0.0346187	4101	tags=61%, list=30%, signal=43%	Prrt1/Slc6a11/Grm3/Slc6a1/Chrna3/Rtn4/Clstn3/Dcc/Grm2/Nrcam/Nlgn2/Kcna4/Chrm3/Neto1/Gabrb2/Lrrc7/Adcy1/Cspg5/Lrrc4/Epha7/Lrrc4b/Oprd1/Chrna7/Kcnc3/Dlg4/Kcnc1/Chrm1/Grin1/Clstn2/Gria1/Slc6a6/Kcnc4/Cdh9/Grid1/Ephb2/Shisa7/Cnih2/Htr2a/P2rx1/Adgrl2/Slitrk1/Shisa9/Gabrd/Gria4/Nlgn1/Oprk1/Scn8a/Grin2a/Cacng3/Dlg2/Mpp2/Abhd6/Grik4/Ptprs/Lrrtm3/Grin2b/Sorcs3/Adra2a/Clstn1/Chrm4/Lrrtm2/Atp2b2/Rgs7bp/Lrrc4…
BP	UP	GO:0000375	RNA splicing, via transesterification reactions	236	0.52487	2.29897	0.00137931	0.0346187	3566	tags=53%, list=26%, signal=40%	Ddx39a/Snrpa1/Hnrnpa1/Ncl/C1qbp/Smn1/Npm1/Snrnp70/Rbm19/Gemin5/U2af1/Srsf2/Ppil1/U2af2/Snrpd2/Rnps1/Snrpd1/Prpf3/Prmt7/Snrpd3/Larp7/Srsf6/Dazap1/Rbm17/Ddx39b/Rbm8a/Ptbp1/Prmt5/Dhx8/Lsm4/Snrpa/Lsm7/Luc7l3/Bud31/Txnl4a/Strap/Hnrnpm/Jmjd6/Ddx23/Prpf31/Sfpq/Ppie/Usp39/Rbm25/Ddx41/Sf3b3/Ddx46/Prpf40a/Hnrnpa2b1/Acin1/Snrpc/Sf3a3/Snrpe/Eftud2/Sf3b4/Nup98/Srsf1/Cwc25/Rnpc3/Raver1/Lsm2/Snrnp35/Cdc5l/Gemin…
BP	UP	GO:0000377	RNA splicing, via transesterification reactions with bulged adenosine as nucleophile	236	0.52487	2.29897	0.00137931	0.0346187	3566	tags=53%, list=26%, signal=40%	Ddx39a/Snrpa1/Hnrnpa1/Ncl/C1qbp/Smn1/Npm1/Snrnp70/Rbm19/Gemin5/U2af1/Srsf2/Ppil1/U2af2/Snrpd2/Rnps1/Snrpd1/Prpf3/Prmt7/Snrpd3/Larp7/Srsf6/Dazap1/Rbm17/Ddx39b/Rbm8a/Ptbp1/Prmt5/Dhx8/Lsm4/Snrpa/Lsm7/Luc7l3/Bud31/Txnl4a/Strap/Hnrnpm/Jmjd6/Ddx23/Prpf31/Sfpq/Ppie/Usp39/Rbm25/Ddx41/Sf3b3/Ddx46/Prpf40a/Hnrnpa2b1/Acin1/Snrpc/Sf3a3/Snrpe/Eftud2/Sf3b4/Nup98/Srsf1/Cwc25/Rnpc3/Raver1/Lsm2/Snrnp35/Cdc5l/Gemin…
BP	UP	GO:0000398	mRNA splicing, via spliceosome	236	0.52487	2.29897	0.00137931	0.0346187	3566	tags=53%, list=26%, signal=40%	Ddx39a/Snrpa1/Hnrnpa1/Ncl/C1qbp/Smn1/Npm1/Snrnp70/Rbm19/Gemin5/U2af1/Srsf2/Ppil1/U2af2/Snrpd2/Rnps1/Snrpd1/Prpf3/Prmt7/Snrpd3/Larp7/Srsf6/Dazap1/Rbm17/Ddx39b/Rbm8a/Ptbp1/Prmt5/Dhx8/Lsm4/Snrpa/Lsm7/Luc7l3/Bud31/Txnl4a/Strap/Hnrnpm/Jmjd6/Ddx23/Prpf31/Sfpq/Ppie/Usp39/Rbm25/Ddx41/Sf3b3/Ddx46/Prpf40a/Hnrnpa2b1/Acin1/Snrpc/Sf3a3/Snrpe/Eftud2/Sf3b4/Nup98/Srsf1/Cwc25/Rnpc3/Raver1/Lsm2/Snrnp35/Cdc5l/Gemin…
BP	UP	GO:1903557	positive regulation of tumor necrosis factor superfamily cytokine production	54	0.633116	2.29626	0.0015674	0.0346187	932	tags=26%, list=7%, signal=24%	Adam8/Ccl2/Ccl3/Cd36/Cd14/Ccl4/Mif/Ncl/Pf4/Il12b/Myd88/Pycard/Tlr2/Arfgef2
BP	UP	GO:0006261	DNA-dependent DNA replication	118	0.560313	2.28573	0.00149031	0.0346187	3291	tags=54%, list=24%, signal=42%	Mcm5/Cdt1/Mcm2/Mcm6/Gins1/Mcm4/Npm1/Mcm10/Mcm3/Mcm7/Rfc3/Stoml2/Cdc6/Prim1/Pold2/Pole2/Timeless/Topbp1/Pcna/Wdhd1/Baz1a/Rfc5/Lig1/Atg7/Rfc4/Cdc45/Dscc1/Lig3/Rnaseh1/Fancm/Ssbp1/Pole/Wdr18/Ddx11/Thoc1/Eme1/Mms22l/Ino80/Samhd1/Rpa1/Rfc2/Helb/Orc3/Pold1/Zmpste24/Zpr1/Mre11a/Upf1/Ccne1/Rtel1/Cdc7/Pole3/Orc1/Cdk9/Orc6/Dbf4/Mcm8/Cenps/Fgfr1/Dnaja3/Bod1l/Tipin/Pold3/Smarcal1
CC	UP	GO:0008540	proteasome regulatory particle, base subcomplex	11	0.919046	2.28382	0.00179533	0.0346187	916	tags=91%, list=7%, signal=85%	Psmd2/Psmd1/Psmc3/Psmc4/Psmc1/Psmc2/Psmc5/Psmd9/Psmd4/Psmc6
MF	UP	GO:0008135	translation factor activity, RNA binding	70	0.602378	2.28126	0.00157729	0.0346187	2393	tags=56%, list=17%, signal=46%	Eef1g/Eif3l/Eif4e2/Eif3c/Eif3b/Etf1/Tufm/Eif4a1/Eif5a/Eif4g1/Eif2s2/Denr/Eif1ad/Eif2b4/Eif6/Eif3i/Eif2b3/Eif2s1/Tsfm/Eif1a/Eef1d/Eif3a/Gfm1/Eif4e/Eif5b/Cpeb2/Mrpl58/Eif4g2/Eif3g/Cpeb4/Dhx29/Eif2b5/Eif3d/Eef1a1/Eif5/Eef2/Efl1/Eif3k/Eif2b1
CC	UP	GO:0071013	catalytic step 2 spliceosome	77	0.589754	2.27915	0.0015456	0.0346187	3244	tags=58%, list=24%, signal=45%	Snrpa1/Cwc27/Ppil1/Snrpd2/Snrpd1/Snrpd3/Syncrip/Rbm8a/Dhx8/Lsm7/Hnrnpm/Ddx23/Ppie/Ddx41/Snrnp40/Sf3b3/Hnrnpa2b1/Sf3a3/Pnn/Eftud2/Srsf1/Lsm2/Cdc5l/Sf3a2/Snrpb/Hnrnpu/Isy1/Cwc22/Snrpf/Hnrnph1/Eif4a3/Wdr83/Prpf6/Cwc15/Ppil3/Pabpc1/Frg1/Dhx38/Aqr/Magohb/Sf3b2/Crnkl1/Lsm3/Plrg1/Hnrnpc
MF	UP	GO:0090079	translation regulator activity, nucleic acid binding	88	0.583041	2.27886	0.0015361	0.0346187	2393	tags=52%, list=17%, signal=43%	Eef1g/Shmt2/Eif3l/Eif4e2/Eif3c/Eif3b/Etf1/Tufm/Eif4a1/C1qbp/Eif5a/Eif4g1/Larp1/Eif2s2/Denr/Eif1ad/Eif2b4/Eif6/Eif3i/Eif2b3/Eif2s1/Tsfm/Eif1a/Abcf1/Eef1d/Eif3a/Gfm1/Shmt1/Rps27l/Eif4e/Eif5b/Cpeb2/Mrpl58/Eif4g2/Tyms/Eif3g/Cpeb4/Dhx29/Eif2b5/Eif3d/Eef1a1/Eif5/Eef2/Efl1/Eif3k/Eif2b1
BP	UP	GO:0000027	ribosomal large subunit assembly	26	0.733877	2.27142	0.0017094	0.0346187	2792	tags=69%, list=20%, signal=55%	Rrs1/Mrto4/Bop1/Rpf2/Nle1/Mdn1/Rpl24/Brix1/Nop2/Ppan/Rpl6/Mrpl20/Rplp0/Mrpl11/Rpl5/Rpl11/Rpl3/Rpl38
BP	UP	GO:0072677	eosinophil migration	17	0.814387	2.26492	0.00178571	0.0346187	124	tags=41%, list=1%, signal=41%	Adam8/Lgals3/Ccl2/Ccl12/Ccl7/Ptger4/Ccl4
BP	UP	GO:0071346	cellular response to interferon-gamma	97	0.573675	2.26352	0.00152439	0.0346187	2837	tags=43%, list=21%, signal=35%	Ccl2/Rab7b/Ccl3/Ccl12/Ccl7/Ccl9/Ccl4/Capg/Acod1/Eprs/Arg1/Gapdh/Stx11/Actg1/Vim/Il12b/Ccl24/Syncrip/Tlr2/Nlrc5/Ptpn2/Myo1c/Cdc42ep4/Actr3/Stxbp2/Med1/Ccl11/Stx8/Ccl5/Rab20/Stx4a/Parp9/Pde12/Irgm1/Kif5b/Ccl8/Rps6kb1/Cdc42ep2/Nmi/Aqp4/Casp1/Ccl6
BP	DW	GO:0051937	catecholamine transport	68	-0.552561	-2.25993	0.00263852	0.0346187	3486	tags=59%, list=25%, signal=44%	Slc22a2/Crhr1/Chrna7/Kcnb1/Npy2r/Syt3/Vip/Htr6/Syt15/Htr1b/Prkcb/Sncg/Kcna2/Htr2a/Oprk1/Crh/Syt13/Rab3a/Pcp4/P2ry1/Syt10/Nat8l/Gabbr1/Smpd3/Stx1a/Syt1/Drd1/Syt17/Cnr1/Syt4/Snca/Ly6e/Prkn/Pink1/Ptgs1/Cxcl12/Cadps/Entpd1/Ptger3/P2ry12
BP	UP	GO:0006397	mRNA processing	412	0.487651	2.25891	0.00125	0.0346187	3576	tags=47%, list=26%, signal=36%	Lgals3/Ddx39a/Snrpa1/Hnrnpa1/Tbrg4/Ncl/C1qbp/Srrt/Smn1/Npm1/Alyref/Snrnp70/Ybx1/Rbm28/Rbm19/Gemin5/U2af1/Srsf2/Apobec1/Tcerg1/Ppil1/U2af2/Snrpd2/Rnps1/Snrpd1/Prpf3/Prmt7/Snrpd3/Larp7/Srsf6/Tardbp/Dazap1/Syncrip/Rbm17/Ddx39b/Rbm8a/Ptbp1/Prmt5/Hnrnpa3/Leo1/Sltm/Dhx8/Ecd/Lsm4/Snrpa/Lsm7/Luc7l3/Ddx1/Paf1/Bud31/Txnl4a/Strap/Prkrip1/Hnrnpm/Jmjd6/Ddx23/Prpf31/Thoc6/Sfpq/Ppie/Pdcd11/Thoc5/Usp39/Rbm25/Ddx…
CC	DW	GO:0099146	intrinsic component of postsynaptic density membrane	73	-0.551051	-2.25437	0.0027248	0.0346187	3930	tags=67%, list=29%, signal=48%	Rtn4/Clstn3/Dcc/Nrcam/Chrm3/Neto1/Lrrc7/Adcy1/Lrrc4/Epha7/Lrrc4b/Oprd1/Dlg4/Chrm1/Grin1/Clstn2/Gria1/Grid1/Cnih2/Slitrk1/Shisa9/Gria4/Scn8a/Grin2a/Cacng3/Dlg2/Mpp2/Ptprs/Lrrtm3/Grin2b/Sorcs3/Adra2a/Clstn1/Chrm4/Lrrtm2/Atp2b2/Rgs7bp/Lrrc4c/Adam22/Grm1/Lrfn1/Lrfn5/Lrrtm4/Plppr4/Slitrk3/Lrfn2/Gria2/Slc16a7/Ptpro
CC	UP	GO:0101031	chaperone complex	22	0.761452	2.25432	0.00176678	0.0346187	1144	tags=55%, list=8%, signal=50%	Cct3/Cct2/Cct8/Cct6a/Hsp90ab1/Tcp1/Cct5/Cct7/Cct4/Bag3/Psmg1/Stip1
CC	DW	GO:0099634	postsynaptic specialization membrane	119	-0.505301	-2.25351	0.00302115	0.0346187	4101	tags=61%, list=30%, signal=43%	Prrt1/Tiam1/Chrna3/Rtn4/Clstn3/Dcc/Nrcam/Nlgn2/Chrm3/Neto1/Gabrb2/Pacsin1/Lrrc7/Adcy1/Lrrc4/Epha7/Lrrc4b/Oprd1/Arc/Chrna7/Dlg4/Chrm1/Grin1/Clstn2/Gria1/Grid1/Shisa7/Cnih2/Slitrk1/Shisa9/Gria4/Nlgn1/Syndig1/Scn8a/Grin2a/Cacng3/Dlg2/Mpp2/Ptprs/Lrrtm3/Grin2b/Sorcs3/Adra2a/Dlg1/Clstn1/Chrm4/Lrrtm2/Atp2b2/Rgs7bp/Lrrc4c/Cdh10/Adam22/Grm1/Lrfn1/Gabra5/Lrfn5/Dagla/Gabrg2/Glra3/Gabrb3/Lrrtm4/Plppr4/Slitrk…
BP	UP	GO:0009123	nucleoside monophosphate metabolic process	34	0.690582	2.25259	0.00165289	0.0346187	2047	tags=62%, list=15%, signal=53%	Aprt/Ak2/Impdh2/Adssl1/Dnph1/Ak1/Gart/Atic/Dctd/Uck2/Ampd2/Adsl/Ampd3/Shmt1/Ppat/Pfas/Tyms/Umps/Nudt2/Nt5e/Ada
CC	DW	GO:0099699	integral component of synaptic membrane	194	-0.468709	-2.24945	0.00348432	0.0347285	4121	tags=62%, list=30%, signal=44%	Nectin1/Prrt1/Slc6a11/Grm3/Grik1/Slc6a1/Chrna3/Syt11/Rtn4/Adgrl1/Atp2b1/Grm7/Clstn3/Dcc/Grm2/Nrcam/Nlgn2/Kcna4/Chrm3/Neto1/Gabrb2/Lrrc7/Adcy1/Cspg5/Lrrc4/Epha7/Lrrc4b/Oprd1/Kcnh1/Chrna7/Htr1a/Kcnc3/Kcnc1/Syt3/Chrm1/Cntnap4/Grin1/Clstn2/Gabrg3/Gria1/Slc6a6/Kcnc4/Htr1b/Slc2a3/Cdh9/Grid1/Ncstn/Ephb2/Shisa7/Ptprd/Kcna2/Cnih2/Kcnma1/Htr2a/P2rx1/Adgrl2/Slitrk1/Shisa9/Gabrd/Gria4/Nlgn1/Oprk1/Scn8a/Grin2…
BP	UP	GO:0070098	chemokine-mediated signaling pathway	46	0.64036	2.24731	0.0032	0.0346187	444	tags=26%, list=3%, signal=25%	Ccl2/Ccl3/Ccl12/Ccl7/Gpr35/Ccr1/Ccl9/Ccl4/Cxcl3/Ackr1/Cxcl10/Pf4
BP	UP	GO:0032543	mitochondrial translation	76	0.581129	2.24613	0.00153846	0.0346187	3545	tags=58%, list=26%, signal=43%	Shmt2/Tufm/C1qbp/Rars2/Mrpl52/Hars/Gars/Mrps18b/Tsfm/Mrpl2/Mrps18a/Mrpl16/Rcc1l/Gfm1/Lrpprc/Rpusd4/Mrpl58/Mrpl51/Mrpl47/Mrps12/Chchd1/Ptcd3/Mrps15/Mrps6/Sars2/Mrps2/Uqcc2/Mrps16/Mrps34/Trub2/Noa1/Malsu1/Iars2/Mrpl57/Gfm2/Mrpl43/Qrsl1/Ears2/Mief1/Mrps25/Mrpl23/Mrps27/Mrps11/Lars2
CC	UP	GO:0000178	exosome (RNase complex)	23	0.746829	2.24544	0.00173913	0.0346187	2317	tags=70%, list=17%, signal=58%	Dis3/Zfp36/Wdr74/Exosc2/Nvl/Mphosph6/Exosc3/Exosc10/Exosc4/Exosc1/Dis3l/Exosc9/Pnpt1/Dis3l2/Exosc5/Carhsp1
CC	UP	GO:1905354	exoribonuclease complex	23	0.746829	2.24544	0.00173913	0.0346187	2317	tags=70%, list=17%, signal=58%	Dis3/Zfp36/Wdr74/Exosc2/Nvl/Mphosph6/Exosc3/Exosc10/Exosc4/Exosc1/Dis3l/Exosc9/Pnpt1/Dis3l2/Exosc5/Carhsp1
BP	UP	GO:0048247	lymphocyte chemotaxis	43	0.648784	2.24343	0.00321543	0.0346187	347	tags=23%, list=3%, signal=23%	Adam8/Ccl2/Ccl3/Ccl12/Ccl7/Ccl9/Ch25h/Cxcl16/Ccl4/Cxcl10
BP	UP	GO:0006270	DNA replication initiation	26	0.724773	2.24324	0.0017094	0.0346187	2899	tags=65%, list=21%, signal=52%	Mcm5/Cdt1/Mcm2/Mcm6/Mcm4/Mcm10/Mcm3/Mcm7/Cdc6/Topbp1/Cdc45/Wdr18/Orc3/Ccne1/Orc1/Orc6/Mcm8
BP	UP	GO:0071353	cellular response to interleukin-4	25	0.731637	2.24157	0.00170648	0.0346187	2674	tags=68%, list=20%, signal=55%	Mcm2/Impdh2/Hspa5/Nfil3/Hsp90ab1/Cd300lf/Cdk4/Alad/Ptpn2/Rps2/Rplp0/Coro1a/Jak3/Tuba1b/Dcstamp/Keap1/Rpl3
BP	UP	GO:0070203	regulation of establishment of protein localization to telomere	10	0.934237	2.24018	0.00189036	0.0346187	648	tags=80%, list=5%, signal=76%	Cct3/Cct2/Cct8/Cct6a/Tcp1/Cct5/Cct7/Cct4
CC	DW	GO:0034702	ion channel complex	219	-0.460993	-2.23947	0.00363636	0.0347285	4402	tags=57%, list=32%, signal=39%	Cacnb1/Cacna1c/Cacna2d2/Ptk2b/Calm1/Ttyh1/Cacng8/Amigo1/Clcn2/Cacna1g/Kcnab2/Sumo1/Grik1/Dpp6/Kcns1/Trpv6/Chrna3/Gabrb1/Scn7a/Cacna2d3/Kcnq2/Ryr2/Shank2/Shank1/Trpm4/Kcnk2/Scn1b/Kcna4/Trpc6/Ryr1/Gabrb2/Lrrc7/Pacc1/Catspere2/Kcns3/Kcnh1/Chrna7/Cnih3/Stxbp5/Kcnb1/Kcnc3/Dlg4/Trpc1/Kcnc1/Grin1/Kcnq3/Gabrg3/Dlgap3/Gria1/Kcnk1/Cacna1b/Kcnc4/Calm3/Lrrc8b/Pkd1/Hspa2/Kcna2/Fkbp1b/Cnih2/Kcnma1/Hcn1/Scn4b/C…
BP	UP	GO:0044786	cell cycle DNA replication	33	0.690398	2.23917	0.00163934	0.0346187	2479	tags=55%, list=18%, signal=45%	Mcm5/Cdt1/Mcm2/Mcm6/Gins1/Mcm4/Mcm3/Mcm7/Pcna/Lig1/Cdc45/Ino80/Orc3/Zmpste24/Zpr1/Upf1/Rtel1/Cdc7
CC	DW	GO:0099055	integral component of postsynaptic membrane	147	-0.482852	-2.23873	0.00320513	0.0346187	4101	tags=61%, list=30%, signal=43%	Prrt1/Slc6a11/Grm3/Slc6a1/Chrna3/Rtn4/Clstn3/Dcc/Grm2/Nrcam/Nlgn2/Kcna4/Chrm3/Neto1/Gabrb2/Lrrc7/Adcy1/Cspg5/Lrrc4/Epha7/Lrrc4b/Oprd1/Chrna7/Kcnc3/Kcnc1/Chrm1/Grin1/Clstn2/Gria1/Slc6a6/Kcnc4/Cdh9/Grid1/Ephb2/Shisa7/Cnih2/Htr2a/P2rx1/Adgrl2/Slitrk1/Shisa9/Gabrd/Gria4/Nlgn1/Oprk1/Scn8a/Grin2a/Cacng3/Abhd6/Grik4/Ptprs/Lrrtm3/Grin2b/Sorcs3/Adra2a/Clstn1/Chrm4/Lrrtm2/Atp2b2/Lrrc4c/Cdh10/Gabbr1/Adam22/…
BP	UP	GO:0033260	nuclear DNA replication	29	0.70723	2.23706	0.00167504	0.0346187	2479	tags=59%, list=18%, signal=48%	Mcm5/Cdt1/Mcm2/Mcm6/Gins1/Mcm4/Mcm3/Mcm7/Pcna/Lig1/Cdc45/Ino80/Orc3/Zmpste24/Upf1/Rtel1/Cdc7
BP	UP	GO:1905517	macrophage migration	50	0.62949	2.23442	0.00161551	0.0346187	796	tags=30%, list=6%, signal=28%	Lgals3/Ccl2/Ccl3/Ccl12/Gpr35/Csf1/C5ar1/Thbs1/Mif/C3ar1/Ednrb/Slamf1/Mmp14/Cd200/Kars
CC	DW	GO:0099061	integral component of postsynaptic density membrane	67	-0.548335	-2.22841	0.00265252	0.0346187	3930	tags=67%, list=29%, signal=48%	Rtn4/Clstn3/Dcc/Nrcam/Chrm3/Neto1/Lrrc7/Adcy1/Lrrc4/Epha7/Lrrc4b/Oprd1/Chrm1/Grin1/Clstn2/Gria1/Grid1/Cnih2/Slitrk1/Shisa9/Gria4/Scn8a/Grin2a/Cacng3/Ptprs/Lrrtm3/Grin2b/Sorcs3/Adra2a/Clstn1/Chrm4/Lrrtm2/Atp2b2/Lrrc4c/Adam22/Grm1/Lrfn1/Lrfn5/Lrrtm4/Plppr4/Slitrk3/Lrfn2/Gria2/Slc16a7/Ptpro
BP	UP	GO:0000463	maturation of LSU-rRNA from tricistronic rRNA transcript (SSU-rRNA, 5.8S rRNA, LSU-rRNA)	16	0.816574	2.22814	0.0018018	0.0346187	1840	tags=81%, list=13%, signal=70%	Wdr12/Npm1/Nifk/Ftsj3/Bop1/Rpf2/Rpl35/Gtpbp4/Rpl7l1/Znhit6/Ddx18/Pes1/Nol9
BP	UP	GO:0009156	ribonucleoside monophosphate biosynthetic process	19	0.781111	2.22486	0.00177305	0.0346187	2047	tags=74%, list=15%, signal=63%	Aprt/Impdh2/Adssl1/Gart/Atic/Uck2/Ampd2/Adsl/Ampd3/Ppat/Pfas/Umps/Nudt2/Ada
BP	DW	GO:0051965	positive regulation of synapse assembly	65	-0.548489	-2.22483	0.0025974	0.0346187	3995	tags=60%, list=29%, signal=43%	Pik3r1/Adgrl1/Lrrn1/Clstn3/Adgrb2/Nlgn2/Lrrc4b/Clstn2/Stau2/Flrt1/Ephb1/Vstm5/Ephb2/Ptprd/Adgrl2/Lrrn3/Sema4d/Asic2/Slitrk1/Musk/Prkca/Nlgn1/Slitrk5/Syndig1/Lrrtm3/Clstn1/Gsk3b/Lrrtm2/Nrxn1/Flrt2/Adgrb3/Ntrk3/Lrtm2/Lrrtm4/Slitrk3/Cbln2/Agrn/Adgre5/Eef2k
CC	DW	GO:0099240	intrinsic component of synaptic membrane	211	-0.460422	-2.22467	0.00359712	0.0347285	4121	tags=65%, list=30%, signal=46%	Slc8a2/Ntng2/Atp1a3/Grin3a/Htr7/Slc8a1/Cacna1c/Kcnj6/Cacng8/Gabbr2/Nectin1/Prrt1/Slc6a11/Grm3/Grik1/Slc6a1/Chrna3/Syt11/Rtn4/Adgrl1/Atp2b1/Grm7/Clstn3/Dcc/Grm2/Nrcam/Nlgn2/Kcna4/Chrm3/Neto1/Gabrb2/Lrrc7/Adcy1/Cspg5/Lrrc4/Epha7/Lrrc4b/Oprd1/Kcnh1/Chrna7/Htr1a/Kcnc3/Dlg4/Kcnc1/Syt3/Chrm1/Cntnap4/Grin1/Clstn2/Gabrg3/Gria1/Slc6a6/Kcnc4/Flot2/Htr1b/Slc2a3/Cdh9/Grid1/Ncstn/Ephb2/Shisa7/Ptprd/Kcna2/Cnih…
BP	UP	GO:0045071	negative regulation of viral genome replication	50	0.625983	2.22197	0.00323102	0.0346187	3155	tags=66%, list=23%, signal=51%	Tnf/Rsad2/Bst2/Ifitm3/Oas1a/Ifitm1/Banf1/Eif2ak2/Isg15/Ifitm2/Oasl1/Zc3hav1/Plscr1/Zc3h12a/Ccnk/Oas3/Morc2a/Ilf3/Parp10/Trim28/Oas1g/Fam111a/Ccl5/Mphosph8/Oasl2/Oas1b/Isg20/Oas2/Srpk1/Apobec3/Ifitm6/Adar/Ltf
MF	UP	GO:0048020	CCR chemokine receptor binding	28	0.708616	2.22098	0.00168919	0.0346187	1513	tags=43%, list=11%, signal=38%	Ccl2/Ccl3/Ccl12/Ccl7/Ccl9/Ccl4/Nes/Stat3/Ccl24/Nars/Ccl11/Cxcl13
MF	UP	GO:0016874	ligase activity	143	0.530152	2.22044	0.00145349	0.0346187	1828	tags=36%, list=13%, signal=31%	Tars/Rars/Ass1/Adssl1/Eprs/Lars/Mthfd1/Gart/Rars2/Iars/Hars/Atp5g1/Cad/Farsb/Uba5/Ctps/Gars/Farsa/Cars/Sars/Fpgs/Ghdc/Kars/Vars/Mthfd1l/Ttll4/Qars/Dph6/Wars/Acsl5/Mccc1/Mars1/Trim25/Pfas/Yars/Lig1/Atg7/Aars/Asns/Atp5j2/Nars/Ppcs/Atp5pb/Lig3/Lrrc47/Acss1/Atp5o/Dars/Tars2/Atp5d/Gclm
MF	UP	GO:0003729	mRNA binding	260	0.501841	2.22037	0.00133869	0.0346187	3564	tags=50%, list=26%, signal=38%	Zc3h12d/Shmt2/Igf2bp2/Pkm/Calr/Zfp36/Pum3/Etf1/Ncl/C1qbp/Pabpc4/Eif4g1/Larp1/Eif2s2/Snrnp70/Ybx1/Cct5/Piwil2/Rpl35/Gemin5/Denr/Gnl3/Cluh/Apobec1/Hsp90aa1/Aco1/Secisbp2/Rnps1/Rsl1d1/Hdlbp/Serbp1/Rbm14/Rbms1/Srsf6/Tardbp/Ybx3/Dazap1/Syncrip/Ago2/Mbd2/Rbm8a/Ptbp1/Hnrnpa3/Hnrnpd/Rps2/G3bp1/Eif3a/Luc7l3/Rbm47/Rps6/Shmt1/Fubp1/Zc3h12a/Copa/Hnrnpm/Exosc4/Ssb/Cpeb2/Rpl6/Noct/Ppie/Thoc5/Eif4g2/Rbm25/Tyms/…
BP	UP	GO:0015931	nucleobase-containing compound transport	168	0.520182	2.21914	0.00141844	0.0346187	2586	tags=44%, list=19%, signal=36%	Ddx39a/Nup62/Igf2bp2/Rrs1/Hnrnpa1/Zfp36/Slc35b1/Eif5a/Npm1/Alyref/Sdad1/Nup93/Ybx1/Ltv1/Eif6/Ran/Nsun2/Nup54/Ddx39b/Nup43/Hnrnpa3/Ddx19b/Htt/Ndc1/Nupl2/Myo1c/Abce1/Slc35d1/Ssb/Sec13/Lrpprc/Xpo1/Thoc6/Ddx19a/Sfpq/Gja1/Thoc5/Nup210/Rae1/Ripk1/Nup188/Nup160/Polr2d/Khsrp/Hnrnpa2b1/Thoc3/Tpr/Nup98/Slc29a2/Thoc1/Srsf1/Ranbp2/Sem1/Xpo5/Eny2/Slc35b4/Nop9/Bicd2/Iws1/Hnrnpu/Pnpt1/Pom121/Rbm27/Phax/Nup85/Sr…
CC	DW	GO:0032809	neuronal cell body membrane	28	-0.663498	-2.21831	0.00243902	0.0346187	3131	tags=75%, list=23%, signal=58%	Kcnb1/Kcnc3/Kcnc1/Unc5a/Flrt1/Kcnc4/Kcna2/Cx3cr1/Hpca/Thy1/Atp2b2/Dab2ip/Rgs8/Gabra5/Kcnb2/Adcy8/Cadm2/Kcnc2/Adrb2/Kcnd2/Il6ra
MF	UP	GO:0042379	chemokine receptor binding	41	0.649356	2.2163	0.00324149	0.0346187	1906	tags=44%, list=14%, signal=38%	Ccl2/Ccl3/Ccl12/Ccl7/Ccl9/Cxcl16/Ccl4/Cxcl3/Nes/Stat3/Cxcl10/Pf4/Ccl24/Nars/Ccl11/Cxcl13/Ccl5/Cxcl1
CC	UP	GO:0015935	small ribosomal subunit	71	0.582075	2.2158	0.00156495	0.0346187	3565	tags=62%, list=26%, signal=46%	Rps8/Mrps10/Npm1/Mrps28/Mrps18b/Isg15/Rpsa/Mrps18a/Rps2/Rps6/Rps27l/Rack1/Mrps5/Mrps22/Dhx29/Rps26/Rps19/Larp4/Mrps24/Mrps7/Dap3/Mrps12/Mrps15/Mrps6/Mrps2/Mrps16/Mrps34/Mrps31/Mrps36/Rps5/Rps17/Mrpl42/Rps13/Rps15/Mrps18c/Mrps25/Rps7/Mrps23/Mrps27/Mrps11/Eif2a/Rps10/Rps3a1/Mrps26
CC	DW	GO:0098839	postsynaptic density membrane	91	-0.526232	-2.21543	0.00289017	0.0346187	4101	tags=63%, list=30%, signal=44%	Prrt1/Tiam1/Rtn4/Clstn3/Dcc/Nrcam/Chrm3/Neto1/Pacsin1/Lrrc7/Adcy1/Lrrc4/Epha7/Lrrc4b/Oprd1/Arc/Dlg4/Chrm1/Grin1/Clstn2/Gria1/Grid1/Cnih2/Slitrk1/Shisa9/Gria4/Syndig1/Scn8a/Grin2a/Cacng3/Dlg2/Mpp2/Ptprs/Lrrtm3/Grin2b/Sorcs3/Adra2a/Dlg1/Clstn1/Chrm4/Lrrtm2/Atp2b2/Rgs7bp/Lrrc4c/Adam22/Grm1/Lrfn1/Lrfn5/Dagla/Lrrtm4/Plppr4/Slitrk3/Lrfn2/Gria2/Grm5/Slc16a7/Ptpro
BP	UP	GO:0035455	response to interferon-alpha	22	0.747357	2.21259	0.00176678	0.0346187	2219	tags=64%, list=16%, signal=53%	Ifi204/Bst2/Ifitm3/Ifit1/Ifitm1/Eif2ak2/Ifitm2/Myc/Plscr1/Ifit3/Tpr/Ifit2/Axl/Pde12
MF	UP	GO:0045182	translation regulator activity	111	0.549324	2.21046	0.00150376	0.0346187	2840	tags=53%, list=21%, signal=42%	Eef1g/Shmt2/Eif3l/Eif4e2/Eif3c/Eif3b/Etf1/Tufm/Eif4a1/C1qbp/Eif5a/Eif4g1/Eif4ebp1/Larp1/Eif2s2/Eif2ak2/Denr/Eif1ad/Eif2b4/Eif6/Eif3i/Eif2b3/Eif2s1/Tsfm/Eif1a/Abcf1/Eef1d/Eif3a/Gfm1/Shmt1/Rps27l/Eif4e/Eif5b/Aars/Cpeb2/Mrpl58/Eif4g2/Tyms/Eif3g/Samd4b/Cpeb4/Dhx29/Eif2b5/Eif3d/Eef1a1/Eif5/Eef2/Efl1/Eif3k/Eif2b1/Rpl22/Eif4a3/Eif3m/Cyfip1/Pcbp1/Eif4h/Fxr1/Dhfr/Eif3e
BP	DW	GO:0060291	long-term synaptic potentiation	97	-0.517406	-2.20775	0.00289017	0.0346187	4980	tags=70%, list=36%, signal=45%	Syt12/Adora1/Fam107a/Prkcz/Itpr3/Ptpn5/Igsf11/Akap5/Slc8a2/Htr7/Cyp46a1/Ptk2b/Cpeb3/Creb1/Tshz3/Prrt1/Braf/Shank2/Shank1/Pten/Adcy1/Adrb1/Kalrn/Crhr1/Snap47/Arc/Chrna7/Htr6/Rims1/Crtc1/Pak1/Apoe/Slc24a2/Camk2b/Ncstn/Ephb2/Shisa7/Unc13a/Tnr/Cx3cr1/Musk/Nlgn1/Crh/Grin2a/Pirb/Mpp2/Nrgn/Grin2b/Nsg1/Rgs14/Rab3a/Zdhhc2/Gsk3b/Lrrtm2/Drd1/Vamp2/Mapk1/Snap25/Ppp1r9a/Adcy8/Snca/Calb1/Abl1/Serpine2/Epha4/Pa…
MF	UP	GO:0017069	snRNA binding	39	0.655198	2.2072	0.00325733	0.0346187	2360	tags=44%, list=17%, signal=36%	Snrpa1/Ddx21/Eif5a/Snrnp70/Gemin5/Mettl16/Snrpd3/Larp7/Ddx39b/Lsm4/Snrpa/Prpf31/Eftud2/Rnpc3/Snrnp35/Hnrnpu/Isg20
CC	DW	GO:0034703	cation channel complex	173	-0.468329	-2.20648	0.00332226	0.0346187	4540	tags=61%, list=33%, signal=41%	Kcnab3/Cacnb3/Grin3a/Cacnb1/Cacna1c/Cacna2d2/Ptk2b/Calm1/Cacng8/Amigo1/Cacna1g/Kcnab2/Sumo1/Grik1/Dpp6/Kcns1/Trpv6/Scn7a/Cacna2d3/Kcnq2/Ryr2/Shank1/Trpm4/Kcnk2/Scn1b/Kcna4/Trpc6/Ryr1/Catspere2/Kcns3/Kcnh1/Cnih3/Kcnb1/Kcnc3/Dlg4/Trpc1/Kcnc1/Grin1/Kcnq3/Dlgap3/Gria1/Kcnk1/Cacna1b/Kcnc4/Calm3/Pkd1/Hspa2/Kcna2/Fkbp1b/Cnih2/Kcnma1/Hcn1/Scn4b/Cacna1i/Cacnb2/Scn3b/Olfm1/Shisa9/Gria4/Nlgn1/Scn8a/Grin2a/C…
MF	UP	GO:0140098	catalytic activity, acting on RNA	301	0.491274	2.20608	0.00132275	0.0346187	2788	tags=39%, list=20%, signal=32%	Ddx39a/Zc3h12d/Ptrh1/Tars/Ddx21/Dis3/Polr1e/Mettl1/Rars/Eprs/Lars/Polr3d/Pop1/Pus1/Rars2/Iars/Ftsj3/Hars/Piwil2/Farsb/Fbl/Trmt61a/Gars/Snd1/Nsun2/Farsa/Cars/Sars/Mettl16/Prim1/Fen1/Polr2f/Kars/Vars/Ago2/Polr1b/Ddx39b/Rexo2/Qars/Trmt6/Polr1a/Nob1/Ddx19b/Bud23/Dus2/Ddx1/Nop2/Wars/Usb1/Zc3h12a/Exosc10/Mars1/Jmjd6/Yars/Aars/Mrpl58/Nsun5/Noct/Ddx19a/Dus1l/Nars/Mrm3/Ddx41/Wdr4/Rpp40/Dis3l/Lrrc47/Eri1/P…
CC	UP	GO:0005657	replication fork	66	0.591029	2.20586	0.0016129	0.0346187	3291	tags=56%, list=24%, signal=43%	Uhrf1/Mcm10/Bcl6/Chek1/Rfc3/Rad18/Prim1/Pold2/Timeless/Pcna/Trex1/Dnmt1/Wdhd1/Top1/Rfc5/Rfc4/Cdc45/Mms22l/Cdc5l/Rpa1/Gins2/Rfc2/Helb/Xrcc3/Pold1/Smarca5/Mre11a/Rfc1/Baz1b/E2f6/Trp53bp1/Plrg1/Tipin/Pold3/Rad51b/Polh/Smarcal1
BP	UP	GO:0006406	mRNA export from nucleus	45	0.630196	2.20578	0.0032	0.0346187	2268	tags=49%, list=17%, signal=41%	Ddx39a/Eif5a/Nup93/Nsun2/Ddx39b/Ddx19b/Thoc6/Ddx19a/Thoc5/Rae1/Nup160/Polr2d/Hnrnpa2b1/Thoc3/Tpr/Thoc1/Sem1/Eny2/Iws1/Nup85/Nup107/Sarnp
BP	UP	GO:0071427	mRNA-containing ribonucleoprotein complex export from nucleus	45	0.630196	2.20578	0.0032	0.0346187	2268	tags=49%, list=17%, signal=41%	Ddx39a/Eif5a/Nup93/Nsun2/Ddx39b/Ddx19b/Thoc6/Ddx19a/Thoc5/Rae1/Nup160/Polr2d/Hnrnpa2b1/Thoc3/Tpr/Thoc1/Sem1/Eny2/Iws1/Nup85/Nup107/Sarnp
CC	DW	GO:0030285	integral component of synaptic vesicle membrane	40	-0.604915	-2.2055	0.00253807	0.0346187	2076	tags=45%, list=15%, signal=38%	Stx7/Scamp1/Oprk1/Atp6v1g2/Ptprs/Stx16/Vamp4/Slc17a7/Stx1a/Syngr1/Syt1/Vamp2/Slc17a6/Slc30a3/Mal2/Scamp5/Sv2b/Synpr
MF	UP	GO:0003725	double-stranded RNA binding	73	0.578228	2.20423	0.0015748	0.0346187	2819	tags=52%, list=21%, signal=42%	Hspd1/Zbp1/Ddx21/Hspa1a/Hsp90ab1/Eif4a1/Oas1a/Eif2ak2/Vim/Dhx58/Oasl1/Ago2/Dus2/Actn1/Ddx1/Prkrip1/Slc3a2/Ilf2/Oas3/Ifih1/Ilf3/Tarbp2/Oas1g/Dicer1/Dhx33/Hnrnpu/Tuba1b/Yrdc/Oasl2/Oas1b/Dhx9/Oas2/Dhx15/Eif4h/Tubb4b/Ddx58/Fxr1/Ddx60
BP	UP	GO:0090305	nucleic acid phosphodiester bond hydrolysis	113	0.544295	2.20003	0.00149254	0.0346187	3298	tags=51%, list=24%, signal=39%	Nhp2/Zc3h12d/Bax/Rrs1/Tsr1/Zfp36/Pop1/Npm1/Bop1/Tbl3/Enpp1/Exosc2/Fen1/Ago2/Bms1/Trex1/Nob1/Ddx1/Exosc3/Fcf1/Zc3h12a/Exosc10/Kri1/Hormad1/Rrp36/Rpp40/Dis3l/Eri1/Rnaseh1/Igfbp3/Nol9/Cpsf2/Dicer1/Polr2i/Elac2/Apaf1/Exosc9/Nop9/Ern1/Pde12/Rpp30/Ercc3/Isg20/Mre11a/Trir/Rexo4/Dnase2a/Foxl2/Nthl1/Mus81/Rcl1/Zc3h12c/Exosc8/Nudt21/Fip1l1/Exosc7/Ncbp1/Rad50
BP	UP	GO:0045780	positive regulation of bone resorption	21	0.756647	2.19673	0.00180832	0.0346187	237	tags=24%, list=2%, signal=23%	Adam8/Spp1/Ptger4/Tnfrsf11a/Fcgr4
BP	UP	GO:0046852	positive regulation of bone remodeling	21	0.756647	2.19673	0.00180832	0.0346187	237	tags=24%, list=2%, signal=23%	Adam8/Spp1/Ptger4/Tnfrsf11a/Fcgr4
CC	DW	GO:1902495	transmembrane transporter complex	227	-0.450578	-2.1942	0.003663	0.0347285	4540	tags=58%, list=33%, signal=40%	Kcnab3/Cacnb3/Atp1a3/Grin3a/Cacnb1/Cacna1c/Cacna2d2/Ptk2b/Calm1/Ttyh1/Cacng8/Amigo1/Clcn2/Cacna1g/Kcnab2/Sumo1/Grik1/Dpp6/Kcns1/Trpv6/Chrna3/Gabrb1/Scn7a/Cacna2d3/Kcnq2/Ryr2/Shank2/Shank1/Trpm4/Kcnk2/Scn1b/Kcna4/Trpc6/Ryr1/Gabrb2/Lrrc7/Pacc1/Atp1a2/Catspere2/Kcns3/Kcnh1/Chrna7/Cnih3/Slc9a1/Stxbp5/Kcnb1/Kcnc3/Dlg4/Trpc1/Kcnc1/Grin1/Kcnq3/Gabrg3/Dlgap3/Gria1/Atp1b1/Kcnk1/Cacna1b/Kcnc4/Calm3/Lrrc8b/…
CC	UP	GO:0002199	zona pellucida receptor complex	11	0.882716	2.19354	0.00179533	0.0346187	648	tags=82%, list=5%, signal=78%	Cct3/Cct2/Cct8/Hspa1b/Cct6a/Tcp1/Cct5/Cct7/Cct4
MF	UP	GO:0030515	snoRNA binding	29	0.69288	2.19167	0.00167504	0.0346187	1692	tags=59%, list=12%, signal=51%	Nhp2/Nop58/Ddx21/Bysl/Tsr1/Heatr1/Rrp9/Gar1/Tbl3/Nop56/Nudt5/Utp6/Bms1/Nufip1/Dhx37/Nudt1/Imp4
BP	UP	GO:1990868	response to chemokine	56	0.602294	2.19065	0.00317965	0.0346187	1513	tags=32%, list=11%, signal=29%	Ccl2/Ccl3/Ccl12/Ccl7/Gpr35/Ccr1/Ccl9/Ccl4/Cxcl3/Ackr1/Cxcl10/Pf4/Ccl24/Zc3h12a/Dusp1/Ccl11/Cxcr4/Cxcl13
BP	UP	GO:1990869	cellular response to chemokine	56	0.602294	2.19065	0.00317965	0.0346187	1513	tags=32%, list=11%, signal=29%	Ccl2/Ccl3/Ccl12/Ccl7/Gpr35/Ccr1/Ccl9/Ccl4/Cxcl3/Ackr1/Cxcl10/Pf4/Ccl24/Zc3h12a/Dusp1/Ccl11/Cxcr4/Cxcl13
CC	UP	GO:0005732	small nucleolar ribonucleoprotein complex	21	0.753882	2.18871	0.00180832	0.0346187	551	tags=38%, list=4%, signal=37%	Nhp2/Nop58/Pop1/Rrp9/Gar1/Mphosph10/Fbl/Nop56
BP	UP	GO:0032611	interleukin-1 beta production	73	0.574095	2.18847	0.0015748	0.0346187	1215	tags=25%, list=9%, signal=23%	Lpl/Ifi211/Ccl3/Cd36/Tnf/Ifi204/Tmem106a/Ifi205/Casp4/Stat3/Sphk1/Usp50/Abca1/Pycard/Tlr2/Tnfaip8/Zc3h12a/Tnfaip3
BP	UP	GO:0000466	maturation of 5.8S rRNA from tricistronic rRNA transcript (SSU-rRNA, 5.8S rRNA, LSU-rRNA)	24	0.722388	2.18805	0.0017301	0.0346187	2029	tags=67%, list=15%, signal=57%	Rrs1/Wdr12/Npm1/Ftsj3/Bop1/Exosc2/Exosc3/Fcf1/Exosc10/Kri1/Rpp40/Eri1/Pes1/Nol9/Exosc9/Nop9
BP	UP	GO:0044403	symbiotic process	309	0.485613	2.18644	0.00131752	0.0346187	2374	tags=35%, list=17%, signal=30%	Igf2r/Hspd1/Tnf/Zbp1/Rsad2/Ripk3/Tpcn2/Trem1/P4hb/Ccl4/Bax/Vcp/Siglec1/Eif3l/Zfp36/Eif3b/Mdfic/Arg1/Bst2/Gapdh/Etf1/Trem3/Psmc3/Ifitm3/Hsp90ab1/Tcp1/Phb2/Oas1a/Cfl1/Kpna2/Pfn1/Larp1/Ctsb/Ifitm1/Banf1/Eif2ak2/Pf4/Denr/Bak1/Ptx3/Isg15/Ifitm2/Anxa2/Pias4/Top2a/Oasl1/Tardbp/Ddx39b/Cd74/Pdcd6ip/Ptbp1/Myc/Eif3a/Zc3hav1/Plscr1/Ppid/Zc3h12a/Ccnk/Trim25/Ppia/Ssb/Atg7/Thoc6/Oas3/Ppie/Eea1/Thoc5/Bcl2/Phb/Mo…
MF	UP	GO:0004222	metalloendopeptidase activity	71	0.574241	2.18598	0.00156495	0.0346187	1706	tags=37%, list=12%, signal=32%	Adam8/Adamts4/Mmp12/Adamts9/Afg3l1/Cops5/Mmp13/Mmp3/Mmp19/Mmp14/Nln/Nrd1/Ece2/Pitrm1/Adamts1/Thop1/Pmpca/Adamts8/Adam9/Adamts5/Pmpcb/Bmp1/Afg3l2/Adam15/Ece1/Ide
BP	UP	GO:1904851	positive regulation of establishment of protein localization to telomere	9	0.934595	2.18567	0.00183824	0.0346187	648	tags=89%, list=5%, signal=85%	Cct3/Cct2/Cct8/Cct6a/Tcp1/Cct5/Cct7/Cct4
BP	UP	GO:0009127	purine nucleoside monophosphate biosynthetic process	16	0.799749	2.18223	0.0018018	0.0346187	2047	tags=75%, list=15%, signal=64%	Aprt/Impdh2/Adssl1/Gart/Atic/Ampd2/Adsl/Ampd3/Ppat/Pfas/Nudt2/Ada
BP	UP	GO:0009168	purine ribonucleoside monophosphate biosynthetic process	16	0.799749	2.18223	0.0018018	0.0346187	2047	tags=75%, list=15%, signal=64%	Aprt/Impdh2/Adssl1/Gart/Atic/Ampd2/Adsl/Ampd3/Ppat/Pfas/Nudt2/Ada
BP	UP	GO:0090502	RNA phosphodiester bond hydrolysis, endonucleolytic	29	0.689418	2.18072	0.00167504	0.0346187	2301	tags=62%, list=17%, signal=52%	Zc3h12d/Rrs1/Tsr1/Pop1/Npm1/Bop1/Tbl3/Bms1/Fcf1/Zc3h12a/Kri1/Rpp40/Rnaseh1/Nol9/Dicer1/Elac2/Nop9/Rpp30
BP	UP	GO:0090501	RNA phosphodiester bond hydrolysis	65	0.584052	2.17905	0.00162075	0.0346187	2427	tags=51%, list=18%, signal=42%	Nhp2/Zc3h12d/Rrs1/Tsr1/Pop1/Npm1/Bop1/Tbl3/Exosc2/Ago2/Bms1/Nob1/Exosc3/Fcf1/Zc3h12a/Exosc10/Kri1/Rrp36/Rpp40/Dis3l/Eri1/Rnaseh1/Nol9/Cpsf2/Dicer1/Polr2i/Elac2/Exosc9/Nop9/Ern1/Pde12/Rpp30/Trir
BP	UP	GO:0070199	establishment of protein localization to chromosome	21	0.750052	2.17759	0.00180832	0.0346187	1217	tags=48%, list=9%, signal=43%	Cct3/Cct2/Cct8/Cct6a/Tcp1/Cct5/Cct7/Macroh2a1/Cct4/Ruvbl2
MF	UP	GO:0017116	single-stranded DNA helicase activity	17	0.782776	2.17701	0.00178571	0.0346187	2433	tags=71%, list=18%, signal=58%	Mcm5/Mcm2/Mcm6/Mcm7/Rfc3/Helq/Rfc5/Rfc4/Dscc1/Rfc2/Helb/Dhx9
CC	UP	GO:0000314	organellar small ribosomal subunit	29	0.687885	2.17587	0.00167504	0.0346187	3565	tags=83%, list=26%, signal=61%	Mrps10/Mrps28/Mrps18b/Mrps18a/Mrps5/Mrps22/Mrps24/Mrps7/Dap3/Mrps12/Mrps15/Mrps6/Mrps2/Mrps16/Mrps34/Mrps31/Mrps36/Mrpl42/Mrps18c/Mrps25/Mrps23/Mrps27/Mrps11/Mrps26
CC	UP	GO:0005763	mitochondrial small ribosomal subunit	29	0.687885	2.17587	0.00167504	0.0346187	3565	tags=83%, list=26%, signal=61%	Mrps10/Mrps28/Mrps18b/Mrps18a/Mrps5/Mrps22/Mrps24/Mrps7/Dap3/Mrps12/Mrps15/Mrps6/Mrps2/Mrps16/Mrps34/Mrps31/Mrps36/Mrpl42/Mrps18c/Mrps25/Mrps23/Mrps27/Mrps11/Mrps26
BP	UP	GO:0016032	viral process	266	0.489864	2.17484	0.0013369	0.0346187	2757	tags=39%, list=20%, signal=32%	Igf2r/Tnf/Zbp1/Rsad2/Ripk3/Tpcn2/P4hb/Ccl4/Bax/Vcp/Siglec1/Eif3l/Zfp36/Eif3b/Mdfic/Bst2/Etf1/Psmc3/Ifitm3/Hsp90ab1/Phb2/Oas1a/Cfl1/Kpna2/Pfn1/Larp1/Ctsb/Ifitm1/Banf1/Eif2ak2/Denr/Bak1/Ptx3/Isg15/Ifitm2/Pias4/Top2a/Oasl1/Tardbp/Cd74/Pdcd6ip/Ptbp1/Myc/Eif3a/Zc3hav1/Plscr1/Ppid/Zc3h12a/Ccnk/Trim25/Ppia/Ssb/Atg7/Oas3/Ppie/Eea1/Bcl2/Phb/Morc2a/Eif3g/Ilf3/Cxcr4/Tarbp2/Smarca4/Chmp2a/Parp10/Ripk1/Mvb12a…
MF	DW	GO:0098960	postsynaptic neurotransmitter receptor activity	48	-0.576227	-2.17149	0.00259067	0.0346187	4219	tags=67%, list=31%, signal=46%	Hrh3/Grik1/Chrna3/Gabrb1/Chrm3/Gabrb2/Adrb1/Chrna7/Chrm1/Grin1/Gabrg3/Gria1/Chrm2/Grid1/Gabrd/Gria4/Grin2a/Grik4/Grin2b/Grik2/Chrm4/Gabbr1/Grm1/Gabra5/Drd1/Gabrg2/Gabrb3/Gria2/Gabra4/Grm5/Glrb/Gabra1
BP	UP	GO:0010884	positive regulation of lipid storage	22	0.733004	2.1701	0.00176678	0.0346187	1584	tags=45%, list=12%, signal=40%	Lpl/Msr1/Plin2/Cd36/Ehd1/Ikbke/Apob/Zc3h12a/Hilpda/Fitm2
MF	UP	GO:0008009	chemokine activity	30	0.681605	2.16974	0.00166667	0.0346187	777	tags=37%, list=6%, signal=35%	Ccl2/Ccl3/Ccl12/Ccl7/Ccl9/Cxcl16/Ccl4/Cxcl3/Cxcl10/Pf4/Ccl24
CC	UP	GO:0034663	endoplasmic reticulum chaperone complex	10	0.903902	2.16744	0.00189036	0.0346187	569	tags=80%, list=4%, signal=77%	P4hb/Pdia6/Hspa5/Hyou1/Dnajb11/Pdia4/Hsp90b1/Sdf2l1
MF	UP	GO:0048027	mRNA 5'-UTR binding	22	0.732065	2.16732	0.00176678	0.0346187	1135	tags=45%, list=8%, signal=42%	Shmt2/Igf2bp2/Ncl/Larp1/Cct5/Gnl3/Aco1/Rsl1d1/Syncrip/Shmt1
BP	UP	GO:0007339	binding of sperm to zona pellucida	20	0.754974	2.16646	0.00181488	0.0346187	648	tags=45%, list=5%, signal=43%	Cct3/Cct2/Cct8/Hspa1b/Cct6a/Tcp1/Cct5/Cct7/Cct4
BP	UP	GO:0070670	response to interleukin-4	26	0.69965	2.16548	0.0017094	0.0346187	2674	tags=65%, list=20%, signal=53%	Mcm2/Impdh2/Hspa5/Nfil3/Hsp90ab1/Cd300lf/Cdk4/Alad/Ptpn2/Rps2/Rplp0/Coro1a/Jak3/Tuba1b/Dcstamp/Keap1/Rpl3
CC	DW	GO:0097060	synaptic membrane	403	-0.416069	-2.16512	0.00512821	0.0399037	4121	tags=54%, list=30%, signal=39%	Nectin1/Prrt1/Tiam1/Slc6a11/Grm3/Grik1/Slc6a1/Chrna3/Gabrb1/Syt11/Rtn4/Adgrl1/Prkcg/Atp2b1/Epb41l1/Baiap2/Grm7/Clstn3/Shank2/Dcc/Grm2/Shank1/Nrcam/Pten/Nlgn2/Ddn/Kcna4/Dlgap1/Rph3a/Cdh8/Chrm3/Neto1/Gabrb2/Adam10/Nrxn2/Pacsin1/Lrrc7/Adcy1/Cspg5/Tenm2/Lrrc4/Erbb3/Epha7/Lrrc4b/Lin7a/Oprd1/Rims3/Kcnh1/Arc/Chrna7/Htr1a/Cnih3/Stxbp5/Kcnb1/Crkl/Kcnc3/Dlg4/Kcnc1/Syt3/Bsn/Chrm1/Cntnap4/Grin1/Apbb1/Igsf21/…
BP	UP	GO:0034340	response to type I interferon	41	0.634097	2.16422	0.00324149	0.0346187	1229	tags=37%, list=9%, signal=33%	Zbp1/Mmp12/Shmt2/Ifitm3/Ifitm1/Ikbke/Ttll12/Isg15/Ifitm2/Irf7/Myd88/Trex1/Nlrc5/Ptpn2/Ube2k
BP	UP	GO:0034105	positive regulation of tissue remodeling	31	0.676279	2.15944	0.00168919	0.0346187	237	tags=19%, list=2%, signal=19%	Adam8/Spp1/Ptger4/Tnfrsf11a/Bax/Fcgr4
BP	UP	GO:0070555	response to interleukin-1	80	0.555692	2.15827	0.00153139	0.0346187	1282	tags=28%, list=9%, signal=26%	Ccl2/Ccl3/Il1rn/Sele/Ccl12/Ccl7/Zbp1/Ccl9/Tnfrsf11a/Ccl4/Acod1/Saa3/Tnip2/Cfl1/Myd88/Il1r2/Ccl24/Pycard/Mapk11/Serpine1/Zc3h12a/Tank/Usp10
MF	UP	GO:0003688	DNA replication origin binding	20	0.751704	2.15708	0.00181488	0.0346187	2610	tags=75%, list=19%, signal=61%	Mcm5/Mcm2/Mcm6/Grwd1/Mcm4/Mcm10/Mcm3/Mcm7/Cdc6/Orc2/Cdc45/Ddx11/Orc3/Dhx9/Orc1
CC	UP	GO:0005643	nuclear pore	58	0.586931	2.15629	0.00314961	0.0346187	3567	tags=64%, list=26%, signal=47%	Ranbp1/Nup62/Eif5a/Nup93/Ran/Nup50/Kpnb1/Nup54/Nup43/Nup205/Ndc1/Nupl2/Myo1c/Sec13/Nup210/Rae1/Nup188/Nup160/Tpr/Nup98/Ranbp2/Eny2/Bicd2/Pom121/Nup85/Nup107/Ranbp3/Xpot/Nup88/Mad2l1/Ahctf1/Nup133/Xpo4/Nxt1/Tnks/Nup37/Nup155
BP	UP	GO:0006278	RNA-dependent DNA biosynthetic process	53	0.596402	2.15316	0.00314961	0.0346187	2407	tags=43%, list=18%, signal=36%	Nhp2/Cct3/Cct2/Cct8/Cct6a/Hsp90ab1/Tcp1/Nat10/Cct5/Cct7/Hsp90aa1/Cct4/Pinx1/Telo2/Exosc10/Aurkb/Tinf2/Ten1/Rpa1/Hnrnpu/Ptges3/Terf2/Pnkp
BP	UP	GO:0007004	telomere maintenance via telomerase	53	0.596402	2.15316	0.00314961	0.0346187	2407	tags=43%, list=18%, signal=36%	Nhp2/Cct3/Cct2/Cct8/Cct6a/Hsp90ab1/Tcp1/Nat10/Cct5/Cct7/Hsp90aa1/Cct4/Pinx1/Telo2/Exosc10/Aurkb/Tinf2/Ten1/Rpa1/Hnrnpu/Ptges3/Terf2/Pnkp
MF	UP	GO:0140097	catalytic activity, acting on DNA	158	0.508709	2.15078	0.0014556	0.0346187	3333	tags=47%, list=24%, signal=36%	Mcm5/Mcm2/Mcm6/Hmga1/Nme1/Ung/Mcm4/Mcm7/Rfc3/Hmga1b/Dnmt3a/Rad54l/Fen1/Pold2/Pole2/Tdg/Top2a/Ptbp1/Pcna/Trex1/Dnmt1/Top1/Ddx1/Ruvbl2/Helq/Rfc5/Brip1/Lig1/Rfc4/Dscc1/Xrcc6/Ruvbl1/Lig3/Apex1/N6amt1/Fancm/Rbbp8/Pole/Dicer1/Ddx11/Ino80/Dclre1a/Dnmt3b/Gins2/Rfc2/Helb/Ptges3/Xrcc3/Pold1/Alkbh3/Terf2/Ercc3/Alkbh2/Isg20/Rad9a/Mre11a/Dhx9/Ascc3/Rtel1/Dnase2a/Chd1l/Nthl1/Lig4/Tatdn1/Mus81/Dclre1c/Slx4/Exo1…
MF	DW	GO:0099529	neurotransmitter receptor activity involved in regulation of postsynaptic membrane potential	38	-0.60652	-2.1498	0.00255754	0.0346187	4048	tags=66%, list=30%, signal=46%	Grik1/Chrna3/Gabrb1/Gabrb2/Adrb1/Chrna7/Chrm1/Grin1/Gabrg3/Gria1/Grid1/Gabrd/Gria4/Grin2a/Grik4/Grin2b/Grik2/Gabbr1/Gabra5/Gabrg2/Gabrb3/Gria2/Gabra4/Glrb/Gabra1
MF	UP	GO:0008094	DNA-dependent ATPase activity	80	0.553083	2.14814	0.00153139	0.0346187	2471	tags=41%, list=18%, signal=34%	Mcm5/Mcm2/Mcm6/Mcm4/Mcm7/Rfc3/Rad54l/Top2a/Btaf1/Ruvbl2/Helq/Rfc5/Brip1/Rfc4/Dscc1/Msh6/Xrcc6/Ruvbl1/Smarca4/Fancm/Ddx11/Ino80/Gins2/Rfc2/Helb/Xrcc3/Smarca5/Ercc3/Mre11a/Rfc1/Dhx9/Ascc3/Rtel1
BP	UP	GO:0006260	DNA replication	215	0.493086	2.14672	0.00138313	0.0346187	3295	tags=48%, list=24%, signal=37%	Mcm5/Cdt1/Mcm2/Mcm6/Grwd1/Gins1/Mcm4/Npm1/Mcm10/Mcm3/Rrm1/Mcm7/Rfc3/Stoml2/Chaf1b/Gtpbp4/Cdc6/Prim1/Cacybp/Fen1/Cdk1/Pold2/Pole2/Rbms1/Timeless/Dnajc2/Orc2/Nasp/Topbp1/Faf1/Supt16/Pcna/Trex1/Wdhd1/Top1/Baz1a/Ccna2/Pclaf/Tbrg1/Rfc5/Lig1/Atg7/Ssrp1/Rfc4/Cdc45/Dscc1/Met/Lig3/Tnfaip1/Cinp/Rnaseh1/Ttf1/Fancm/Fam111a/Ssbp1/Pole/Wdr18/Ddx11/Thoc1/Eme1/Mms22l/Ino80/Chaf1a/Samhd1/Rpa1/Gins2/Rfc2/Helb/Orc3…
BP	DW	GO:2000300	regulation of synaptic vesicle exocytosis	95	-0.504203	-2.14643	0.00289855	0.0346187	4547	tags=65%, list=33%, signal=44%	Septin5/Syt7/Grin3a/Htr7/Cplx2/Bace1/Syt2/Cplx1/Ppfia2/Braf/Chrna3/Prkcg/Grm7/Adcy1/Cspg5/Rims3/Kcnh1/Chrna7/Htr1a/Stxbp5/Apba2/Nrxn3/Rims1/Stxbp1/Prkce/Ncs1/Chrm2/Htr1b/Lrrk2/Prkcb/Rims2/Unc13a/Htr2a/P2rx1/Prkca/Nlgn1/Stx1b/Rab3a/Adra2a/Grm8/Gsk3b/Napb/P2ry1/Apba1/Prepl/Stx1a/Pfn2/Syt1/Drd1/Camk2a/Syt4/Prrt2/Glra3/Snapin/Cacnb4/Vamp1/Nrn1/Stxbp5l/Nr3c2/Fbxl20/Git2/Adrb2
BP	UP	GO:0002548	monocyte chemotaxis	42	0.620997	2.14443	0.00321027	0.0346187	2001	tags=40%, list=15%, signal=35%	Lgals3/Ccl2/Ccl3/Ccl12/Ccl7/Ccr1/Ccl9/Ccl4/Cxcl10/Ccl24/Serpine1/Dusp1/Myo9b/Ccl11/Rps19/Ccl5/Slamf8
BP	UP	GO:0000723	telomere maintenance	110	0.532586	2.14428	0.0015015	0.0346187	2471	tags=40%, list=18%, signal=33%	Nhp2/Cct3/Cct2/Cct8/Hspa1a/Cct6a/Hsp90ab1/Tcp1/Nat10/Cct5/Gnl3/Cct7/Lmna/Hsp90aa1/Cct4/Pinx1/Telo2/Pcna/Myc/Hnrnpd/Nsmce2/Exosc10/Aurkb/Xrcc6/Tinf2/Ten1/Hus1/Apex1/Hnrnpa2b1/Smc5/Dclre1a/Rpa1/Parp1/Hnrnpu/Ptges3/Xrcc3/Smg1/Smg5/Terf2/Mre11a/Upf1/Pnkp/Ccne1/Rtel1
BP	UP	GO:0050663	cytokine secretion	56	0.589479	2.14404	0.00317965	0.0346187	1070	tags=32%, list=8%, signal=30%	Cd36/Cd14/Htr2b/Tnf/Tmem106a/Trem1/Fgr/Ptger4/Mif/Gapdh/Trem3/Lcp2/Tlr1/Clec4e/Dysf/Tlr2/Sphk2/Srgn
BP	UP	GO:0010878	cholesterol storage	15	0.797368	2.14374	0.00181159	0.0346187	1529	tags=47%, list=11%, signal=42%	Lpl/Msr1/Cd36/Ehd1/Apob/Ttc39b/Soat1
BP	DW	GO:0060078	regulation of postsynaptic membrane potential	104	-0.495941	-2.14319	0.00293255	0.0346187	4048	tags=67%, list=30%, signal=48%	Unc13b/Mtmr2/Cux2/Rab3gap1/Zmynd8/Adora1/Grik5/Prkcz/Igsf11/Cacnb3/Slc8a2/Ptk2b/Begain/Dmpk/Grik1/Celf4/Chrna3/Baiap2/Shank2/Shank1/Pten/Nlgn2/Neto1/Adrb1/Chrna7/Dlg4/Npy2r/Bscl2/Grin1/Tmem108/Adcyap1/Gabrg3/Gria1/Rims1/Lrrk2/Cdk5/Rgs7/Rims2/Mapk8ip2/Nlgn1/Stx1b/Grin2a/Mpp2/Grin2b/Grik2/Tmem25/Slc17a7/Gsk3b/Rgs7bp/Syne1/Cx3cl1/Nrxn1/Slc29a1/Stx1a/Fgf14/Gabra5/Gabrg2/Ppp1r9a/Snca/Gabrb3/Atxn1/Prkn…
CC	UP	GO:0005832	chaperonin-containing T-complex	8	0.953261	2.14185	0.00186916	0.0346187	648	tags=100%, list=5%, signal=95%	Cct3/Cct2/Cct8/Cct6a/Tcp1/Cct5/Cct7/Cct4
BP	UP	GO:0071347	cellular response to interleukin-1	67	0.571558	2.14026	0.0016	0.0346187	1282	tags=31%, list=9%, signal=29%	Ccl2/Ccl3/Il1rn/Ccl12/Ccl7/Zbp1/Ccl9/Ccl4/Acod1/Saa3/Tnip2/Cfl1/Myd88/Il1r2/Ccl24/Pycard/Mapk11/Serpine1/Zc3h12a/Tank/Usp10
BP	DW	GO:0098693	regulation of synaptic vesicle cycle	133	-0.47121	-2.13968	0.0031348	0.0346187	4547	tags=62%, list=33%, signal=42%	Septin5/Syt7/Grin3a/Htr7/Rab3b/Cplx2/Bace1/Syt2/Cplx1/Ppfia2/Rapgef4/Braf/Chrna3/Syt11/Prkcg/Grm7/Pten/Nlgn2/Adcy1/Cspg5/Rims3/Kcnh1/Chrna7/Htr1a/Stxbp5/Apba2/Bsn/Nrxn3/Rims1/Stxbp1/Prkce/Ncs1/Chrm2/Htr1b/Lrrk2/Prkcb/Magi2/Rims2/Unc13a/Htr2a/P2rx1/Prkca/Nlgn1/Stx1b/Ppp3cb/Rab3a/Adra2a/Grm8/Vamp4/Slc17a7/Gsk3b/Napb/P2ry1/Apba1/Nrxn1/Prepl/Stx1a/Fgf14/Pfn2/Syt1/Drd1/Camk2a/Mff/Dnm3/Vamp2/Snap91/Syt…
BP	UP	GO:1905954	positive regulation of lipid localization	82	0.547648	2.13393	0.00152672	0.0346187	1372	tags=26%, list=10%, signal=23%	Lpl/Msr1/Dab2/Spp1/Plin2/Cd36/Tnfrsf11a/Mif/Ehd1/P2ry2/Ikbke/Abca1/Anxa2/Edn1/Apob/Ptges/Acsl5/Zc3h12a/Ldlrap1/Hilpda/Prelid1
BP	UP	GO:0045454	cell redox homeostasis	57	0.583921	2.13376	0.00315457	0.0346187	3388	tags=56%, list=25%, signal=42%	Glrx/Txnrd1/P4hb/Pdia6/Pdia4/Glrx3/Txndc5/Prdx1/Pdia3/Gsr/Ero1a/Txn1/Apex1/Dld/Sco2/Erp44/Prdx6/Txndc9/Sco1/Glrx5/Prdx3/Qsox2/Ddit3/Glrx2/Selenos/Prdx2/Txnl1/Txndc12/Txndc11/Dnajc16/Gclc/Pdia5
BP	DW	GO:0099068	postsynapse assembly	30	-0.633535	-2.13123	0.00248756	0.0346187	3827	tags=70%, list=28%, signal=51%	Shank2/Shank1/Pten/Nptx1/Nlgn2/Nrxn2/Gap43/Lrrc4b/Sipa1l1/Nptxr/Magi2/Ephb2/Ptprd/Nlgn1/Ptprs/Lrp4/Lrrtm2/Nrxn1/Lrfn1/Ntrk3/Numb
BP	UP	GO:1903901	negative regulation of viral life cycle	69	0.56492	2.13093	0.00159236	0.0346187	3336	tags=57%, list=24%, signal=43%	Tnf/Rsad2/Bst2/Ifitm3/Oas1a/Ifitm1/Banf1/Eif2ak2/Ptx3/Isg15/Ifitm2/Oasl1/Zc3hav1/Plscr1/Zc3h12a/Ccnk/Trim25/Oas3/Morc2a/Ilf3/Parp10/Trim28/Oas1g/Fam111a/Ccl5/Mphosph8/Oasl2/Oas1b/Isg20/Mre11a/Oas2/Trim27/Srpk1/Apobec3/Ifitm6/Adar/Ltf/Rad50/Ceacam1
BP	UP	GO:0051168	nuclear export	132	0.513521	2.13077	0.00145985	0.0346187	3339	tags=49%, list=24%, signal=38%	Ddx39a/Hspa9/Nup62/Calr/Rrs1/Eif5a/Npm1/Sdad1/Nup93/Ltv1/Eif6/Ran/Nsun2/Bag3/Ddx39b/Ddx19b/Txn1/Nupl2/Abce1/Ywhae/Ssb/Xpo1/Thoc6/Ddx19a/Thoc5/Rae1/Nup188/Nup160/Polr2d/Hnrnpa2b1/Thoc3/Tpr/Thoc1/Sem1/Xpo5/Eny2/Nop9/Iws1/Pom121/Rbm27/Phax/Nup85/Nup107/Sarnp/Lsg1/Mdm2/Ranbp3/Dhx9/Akap13/Xpot/Ahcyl1/Nemf/Rps15/Nup88/Nol6/Park7/Adar/Srsf3/Cchcr1/Nup133/Xpo4/Nxt1/Zc3h11a/Ncbp1/Khdrbs1
BP	UP	GO:0009161	ribonucleoside monophosphate metabolic process	27	0.683265	2.13051	0.00169492	0.0346187	2047	tags=63%, list=15%, signal=54%	Aprt/Ak2/Impdh2/Adssl1/Ak1/Gart/Atic/Uck2/Ampd2/Adsl/Ampd3/Ppat/Pfas/Umps/Nudt2/Nt5e/Ada
BP	UP	GO:0032732	positive regulation of interleukin-1 production	49	0.605481	2.13028	0.00328947	0.0346187	871	tags=22%, list=6%, signal=21%	Lpl/Ifi211/Ccl3/Tnf/Ifi204/Ifi205/Casp4/Stat3/Usp50/Pycard/Tlr2
BP	UP	GO:0071674	mononuclear cell migration	68	0.568493	2.1298	0.00160514	0.0346187	1471	tags=29%, list=11%, signal=26%	Lgals3/Ccl2/Ccl3/Ccl12/Ccl7/Csf1/Ccr1/C5ar1/Ccl9/Ccl4/Thbs1/C3ar1/Cxcl10/Slamf1/Ccl24/Kars/Serpine1/Dusp1/Myo9b/Ccl11
CC	DW	GO:0044298	cell body membrane	31	-0.623428	-2.12809	0.00243902	0.0346187	3131	tags=71%, list=23%, signal=55%	Kcnb1/Kcnc3/Kcnc1/Unc5a/Flrt1/Kcnc4/Kcna2/Cx3cr1/Hpca/Thy1/Atp2b2/Dab2ip/Rgs8/Gabra5/Kcnb2/Adcy8/Cadm2/Kcnc2/Adrb2/Kcnd2/Il6ra/P2ry12
CC	UP	GO:0022625	cytosolic large ribosomal subunit	49	0.603904	2.12474	0.00328947	0.0346187	3688	tags=63%, list=27%, signal=46%	Rpl18/Rpl7a/Rpl35/Rpl39l/Rpl8/Rpl7l1/Rpl24/Rpl28/Rpl19/Rpl14/Rpl6/Rpl36/Rplp0/Zcchc17/Rpl10a/Rpl5/Rpl22/Mrpl1/Rpl11/Rpl3/Rpl38/Rpl27/Rpl4/Rpl32/Rpl15/Rpl13/Rpl21/Rpl7/Rpl31/Rpl9/Rpl29
CC	DW	GO:1990351	transporter complex	234	-0.432789	-2.1239	0.00359712	0.0347285	4540	tags=57%, list=33%, signal=39%	Kcnab3/Cacnb3/Atp1a3/Grin3a/Cacnb1/Cacna1c/Cacna2d2/Ptk2b/Calm1/Ttyh1/Cacng8/Amigo1/Clcn2/Cacna1g/Kcnab2/Sumo1/Grik1/Dpp6/Kcns1/Trpv6/Chrna3/Gabrb1/Scn7a/Cacna2d3/Kcnq2/Ryr2/Shank2/Shank1/Trpm4/Kcnk2/Scn1b/Kcna4/Trpc6/Ryr1/Gabrb2/Lrrc7/Pacc1/Atp1a2/Catspere2/Kcns3/Kcnh1/Chrna7/Cnih3/Slc9a1/Stxbp5/Kcnb1/Kcnc3/Dlg4/Trpc1/Kcnc1/Grin1/Kcnq3/Gabrg3/Dlgap3/Gria1/Atp1b1/Kcnk1/Cacna1b/Kcnc4/Calm3/Lrrc8b/…
BP	UP	GO:0002833	positive regulation of response to biotic stimulus	120	0.519267	2.1234	0.0014881	0.0346187	2433	tags=39%, list=18%, signal=32%	Adam8/Ifi211/Hspd1/Zbp1/Mmp12/Ifi204/Ifi205/Acod1/Arg1/Mif/Cd180/Polr3d/Trem3/Ikbke/Il12b/Dhx58/Cd274/Riok3/Irf7/Rbm14/Ifi209/Pycard/Tlr2/Cd74/Nlrc5/Zc3hav1/Plscr1/Ube2k/Cgas/Sfpq/Med1/Xrcc6/Polr3c/Rps19/Cxcl1/Sash1/Polr3g/Parp9/Vav1/Scimp/Ifi208/Srebf1/Il18rap/Ulbp1/Tirap/Irgm1/Dhx9
BP	DW	GO:0033604	negative regulation of catecholamine secretion	13	-0.780933	-2.12311	0.00214592	0.0346187	2013	tags=69%, list=15%, signal=59%	Crh/P2ry1/Gabbr1/Cnr1/Syt4/Ptgs1/Entpd1/Ptger3/P2ry12
BP	UP	GO:0001819	positive regulation of cytokine production	342	0.464907	2.11994	0.00127877	0.0346187	932	tags=19%, list=7%, signal=18%	Lpl/Adam8/Ccl2/Rab7b/Postn/Ifi211/Ccl3/Cd36/Cd14/Hspd1/Htr2b/Tnf/Mmp12/Rsad2/Ifi204/C5ar1/Ddx21/Cd244a/Fgr/Ptger4/Ifi205/Ccl4/Il33/Casp4/Thbs1/Stat3/Mif/C3ar1/Clec7a/Polr3d/Gapdh/Osm/Ncl/Phb2/C1qbp/Tnfsf9/Sphk1/Usp50/Tarm1/Eif2ak2/Pf4/P2ry2/Ptgs2/Slamf1/Atf4/Cd200/Furin/Il12b/Dhx58/Cd274/Riok3/Bcl3/Irf7/Tlr1/Myd88/Gpatch3/Pycard/Kars/Clec4e/Tlr2/Cd74/Serpinf2/Cd276/Mapk11/Arfgef2
BP	DW	GO:0015872	dopamine transport	45	-0.573775	-2.11959	0.00265252	0.0346187	4505	tags=78%, list=33%, signal=52%	Syt7/Rab3b/Syt2/Slc29a4/Syt11/Rtn4/Syt5/Slc22a2/Npy2r/Syt3/Htr6/Syt15/Htr1b/Prkcb/Sncg/Kcna2/Htr2a/Oprk1/Syt13/Rab3a/Pcp4/Syt10/Nat8l/Gabbr1/Smpd3/Syt1/Drd1/Syt17/Cnr1/Syt4/Snca/Prkn/Pink1/Cxcl12/Entpd1
BP	UP	GO:0032760	positive regulation of tumor necrosis factor production	53	0.587083	2.11952	0.00314961	0.0346187	932	tags=25%, list=7%, signal=23%	Ccl2/Ccl3/Cd36/Cd14/Ccl4/Mif/Ncl/Pf4/Il12b/Myd88/Pycard/Tlr2/Arfgef2
BP	UP	GO:0032612	interleukin-1 production	87	0.54223	2.11801	0.00152905	0.0346187	1215	tags=23%, list=9%, signal=21%	Lpl/Ifi211/Ccl3/Cd36/Tnf/Ifi204/Tmem106a/Ptger4/Ifi205/Casp4/Stat3/Sphk1/Usp50/Abca1/Il1r2/Pycard/Tlr2/Tnfaip8/Zc3h12a/Tnfaip3
BP	UP	GO:0032200	telomere organization	112	0.524786	2.11783	0.0015015	0.0346187	2471	tags=39%, list=18%, signal=32%	Nhp2/Cct3/Cct2/Cct8/Hspa1a/Cct6a/Hsp90ab1/Tcp1/Nat10/Cct5/Gnl3/Cct7/Lmna/Hsp90aa1/Cct4/Pinx1/Telo2/Pcna/Myc/Hnrnpd/Nsmce2/Exosc10/Aurkb/Xrcc6/Tinf2/Ten1/Hus1/Apex1/Hnrnpa2b1/Smc5/Dclre1a/Rpa1/Parp1/Hnrnpu/Ptges3/Xrcc3/Smg1/Smg5/Terf2/Mre11a/Upf1/Pnkp/Ccne1/Rtel1
CC	UP	GO:0005839	proteasome core complex	18	0.750241	2.11735	0.00177936	0.0346187	1905	tags=78%, list=14%, signal=67%	Psma4/Psmb6/Psma1/Psmb2/Psma7/Psmb4/Psmb7/Psmb5/Psma5/Psmb3/Psma2/Psma3/Psma6/Psmb1
BP	UP	GO:0010883	regulation of lipid storage	40	0.625804	2.11551	0.00328947	0.0346187	1584	tags=30%, list=12%, signal=27%	Lpl/Msr1/Plin2/Cd36/Ehd1/Ikbke/Ptpn2/Apob/Zc3h12a/Hilpda/Ttc39b/Fitm2
CC	UP	GO:0042555	MCM complex	11	0.851278	2.11542	0.00179533	0.0346187	453	tags=55%, list=3%, signal=53%	Mcm5/Mcm2/Mcm6/Mcm4/Mcm3/Mcm7
BP	UP	GO:0035036	sperm-egg recognition	23	0.702517	2.11221	0.00173913	0.0346187	648	tags=39%, list=5%, signal=37%	Cct3/Cct2/Cct8/Hspa1b/Cct6a/Tcp1/Cct5/Cct7/Cct4
BP	UP	GO:0071706	tumor necrosis factor superfamily cytokine production	110	0.524554	2.11194	0.0015015	0.0346187	1215	tags=24%, list=9%, signal=22%	Adam8/Ccl2/Ccl3/Cd36/Cd300ld/Cd14/Tmem106a/Ptger4/Ccl4/Zfp36/Mif/Ncl/Pf4/Slamf1/Tspo/Il12b/Cd274/Mapkapk2/Myd88/Pycard/Tlr2/Sphk2/Arfgef2/Trex1/Zc3h12a/Tnfaip3
CC	UP	GO:0017101	aminoacyl-tRNA synthetase multienzyme complex	12	0.842256	2.11187	0.0018622	0.0346187	1678	tags=92%, list=12%, signal=81%	Rars/Eprs/Lars/Iars/Aimp2/Aimp1/Kars/Qars/Eef1e1/Mars1/Dars
BP	DW	GO:0007416	synapse assembly	159	-0.451488	-2.1114	0.00318471	0.0346187	3849	tags=49%, list=28%, signal=36%	Lrrn1/Clstn3/Shank2/Shank1/Adgrb2/Pten/Six4/Nptx1/Nlgn2/Gabrb2/Nrxn2/Lrrc4/Gap43/Epha7/Lrrc4b/Nptn/Pclo/Crkl/Bsn/Grin1/Sipa1l1/Nptxr/Clstn2/Nrxn3/Sdk2/Stau2/Flrt1/Ephb1/Vstm5/Mapt/Cdh9/Cdk5/Magi2/Ephb2/Ptprd/Slc25a46/Adgrl2/Lrrn3/Sema4d/Asic2/Slitrk1/Musk/Prkca/Nlgn1/Slitrk5/Syndig1/Ptprs/Lrrtm3/Clstn1/Gsk3b/Lrp4/Lrrtm2/Cbln4/Nrxn1/Lrfn1/Wnt5a/Flrt2/Dnm3/Nrg2/Lrfn5/Sdk1/Gabrg2/Ppp1r9a/Adgrb3/Ntrk…
BP	UP	GO:0000478	endonucleolytic cleavage involved in rRNA processing	15	0.78432	2.10866	0.00181159	0.0346187	2029	tags=73%, list=15%, signal=63%	Rrs1/Tsr1/Npm1/Bop1/Tbl3/Bms1/Fcf1/Kri1/Rpp40/Nol9/Nop9
BP	UP	GO:0000479	endonucleolytic cleavage of tricistronic rRNA transcript (SSU-rRNA, 5.8S rRNA, LSU-rRNA)	15	0.78432	2.10866	0.00181159	0.0346187	2029	tags=73%, list=15%, signal=63%	Rrs1/Tsr1/Npm1/Bop1/Tbl3/Bms1/Fcf1/Kri1/Rpp40/Nol9/Nop9
BP	UP	GO:0010742	macrophage derived foam cell differentiation	24	0.695453	2.10647	0.0017301	0.0346187	444	tags=21%, list=3%, signal=20%	Lpl/Msr1/Cd36/Csf1/Pf4
BP	UP	GO:0010743	regulation of macrophage derived foam cell differentiation	20	0.733776	2.10563	0.00181488	0.0346187	444	tags=25%, list=3%, signal=24%	Lpl/Msr1/Cd36/Csf1/Pf4
MF	UP	GO:0015036	disulfide oxidoreductase activity	35	0.64166	2.1049	0.00327332	0.0346187	1058	tags=34%, list=8%, signal=32%	Glrx/Txnrd1/P4hb/Pdia6/Pdia4/Glrx3/Pdia3/Gsr/Gfer/Ifi30/Ero1a/Txn1
BP	UP	GO:0034502	protein localization to chromosome	75	0.546575	2.10484	0.00153846	0.0346187	3083	tags=47%, list=23%, signal=36%	Cdt1/Cct3/Cct2/Cct8/Cct6a/Spdl1/Tcp1/Cct5/Gnl3/Cct7/Macroh2a1/Cct4/Cdk1/Pinx1/Bub1b/Cdca5/Ruvbl2/Ezh2/Aurkb/Tinf2/Pphln1/Pih1d1/Rcc2/Smc5/Rpa1/Mtbp/Ndc80/Terf2/Lemd2/Slf2/Mis12/Parp3/Mcm8/Ik/Cenpt
BP	UP	GO:0090303	positive regulation of wound healing	45	0.600889	2.1032	0.0032	0.0346187	2052	tags=40%, list=15%, signal=34%	Ccl2/Selp/Cd36/Ptger4/Thbs1/Clec7a/Plek/Hbegf/Actg1/Serpinf2/Serpine1/Insl3/Itgb1/S100a9/Cxcr4/Plpp3/Pla2g4a/Pdpn
BP	UP	GO:0016075	rRNA catabolic process	17	0.75449	2.09834	0.00178571	0.0346187	2427	tags=76%, list=18%, signal=63%	Dis3/Exosc2/Pelo/Exosc3/Exosc10/Exosc4/Ddx49/Dis3l/Slfn8/Dicer1/Exosc9/Exosc5/Trir
CC	DW	GO:0042734	presynaptic membrane	172	-0.445289	-2.09759	0.00328947	0.0346187	3307	tags=51%, list=24%, signal=39%	Oprd1/Rims3/Kcnh1/Chrna7/Htr1a/Stxbp5/Kcnc3/Kcnc1/Chrm1/Cntnap4/Grin1/Apbb1/Igsf21/Nrxn3/Gria1/Ctnna2/Epn1/Rims1/Stxbp1/Kcnc4/Septin3/Flot2/Htr1b/Kctd16/Cdh9/Ncstn/Ephb2/Erc2/Ptprd/Kcna2/Rims2/Unc13a/Kcnma1/Htr2a/P2rx1/Kctd12/Oprk1/Stx1b/Scn8a/Grin2a/Grik4/Ptprs/Grin2b/Adra2a/Dlg1/Grm8/Grik2/Chrm4/P2ry1/Atp2b2/Cntnap1/Rgs7bp/Apba1/Cdh10/Gabbr1/Nrxn1/Grm1/Stx1a/Syt1/Gabra5/Drd1/Cacna1e/Snap91/Cnr1…
BP	UP	GO:0034661	ncRNA catabolic process	31	0.656504	2.0963	0.00337838	0.0346187	2427	tags=61%, list=18%, signal=51%	Dis3/Pop1/Exosc2/Snd1/Nsun2/Pelo/Exosc3/Zc3h12a/Exosc10/Exosc4/Ddx49/Dis3l/Slfn8/Dicer1/Exosc9/Pnpt1/Dis3l2/Exosc5/Trir
BP	DW	GO:0014046	dopamine secretion	36	-0.597579	-2.09498	0.0025641	0.0346187	3090	tags=64%, list=23%, signal=50%	Npy2r/Syt3/Htr6/Syt15/Htr1b/Prkcb/Sncg/Kcna2/Htr2a/Oprk1/Syt13/Rab3a/Pcp4/Syt10/Gabbr1/Syt1/Syt17/Cnr1/Syt4/Snca/Pink1/Cxcl12/Entpd1
BP	DW	GO:0014059	regulation of dopamine secretion	36	-0.597579	-2.09498	0.0025641	0.0346187	3090	tags=64%, list=23%, signal=50%	Npy2r/Syt3/Htr6/Syt15/Htr1b/Prkcb/Sncg/Kcna2/Htr2a/Oprk1/Syt13/Rab3a/Pcp4/Syt10/Gabbr1/Syt1/Syt17/Cnr1/Syt4/Snca/Pink1/Cxcl12/Entpd1
MF	UP	GO:0004298	threonine-type endopeptidase activity	20	0.729958	2.09468	0.00181488	0.0346187	1905	tags=70%, list=14%, signal=60%	Psma4/Psmb6/Psma1/Psmb2/Psma7/Psmb4/Psmb7/Psmb5/Psma5/Psmb3/Psma2/Psma3/Psma6/Psmb1
MF	UP	GO:0043022	ribosome binding	58	0.56976	2.09321	0.00314961	0.0346187	2848	tags=53%, list=21%, signal=43%	Hspa5/Eif3c/C1qbp/Eif5a/Gemin5/Eif6/Naa15/Sec61a1/Eif2s1/Rpsa/Srp72/Abcf1/Zc3h12a/Rack1/Gadd45gip1/Cpeb2/Prmt3/Sec61b/Eri1/Cpeb4/Dnajc1/Naa16/Bag6/Eef2/Efl1/Eif3k/Zfp598/Srp68/Rpn2/Ythdf1/Pym1
BP	UP	GO:0050792	regulation of viral process	168	0.490515	2.09258	0.00141844	0.0346187	2757	tags=44%, list=20%, signal=36%	Igf2r/Tnf/Rsad2/P4hb/Ccl4/Zfp36/Mdfic/Bst2/Psmc3/Ifitm3/Oas1a/Cfl1/Kpna2/Pfn1/Larp1/Ifitm1/Banf1/Eif2ak2/Ptx3/Isg15/Ifitm2/Top2a/Oasl1/Tardbp/Cd74/Zc3hav1/Plscr1/Ppid/Zc3h12a/Ccnk/Trim25/Ppia/Oas3/Ppie/Bcl2/Phb/Morc2a/Ilf3/Cxcr4/Tarbp2/Smarca4/Chmp2a/Parp10/Trim28/Rrp1b/Kpna6/Oas1g/Fam111a/Ppib/Ppih/Ccl5/Dicer1/Ddb1/Ctdp1/Trim30b/Mphosph8/Taf11/Chd1/Hspa8/Pde12/Oasl2/Oas1b/Smarcb1/Rad23a/Isg20/Mr…
BP	UP	GO:0009126	purine nucleoside monophosphate metabolic process	25	0.682915	2.09229	0.00170648	0.0346187	2047	tags=60%, list=15%, signal=51%	Aprt/Ak2/Impdh2/Adssl1/Ak1/Gart/Atic/Ampd2/Adsl/Ampd3/Ppat/Pfas/Nudt2/Nt5e/Ada
BP	UP	GO:0048525	negative regulation of viral process	86	0.537804	2.09208	0.00153374	0.0346187	2752	tags=44%, list=20%, signal=36%	Tnf/Rsad2/Ccl4/Zfp36/Bst2/Psmc3/Ifitm3/Oas1a/Ifitm1/Banf1/Eif2ak2/Ptx3/Isg15/Ifitm2/Oasl1/Tardbp/Zc3hav1/Plscr1/Zc3h12a/Ccnk/Trim25/Oas3/Morc2a/Ilf3/Parp10/Trim28/Oas1g/Fam111a/Ccl5/Mphosph8/Oasl2/Oas1b/Isg20/Mre11a/Oas2/Trim27/Srpk1/Apobec3
BP	DW	GO:0051354	negative regulation of oxidoreductase activity	21	-0.669118	-2.09062	0.00222717	0.0346187	2732	tags=62%, list=20%, signal=50%	Bckdk/Pdk2/Lrrk2/Nfkb1/Gsk3b/Cnr1/Snca/Etfbkmt/Prkn/Atp2b4/Pdk1/Cnr2/Cav1
BP	DW	GO:0098698	postsynaptic specialization assembly	26	-0.636489	-2.08886	0.00239808	0.0346187	3827	tags=69%, list=28%, signal=50%	Shank2/Shank1/Pten/Nptx1/Nlgn2/Nrxn2/Gap43/Lrrc4b/Sipa1l1/Nptxr/Ptprd/Nlgn1/Ptprs/Lrrtm2/Nrxn1/Lrfn1/Ntrk3/Numb
BP	UP	GO:0071219	cellular response to molecule of bacterial origin	151	0.493997	2.08743	0.00145138	0.0346187	2183	tags=36%, list=16%, signal=30%	Ccl2/Cd36/Ccl12/Cd14/Sbno2/Cd300lb/Tnf/Lilrb4a/Cxcl16/Acod1/Cxcl3/Zfp36/Fcgr4/Mif/Tnip2/Cd180/Ncl/Cxcl10/Pf4/Litaf/Vim/Il12b/Cd274/Tnip3/Abca1/Tlr1/Myd88/Cdk4/Pycard/Tlr2/Serpine1/Adam9/Paf1/Plscr1/Zc3h12a/Tnfaip3/Plaa/Cd86/Cxcl13/Fzd5/Nfkbib/Ccl5/Trib1/Il1b/Cxcl1/Sash1/Trim41/Ppard/Ticam1/Scimp/Cd68/Axl/Fcgr2b/Stap1
BP	UP	GO:0097529	myeloid leukocyte migration	168	0.489151	2.08676	0.00141844	0.0346187	2249	tags=34%, list=16%, signal=29%	Adam8/Lgals3/Ccl2/Spp1/Ccl3/Ccl12/Ccl7/Gpr35/Csf1/Ccr1/C5ar1/Ccl9/Trem1/Ptger4/Ccl4/Cxcl3/Thbs1/Mif/C3ar1/Trem3/Ednrb/C1qbp/Wdr1/Cxcl10/Pf4/Slamf1/Mmp14/Cd200/Vav3/Myd88/Ccl24/Kars/Dysf/Edn1/Cd74/S100a8/Serpine1/Dusp1/S100a9/Myo9b/Ccl11/Pawr/Cxcl13/Rps19/Ppib/Bst1/Ccl5/Il1b/Cxcl1/Slamf8/Cd200r1/Vav1/Nup85/Pgf/Stap1/P2rx4/Pdgfb
BP	UP	GO:0048245	eosinophil chemotaxis	14	0.793962	2.08674	0.00183824	0.0346187	124	tags=36%, list=1%, signal=35%	Lgals3/Ccl2/Ccl12/Ccl7/Ccl4
BP	UP	GO:0090077	foam cell differentiation	25	0.681029	2.08652	0.00170648	0.0346187	444	tags=20%, list=3%, signal=19%	Lpl/Msr1/Cd36/Csf1/Pf4
BP	UP	GO:0006611	protein export from nucleus	116	0.515308	2.08627	0.00151057	0.0346187	3297	tags=48%, list=24%, signal=37%	Ddx39a/Hspa9/Calr/Rrs1/Eif5a/Npm1/Sdad1/Nup93/Ltv1/Eif6/Ran/Nsun2/Bag3/Ddx39b/Ddx19b/Txn1/Nupl2/Abce1/Ywhae/Ssb/Xpo1/Thoc6/Ddx19a/Thoc5/Rae1/Nup160/Polr2d/Hnrnpa2b1/Thoc3/Tpr/Thoc1/Sem1/Xpo5/Eny2/Nop9/Iws1/Nup85/Nup107/Sarnp/Lsg1/Mdm2/Ranbp3/Xpot/Ahcyl1/Rps15/Nup88/Nol6/Park7/Adar/Srsf3/Cchcr1/Nup133/Xpo4/Nxt1/Zc3h11a/Ncbp1
BP	UP	GO:0010744	positive regulation of macrophage derived foam cell differentiation	12	0.831516	2.08494	0.0018622	0.0346187	444	tags=42%, list=3%, signal=40%	Lpl/Msr1/Cd36/Csf1/Pf4
MF	DW	GO:1904315	transmitter-gated ion channel activity involved in regulation of postsynaptic membrane potential	35	-0.597069	-2.08387	0.00255754	0.0346187	4048	tags=63%, list=30%, signal=44%	Grik1/Chrna3/Gabrb1/Gabrb2/Chrna7/Grin1/Gabrg3/Gria1/Grid1/Gabrd/Gria4/Grin2a/Grik4/Grin2b/Grik2/Gabra5/Gabrg2/Gabrb3/Gria2/Gabra4/Glrb/Gabra1
BP	UP	GO:0032651	regulation of interleukin-1 beta production	63	0.563704	2.08382	0.00324675	0.0346187	1215	tags=22%, list=9%, signal=20%	Lpl/Ifi211/Ccl3/Tnf/Ifi204/Ifi205/Casp4/Stat3/Sphk1/Usp50/Pycard/Tlr2/Zc3h12a/Tnfaip3
BP	UP	GO:0032212	positive regulation of telomere maintenance via telomerase	28	0.664716	2.08339	0.00168919	0.0346187	648	tags=29%, list=5%, signal=27%	Cct3/Cct2/Cct8/Cct6a/Tcp1/Cct5/Cct7/Cct4
BP	UP	GO:0006413	translational initiation	95	0.528611	2.08185	0.00152207	0.0346187	2841	tags=48%, list=21%, signal=39%	Tnf/Eif3l/Eif4e2/Eif3c/Eif3b/Eif4a1/Npm1/Eif4g1/Eif4ebp1/Larp1/Eif2s2/Denr/Eif1ad/Eif2b4/Eif6/Eif3i/Eif2b3/Eif2s1/Dnajc3/Eif1a/Abcf1/Ago2/Rps2/Eif3a/Abce1/Eif4e/Eif5b/Eif4g2/Eif3g/Dhx29/Polr2d/Eif2b5/Tpr/Ppp1r15b/Eif3d/Dhx33/Eif4ebp3/Eif5/Eif3k/Eif2b1/Rps6kb1/Mcts2/Eif3m/Eif4h/Eif3e/Ythdf1
BP	UP	GO:0031640	killing of cells of other organism	37	0.624015	2.08179	0.00324149	0.0346187	444	tags=24%, list=3%, signal=24%	Lgals3/Ccl2/Trem1/Arg1/Clec7a/Gapdh/Trem3/Cxcl10/Pf4
BP	UP	GO:0060337	type I interferon signaling pathway	36	0.629475	2.0817	0.00326797	0.0346187	3097	tags=58%, list=23%, signal=45%	Zbp1/Mmp12/Ifitm3/Ifitm1/Ikbke/Ttll12/Ifitm2/Irf7/Myd88/Trex1/Nlrc5/Ptpn2/Ube2k/Stat2/Samhd1/Oas2/Irf3/Mul1/Fadd/Ifitm6/Adar
BP	UP	GO:0071357	cellular response to type I interferon	36	0.629475	2.0817	0.00326797	0.0346187	3097	tags=58%, list=23%, signal=45%	Zbp1/Mmp12/Ifitm3/Ifitm1/Ikbke/Ttll12/Ifitm2/Irf7/Myd88/Trex1/Nlrc5/Ptpn2/Ube2k/Stat2/Samhd1/Oas2/Irf3/Mul1/Fadd/Ifitm6/Adar
CC	UP	GO:0005844	polysome	63	0.563128	2.08169	0.00324675	0.0346187	2815	tags=48%, list=21%, signal=38%	Calr/Rpl18/Rpl7a/Eif4g1/Larp1/Vim/Rpl8/Btf3/Hdlbp/Rpl24/Abcf1/Ago2/Rpl19/Rwdd1/Rps6/Cpeb2/Rpl6/Rps26/Psma6/Larp4b/Larp4/Pnpt1/Rpl10a/Eef2/Dhx9/Nufip2/Upf2/Rpl11/Rpl38/Fxr1
BP	UP	GO:0009167	purine ribonucleoside monophosphate metabolic process	24	0.686812	2.0803	0.0017301	0.0346187	2047	tags=62%, list=15%, signal=53%	Aprt/Ak2/Impdh2/Adssl1/Ak1/Gart/Atic/Ampd2/Adsl/Ampd3/Ppat/Pfas/Nudt2/Nt5e/Ada
BP	UP	GO:0010885	regulation of cholesterol storage	13	0.815309	2.07957	0.00186567	0.0346187	1402	tags=46%, list=10%, signal=41%	Lpl/Msr1/Cd36/Ehd1/Apob/Ttc39b
CC	UP	GO:0043596	nuclear replication fork	37	0.623162	2.07895	0.00324149	0.0346187	3291	tags=59%, list=24%, signal=45%	Mcm10/Prim1/Pold2/Timeless/Pcna/Trex1/Wdhd1/Top1/Cdc45/Mms22l/Cdc5l/Rpa1/Gins2/Helb/Pold1/Smarca5/Baz1b/E2f6/Plrg1/Tipin/Pold3/Smarcal1
BP	UP	GO:0071806	protein transmembrane transport	49	0.590801	2.07864	0.00328947	0.0346187	2121	tags=39%, list=15%, signal=33%	Hspd1/Hspa5/Timm50/Srp54c/Sec61a1/Abca1/Sec61g/Timm17a/Grpel1/Tram2/Tomm40/Dnajc15/Sec63/Sec61b/Timm44/Dnajc19/Timm23/Srp54a/Hspa8
MF	UP	GO:0016887	ATPase activity	348	0.454498	2.07755	0.00127065	0.0346187	2805	tags=38%, list=20%, signal=31%	Ddx39a/Myo1e/Mcm5/Mcm2/Mcm6/Ddx21/Hspa9/Vcp/Hspa5/Kif2c/Hspa1a/Hspa1b/Ddx56/Psmc4/Eif4a1/Mcm4/Psmc1/Mcm3/Mlh1/Mcm7/Hells/Rfc3/Ddx31/Ola1/Myo19/Psmc2/Dhx58/Hsp90aa1/Abca1/Psmc5/Rad54l/Gtf2f2/Fignl1/Chd7/Nvl/Kif22/Rnf213/Top2a/Abcf1/Ddx27/Btaf1/Ddx18/Myh9/Ddx39b/Psmc6/Ddx55/Myo1h/Dhx8/G3bp1/Ddx19b/Abcb1b/Ddx1/Myo1c/Dhx32/Ddx10/Abce1/Ruvbl2/Helq/Rfc5/Brip1/Tor2a/Abcc1/Ddx52/Ddx49/Ddx19a/Rfc4/Dscc1/A…
CC	DW	GO:0034705	potassium channel complex	77	-0.508494	-2.07507	0.0028169	0.0346187	4953	tags=69%, list=36%, signal=44%	Kcng1/Cntnap2/Grik5/Kcng4/Kcnj11/Kcnab1/Kcnmb4/Kcnmb2/Kcnab3/Calm1/Amigo1/Kcnab2/Sumo1/Grik1/Dpp6/Kcns1/Kcnq2/Kcnk2/Kcna4/Kcns3/Kcnh1/Kcnb1/Kcnc3/Dlg4/Kcnc1/Kcnq3/Kcnk1/Kcnc4/Calm3/Kcna2/Kcnma1/Hcn1/Gria4/Dlg2/Grik4/Nos1ap/Grik2/Lrrc55/Kcnk4/Stx1a/Vamp2/Kcnb2/Snap25/Kcnj3/Kcnv1/Kcnq5/Kcnip2/Kcnc2/Dpp10/Kcnip4/Abcc9/Calm2/Kcnd2
MF	UP	GO:0044183	protein folding chaperone	25	0.677092	2.07445	0.00170648	0.0346187	2121	tags=44%, list=15%, signal=37%	Hspa9/Cct2/Hspa5/Hspa1a/Hspa1b/Hsp90ab1/Hsp90aa1/Cd74/Pfdn1/Hspa1l/Hspa8
CC	DW	GO:0008076	voltage-gated potassium channel complex	65	-0.51131	-2.07402	0.0025974	0.0346187	4953	tags=69%, list=36%, signal=44%	Kcng1/Cntnap2/Kcng4/Kcnab1/Kcnmb4/Kcnmb2/Kcnab3/Calm1/Amigo1/Kcnab2/Sumo1/Dpp6/Kcns1/Kcnq2/Kcnk2/Kcna4/Kcns3/Kcnh1/Kcnb1/Kcnc3/Dlg4/Kcnc1/Kcnq3/Kcnk1/Kcnc4/Calm3/Kcna2/Kcnma1/Hcn1/Dlg2/Nos1ap/Lrrc55/Stx1a/Vamp2/Kcnb2/Snap25/Kcnj3/Kcnv1/Kcnq5/Kcnip2/Kcnc2/Dpp10/Kcnip4/Calm2/Kcnd2
BP	UP	GO:0051131	chaperone-mediated protein complex assembly	18	0.734768	2.07369	0.00177936	0.0346187	2177	tags=61%, list=16%, signal=51%	Cct2/Hsp90ab1/Hspa4/Hsp90aa1/Psmg1/Ptges3l/Bbs12/Lonp1/Psmg3/Pfdn6/Ptges3
BP	UP	GO:0042092	type 2 immune response	32	0.645246	2.07215	0.0033557	0.0346187	983	tags=28%, list=7%, signal=26%	Lilrb4a/Rsad2/Il4ra/Il33/Arg1/Bcl6/Bcl3/Cd74/Batf
CC	UP	GO:0022626	cytosolic ribosome	96	0.524063	2.06935	0.00151515	0.0346187	3688	tags=55%, list=27%, signal=41%	Rps8/Rpl18/Rpl7a/Eif2ak2/Rpl35/Rpl39l/Rpl8/Isg15/Rpsa/Rpl7l1/Rpl24/Rpl28/Rpl19/Rps2/Rps6/Rps27l/Rpl14/Rack1/Nufip1/Rpl6/Rpl36/Rplp0/Dhx29/Rps26/Rps19/Larp4/Zcchc17/Rpl10a/Rpl5/Rpl22/Rps5/Mrpl1/Rps17/Rpl11/Rpl3/Rps13/Rpl38/Rps15/Rpl27/Rpl4/Rpl32/Rpl15/Rpl13/Rpl21/Rps7/Rpl7/Mrps11/Eif2a/Rps10/Rpl31/Rps3a1/Rpl9/Rpl29
BP	UP	GO:0071222	cellular response to lipopolysaccharide	142	0.494494	2.06842	0.00146413	0.0346187	2183	tags=35%, list=16%, signal=30%	Ccl2/Cd36/Ccl12/Cd14/Sbno2/Cd300lb/Tnf/Lilrb4a/Cxcl16/Acod1/Cxcl3/Zfp36/Fcgr4/Mif/Tnip2/Cd180/Ncl/Cxcl10/Pf4/Litaf/Vim/Il12b/Cd274/Tnip3/Abca1/Myd88/Cdk4/Pycard/Serpine1/Adam9/Paf1/Plscr1/Zc3h12a/Tnfaip3/Plaa/Cd86/Cxcl13/Nfkbib/Ccl5/Trib1/Il1b/Cxcl1/Sash1/Trim41/Ppard/Ticam1/Scimp/Cd68/Axl/Stap1
CC	DW	GO:0098563	intrinsic component of synaptic vesicle membrane	58	-0.529476	-2.06676	0.0027248	0.0346187	2076	tags=40%, list=15%, signal=34%	Stx7/Scamp1/Rab4a/Oprk1/Atp6v1g2/Ptprs/Stx16/Rab11b/Rab3a/Vamp4/Slc17a7/Rab26/Stx1a/Syngr1/Syt1/Vamp2/Slc17a6/Slc30a3/Mal2/Scamp5/Sv2b/Rab5b/Synpr
BP	UP	GO:0072567	chemokine (C-X-C motif) ligand 2 production	16	0.757339	2.06651	0.0018018	0.0346187	886	tags=38%, list=6%, signal=35%	Lpl/Postn/Tnf/Mif/Myd88/Cd74
BP	UP	GO:2000341	regulation of chemokine (C-X-C motif) ligand 2 production	16	0.757339	2.06651	0.0018018	0.0346187	886	tags=38%, list=6%, signal=35%	Lpl/Postn/Tnf/Mif/Myd88/Cd74
BP	UP	GO:0071428	rRNA-containing ribonucleoprotein complex export from nucleus	15	0.767641	2.06382	0.00181159	0.0346187	2849	tags=80%, list=21%, signal=63%	Rrs1/Npm1/Sdad1/Ltv1/Eif6/Ran/Abce1/Xpo1/Nop9/Lsg1/Rps15/Nup88
BP	UP	GO:0010833	telomere maintenance via telomere lengthening	66	0.552946	2.06373	0.00322581	0.0346187	2471	tags=39%, list=18%, signal=32%	Nhp2/Cct3/Cct2/Cct8/Cct6a/Hsp90ab1/Tcp1/Nat10/Cct5/Cct7/Hsp90aa1/Cct4/Pinx1/Telo2/Exosc10/Aurkb/Tinf2/Ten1/Hnrnpa2b1/Rpa1/Parp1/Hnrnpu/Ptges3/Terf2/Pnkp/Rtel1
BP	UP	GO:0065002	intracellular protein transmembrane transport	47	0.587844	2.06313	0.00325203	0.0346187	1924	tags=36%, list=14%, signal=31%	Hspd1/Hspa5/Timm50/Srp54c/Sec61a1/Sec61g/Timm17a/Grpel1/Tram2/Tomm40/Dnajc15/Sec63/Sec61b/Timm44/Dnajc19/Timm23/Srp54a
CC	DW	GO:0099056	integral component of presynaptic membrane	100	-0.479494	-2.06244	0.00289855	0.0346187	4485	tags=68%, list=33%, signal=46%	Atp1a3/Htr7/Cacna1c/Kcnj6/Gabbr2/Nectin1/Slc6a11/Grm3/Grik1/Slc6a1/Syt11/Adgrl1/Atp2b1/Grm7/Kcna4/Chrm3/Oprd1/Kcnh1/Chrna7/Htr1a/Kcnc3/Kcnc1/Chrm1/Cntnap4/Grin1/Gria1/Kcnc4/Htr1b/Cdh9/Ncstn/Ephb2/Ptprd/Kcna2/Kcnma1/Htr2a/P2rx1/Oprk1/Scn8a/Grin2a/Grik4/Ptprs/Grin2b/Adra2a/Grm8/Chrm4/P2ry1/Atp2b2/Cdh10/Gabbr1/Nrxn1/Stx1a/Gabra5/Drd1/Cacna1e/Cnr1/Adam23/Prrt2/Kcnj3/Adcy8/Fxyd6/Slc1a6/Cacna1h/Atp2b4/…
BP	UP	GO:1903555	regulation of tumor necrosis factor superfamily cytokine production	105	0.514648	2.06227	0.00150602	0.0346187	1215	tags=23%, list=9%, signal=21%	Adam8/Ccl2/Ccl3/Cd36/Cd300ld/Cd14/Ptger4/Ccl4/Zfp36/Mif/Ncl/Pf4/Slamf1/Tspo/Il12b/Cd274/Mapkapk2/Myd88/Pycard/Tlr2/Arfgef2/Trex1/Zc3h12a/Tnfaip3
CC	DW	GO:0098982	GABA-ergic synapse	94	-0.483682	-2.0594	0.00284091	0.0346187	4175	tags=64%, list=30%, signal=45%	Gabbr2/Gphn/Slc6a11/Slc6a1/Gabrb1/Atp2b1/Grm7/Clstn3/Nlgn2/Gabrb2/Cspg5/Gap43/Htr1a/Pclo/Sv2a/Bsn/Cntnap4/Nrxn3/Gabrg3/Bcan/Rims1/Slc6a6/Pak1/Cdh13/Magi2/Erc2/Rims2/Slitrk1/Gabrd/Abhd6/Adra2a/Grm8/Clstn1/Lrrtm2/Cbln4/Atp2b2/Cdh10/Gabbr1/Nrxn1/Gabra5/Drd1/Camk4/Cacna1e/Itpr1/Nrg2/Cnr1/Lrfn5/Gabrg2/Glra3/Gabrb3/Plcb1/Slitrk3/Calb1/Gabra4/Gucy1a1/Glrb/Gabra1/Nr3c2/Ptpro/Kcnd2
BP	UP	GO:0043903	regulation of symbiotic process	181	0.480139	2.05938	0.00141044	0.0346187	2757	tags=43%, list=20%, signal=34%	Igf2r/Tnf/Rsad2/P4hb/Ccl4/Zfp36/Mdfic/Arg1/Bst2/Gapdh/Psmc3/Ifitm3/Oas1a/Cfl1/Kpna2/Pfn1/Larp1/Ifitm1/Banf1/Eif2ak2/Ptx3/Isg15/Ifitm2/Top2a/Oasl1/Tardbp/Cd74/Zc3hav1/Plscr1/Ppid/Zc3h12a/Ccnk/Trim25/Ppia/Oas3/Ppie/Bcl2/Phb/Morc2a/Ilf3/Cxcr4/Tarbp2/Smarca4/Chmp2a/Parp10/Trim28/Rrp1b/Kpna6/Oas1g/Fam111a/Ppib/Ppih/Ccl5/Dicer1/Ddb1/Cxcl1/Ctdp1/Trim30b/Mphosph8/Taf11/Chd1/Hspa8/Pde12/Oasl2/Oas1b/Smarcb…
BP	DW	GO:0099003	vesicle-mediated transport in synapse	235	-0.419018	-2.05717	0.003663	0.0347285	3258	tags=42%, list=24%, signal=33%	Rims3/Kcnh1/Arc/Amph/Chrna7/Htr1a/Stxbp5/Usp46/Pclo/Apba2/Sncb/Sv2a/Syt3/Bsn/Nrxn3/Nedd4/Rims1/Stxbp1/Prkce/Ncs1/Sh3gl2/Chrm2/Htr1b/Ston1/Lrrk2/Prkcb/Sncg/Cdk5/Magi2/Erc2/Rims2/Unc13a/Htr2a/P2rx1/Hpca/Prkca/Nlgn1/Syndig1/Stx1b/Nsg1/Syn2/Ppp3cb/Rab3a/Adra2a/Grm8/Vamp4/Clstn1/Slc17a7/Gsk3b/Napb/P2ry1/Syt10/Dnajc6/Apba1/Syne1/Sh3gl3/Nrxn1/Prepl/Stx1a/Fgf14/P2rx7/Pfn2/Syt1/Caly/Drd1/Camk2a/Mff/Dnm3/V…
CC	DW	GO:0032590	dendrite membrane	41	-0.566307	-2.05645	0.0025974	0.0346187	3307	tags=66%, list=24%, signal=50%	Oprd1/Kcnb1/Kcnc3/Kcnc1/Grin1/Gabrg3/Gria1/Kcnc4/Slc12a5/Shisa7/Hcn1/Hpca/Shisa9/Mpp2/Thy1/Wls/Gabarapl1/Sgce/Gabra5/Dagla/Gabrg2/Palm/Kcnc2/Gabra4/Lamp5/Gabra1/Gper1
MF	UP	GO:0008237	metallopeptidase activity	122	0.50298	2.05466	0.00149477	0.0346187	1706	tags=30%, list=12%, signal=27%	Adam8/Adamts4/Cpd/Mmp12/Adamts9/Aopep/Cndp2/Afg3l1/Cops5/Mmp13/Mmp3/Psmd14/Mmp19/Rnpep/Mmp14/Metap2/Dpp3/Nln/Nrd1/Ece2/Pitrm1/Adamts1/Thop1/Pmpca/Adamts8/Adam9/Adamts5/Npepl1/Pmpcb/Xpnpep1/Bmp1/Afg3l2/Dpep2/Lap3/Adam15/Ece1/Ide
BP	DW	GO:0016079	synaptic vesicle exocytosis	130	-0.456176	-2.05466	0.00318471	0.0346187	3258	tags=61%, list=24%, signal=47%	Septin5/Syt7/Grin3a/Htr7/Cplx2/Bace1/Syt2/Cplx1/Ppfia2/Braf/Ppfia3/Chrna3/Prkcg/Grm7/Syt5/Adcy1/Cspg5/Snap47/Rims3/Kcnh1/Chrna7/Htr1a/Stxbp5/Pclo/Apba2/Sv2a/Syt3/Nrxn3/Rims1/Stxbp1/Prkce/Ncs1/Chrm2/Htr1b/Lrrk2/Prkcb/Erc2/Rims2/Unc13a/Htr2a/P2rx1/Prkca/Nlgn1/Stx1b/Rab3a/Adra2a/Grm8/Gsk3b/Napb/P2ry1/Syt10/Apba1/Prepl/Stx1a/P2rx7/Pfn2/Syt1/Drd1/Camk2a/Vamp2/Syt17/Syt4/Prrt2/Snap25/Snca/Glra3/Snapin/…
BP	UP	GO:0000154	rRNA modification	30	0.64471	2.05229	0.00333333	0.0346187	1458	tags=40%, list=11%, signal=36%	Nhp2/Ftsj3/Nat10/Gar1/Fbl/Mettl16/Tsr3/Bud23/Nop2/Rpusd4/Nsun5/Mrm3
BP	UP	GO:0042107	cytokine metabolic process	8	0.913296	2.05205	0.00186916	0.0346187	536	tags=50%, list=4%, signal=48%	Lilrb4a/Trem1/Trem3/Map2k3
BP	UP	GO:0035458	cellular response to interferon-beta	43	0.593131	2.05099	0.00321543	0.0346187	1594	tags=33%, list=12%, signal=29%	Ifi211/Ifi207/Ifi204/Ifi205/Acod1/Ifit1/Ifi206/Ifi209/Ifi213/Trex1/Cdc34/Ube2k/Ddx41/Ifit3
BP	UP	GO:0016073	snRNA metabolic process	31	0.64173	2.04912	0.00337838	0.0346187	3329	tags=61%, list=24%, signal=47%	Nhp2/Exosc2/Mettl16/Larp7/Ints2/Ints14/Exosc3/Usb1/Exosc10/Exosc4/Exosc9/Exosc5/Ints5/Ints11/Ints9/Ints1/Exosc8/Exosc7/Ints7
BP	UP	GO:0045089	positive regulation of innate immune response	86	0.526516	2.04817	0.00153374	0.0346187	2433	tags=42%, list=18%, signal=35%	Adam8/Ifi211/Zbp1/Mmp12/Ifi204/Ifi205/Polr3d/Trem3/Ikbke/Il12b/Riok3/Irf7/Rbm14/Ifi209/Pycard/Tlr2/Cd74/Nlrc5/Plscr1/Ube2k/Cgas/Sfpq/Med1/Xrcc6/Polr3c/Rps19/Polr3g/Parp9/Vav1/Ifi208/Srebf1/Il18rap/Ulbp1/Tirap/Irgm1/Dhx9
BP	UP	GO:0046112	nucleobase biosynthetic process	11	0.823628	2.04671	0.00179533	0.0346187	2047	tags=73%, list=15%, signal=62%	Aprt/Shmt2/Gart/Cad/Ctps/Shmt1/Umps/Ada
BP	UP	GO:0032652	regulation of interleukin-1 production	76	0.529103	2.04504	0.00153846	0.0346187	1215	tags=21%, list=9%, signal=19%	Lpl/Ifi211/Ccl3/Tnf/Ifi204/Ptger4/Ifi205/Casp4/Stat3/Sphk1/Usp50/Il1r2/Pycard/Tlr2/Zc3h12a/Tnfaip3
BP	DW	GO:0042759	long-chain fatty acid biosynthetic process	16	-0.715403	-2.04461	0.00223714	0.0346187	789	tags=44%, list=6%, signal=41%	Gstm4/Alox12/Alox5/Alox12b/Gstm2/Gstm7/Ltc4s
BP	UP	GO:0009451	RNA modification	136	0.492007	2.044	0.0014771	0.0346187	2866	tags=36%, list=21%, signal=29%	Nhp2/Mettl1/Dnajb11/Pus1/Ftsj3/Nat10/Gar1/Apobec1/Fbl/Trmt61a/Ctu2/Nsun2/Pus7/Mettl16/Larp7/Trmt6/Elp5/Tsr3/Bud23/Dus2/Rbm47/Nop2/Jmjd6/Rpusd4/Aars/Nsun5/Thg1l/Mrm3/Wdr4/2210016F16Rik/Trmu/Pus7l/Thumpd1/Mettl2/Trmt1/Emg1/Trmt5/Trmt10a/Elp6/Alkbh3/Mettl5/Trub2/Qtrt1/Tyw5/Pus3/Apobec3/Tprkb/Mto1/Naf1
BP	UP	GO:0016556	mRNA modification	25	0.667123	2.04391	0.00341297	0.0346187	981	tags=32%, list=7%, signal=30%	Dnajb11/Pus1/Apobec1/Trmt61a/Nsun2/Pus7/Mettl16/Trmt6
BP	UP	GO:0023035	CD40 signaling pathway	14	0.777072	2.04235	0.00183824	0.0346187	1658	tags=71%, list=12%, signal=63%	Itga5/Tnip2/Phb2/Rnf31/Slamf1/Tnfaip3/Cd86/Itgb1/Phb/Fanca
MF	UP	GO:0005125	cytokine activity	118	0.500603	2.04216	0.00149031	0.0346187	940	tags=24%, list=7%, signal=22%	Ccl2/Spp1/Ccl3/Il1rn/Ccl12/Ccl7/Csf1/Tnf/Ccl9/Cxcl16/Ccl4/Gdf15/Il33/Cxcl3/Mif/Osm/Tnfsf9/Cxcl10/Scgb3a1/Pf4/Il12b/Tnfsf8/Aimp1/Ccl24/Edn1/Il11/Lif/Fgf2
BP	UP	GO:0008630	intrinsic apoptotic signaling pathway in response to DNA damage	105	0.509609	2.04208	0.00150602	0.0346187	1463	tags=28%, list=11%, signal=25%	Cd44/Hmox1/Tnf/Ifi204/Bax/Bcl2a1d/Mif/Mlh1/Ier3/Bak1/Fnip2/Ikbke/Bcl2a1b/Bcl3/Pias4/Bcl2a1c/Pycard/Sod2/Aen/Cd74/Shisa5/Bcl2a1a/Myc/Rps27l/Plscr1/Steap3/Snai1/Bcl2l2/Msh6/Bcl2
BP	UP	GO:0045088	regulation of innate immune response	144	0.486421	2.04178	0.00145138	0.0346187	2433	tags=37%, list=18%, signal=31%	Adam8/Ifi211/Zbp1/Mmp12/Ccr1/Ifi204/Fgr/Ifi205/Acod1/Arg1/Polr3d/Trem3/B430306N03Rik/Ikbke/Il12b/Ttll12/Dhx58/A2m/Riok3/Irf7/Rbm14/Ifi209/Pycard/Tlr2/Cd74/Gfer/Trex1/Nlrc5/Ptpn2/Plscr1/Tnfaip3/Ube2k/Cgas/Sfpq/Med1/Xrcc6/Polr3c/A530064D06Rik/Rps19/Tap1/Slamf8/Samhd1/Polr3g/Parp9/Vav1/Ifi208/Srebf1/Il18rap/Ulbp1/Tirap/Treml2/Irgm1/Dhx9
BP	DW	GO:0051963	regulation of synapse assembly	100	-0.474682	-2.04174	0.00289855	0.0346187	4253	tags=58%, list=31%, signal=40%	Lhfpl4/Amigo1/Nectin1/Pik3r1/Adgrl1/Lrrn1/Clstn3/Adgrb2/Six4/Nptx1/Nlgn2/Gap43/Epha7/Lrrc4b/Grin1/Sipa1l1/Nptxr/Clstn2/Stau2/Flrt1/Ephb1/Vstm5/Ephb2/Ptprd/Adgrl2/Lrrn3/Sema4d/Asic2/Slitrk1/Musk/Prkca/Nlgn1/Slitrk5/Syndig1/Ptprs/Lrrtm3/Clstn1/Gsk3b/Lrrtm2/Nrxn1/Lrfn1/Wnt5a/Flrt2/Nrg2/Lrfn5/Ppp1r9a/Adgrb3/Ntrk3/Snca/Lrtm2/Lrrtm4/Slitrk3/Cbln2/Numb/Agrn/Adgre5/Eef2k/Mef2c
MF	UP	GO:0017056	structural constituent of nuclear pore	20	0.711354	2.04129	0.00362976	0.0347285	2204	tags=60%, list=16%, signal=50%	Nup62/Nup93/Nup54/Nup205/Ndc1/Nup188/Nup160/Tpr/Nup98/Pom121/Nup85/Nup107
BP	UP	GO:0045087	innate immune response	496	0.432917	2.04121	0.00120337	0.0346187	2280	tags=29%, list=17%, signal=25%	Adam8/Lgals3/Ccl2/Rab7b/Ifi211/Ccl3/Ccl12/Ccl7/Cd14/Slamf7/Csf1/Zbp1/Mmp12/Rsad2/Clec4d/Ccr1/Ifi204/Ccl9/Ddx21/Tmem106a/Shmt2/Cd244a/Fgr/Cxcl16/Ifi205/Ccl4/Capg/Acod1/Casp4/Eprs/Arg1/Mif/Bst2/Cd180/Polr3d/Gapdh/Trem3/Ifitm3/Ifit1/C1qbp/B430306N03Rik/Lyar/Ifitm1/Tarm1/Stx11/Eif2ak2/Actg1/Marco/Slamf1/Vim/Ikbke/Ptx3/Il12b/Ttll12/Dhx58/A2m/Prdx1/Isg15/Riok3/Ifitm2/Irf7/Tlr1/Myd88/Rbm14/Ccl24/Ifi209/…
MF	UP	GO:0019843	rRNA binding	68	0.544019	2.03811	0.00160514	0.0346187	3671	tags=57%, list=27%, signal=42%	Ddx21/Rrs1/Ncl/Npm1/Rpf2/Rpl8/Mrps18a/Nol12/Mrpl16/Rpl19/Rcc1l/Ppan/Rpl6/Mrpl20/Rplp0/Eri1/Mrpl11/Mrps7/Rpf1/Emg1/Ptcd3/Mrps6/Eef2/Mdm2/Rpl5/Rps5/Rpl11/Rpl3/Rps13/Mrps18c/Rpl4/Mrpl18/Utp25/Rpl7/Mrps27/Mrps11/Fastkd5/Rpl9/Ddx28
BP	UP	GO:0050715	positive regulation of cytokine secretion	28	0.649891	2.03693	0.00168919	0.0346187	871	tags=36%, list=6%, signal=34%	Cd36/Cd14/Htr2b/Tnf/Fgr/Ptger4/Mif/Gapdh/Clec4e/Tlr2
MF	DW	GO:0005272	sodium channel activity	32	-0.594531	-2.03506	0.00246305	0.0346187	2347	tags=72%, list=17%, signal=60%	Cacna1g/Grik1/Scn7a/Scn1b/Asic4/Kcnk1/Hcn1/Scn4b/Cacna1i/Scn3b/Asic2/Scn8a/Grik4/Grik2/Tpcn1/Scn3a/Trpm2/Cacna1h/Gria2/Nalcn/Scn2b/Scn1a/Scn2a
CC	UP	GO:0055029	nuclear DNA-directed RNA polymerase complex	91	0.518642	2.03477	0.00152439	0.0346187	3168	tags=41%, list=23%, signal=32%	Polr1e/Polr3d/Prim1/Psmc5/Gtf2f2/Polr2f/Taf5/Polr1b/Leo1/Polr1a/Paf1/Gtf2h4/Taf4b/Polr3c/Gtf2f1/Taf10/Polr2d/Polr3e/Gtf2h1/Polr2i/Taf13/Polr3g/Taf11/Polr1d/Polr2a/Gtf2e2/Ercc3/Kat2a/Setd5/Cd3eap/Taf9/Polr2h/Rpap2/Ccnh/Taf12/Taf9/Mnat1/Gtf2h5
BP	UP	GO:0030595	leukocyte chemotaxis	172	0.478448	2.03373	0.00143266	0.0346187	1906	tags=28%, list=14%, signal=24%	Adam8/Lgals3/Ccl2/Spp1/Ccl3/Ccl12/Ccl7/Gpr35/Csf1/Ccr1/C5ar1/Ccl9/Ch25h/Trem1/Cxcl16/Ccl4/Cxcl3/Calr/Thbs1/Mif/C3ar1/Trem3/Ednrb/C1qbp/Cxcl10/Pf4/Slamf1/Vav3/Ccl24/Kars/Dysf/Edn1/Cd74/S100a8/Serpine1/Dusp1/S100a9/Myo9b/Ccl11/Cxcl13/Coro1a/Rps19/Hsd3b7/Ppib/Bst1/Ccl5/Il1b/Cxcl1
CC	UP	GO:0005685	U1 snRNP	18	0.720221	2.03263	0.00355872	0.0347285	2416	tags=67%, list=18%, signal=55%	Snrnp70/Snrpd2/Snrpd1/Snrpd3/Snrpa/Luc7l3/Prpf40a/Snrpc/Snrpe/Snrpb/Luc7l/Snrpf
MF	UP	GO:0070990	snRNP binding	10	0.847272	2.03165	0.00189036	0.0346187	2046	tags=80%, list=15%, signal=68%	Snrnp70/Snrpd2/Snrpd1/Snrpd3/Prpf31/Snrpc/Snrpe/Snrpb
BP	UP	GO:0009988	cell-cell recognition	38	0.606677	2.03164	0.00327332	0.0346187	648	tags=26%, list=5%, signal=25%	Lgals3/Cct3/Cct2/Cct8/Hspa1b/Cct6a/Tcp1/Cct5/Cct7/Cct4
BP	UP	GO:0002286	T cell activation involved in immune response	73	0.532707	2.0307	0.0015748	0.0346187	1305	tags=29%, list=10%, signal=26%	Lgals3/Clec4d/Ptger4/Il4ra/Psen2/Stat3/Stx11/Bcl6/Gadd45g/Il12b/Bcl3/Clec4e/Cd74/Itgal/Batf/Lcp1/Nfkbiz/Rps6/Zc3h12a/Slc11a1/Apbb1ip
BP	UP	GO:0071216	cellular response to biotic stimulus	172	0.477663	2.03039	0.00143266	0.0346187	2183	tags=34%, list=16%, signal=29%	Ccl2/Cd36/Ccl12/Cd14/Sbno2/Cd300lb/Tnf/Lilrb4a/Cxcl16/Hspa5/Acod1/Cxcl3/Zfp36/Fcgr4/Mif/Tnip2/Clec7a/Cd180/Ncl/Cxcl10/Pf4/Litaf/Vim/Il12b/Cd274/Tnip3/Abca1/Tlr1/Myd88/Cdk4/Pycard/Tlr2/Serpine1/Adam9/Paf1/Plscr1/Zc3h12a/Tnfaip3/Plaa/Cd86/Tigar/Cxcl13/Fzd5/Ppp1r15b/Nfkbib/Ccl5/Trib1/Il1b/Cxcl1/Eme1/Sash1/Trim41/Ppard/Ticam1/Scimp/Cd68/Axl/Fcgr2b/Stap1
BP	UP	GO:0070227	lymphocyte apoptotic process	67	0.541544	2.02787	0.0032	0.0346187	1826	tags=33%, list=13%, signal=29%	Adam8/Lgals3/Cd44/Ripk3/Bax/Siglec1/Mif/Noc2l/Bak1/Cd274/Pdcd1/Cd74/Bcl2a1a/Myc/Rps6/Hif1a/Tnfrsf23/Prelid1/Aurkb/Ripk1/Jak3/Ccl5
BP	UP	GO:0010499	proteasomal ubiquitin-independent protein catabolic process	21	0.698388	2.02759	0.00361664	0.0347285	2390	tags=76%, list=17%, signal=63%	Psma4/Psmb6/Psma1/Psmb2/Psma7/Psmb4/Psmb7/Psmb5/Psma5/Psmb3/Psma2/Psma3/Psma6/Psmb1/Psme4/Psmb10
BP	DW	GO:0097164	ammonium ion metabolic process	16	-0.709115	-2.02664	0.00223714	0.0346187	2165	tags=56%, list=16%, signal=47%	Pde1b/Grin2a/Chka/Atp2b2/Rnf180/Cyp2d22/Bche/Hnmt/Ddc
CC	DW	GO:0098889	intrinsic component of presynaptic membrane	111	-0.461099	-2.02655	0.00296736	0.0346187	4500	tags=67%, list=33%, signal=45%	Ntng2/Atp1a3/Htr7/Cacna1c/Kcnj6/Gabbr2/Nectin1/Slc6a11/Grm3/Grik1/Slc6a1/Syt11/Adgrl1/Atp2b1/Grm7/Kcna4/Chrm3/Oprd1/Kcnh1/Chrna7/Htr1a/Kcnc3/Kcnc1/Chrm1/Cntnap4/Grin1/Gria1/Kcnc4/Flot2/Htr1b/Cdh9/Ncstn/Ephb2/Ptprd/Kcna2/Kcnma1/Htr2a/P2rx1/Oprk1/Scn8a/Grin2a/Grik4/Ptprs/Grin2b/Adra2a/Grm8/Chrm4/P2ry1/Atp2b2/Rgs7bp/Cdh10/Gabbr1/Nrxn1/Stx1a/Gabra5/Drd1/Cacna1e/Cnr1/Adam23/Prrt2/Snap25/Kcnj3/Adcy8/Fx…
BP	DW	GO:0046928	regulation of neurotransmitter secretion	120	-0.452792	-2.02466	0.0030303	0.0346187	4547	tags=63%, list=33%, signal=43%	Septin5/Syt7/Asic1/Grin3a/Htr7/Cplx2/Bace1/Syt2/Cplx1/Ica1/Ppfia2/Braf/Chrna3/Mctp1/Prkcg/Grm7/Adcy1/Cspg5/Rims3/Kcnh1/Chrna7/Htr1a/Stxbp5/Kcnc3/Apba2/Nrxn3/Htr6/Rims1/Stxbp1/Pnkd/Cacna1b/Kcnc4/Prkce/Ncs1/Chrm2/Htr1b/Lrrk2/Prkcb/Sncg/Rims2/Unc13a/Htr2a/P2rx1/Prkca/Nlgn1/Stx1b/Rab3a/Adra2a/Grm8/Gsk3b/Napb/P2ry1/Apba1/Prepl/Stx1a/Pfn2/Syt1/Drd1/Camk2a/Syt4/Prrt2/Ppp1r9a/Snca/Glra3/Snapin/Prkn/Cacnb…
CC	UP	GO:0097526	spliceosomal tri-snRNP complex	31	0.634041	2.02457	0.00337838	0.0346187	3738	tags=75%, list=27%, signal=55%	Snrpd2/Snrpd1/Prpf3/Snrpd3/Lsm4/Lsm7/Txnl4a/Ddx23/Prpf31/Usp39/Snrpe/Ppih/Eftud2/Lsm2/Snrpb/Snrpf/Prpf6/Lsm3/Prpf4/Zmat2/Snrnp200/Lsm5/Txnl4a/Sart1
BP	UP	GO:0002691	regulation of cellular extravasation	33	0.624114	2.02419	0.00327869	0.0346187	114	tags=18%, list=1%, signal=18%	Adam8/Ccl2/Selp/Sele/Ripk3/Ptger4
MF	UP	GO:0003697	single-stranded DNA binding	97	0.513004	2.02413	0.00152439	0.0346187	2762	tags=41%, list=20%, signal=33%	Mcm5/Mcm2/Mcm6/Nme1/Ncl/Mcm4/Alyref/Mcm10/Ybx1/Mcm3/Mlh1/Mcm7/Rad18/Hnrnpdl/Ybx3/Nol12/Ptbp1/Trex1/Top1/Lrpprc/Cdc45/Lonp1/Polr3c/Ten1/Polr2d/Hnrnpa2b1/Ssbp1/Rbbp8/Ddx11/Samhd1/Rpa1/Hnrnpu/Tsn/Terf2/Dhx9/Rexo4/Rad51ap1/Nabp1/Pcbp1/Polr2h
BP	UP	GO:0000054	ribosomal subunit export from nucleus	14	0.769929	2.02357	0.00183824	0.0346187	2849	tags=86%, list=21%, signal=68%	Rrs1/Npm1/Sdad1/Ltv1/Eif6/Ran/Abce1/Xpo1/Nop9/Lsg1/Rps15/Nup88
BP	UP	GO:0033750	ribosome localization	14	0.769929	2.02357	0.00183824	0.0346187	2849	tags=86%, list=21%, signal=68%	Rrs1/Npm1/Sdad1/Ltv1/Eif6/Ran/Abce1/Xpo1/Nop9/Lsg1/Rps15/Nup88
CC	UP	GO:0005689	U12-type spliceosomal complex	23	0.672586	2.02222	0.00347826	0.0347285	3517	tags=70%, list=26%, signal=52%	Ybx1/Snrpd2/Snrpd1/Snrpd3/Lsm7/Sf3b3/Sf3b4/Rnpc3/Snrnp35/Snrpb/Snrpf/Phf5a/Dhx15/Sf3b2/Sf3b1/Snrnp25
BP	UP	GO:0002693	positive regulation of cellular extravasation	24	0.667532	2.0219	0.0017301	0.0346187	114	tags=21%, list=1%, signal=21%	Adam8/Ccl2/Selp/Sele/Ptger4
BP	DW	GO:0099504	synaptic vesicle cycle	207	-0.419332	-2.02179	0.003663	0.0347285	3258	tags=43%, list=24%, signal=33%	Rims3/Kcnh1/Amph/Chrna7/Htr1a/Stxbp5/Pclo/Apba2/Sncb/Sv2a/Syt3/Bsn/Nrxn3/Rims1/Stxbp1/Prkce/Ncs1/Sh3gl2/Chrm2/Htr1b/Ston1/Lrrk2/Prkcb/Sncg/Cdk5/Magi2/Erc2/Rims2/Unc13a/Htr2a/P2rx1/Prkca/Nlgn1/Syndig1/Stx1b/Syn2/Ppp3cb/Rab3a/Adra2a/Grm8/Vamp4/Slc17a7/Gsk3b/Napb/P2ry1/Syt10/Dnajc6/Apba1/Sh3gl3/Nrxn1/Prepl/Stx1a/Fgf14/P2rx7/Pfn2/Syt1/Drd1/Camk2a/Mff/Dnm3/Vamp2/Snap91/Syt17/Syt4/Prrt2/Snap25/Cdk5r1/S…
CC	UP	GO:0046540	U4/U6 x U5 tri-snRNP complex	30	0.634819	2.0208	0.00333333	0.0346187	3738	tags=77%, list=27%, signal=56%	Snrpd2/Snrpd1/Prpf3/Snrpd3/Lsm4/Lsm7/Txnl4a/Ddx23/Prpf31/Usp39/Snrpe/Ppih/Eftud2/Lsm2/Snrpb/Snrpf/Prpf6/Lsm3/Prpf4/Zmat2/Snrnp200/Lsm5/Txnl4a/Sart1
BP	DW	GO:0006699	bile acid biosynthetic process	11	-0.787916	-2.0199	0.00224719	0.0346187	366	tags=27%, list=3%, signal=27%	Cyp39a1/Nr1d1/Cyp27a1
MF	DW	GO:0022824	transmitter-gated ion channel activity	38	-0.569591	-2.0189	0.00255754	0.0346187	4454	tags=66%, list=33%, signal=45%	Grin3a/Ptk2b/Grik1/Chrna3/Gabrb1/Gabrb2/Chrna7/Grin1/Gabrg3/Gria1/Grid1/Gabrd/Gria4/Grin2a/Grik4/Grin2b/Grik2/Gabra5/Gabrg2/Glra3/Gabrb3/Gria2/Gabra4/Glrb/Gabra1
MF	DW	GO:0022835	transmitter-gated channel activity	38	-0.569591	-2.0189	0.00255754	0.0346187	4454	tags=66%, list=33%, signal=45%	Grin3a/Ptk2b/Grik1/Chrna3/Gabrb1/Gabrb2/Chrna7/Grin1/Gabrg3/Gria1/Grid1/Gabrd/Gria4/Grin2a/Grik4/Grin2b/Grik2/Gabra5/Gabrg2/Glra3/Gabrb3/Gria2/Gabra4/Glrb/Gabra1
CC	UP	GO:0030880	RNA polymerase complex	94	0.514167	2.01861	0.00153846	0.0346187	3168	tags=41%, list=23%, signal=32%	Polr1e/Polr3d/Prim1/Psmc5/Gtf2f2/Polr2f/Taf5/Polr1b/Leo1/Polr1a/Paf1/Gtf2h4/Taf4b/Polr3c/Gtf2f1/Taf10/Polr2d/Polr3e/Gtf2h1/Polr2i/Taf13/Polr3g/Taf11/Polr1d/Polr2a/Gtf2e2/Ercc3/Kat2a/Setd5/Cd3eap/Taf9/Znfx1/Polr2h/Rpap2/Ccnh/Taf12/Taf9/Mnat1/Gtf2h5
MF	DW	GO:0005267	potassium channel activity	95	-0.474099	-2.01828	0.00289855	0.0346187	4953	tags=63%, list=36%, signal=41%	Kcng1/Grik5/Kcng4/Kcnj11/Kcnab1/Kcnmb4/Kcnmb2/Kcnj14/Kcnab3/Kcnj12/Kcnj6/Tmem38b/Kcnk6/Tmem175/Kcnab2/Grik1/Kcns1/Kcnq2/Kcnk2/Kcna4/Kcnh4/Kcnk9/Kcns3/Kcnn3/Kcnh1/Kcnb1/Kcnc3/Kcnc1/Kcnq3/Kcnt1/Kcnk1/Kcnc4/Kcnh5/Kcnj4/Kcna2/Kcnh6/Kcnma1/Hcn1/Tmem38a/Grik4/Grik2/Kcnh3/Lrrc55/Kcnk4/Kcnn2/Kcnb2/Snap25/Kcnj3/Kcnv1/Kcnj16/Kcnq5/Kcnk12/Kcnip2/Kcnc2/Kcnh7/Gria2/Kcnt2/Kcnip4/Abcc9/Kcnd2
BP	UP	GO:0032204	regulation of telomere maintenance	73	0.52943	2.01821	0.0015748	0.0346187	2471	tags=38%, list=18%, signal=32%	Cct3/Cct2/Cct8/Cct6a/Tcp1/Nat10/Cct5/Gnl3/Cct7/Lmna/Cct4/Pinx1/Myc/Hnrnpd/Exosc10/Aurkb/Tinf2/Ten1/Hnrnpa2b1/Parp1/Hnrnpu/Smg1/Smg5/Terf2/Mre11a/Upf1/Pnkp/Rtel1
CC	UP	GO:0005852	eukaryotic translation initiation factor 3 complex	15	0.75032	2.01725	0.00181159	0.0346187	2840	tags=87%, list=21%, signal=69%	Eif3l/Eif3c/Eif3b/Eif3j2/Eif3i/Eif3j1/Eif3a/Abce1/Eif3g/Eif3d/Eif3k/Eif3m/Eif3e
BP	UP	GO:0031349	positive regulation of defense response	213	0.462602	2.01684	0.00137174	0.0346187	2252	tags=33%, list=16%, signal=28%	Lpl/Adam8/Ifi211/Ccl3/Hspd1/Tnf/Zbp1/Mmp12/Ifi204/Ptger4/Tnfrsf11a/Ifi205/Il33/Tgm2/Stat3/Arg1/Mif/Clec7a/Polr3d/Trem3/Osm/Tarm1/Ptgs2/Ikbke/Il12b/Dhx58/Riok3/Irf7/Myd88/Rbm14/Ccl24/Ifi209/Pycard/Kars/Tlr2/Cd74/Fabp4/Nlrc5/Tradd/S100a8/Fcgr1/Nfkbiz/Serpine1/Zc3hav1/Plscr1/Ube2k/Abcc1/Cgas/Sfpq/Gja1/Med1/Xrcc6/S100a9/Polr3c/Ripk1/Kpna6/Rps19/Ccl5/Il1b/Cxcl1/Ctsc/Pla2g4a/Polr3g/Ticam1/Parp9/Vav1/If…
BP	UP	GO:0010759	positive regulation of macrophage chemotaxis	21	0.694209	2.01546	0.00361664	0.0347285	796	tags=33%, list=6%, signal=31%	Ccl2/Csf1/C5ar1/Thbs1/C3ar1/Slamf1/Kars
CC	UP	GO:0000428	DNA-directed RNA polymerase complex	92	0.516159	2.01545	0.00154083	0.0346187	3168	tags=41%, list=23%, signal=32%	Polr1e/Polr3d/Prim1/Psmc5/Gtf2f2/Polr2f/Taf5/Polr1b/Leo1/Polr1a/Paf1/Gtf2h4/Taf4b/Polr3c/Gtf2f1/Taf10/Polr2d/Polr3e/Gtf2h1/Polr2i/Taf13/Polr3g/Taf11/Polr1d/Polr2a/Gtf2e2/Ercc3/Kat2a/Setd5/Cd3eap/Taf9/Polr2h/Rpap2/Ccnh/Taf12/Taf9/Mnat1/Gtf2h5
MF	UP	GO:0015037	peptide disulfide oxidoreductase activity	11	0.81099	2.0153	0.00179533	0.0346187	1058	tags=64%, list=8%, signal=59%	Glrx/P4hb/Pdia6/Pdia4/Pdia3/Gsr/Txn1
BP	UP	GO:0070228	regulation of lymphocyte apoptotic process	50	0.567668	2.01498	0.00323102	0.0346187	1437	tags=32%, list=10%, signal=29%	Adam8/Lgals3/Cd44/Ripk3/Bax/Siglec1/Mif/Noc2l/Cd274/Pdcd1/Cd74/Bcl2a1a/Myc/Hif1a/Prelid1/Aurkb
CC	UP	GO:0005759	mitochondrial matrix	252	0.456204	2.01481	0.00134953	0.0346187	3576	tags=52%, list=26%, signal=39%	Hspd1/Shmt2/Hspa9/Hspa1b/Tbrg4/Lrrc59/Tufm/C1qbp/Mrps10/Mrpl17/Mrpl52/Mrps28/Mrpl45/Mrpl33/Atad3a/Mrpl54/Ptpn1/Mrps18b/Prdx1/Tsfm/Cdk1/Mrpl2/Pitrm1/Grpel1/Sod2/Mrps18a/Mrpl16/Mrpl37/Mrpl21/Hspe1/Mrpl35/Mccc1/Mrpl12/Dnajc15/Mrps5/Lrpprc/Etfa/Mrpl58/Mrps22/Pmpcb/Cs/Hadha/Dtymk/Tyms/Mrpl20/Timm44/Mrpl36/Lonp1/Mrpl51/Acadvl/Dnajc19/Mrpl39/Mrpl11/Mrpl15/Acss1/Mrpl19/Nudt1/Poldip2/Mdh2/Ssbp1/Mrpl28/Mrp…
BP	DW	GO:0017156	calcium-ion regulated exocytosis	61	-0.506386	-2.01397	0.00263158	0.0346187	4582	tags=66%, list=33%, signal=44%	Vamp3/Syt7/Cacna1c/Syt2/Cacna1g/Rapgef4/Syt11/Syt5/Cdk5r2/Sdf4/Cbarp/Rims3/Kcnb1/Syt3/Rims1/Stxbp1/Syt15/Cdk5/Rims2/Unc13a/Cacna1i/Stx1b/Syt13/Syn2/Ppp3cb/Rab3a/Adra2a/Syt10/Stxbp3/Stx1a/Syt1/Vamp2/Syt17/Syt4/Snap25/Snapin/Scamp5/Cacna1h/Cadps/Cadps2
BP	DW	GO:0097107	postsynaptic density assembly	21	-0.644107	-2.01247	0.00222717	0.0346187	3827	tags=67%, list=28%, signal=48%	Shank2/Shank1/Pten/Nptx1/Nlgn2/Nrxn2/Lrrc4b/Sipa1l1/Ptprd/Ptprs/Lrrtm2/Nrxn1/Lrfn1/Ntrk3
BP	DW	GO:0007269	neurotransmitter secretion	171	-0.426767	-2.01147	0.00325733	0.0346187	4547	tags=61%, list=33%, signal=41%	Septin5/Syt7/Asic1/Grin3a/Htr7/Cplx2/Bace1/Syt2/Cplx1/Brsk1/Ica1/Ppfia2/Braf/Ppfia3/Chrna3/Mctp1/Prkcg/Ptprn2/Grm7/Syt5/Rph3a/Nrxn2/Adcy1/Cspg5/Snap47/Lin7a/Rims3/Kcnh1/Chrna7/Htr1a/Stxbp5/Pclo/Kcnc3/Apba2/Sv2a/Syt3/Nrxn3/Htr6/Rims1/Stxbp1/Pak1/Pnkd/Cacna1b/Kcnc4/Prkce/Ncs1/Chrm2/Htr1b/Lrrk2/Lin7c/Prkcb/Sncg/Erc2/Rims2/Unc13a/Htr2a/P2rx1/Prkca/Nlgn1/Stx1b/Syn2/Rab3a/Adra2a/Grm8/Gsk3b/Napb/P2ry1/S…
BP	DW	GO:0099643	signal release from synapse	171	-0.426767	-2.01147	0.00325733	0.0346187	4547	tags=61%, list=33%, signal=41%	Septin5/Syt7/Asic1/Grin3a/Htr7/Cplx2/Bace1/Syt2/Cplx1/Brsk1/Ica1/Ppfia2/Braf/Ppfia3/Chrna3/Mctp1/Prkcg/Ptprn2/Grm7/Syt5/Rph3a/Nrxn2/Adcy1/Cspg5/Snap47/Lin7a/Rims3/Kcnh1/Chrna7/Htr1a/Stxbp5/Pclo/Kcnc3/Apba2/Sv2a/Syt3/Nrxn3/Htr6/Rims1/Stxbp1/Pak1/Pnkd/Cacna1b/Kcnc4/Prkce/Ncs1/Chrm2/Htr1b/Lrrk2/Lin7c/Prkcb/Sncg/Erc2/Rims2/Unc13a/Htr2a/P2rx1/Prkca/Nlgn1/Stx1b/Syn2/Rab3a/Adra2a/Grm8/Gsk3b/Napb/P2ry1/S…
BP	UP	GO:0002687	positive regulation of leukocyte migration	122	0.492252	2.01084	0.00149477	0.0346187	886	tags=20%, list=6%, signal=19%	Adam8/Lgals3/Ccl2/Selp/Sele/Ccl12/Csf1/Ccr1/C5ar1/Ptger4/Ccl4/Calr/Thbs1/C3ar1/C1qbp/Cxcl10/Slamf1/Mmp14/Ccl24/Pycard/Kars/Dysf/Tlr2/Edn1/Cd74
BP	DW	GO:0099150	regulation of postsynaptic specialization assembly	17	-0.695093	-2.01016	0.00226244	0.0346187	3751	tags=71%, list=27%, signal=51%	Nptx1/Gap43/Lrrc4b/Sipa1l1/Nptxr/Ptprd/Ptprs/Lrrtm2/Nrxn1/Lrfn1/Ntrk3/Numb
BP	DW	GO:0150052	regulation of postsynapse assembly	17	-0.695093	-2.01016	0.00226244	0.0346187	3751	tags=71%, list=27%, signal=51%	Nptx1/Gap43/Lrrc4b/Sipa1l1/Nptxr/Ptprd/Ptprs/Lrrtm2/Nrxn1/Lrfn1/Ntrk3/Numb
CC	UP	GO:0031597	cytosolic proteasome complex	9	0.858074	2.00672	0.00183824	0.0346187	1706	tags=89%, list=12%, signal=78%	Psmd2/Psmd1/Psmc4/Uchl5/Psmd14/Psmc5/Psmc6/Ide
BP	DW	GO:0035418	protein localization to synapse	94	-0.471233	-2.00639	0.00284091	0.0346187	4296	tags=61%, list=31%, signal=42%	Cplx1/Cacng8/Gphn/Rapgef4/Mapk10/Baiap2/Clstn3/Shank1/Nptx1/Nlgn2/Dlgap1/Neto1/Mapk8ip3/Adam10/Nrxn2/Lrrc7/Rab27b/Kalrn/Snap47/Nptn/Cnih3/Pclo/Dlg4/Bsn/Grin1/Nptxr/Lgi1/Cep112/Stau2/Tnik/Mapt/Cdk5/Magi2/Cnih2/Asic2/Stx7/Nlgn1/Stx1b/Grin2a/Cacng3/Dlg2/Map2k1/Map1a/Nsg1/Dlg1/Clstn1/Zdhhc2/Gsk3b/Grasp/Adam22/Nrxn1/Homer1/Camk2a/Anks1b/Vamp2/Snap25/Rapsn
CC	UP	GO:0030688	preribosome, small subunit precursor	12	0.800113	2.00621	0.0018622	0.0346187	2500	tags=92%, list=18%, signal=75%	Bysl/Tsr1/Ltv1/Nop14/Riok3/Nob1/Noc4l/Riok1/Rrp1b/Nop9/Fam207a
BP	DW	GO:0051932	synaptic transmission, GABAergic	50	-0.52711	-2.00418	0.00261097	0.0346187	4048	tags=58%, list=30%, signal=41%	Grik1/Slc6a1/Cckbr/Clstn3/Pten/Nlgn2/Gabrb2/Car7/Usp46/Cntnap4/Npy5r/Gabrg3/Stxbp1/Pak1/Prkce/Phf24/Htr1b/Nlgn1/Plcl2/Gabra5/Cnr1/Gabrg2/Gabrb3/Plcl1/Gabra4/Cnr2/Rac3/Gabra1/Dnm1
BP	UP	GO:2000343	positive regulation of chemokine (C-X-C motif) ligand 2 production	12	0.799282	2.00412	0.0018622	0.0346187	886	tags=42%, list=6%, signal=39%	Lpl/Postn/Tnf/Mif/Cd74
BP	UP	GO:0045943	positive regulation of transcription by RNA polymerase I	21	0.690265	2.00401	0.00361664	0.0347285	2883	tags=71%, list=21%, signal=56%	Ncl/Heatr1/Pwp1/Atf4/Wdr43/Mars1/Smarca4/Pih1d1/Nol11/Ddx11/Dhx33/Smarcb1/Utp15/Ippk/Wdr75
CC	DW	GO:0034706	sodium channel complex	20	-0.652665	-2.004	0.00221729	0.0346187	4171	tags=85%, list=30%, signal=59%	Cacna1g/Grik1/Scn7a/Trpm4/Scn1b/Scn4b/Cacna1i/Scn3b/Gria4/Scn8a/Grik4/Grik2/Scn3a/Cacna1h/Scn2b/Scn1a/Scn2a
BP	UP	GO:1903312	negative regulation of mRNA metabolic process	75	0.520125	2.00298	0.00153846	0.0346187	3538	tags=61%, list=26%, signal=46%	Zfp36/C1qbp/Npm1/Larp1/Ybx1/Apobec1/U2af2/Mapkapk2/Mettl16/Secisbp2/Rnps1/Myd88/Srsf6/Tardbp/Syncrip/Ptbp1/Hnrnpd/Slc11a1/Noct/Hnrnpa2b1/Acin1/Tent4a/Dicer1/Hnrnpl/Hnrnpu/Taf15/Srsf7/Tent5c/Rbmxl1/Tirap/Dhx9/Rnf20/Nelfe/Cdk9/Srsf9/Sfswap/Pabpc1/Nbas/Hnrnpc/Vegfa/Elavl1/Dnd1/Fus/E2f1/Ctr9/Tra2b
BP	UP	GO:0002183	cytoplasmic translational initiation	22	0.676531	2.00291	0.00353357	0.0347285	2777	tags=64%, list=20%, signal=51%	Eif4a1/Eif4ebp1/Eif2s2/Denr/Eif3i/Eif2b3/Rps2/Eif3a/Dhx29/Eif3d/Eif5/Mcts2/Eif3m/Eif4h
BP	DW	GO:0001505	regulation of neurotransmitter levels	214	-0.414339	-2.00269	0.003663	0.0347285	4547	tags=60%, list=33%, signal=41%	Septin5/Comt/Syt7/Asic1/Grin3a/Htr7/Ache/Rab3b/Cplx2/Per2/Bace1/Syt2/Cplx1/Brsk1/Ica1/Hrh3/Slc29a4/Ppfia2/Slc6a11/Braf/Ppfia3/Slc6a1/Agtpbp1/Chrna3/Mctp1/Prkcg/Ptprn2/Grm7/Syt5/Rph3a/Nrxn2/Adcy1/Slc22a2/Cspg5/Atp1a2/Snap47/Lin7a/Aldh9a1/Rims3/Kcnh1/Chrna7/Htr1a/Stxbp5/Pclo/Kcnc3/Apba2/Sv2a/Syt3/Nrxn3/Htr6/Rims1/Stxbp1/Pak1/Pnkd/Cacna1b/Kcnc4/Prkce/Ncs1/Chrm2/Htr1b/Lrrk2/Lin7c/Prkcb/Sncg/Erc2/Syng…
BP	DW	GO:1904861	excitatory synapse assembly	28	-0.599003	-2.00268	0.00243902	0.0346187	3827	tags=64%, list=28%, signal=46%	Shank2/Shank1/Pten/Nptx1/Nlgn2/Nrxn2/Lrrc4/Lrrc4b/Nptn/Sipa1l1/Vstm5/Ptprd/Nlgn1/Ptprs/Lrrtm2/Nrxn1/Lrfn1/Ntrk3
BP	DW	GO:1900271	regulation of long-term synaptic potentiation	50	-0.526623	-2.00233	0.00261097	0.0346187	3542	tags=68%, list=26%, signal=51%	Adora1/Fam107a/Ptpn5/Igsf11/Akap5/Cyp46a1/Cpeb3/Creb1/Adcy1/Adrb1/Kalrn/Arc/Chrna7/Crtc1/Pak1/Apoe/Ncstn/Ephb2/Shisa7/Cx3cr1/Pirb/Nrgn/Nsg1/Rab3a/Zdhhc2/Gsk3b/Drd1/Ppp1r9a/Adcy8/Calb1/Abl1/Epha4/Paip2/Ptn
BP	UP	GO:0006281	DNA repair	425	0.429399	2.00176	0.00122699	0.0346187	3325	tags=42%, list=24%, signal=33%	Mcm5/Mcm2/Mcm6/Vcp/Hmga1/Hspa1a/Ung/Dot1l/Uhrf1/Uchl5/Mcm4/Npm1/Bccip/Psmd14/Mcm3/Mlh1/Ier3/Chek1/Mcm7/Rfc3/Chaf1b/Rad18/Rad54l/Fignl1/Fen1/Pold2/Pole2/Kif22/Tdg/Timeless/Topbp1/Rbm17/Wdr70/Supt16/Pcna/Trex1/Cdca5/Wdhd1/Clspn/Sfr1/Rad23b/Nsd2/Hmgn1/Nsmce2/Ddx1/Pclaf/Trip13/Gtf2h4/Ruvbl2/Nsmce1/Helq/Rfc5/Brip1/Usp10/Lig1/Atrip/Eya4/Ssrp1/Usp7/Cgas/Sfpq/Rfc4/Cdc45/Msh6/Xrcc6/Ino80c/Ruvbl1/Tigar/Par…
CC	UP	GO:0002102	podosome	27	0.641675	2.00083	0.00338983	0.0346187	1186	tags=33%, list=9%, signal=31%	Adam8/Sh3pxd2b/Tpm3/Actb/Tpm4/Arpc2/Lcp1/Ptpn12/Actr3
MF	DW	GO:0022836	gated channel activity	227	-0.410803	-2.00051	0.003663	0.0347285	4743	tags=59%, list=35%, signal=40%	Kcnj11/Kcnab1/Kcnmb4/Kcnmb2/Hvcn1/Kcnj14/Ano1/Kcnab3/Cacnb3/Asic1/Grin3a/Cacnb1/Cacna1c/Cacna2d2/Kcnj12/Ptk2b/Kcnj6/Ttyh1/Cacng8/Clcn2/Cacna1g/Kcnab2/Tmem37/Grik1/Kcns1/Chrna3/Gabrb1/Cacna2d3/Kcnq2/Grm7/Ryr2/Trpm4/Kcnk2/Scn1b/Itgav/Kcna4/Kcnh4/Ryr1/Gabrb2/Kcnk9/Pacc1/Asic4/Clca3a1/Tmc6/Itpr2/Kcns3/Kcnn3/Kcnh1/Chrna7/Kcnb1/Kcnc3/Kcnc1/Grin1/Tspoap1/Kcnq3/Gabrg3/Gria1/Kcnt1/Kcnk1/Cacna1b/Kcnc4/Ncs1…
MF	DW	GO:0005248	voltage-gated sodium channel activity	19	-0.666776	-1.99989	0.00228311	0.0346187	2347	tags=63%, list=17%, signal=52%	Hcn1/Scn4b/Cacna1i/Scn3b/Asic2/Scn8a/Tpcn1/Scn3a/Cacna1h/Scn2b/Scn1a/Scn2a
MF	UP	GO:0016853	isomerase activity	130	0.482725	1.99868	0.00145349	0.0346187	2602	tags=34%, list=19%, signal=28%	Hspd1/P4hb/Pdia6/Creld2/Mif/Pus1/Pdia4/Fkbp11/Gale/Gfus/Txndc5/Cwc27/Pus7/Ppil1/Pdia3/Top2a/Pgm3/Top1/Ero1a/Ptges/Pgm2/Ppid/Fkbp1a/Ppia/Rpusd4/Ppie/Ppig/Pin1/Pus7l/Pgm1/Ppib/Ppih/Lss/Fkbp2/Ranbp2/Erp44/Ptges3/Pgam1/Dse/Fkbp10/Trub2/Ppif/Qsox2/Pus3
BP	UP	GO:0000727	double-strand break repair via break-induced replication	11	0.803937	1.99778	0.00179533	0.0346187	453	tags=55%, list=3%, signal=53%	Mcm5/Mcm2/Mcm6/Mcm4/Mcm3/Mcm7
MF	UP	GO:0043024	ribosomal small subunit binding	15	0.742726	1.99683	0.00181159	0.0346187	2108	tags=60%, list=15%, signal=51%	Nme1/Ung/Npm1/Larp1/Abce1/Cpeb2/Dhx29/Pim1/Ptcd3
BP	UP	GO:0070231	T cell apoptotic process	47	0.568946	1.9968	0.00325203	0.0346187	1826	tags=32%, list=13%, signal=28%	Adam8/Lgals3/Ripk3/Bax/Siglec1/Bak1/Cd274/Pdcd1/Rps6/Hif1a/Tnfrsf23/Prelid1/Ripk1/Jak3/Ccl5
BP	UP	GO:0030730	sequestering of triglyceride	15	0.741857	1.9945	0.00181159	0.0346187	497	tags=27%, list=4%, signal=26%	Lpl/Plin2/Tnf/Enpp1
MF	UP	GO:0043138	3'-5' DNA helicase activity	19	0.699983	1.99378	0.00531915	0.0400761	2435	tags=58%, list=18%, signal=48%	Mcm5/Mcm2/Mcm6/Mcm7/Ruvbl1/Fancm/Ino80/Gins2/Ercc3/Dhx9/Ascc3
BP	UP	GO:0043248	proteasome assembly	13	0.781652	1.99372	0.00186567	0.0346187	1947	tags=69%, list=14%, signal=59%	Psmd13/Psmd11/Psmd9/Psmg1/Adrm1/Psmd4/Ecpas/Sem1/Pomp
MF	DW	GO:0005230	extracellular ligand-gated ion channel activity	43	-0.547272	-1.99114	0.00263158	0.0346187	4048	tags=65%, list=30%, signal=46%	Grin3a/Ptk2b/Grik1/Chrna3/Gabrb1/Gabrb2/Chrna7/Grin1/Gabrg3/Gria1/Grid1/P2rx1/Gabrd/Gria4/Grin2a/Grik4/Grin2b/Grik2/Slc17a7/P2rx7/Gabra5/Gabrg2/Glra3/Gabrb3/Gria2/Gabra4/Glrb/Gabra1
BP	UP	GO:0035966	response to topologically incorrect protein	129	0.48054	1.99054	0.00145773	0.0346187	3007	tags=42%, list=22%, signal=33%	Hspd1/Hspa9/Bax/Pdia6/Vcp/Hspa5/Hspa1a/Hspa1b/Calr/Cops5/Manf/Thbs1/Hsph1/Eif2ak2/Bak1/Atf4/Chac1/Sdf2l1/Ptpn1/Hsp90aa1/Dnajc3/Bag3/Atf6/Ero1a/Ptpn2/Ccnd1/Ubxn4/Stt3b/Ficd/Atf3/Uggt1/Bfar/Rnf121/Erp44/Creb3l1/Hspa1l/Hspa8/Ufd1/Comp/Ern1/Bag6/Pmp22/Atf6b/Upf2/Ddit3/Ube2j2/Edem1/Derl2/Tbl2/Ufl1/Selenos/Canx/Hspa14/Stub1
BP	UP	GO:0042026	protein refolding	18	0.705194	1.99022	0.00355872	0.0347285	592	tags=33%, list=4%, signal=32%	Hspd1/Hspa9/Hspa5/Hspa1a/Hspa1b/Hsp90aa1
BP	UP	GO:0006986	response to unfolded protein	108	0.496289	1.98934	0.00151286	0.0346187	3007	tags=45%, list=22%, signal=36%	Hspd1/Hspa9/Bax/Pdia6/Hspa5/Hspa1a/Hspa1b/Calr/Cops5/Manf/Thbs1/Hsph1/Eif2ak2/Bak1/Atf4/Chac1/Ptpn1/Hsp90aa1/Dnajc3/Bag3/Atf6/Ero1a/Ptpn2/Ccnd1/Ubxn4/Stt3b/Ficd/Atf3/Bfar/Rnf121/Erp44/Creb3l1/Hspa1l/Hspa8/Comp/Ern1/Pmp22/Atf6b/Upf2/Ddit3/Ube2j2/Edem1/Derl2/Tbl2/Ufl1/Selenos/Canx/Hspa14/Stub1
CC	UP	GO:0000176	nuclear exosome (RNase complex)	14	0.756682	1.98876	0.00183824	0.0346187	2272	tags=79%, list=17%, signal=66%	Dis3/Wdr74/Exosc2/Nvl/Mphosph6/Exosc3/Exosc10/Exosc4/Exosc1/Exosc9/Exosc5
BP	UP	GO:0032508	DNA duplex unwinding	31	0.622778	1.98861	0.00337838	0.0346187	2471	tags=48%, list=18%, signal=40%	Mcm2/Mcm6/Mcm4/Mcm7/Top2a/Trex1/Ddx1/Ssbp1/Ddx11/Rpa1/Ercc3/Mre11a/Dhx9/Ascc3/Rtel1
MF	DW	GO:0008066	glutamate receptor activity	24	-0.616724	-1.98781	0.00235849	0.0346187	4454	tags=75%, list=33%, signal=51%	Grin3a/Ptk2b/Grm3/Grik1/Grm7/Grm2/Grin1/Gria1/Grid1/Gria4/Grin2a/Grik4/Grin2b/Grm8/Grik2/Grm1/Gria2/Grm5
BP	DW	GO:0017144	drug metabolic process	21	-0.636119	-1.98752	0.00222717	0.0346187	1489	tags=43%, list=11%, signal=38%	Cyp2e1/Cyp2u1/Cyp2j9/Cyp2d22/Vkorc1/Fmo2/Fmo1/Fmo5/Sult1a1
BP	UP	GO:0009069	serine family amino acid metabolic process	26	0.641879	1.98668	0.0034188	0.0346187	1996	tags=50%, list=15%, signal=43%	Txnrd1/Psat1/Shmt2/Mthfd1/Gart/Slc7a11/Gcsh/Psph/Shmt1/Phgdh/Scly/Gclm/Tha1
BP	UP	GO:0046040	IMP metabolic process	9	0.849283	1.98616	0.00183824	0.0346187	1289	tags=67%, list=9%, signal=60%	Adssl1/Gart/Atic/Ampd2/Ampd3/Pfas
BP	DW	GO:0006836	neurotransmitter transport	208	-0.410878	-1.98596	0.00357143	0.0347285	4505	tags=58%, list=33%, signal=40%	Syt7/Asic1/Grin3a/Htr7/Rab3b/Cplx2/Per2/Bace1/Syt2/Cplx1/Brsk1/Ica1/Slc29a4/Ppfia2/Slc6a11/Braf/Ppfia3/Slc6a1/Chrna3/Mctp1/Prkcg/Ptprn2/Grm7/Syt5/Rph3a/Nrxn2/Adcy1/Slc22a2/Cspg5/Atp1a2/Snap47/Lin7a/Rims3/Kcnh1/Chrna7/Htr1a/Stxbp5/Pclo/Kcnc3/Apba2/Sv2a/Syt3/Nrxn3/Htr6/Rims1/Stxbp1/Slc6a6/Pak1/Pnkd/Cacna1b/Kcnc4/Prkce/Ncs1/Chrm2/Htr1b/Lrrk2/Lin7c/Prkcb/Sncg/Erc2/Syngr3/Rims2/Unc13a/Htr2a/P2rx1/Prkc…
BP	UP	GO:0035457	cellular response to interferon-alpha	12	0.791824	1.98542	0.0018622	0.0346187	2219	tags=67%, list=16%, signal=56%	Ifi204/Ifit1/Myc/Ifit3/Tpr/Ifit2/Axl/Pde12
BP	UP	GO:1902624	positive regulation of neutrophil migration	28	0.633385	1.98519	0.00337838	0.0346187	886	tags=29%, list=6%, signal=27%	Adam8/C5ar1/Ptger4/C3ar1/C1qbp/Dysf/Edn1/Cd74
BP	UP	GO:0006267	pre-replicative complex assembly involved in nuclear cell cycle DNA replication	7	0.922131	1.98506	0.0019305	0.0346187	453	tags=86%, list=3%, signal=83%	Mcm5/Mcm2/Mcm6/Mcm4/Mcm3/Mcm7
BP	UP	GO:0036388	pre-replicative complex assembly	7	0.922131	1.98506	0.0019305	0.0346187	453	tags=86%, list=3%, signal=83%	Mcm5/Mcm2/Mcm6/Mcm4/Mcm3/Mcm7
BP	UP	GO:1902299	pre-replicative complex assembly involved in cell cycle DNA replication	7	0.922131	1.98506	0.0019305	0.0346187	453	tags=86%, list=3%, signal=83%	Mcm5/Mcm2/Mcm6/Mcm4/Mcm3/Mcm7
BP	DW	GO:0060079	excitatory postsynaptic potential	82	-0.481542	-1.98489	0.00288184	0.0346187	5120	tags=67%, list=37%, signal=42%	Mtmr2/Cux2/Rab3gap1/Zmynd8/Adora1/Grik5/Prkcz/Igsf11/Cacnb3/Slc8a2/Ptk2b/Begain/Dmpk/Grik1/Celf4/Chrna3/Baiap2/Shank2/Shank1/Pten/Nlgn2/Neto1/Chrna7/Dlg4/Npy2r/Bscl2/Grin1/Tmem108/Rims1/Lrrk2/Cdk5/Rims2/Mapk8ip2/Nlgn1/Stx1b/Grin2a/Mpp2/Grin2b/Grik2/Tmem25/Slc17a7/Gsk3b/Syne1/Nrxn1/Slc29a1/Stx1a/Ppp1r9a/Snca/Atxn1/Prkn/Sez6/Rgs4/Ppp3ca/Mef2c/Adrb2
BP	DW	GO:0099565	chemical synaptic transmission, postsynaptic	91	-0.471401	-1.9846	0.00289017	0.0346187	5157	tags=65%, list=38%, signal=41%	Unc13b/Mtmr2/Cux2/Rab3gap1/Zmynd8/Adora1/Grik5/Prkcz/Igsf11/Cacnb3/Slc8a2/Ptk2b/Begain/Dmpk/Grik1/Celf4/Chrna3/Baiap2/Shank2/Shank1/Pten/Nlgn2/Neto1/Adrb1/Chrna7/Dlg4/Npy2r/Bscl2/Grin1/Tmem108/Rims1/Lrrk2/Cdk5/Rims2/Mapk8ip2/Nlgn1/Stx1b/Grin2a/Mpp2/Grin2b/Grik2/Tmem25/Slc17a7/Gsk3b/Syne1/Cx3cl1/Nrxn1/Slc29a1/Stx1a/Ppp1r9a/Snca/Gabrb3/Atxn1/Prkn/Sez6/Rgs4/Ppp3ca/Mef2c/Adrb2
BP	UP	GO:1903900	regulation of viral life cycle	131	0.47886	1.98422	0.00145985	0.0346187	2757	tags=44%, list=20%, signal=36%	Tnf/Rsad2/P4hb/Bst2/Ifitm3/Oas1a/Kpna2/Larp1/Ifitm1/Banf1/Eif2ak2/Ptx3/Isg15/Ifitm2/Top2a/Oasl1/Cd74/Zc3hav1/Plscr1/Ppid/Zc3h12a/Ccnk/Trim25/Ppia/Oas3/Ppie/Bcl2/Phb/Morc2a/Ilf3/Tarbp2/Chmp2a/Parp10/Trim28/Kpna6/Oas1g/Fam111a/Ppib/Ppih/Ccl5/Dicer1/Ddb1/Trim30b/Mphosph8/Hspa8/Pde12/Oasl2/Oas1b/Rad23a/Isg20/Mre11a/Trim30a/Oas2/Trim27/Chmp4b/Srpk1/Apobec3/Snf8
CC	UP	GO:0008541	proteasome regulatory particle, lid subcomplex	8	0.882617	1.98312	0.00186916	0.0346187	842	tags=88%, list=6%, signal=82%	Psmd12/Psmd13/Psmd3/Psmd14/Psmd11/Psmd8/Adrm1
MF	DW	GO:0004602	glutathione peroxidase activity	16	-0.693825	-1.98294	0.00223714	0.0346187	2202	tags=50%, list=16%, signal=42%	Gpx4/Gstt2/Gstt1/Gstk1/Alox5ap/Mgst3/Gstm7/Ltc4s
BP	UP	GO:0098781	ncRNA transcription	45	0.566199	1.98178	0.0032	0.0346187	2803	tags=51%, list=20%, signal=41%	Ell2/Polr1e/Ncl/Npm1/Pwp1/Macroh2a1/Larp7/Uspl1/Polr1b/Npm3/Polr1a/Top1/Mars1/Tcof1/Smarca4/Pih1d1/Nol11/Ddx11/Smarcb1/Cd3eap/Ippk/Snapc1/Rpap2
BP	UP	GO:0072676	lymphocyte migration	79	0.511482	1.98042	0.00153139	0.0346187	957	tags=19%, list=7%, signal=18%	Adam8/Ccl2/Ccl3/Ccl12/Ccl7/Ripk3/Ccl9/Ch25h/Cxcl16/Ccl4/Cxcl10/Cd200/Ccl24/Pycard/Itgal
BP	UP	GO:0071675	regulation of mononuclear cell migration	43	0.57237	1.9792	0.00321543	0.0346187	1315	tags=28%, list=10%, signal=25%	Lgals3/Ccl2/Csf1/Ccr1/C5ar1/Thbs1/C3ar1/Cxcl10/Slamf1/Kars/Serpine1/Dusp1
BP	UP	GO:0032103	positive regulation of response to external stimulus	321	0.437533	1.97821	0.0013089	0.0346187	2275	tags=30%, list=17%, signal=26%	Lpl/Adam8/Ccl2/Ifi211/Ccl3/Hspd1/Csf1/Tnf/Zbp1/Mmp12/Ccr1/Ifi204/C5ar1/Ptger4/Tnfrsf11a/Ifi205/Ccl4/Il33/Acod1/Tgm2/Calr/Thbs1/Stat3/Arg1/Mif/C3ar1/Clec7a/Cd180/Polr3d/Trem3/Osm/C1qbp/Cxcl10/Tarm1/Ptgs2/Slamf1/Ikbke/Il12b/Dhx58/Riok3/Irf7/Myd88/Rbm14/Ccl24/Ifi209/Pycard/Kars/Dysf/Tlr2/Edn1/Cd74/Serpinf2/Fabp4/Fgf2/Nlrc5/Tradd/S100a8/Fcgr1/Nfkbiz/Serpine1/Zc3hav1/Plscr1/Ube2k/Abcc1/Cgas/Sfpq/Med1/…
BP	UP	GO:0046653	tetrahydrofolate metabolic process	18	0.700757	1.9777	0.00355872	0.0347285	1464	tags=44%, list=11%, signal=40%	Mthfd2/Shmt2/Mthfd1/Gart/Atic/Mthfd1l/Shmt1/Tyms
BP	UP	GO:1905952	regulation of lipid localization	126	0.479776	1.97487	0.0014771	0.0346187	2042	tags=27%, list=15%, signal=23%	Lpl/Msr1/Dab2/Spp1/Plin2/Cd36/Tnf/Tnfrsf11a/Eprs/Thbs1/Mif/Ehd1/P2ry2/Ikbke/Abca1/Anxa2/Nus1/Edn1/Ptpn2/Apob/Ptges/Acsl5/Zc3h12a/Ldlrap1/Hilpda/Prelid1/Ttc39b/Fitm2/Nucb2/Igfbp3/Il1b/Pla2g4a/Ppard/Commd1
BP	UP	GO:2000106	regulation of leukocyte apoptotic process	77	0.510889	1.97437	0.0015456	0.0346187	2220	tags=36%, list=16%, signal=31%	Adam8/Lgals3/Hcar2/Cd44/Ripk3/Bax/Siglec1/Mif/Tcp1/Noc2l/Cd274/Slc7a11/Itpkb/Pdcd1/Cd74/Bcl2a1a/Myc/Hif1a/Prelid1/Pik3cb/Aurkb/Jak3/Ccl5/Ada/Hcls1/Axl/Fcgr2b/Nfkbid
BP	UP	GO:0006354	DNA-templated transcription, elongation	64	0.531228	1.9733	0.00322061	0.0346187	2763	tags=38%, list=20%, signal=30%	Dab2/Ell2/Polr1e/Wdr43/Gtf2f2/Adrm1/Ddx39b/Supt16/Leo1/Paf1/Elob/Ccnk/Ezh2/Thoc5/Gtf2f1/Polr2i/Thoc1/Hnrnpu/Ercc3/Setd5/Nelfe/Rnf168/Zfp326/Eloc
BP	UP	GO:0071887	leukocyte apoptotic process	97	0.499851	1.97224	0.00152439	0.0346187	2220	tags=34%, list=16%, signal=29%	Adam8/Lgals3/Hcar2/Cd44/Ripk3/Bax/Siglec1/Plekho2/Mif/Tcp1/Noc2l/Bak1/Cd274/Slc7a11/Itpkb/Pdcd1/Cd74/Bcl2a1a/Myc/Rps6/Hif1a/Tnfrsf23/Prelid1/Pik3cb/Aurkb/Ripk1/Jak3/Ccl5/Ada/Hcls1/Axl/Fcgr2b/Nfkbid
BP	UP	GO:0018208	peptidyl-proline modification	37	0.59113	1.97209	0.00324149	0.0346187	3068	tags=51%, list=22%, signal=40%	P4hb/Cwc27/Ppil1/Ntmt1/Ero1a/Ppid/Fkbp1a/Ppia/Ppie/Ppig/Pin1/Ppib/Ppih/Ranbp2/Fkbp10/Ppif/Ppil3/Crtap/Nktr
BP	UP	GO:2000108	positive regulation of leukocyte apoptotic process	30	0.619257	1.97127	0.00333333	0.0346187	1826	tags=40%, list=13%, signal=35%	Adam8/Hcar2/Cd44/Bax/Siglec1/Cd274/Pdcd1/Myc/Prelid1/Pik3cb/Jak3/Ccl5
BP	DW	GO:0006584	catecholamine metabolic process	35	-0.563106	-1.96533	0.00255754	0.0346187	3180	tags=51%, list=23%, signal=40%	Htr1a/Sncb/Pnkd/Epas1/Kl/Pde1b/Grin2a/Tgfb2/Drd1/Vhl/Nr4a2/Snca/Ly6e/Prkn/Rnf180/Cyp2d22/Sult1a1/Ddc
BP	DW	GO:0009712	catechol-containing compound metabolic process	35	-0.563106	-1.96533	0.00255754	0.0346187	3180	tags=51%, list=23%, signal=40%	Htr1a/Sncb/Pnkd/Epas1/Kl/Pde1b/Grin2a/Tgfb2/Drd1/Vhl/Nr4a2/Snca/Ly6e/Prkn/Rnf180/Cyp2d22/Sult1a1/Ddc
BP	UP	GO:0045727	positive regulation of translation	114	0.484918	1.96417	0.00148148	0.0346187	2913	tags=42%, list=21%, signal=33%	Tnf/Pkm/Eif3c/Thbs1/C1qbp/Eif5a/Npm1/Eif4g1/Larp1/Nat10/Piwil2/Eif6/Vim/Dnajc3/Bcl3/Secisbp2/Usp16/Cdk4/Abcf1/Ddx39b/Ptbp1/Hnrnpd/Rcc1l/Rps27l/Rpusd4/Nsun5/Eif4g2/Tarbp2/Polr2d/Eif2b5/Larp4b/Larp4/Eif3d/Hnrnpl/Eef2/Uqcc2/Rpl5/Dhx9/Mettl5/Trub2/Rps6kb1/Slc35a4/Eif4a3/Fxr1/Eif3e/Ythdf1/Pym1/Otud6b
BP	UP	GO:0006760	folic acid-containing compound metabolic process	23	0.653203	1.96394	0.00347826	0.0347285	1464	tags=39%, list=11%, signal=35%	Mthfd2/Shmt2/Mthfd1/Gart/Atic/Fpgs/Mthfd1l/Shmt1/Tyms
BP	DW	GO:1905144	response to acetylcholine	29	-0.583822	-1.96367	0.00246914	0.0346187	4219	tags=72%, list=31%, signal=50%	Hrh3/Ly6c1/Chrna3/Chrm3/Chrna7/Crkl/Chrm1/Sorbs1/Chrm2/Ly6g6d/Ly6g6e/Chrm4/Rgs8/Ly6h/Cdk5r1/Ly6e/Plcb1/Sorbs2/Atp2b4/Lypd1/Rgs10
BP	DW	GO:1905145	cellular response to acetylcholine	29	-0.583822	-1.96367	0.00246914	0.0346187	4219	tags=72%, list=31%, signal=50%	Hrh3/Ly6c1/Chrna3/Chrm3/Chrna7/Crkl/Chrm1/Sorbs1/Chrm2/Ly6g6d/Ly6g6e/Chrm4/Rgs8/Ly6h/Cdk5r1/Ly6e/Plcb1/Sorbs2/Atp2b4/Lypd1/Rgs10
BP	UP	GO:0010758	regulation of macrophage chemotaxis	28	0.626466	1.96351	0.00337838	0.0346187	796	tags=29%, list=6%, signal=27%	Ccl2/Csf1/C5ar1/Thbs1/Mif/C3ar1/Slamf1/Kars
BP	DW	GO:0042430	indole-containing compound metabolic process	13	-0.721384	-1.96122	0.00214592	0.0346187	2165	tags=54%, list=16%, signal=45%	Pde1b/Grin2a/Atp2b2/Rnf180/Cyp2d22/Haao/Ddc
BP	UP	GO:0016180	snRNA processing	23	0.652241	1.96105	0.00347826	0.0347285	4542	tags=91%, list=33%, signal=61%	Exosc2/Ints2/Ints14/Exosc3/Usb1/Exosc4/Exosc9/Exosc5/Ints5/Ints11/Ints9/Ints1/Exosc8/Exosc7/Ints7/Ints10/Tut1/Ints8/Ints12/Ints6/Ints3
BP	UP	GO:0006417	regulation of translation	310	0.435273	1.95945	0.00131926	0.0346187	2848	tags=39%, list=21%, signal=31%	Pa2g4/Zc3h12d/Tnf/Shmt2/Igf2bp2/Pkm/Calr/Eif4e2/Zfp36/Eprs/Eif3c/Eif3b/Thbs1/Stat3/Pum3/Gapdh/Etf1/Ncl/C1qbp/Dph2/Eif5a/Npm1/Eif4g1/Eif4ebp1/Larp1/Nat10/Eif2ak2/Piwil2/Gemin5/Eif6/Vim/Sesn2/Eif2s1/Dnajc3/Pus7/Bcl3/Tsfm/Mettl16/Aco1/Secisbp2/Usp16/Cdk4/Abcf1/Tardbp/Syncrip/Ago2/Ddx39b/Ptbp1/Hnrnpd/Rcc1l/Dph6/Dph5/Shmt1/Rps27l/Zc3h12a/Eif4e/Rack1/Eif5b/Tcof1/Lrpprc/Rpusd4/Aars/Cpeb2/Nsun5/Caprin1/C…
BP	UP	GO:0032206	positive regulation of telomere maintenance	46	0.55818	1.95891	0.0032	0.0346187	3057	tags=41%, list=22%, signal=32%	Cct3/Cct2/Cct8/Cct6a/Tcp1/Cct5/Gnl3/Cct7/Cct4/Hnrnpd/Aurkb/Hnrnpa2b1/Terf2/Mre11a/Pnkp/Rtel1/Mapkapk5/Naf1/Slx4
CC	DW	GO:0098686	hippocampal mossy fiber to CA3 synapse	44	-0.530154	-1.95871	0.00258398	0.0346187	4121	tags=66%, list=30%, signal=46%	Bace1/Nectin1/Rapgef4/Shank2/Adcy1/Epha7/Snap47/Rnf19a/Stxbp5/Bsn/Grin1/Ctnna2/Sh3gl2/Cdh9/Ptprd/Tnr/Akap7/Grik4/Grin2b/Grik2/Lrrtm2/Syt1/Anks1b/Adcy8/Slc30a3/Mal2/Calb1/Slc16a7/Gper1
BP	DW	GO:0010519	negative regulation of phospholipase activity	7	-0.873828	-1.95725	0.00206612	0.0346187	1125	tags=43%, list=8%, signal=39%	Snap91/Abl1/Rgs2
BP	UP	GO:0034381	plasma lipoprotein particle clearance	27	0.627375	1.95624	0.00338983	0.0346187	2042	tags=30%, list=15%, signal=25%	Msr1/Cd36/Ehd1/Anxa2/Apob/Ldlrap1/Khsrp/Commd1
BP	DW	GO:0032769	negative regulation of monooxygenase activity	10	-0.770494	-1.95468	0.00211416	0.0346187	2350	tags=70%, list=17%, signal=58%	Nfkb1/Gsk3b/Cnr1/Snca/Atp2b4/Cnr2/Cav1
BP	DW	GO:0021681	cerebellar granular layer development	14	-0.7033	-1.95359	0.00218341	0.0346187	2456	tags=57%, list=18%, signal=47%	Kndc1/Faim2/Ttbk2/Nfix/Atp2b2/Nrxn1/Ulk1/Serpine2
BP	UP	GO:0006271	DNA strand elongation involved in DNA replication	12	0.779002	1.95327	0.0018622	0.0346187	1845	tags=75%, list=13%, signal=65%	Gins1/Mcm4/Mcm3/Mcm7/Pold2/Pcna/Lig1/Lig3/Pole
MF	DW	GO:0004861	cyclin-dependent protein serine/threonine kinase inhibitor activity	11	-0.761917	-1.95324	0.00224719	0.0346187	861	tags=45%, list=6%, signal=43%	Cdkn2c/Cdkn2b/Casp3/Cdkn1c/Cdkn1b
CC	UP	GO:0034709	methylosome	10	0.814477	1.95301	0.00189036	0.0346187	2550	tags=100%, list=19%, signal=81%	Wdr77/Snrpd2/Snrpd1/Snrpd3/Prmt5/Prmt1/Erh/Snrpb/Snrpf/Clns1a
CC	UP	GO:0001650	fibrillar center	111	0.485248	1.95262	0.00150376	0.0346187	2710	tags=40%, list=20%, signal=32%	Dab2/Rsad2/Nop58/Txnrd1/Polr1e/Rrs1/Eif3l/Rai14/Ncl/Heatr1/Utp4/Fbl/Nop56/Wdr43/Timm13/Uso1/Polr2f/Prmt7/Sp140/Leo1/Top1/Eef1d/Nufip1/Tcof1/Taf4b/Ddx46/Imp4/Ezr/Fam111a/Wdr33/Fblim1/Ddx11/Dclre1a/Chchd1/Taf1c/Smarca5/Smarcb1/Ccdc137/Lipa/Cd3eap/Utp15/Orc6/Trim27/Rpp38
MF	DW	GO:0003707	steroid hormone receptor activity	40	-0.535453	-1.95224	0.00253807	0.0346187	3938	tags=55%, list=29%, signal=39%	Rxrg/Nr0b2/Rora/Thra/Rxra/Thrb/Nr3c1/Nr2f1/Rxrb/Nr2c2/Abhd2/Paqr7/Rarg/Nr4a2/Pgr/Nr1d2/Nr4a1/Nr4a3/Nr1d1/Nr3c2/Esr1/Gper1
MF	DW	GO:0043295	glutathione binding	15	-0.692913	-1.95185	0.00222222	0.0346187	705	tags=47%, list=5%, signal=44%	Gsta4/Gstm5/Gstm1/Lancl1/Gstm2/Gstm7/Ltc4s
MF	DW	GO:1900750	oligopeptide binding	15	-0.692913	-1.95185	0.00222222	0.0346187	705	tags=47%, list=5%, signal=44%	Gsta4/Gstm5/Gstm1/Lancl1/Gstm2/Gstm7/Ltc4s
BP	UP	GO:0006401	RNA catabolic process	219	0.446905	1.95133	0.00137552	0.0346187	3510	tags=49%, list=26%, signal=37%	Zc3h12d/Dis3/Zfp36/Tbrg4/Etf1/Pop1/Pabpc4/Npm1/Mrto4/Larp1/Ybx1/Mlh1/Vim/Apobec1/Exosc2/Snd1/Nsun2/Mapkapk2/Mettl16/Secisbp2/Rnps1/Myd88/Fen1/Tardbp/Syncrip/Ago2/Rbm8a/Pelo/Ptbp1/Lsm4/Hnrnpd/Lsm7/Zc3hav1/Exosc3/Zc3h12a/Slc11a1/Exosc10/Slirp/Hnrnpm/Exosc4/Ssb/Lrpprc/Ddx49/Noct/Cnot10/Samd4b/Csde1/Dis3l/Polr2d/Khsrp/Apex1/Cnot9/Rnaseh1/Tent4a/Slfn8/Dicer1/Tnrc6a/Lsm2/Exosc9/Hnrnpu/Pnpt1/Taf15/Dis3l…
BP	UP	GO:0071622	regulation of granulocyte chemotaxis	45	0.557401	1.95099	0.0032	0.0346187	886	tags=24%, list=6%, signal=23%	Ccl2/Csf1/C5ar1/Thbs1/C3ar1/C1qbp/Slamf1/Kars/Dysf/Edn1/Cd74
BP	UP	GO:0050686	negative regulation of mRNA processing	30	0.612852	1.95088	0.00333333	0.0346187	2831	tags=53%, list=21%, signal=42%	C1qbp/Npm1/U2af2/Rnps1/Srsf6/Ptbp1/Hnrnpa2b1/Acin1/Hnrnpl/Srsf7/Rbmxl1/Rnf20/Nelfe/Cdk9/Srsf9/Sfswap
CC	UP	GO:0005697	telomerase holoenzyme complex	15	0.725069	1.94936	0.00181159	0.0346187	2307	tags=53%, list=17%, signal=44%	Nhp2/Nat10/Nvl/Snrpd3/Snrpb/Hnrnpu/Ptges3/Smg5
CC	UP	GO:0000793	condensed chromosome	117	0.480038	1.94908	0.0015015	0.0346187	4032	tags=54%, list=29%, signal=38%	Rrs1/Hmbs/Spdl1/Rcc1/Nifk/Banf1/Mlh1/Chek1/Macroh2a1/Aurka/Smc2/Top2a/Orc2/Bub1b/Topbp1/Mis18bp1/Spc25/Nsmce2/Nsmce1/Lrpprc/Hormad1/Aurkb/Pmf1/Lig3/Hus1/Pes1/Smc5/Smc4/Rpa1/Tubg1/Ncapg2/Cenpo/Ndc80/Smarca5/Rad9a/Mre11a/Baz1b/Cenpe/Lig4/Mis12/Incenp/Smc6/Nol6/Ahctf1/Cenpt/Bod1l/Nup133/Brca1/Rad50/Cenpb/Rif1/Akap8/Cdk2/Cenpk/Nuf2/Blm/Rad9b/Wapl/Stag1/Cenpc1/Syce2/Ago3/Rsph1
BP	DW	GO:0035725	sodium ion transmembrane transport	97	-0.456782	-1.94907	0.00289017	0.0346187	4075	tags=57%, list=30%, signal=40%	Slc6a11/Stom/Slc6a1/Slc9a5/Scn7a/Trpm4/Scn1b/Neto1/Asic4/Atp1a2/Chp1/Slc9a1/Wnk2/Osr1/Atp1b1/Kcnk1/Nedd4/Slc6a6/Slc24a2/Ank3/Hcn1/Scn4b/Hecw2/Scn3b/Asic2/Slc12a2/Neto2/Slc9a2/Scn8a/Fgf12/Tpcn1/Slmap/Slc6a15/Slc24a4/Fgf14/Fxyd7/Scn3a/Nedd4l/Snta1/Ptpn3/Ywhah/Fxyd6/Plcb1/Slc6a20a/Atp2b4/Gpd1l/Tesc/Hecw1/Agrn/Nalcn/Scn2b/Scn1a/Scn2a/Klhl24/Slc9a9
BP	DW	GO:0051588	regulation of neurotransmitter transport	131	-0.430842	-1.94875	0.00315457	0.0346187	4547	tags=61%, list=33%, signal=41%	Septin5/Syt7/Asic1/Grin3a/Htr7/Rab3b/Cplx2/Per2/Bace1/Syt2/Cplx1/Ica1/Ppfia2/Braf/Chrna3/Mctp1/Prkcg/Grm7/Adcy1/Cspg5/Rims3/Kcnh1/Chrna7/Htr1a/Stxbp5/Kcnc3/Apba2/Nrxn3/Htr6/Rims1/Stxbp1/Pnkd/Cacna1b/Kcnc4/Prkce/Ncs1/Chrm2/Htr1b/Lrrk2/Prkcb/Sncg/Rims2/Unc13a/Htr2a/P2rx1/Prkca/Nlgn1/Stx1b/Rab3a/Adra2a/Arl6ip5/Grm8/Gsk3b/Napb/P2ry1/Nat8l/Apba1/Prepl/Stx1a/Pfn2/Syt1/Drd1/Camk2a/Syt4/Prrt2/Ppp1r9a/Snc…
BP	UP	GO:1902036	regulation of hematopoietic stem cell differentiation	11	0.783909	1.94801	0.00179533	0.0346187	616	tags=36%, list=4%, signal=35%	Cdk6/Hspa9/Eif2ak2/Pus7
BP	UP	GO:0032640	tumor necrosis factor production	108	0.485922	1.94778	0.00151286	0.0346187	1215	tags=22%, list=9%, signal=20%	Ccl2/Ccl3/Cd36/Cd300ld/Cd14/Tmem106a/Ptger4/Ccl4/Zfp36/Mif/Ncl/Pf4/Slamf1/Tspo/Il12b/Mapkapk2/Myd88/Pycard/Tlr2/Sphk2/Arfgef2/Trex1/Zc3h12a/Tnfaip3
BP	UP	GO:0019080	viral gene expression	59	0.53117	1.94505	0.0032	0.0346187	2685	tags=44%, list=20%, signal=36%	Ccl4/Eif3l/Zfp36/Eif3b/Mdfic/Psmc3/Ifitm3/Pfn1/Denr/Tardbp/Ptbp1/Eif3a/Ssb/Eif3g/Tarbp2/Smarca4/Rrp1b/Ccl5/Ctdp1/Eif3d/Taf11/Chd1/Smarcb1/Dhx9/Spcs3/Trim27
CC	DW	GO:0032589	neuron projection membrane	61	-0.488716	-1.94369	0.00263158	0.0346187	3377	tags=57%, list=25%, signal=43%	Robo1/Oprd1/Kcnh1/Chrna7/Kcnb1/Kcnc3/Kcnc1/Unc5a/Grin1/Gabrg3/Gria1/Kcnc4/Mapt/Slc12a5/Shisa7/Hcn1/Robo2/Hpca/Shisa9/Sptbn1/Mpp2/Thy1/Gabbr1/Wls/Gabarapl1/Sgce/Gabra5/Dagla/Gabrg2/Palm/Kcnc2/Gabra4/Lamp5/Gabra1/Gper1
BP	UP	GO:0008625	extrinsic apoptotic signaling pathway via death domain receptors	69	0.51525	1.94356	0.00318471	0.0346187	1964	tags=32%, list=14%, signal=27%	Lgals3/Hmox1/Tnf/Bax/Psen2/Thbs1/Bag3/Stk3/Tnfrsf10b/Faf1/Serpine1/Tnfaip3/Tnfrsf23/Tmbim1/Tnfrsf22/Bcl2/Atf3/Hgf/Casp8ap2/Bloc1s2/Stx4a/Tnfrsf26
BP	UP	GO:0019058	viral life cycle	186	0.452963	1.94306	0.00141243	0.0346187	2757	tags=38%, list=20%, signal=30%	Tnf/Rsad2/Tpcn2/P4hb/Vcp/Siglec1/Bst2/Ifitm3/Hsp90ab1/Oas1a/Kpna2/Larp1/Ctsb/Ifitm1/Banf1/Eif2ak2/Ptx3/Isg15/Ifitm2/Top2a/Oasl1/Cd74/Pdcd6ip/Zc3hav1/Plscr1/Ppid/Zc3h12a/Ccnk/Trim25/Ppia/Atg7/Oas3/Ppie/Eea1/Bcl2/Phb/Morc2a/Ilf3/Tarbp2/Chmp2a/Parp10/Mvb12a/Trim28/Kpna6/Oas1g/Fam111a/Ppib/Ppih/Ccl5/Dicer1/Ddb1/Trim30b/Mphosph8/Hspa8/Axl/Pde12/Oasl2/Oas1b/Smarcb1/Rad23a/Isg20/Mre11a/Trim30a/Oas2/Trim…
BP	DW	GO:0016082	synaptic vesicle priming	25	-0.602545	-1.94295	0.00240385	0.0346187	3346	tags=76%, list=24%, signal=58%	Snap47/Stxbp5/Sv2a/Rims1/Stxbp1/Erc2/Rims2/Unc13a/Stx1b/Rab3a/Napb/Stx1a/Snap25/Snca/Synj1/Vamp1/Otof/Cadps/Cadps2
BP	DW	GO:1901160	primary amino compound metabolic process	12	-0.731712	-1.94165	0.00215054	0.0346187	2165	tags=67%, list=16%, signal=56%	Htr1a/Pde1b/Grin2a/Chka/Atp2b2/Rnf180/Cyp2d22/Ddc
MF	UP	GO:0016667	oxidoreductase activity, acting on a sulfur group of donors	50	0.546993	1.94159	0.00323102	0.0346187	1822	tags=36%, list=13%, signal=31%	Glrx/Txnrd1/P4hb/Pdia6/Pdia4/Srxn1/Glrx3/Pdia3/Gsr/Gfer/Msrb1/Ifi30/Ero1a/Txn1/Txndc17/Msra/Dld/Sco2
BP	DW	GO:0071805	potassium ion transmembrane transport	155	-0.415511	-1.94107	0.00315457	0.0346187	4376	tags=55%, list=32%, signal=38%	Kcnj12/Hpn/Kcnj6/Amigo1/Tmem38b/Kcnk6/Tmem175/Kcnab2/Sumo1/Dpp6/Kcns1/Slc9a5/Kcnq2/Kcnk2/Pten/Kcna4/Kcnh4/Neto1/Kcnk9/Atp1a2/Casq2/Kcns3/Kcnn3/Kcnh1/Slc9a1/Kcnb1/Kcnc3/Kcnc1/Wnk2/Kcnq3/Atp1b1/Kcnk1/Kcnc4/Ank2/Slc24a2/Kcnh5/Ank3/Slc12a5/Kcnj4/Kcna2/Kcnh6/Rgs7/Kcnma1/Prkg1/Hcn1/Slc12a2/Trem2/Neto2/Slc9a2/Oprk1/Tmem38a/Akap7/Dlg1/Kcnh3/Lrrc55/Slc24a4/Kcnk4/Slc1a3/Nedd4l/Vamp2/Kcnn2/Kcnb2/Kcnj3/Akap6…
BP	UP	GO:0007080	mitotic metaphase plate congression	42	0.562044	1.94086	0.00321027	0.0346187	2739	tags=40%, list=20%, signal=32%	Cdt1/Nup62/Kif2c/Rrs1/Spdl1/Kif22/Kpnb1/Pinx1/Cdca5/Aurkb/Chmp2a/Cdca8/Hnrnpu/Ndc80/Cenpe/Chmp4b/Mis12
MF	UP	GO:0004175	endopeptidase activity	254	0.438944	1.9407	0.00134771	0.0346187	1909	tags=28%, list=14%, signal=25%	Adam8/Adamts4/Mmp12/Adamts9/Prep/Psmd2/Psen2/Afg3l1/Cops5/Casp4/Mmp13/Ctsl/Psmd1/Mmp3/Psma4/Cd5l/Psmb6/Psmd13/Ctsb/H13/Psmd14/Mmp19/Mmp14/Psma1/Furin/Usp36/Nln/Psmb2/Nrd1/Usp16/Ece2/Psma7/Pitrm1/Pycard/Psmb4/Adamts1/Usp18/Ddi2/Thop1/Pmpca/Psmb7/Adamts8/Adam9/Adamts5/Psmb5/Psma5/Klk6/Usp10/Masp1/Usp40/Pmpcb/Parl/Usp7/Psmb3/Bmp1/Afg3l2/Lonp1/Tpp2/Hgf/Htra4/Adam15/Ctla2b/Ece1/Ide/Kdm8/Psma2/Psma3/Ps…
BP	UP	GO:0010886	positive regulation of cholesterol storage	7	0.901458	1.94056	0.0019305	0.0346187	1030	tags=71%, list=8%, signal=66%	Lpl/Msr1/Cd36/Ehd1/Apob
CC	UP	GO:0042788	polysomal ribosome	28	0.618917	1.93985	0.00337838	0.0346187	2792	tags=64%, list=20%, signal=51%	Rpl18/Rpl7a/Larp1/Rpl8/Btf3/Rpl24/Abcf1/Rpl19/Rpl6/Rps26/Larp4b/Pnpt1/Rpl10a/Eef2/Dhx9/Nufip2/Rpl11/Rpl38
BP	UP	GO:1904358	positive regulation of telomere maintenance via telomere lengthening	32	0.604001	1.93969	0.00503356	0.0395737	648	tags=25%, list=5%, signal=24%	Cct3/Cct2/Cct8/Cct6a/Tcp1/Cct5/Cct7/Cct4
BP	UP	GO:0006949	syncytium formation	51	0.540496	1.93896	0.00316456	0.0346187	1120	tags=22%, list=8%, signal=20%	Adam8/Cd44/Sbno2/Il4ra/Gdf15/Cxcl10/Scgb3a1/Ehd1/Myh9/Ptgfrn/Adam9
CC	UP	GO:0034719	SMN-Sm protein complex	14	0.73771	1.93889	0.00183824	0.0346187	2764	tags=79%, list=20%, signal=63%	Smn1/Gemin5/Snrpd2/Snrpd1/Snrpd3/Strap/Gemin6/Snrpb/Snrpf/Gemin2/Ddx20
CC	UP	GO:0005751	mitochondrial respiratory chain complex IV	11	0.780161	1.9387	0.00179533	0.0346187	820	tags=27%, list=6%, signal=26%	AA467197/Cox6a2/Cox5a
BP	UP	GO:0043488	regulation of mRNA stability	90	0.494418	1.93817	0.00152439	0.0346187	2433	tags=38%, list=18%, signal=31%	Zc3h12d/Zfp36/Tbrg4/Pabpc4/Npm1/Larp1/Ybx1/Vim/Apobec1/Mapkapk2/Mettl16/Myd88/Tardbp/Syncrip/Ptbp1/Hnrnpd/Zc3h12a/Slc11a1/Hnrnpm/Noct/Samd4b/Khsrp/Apex1/Tent4a/Dicer1/Hnrnpu/Taf15/Pde12/Tent5c/Rock1/Carhsp1/Tirap/Upf1/Dhx9
MF	DW	GO:0005249	voltage-gated potassium channel activity	67	-0.476606	-1.93691	0.00265252	0.0346187	4953	tags=64%, list=36%, signal=41%	Kcng1/Kcng4/Kcnj11/Kcnab1/Kcnj14/Kcnab3/Kcnj12/Kcnj6/Kcnab2/Kcns1/Kcnq2/Kcnk2/Kcna4/Kcnh4/Kcnk9/Kcns3/Kcnh1/Kcnb1/Kcnc3/Kcnc1/Kcnq3/Kcnt1/Kcnk1/Kcnc4/Kcnh5/Kcnj4/Kcna2/Kcnh6/Kcnma1/Hcn1/Kcnh3/Lrrc55/Kcnb2/Snap25/Kcnj3/Kcnv1/Kcnj16/Kcnq5/Kcnip2/Kcnc2/Kcnh7/Kcnt2/Kcnd2
CC	UP	GO:0098800	inner mitochondrial membrane protein complex	111	0.480963	1.93538	0.00150376	0.0346187	3418	tags=44%, list=25%, signal=33%	AA467197/Afg3l1/Phb2/Atp5g1/Timm50/Immt/Timm17a/Cox6a2/Uqcrq/Grpel1/Ndufa12/Cox5a/Dnajc15/Timm10b/Atp5j2/Ndufb7/Atp5pb/Phb/Afg3l2/Dnajc19/Cyc1/Atp5o/Dnajc11/Atp5d/Timm23/Uqcrb/Ndufb6/Chchd3/Ndufab1/Atp5k/Ndufs4/Smdt1/Atp5g3/Atp5mpl/Ndufa10/Ndufv2/Atp5h/Atp5e/Ndufs2/Ndufs6/Ndufc1/Ndufa2/Atp5md/Uqcrc1/Ndufb8/Ndufs8/Atp5b/Grpel2/Micos13
BP	DW	GO:0007626	locomotory behavior	206	-0.401207	-1.9345	0.00364964	0.0347285	3452	tags=45%, list=25%, signal=34%	Kalrn/Espn/Atp1a2/Adcy5/Crhr1/Ncoa2/Oprd1/Ddhd2/Rcan2/Dscam/Naglu/Dlg4/Apba2/Grin1/Chl1/Gng7/Adra1b/Cacna1b/Mta1/Prkce/Slc22a5/Apoe/Zdhhc8/Mapt/Ciart/Klhl1/Lrrk2/Sncg/Sez6l/Slc25a46/Kcnma1/Tnr/Elavl4/Arrdc3/Pde1b/Lsamp/Nav2/Npas2/Sez6l2/Oprk1/Crh/Scn8a/Grin2a/Ppp3cb/Fgf12/Egr1/Olfm2/Atp2b2/Apba1/B4galt2/Hexa/Adam22/Ctns/Grm1/Fgf14/Abca2/Gpr88/Inpp5f/Drd1/Cacna1e/Aldh1a3/Snap25/Lepr/Npy1r/Oprl1/Ps…
MF	DW	GO:0099095	ligand-gated anion channel activity	13	-0.711101	-1.93326	0.00214592	0.0346187	1727	tags=62%, list=13%, signal=54%	Slc17a7/Gabra5/Gabrg2/Glra3/Gabrb3/Gabra4/Glrb/Gabra1
BP	DW	GO:0021801	cerebral cortex radial glia guided migration	25	-0.599437	-1.93293	0.00240385	0.0346187	3150	tags=56%, list=23%, signal=43%	Zmiz1/Bmerb1/Foxg1/Gli3/Cdk5/Sun2/Dab2ip/Syne2/Lrp8/Cdk5r1/Sun1/Srgap2/Adgrg1/P2ry12
BP	DW	GO:0022030	telencephalon glial cell migration	25	-0.599437	-1.93293	0.00240385	0.0346187	3150	tags=56%, list=23%, signal=43%	Zmiz1/Bmerb1/Foxg1/Gli3/Cdk5/Sun2/Dab2ip/Syne2/Lrp8/Cdk5r1/Sun1/Srgap2/Adgrg1/P2ry12
MF	UP	GO:0005126	cytokine receptor binding	174	0.453105	1.93078	0.00141844	0.0346187	1906	tags=28%, list=14%, signal=25%	Ccl2/Ccl3/Il1rn/Ccl12/Cd44/Ccl7/Csf1/Tnf/Ccl9/Cxcl16/Ccl4/Angpt2/Il33/Cxcl3/Nes/Stat3/Mif/Osm/Tnfsf9/Cxcl10/Timm50/Pf4/Nradd/Il12b/Tnfsf8/Cd300lf/Myd88/Ccl24/Pycard/Il11/Lif/Tradd/Socs2/Osmr/Fkbp1a/Tmbim1/Lrg1/Nars/Cdh5/Ccl11/Cxcl13/Ripk1/Il6st/Csf3/Nucb2/Ccl5/Il1b/Prdm4/Cxcl1
CC	UP	GO:0071007	U2-type catalytic step 2 spliceosome	26	0.623456	1.92966	0.0034188	0.0346187	3187	tags=65%, list=23%, signal=50%	Snrpa1/Ppil1/Snrpd2/Snrpd1/Snrpd3/Dhx8/Ppie/Snrnp40/Eftud2/Cdc5l/Snrpb/Cwc22/Snrpf/Cwc15/Aqr/Crnkl1/Plrg1
BP	UP	GO:1902041	regulation of extrinsic apoptotic signaling pathway via death domain receptors	42	0.558446	1.92843	0.00321027	0.0346187	1560	tags=31%, list=11%, signal=28%	Lgals3/Hmox1/Psen2/Thbs1/Stk3/Faf1/Serpine1/Tnfaip3/Tnfrsf23/Tmbim1/Tnfrsf22/Atf3/Hgf
BP	UP	GO:0006310	DNA recombination	228	0.439601	1.92681	0.00136799	0.0346187	3307	tags=41%, list=24%, signal=31%	Mcm5/Hspd1/Mcm2/Mcm6/Ung/Uchl5/Mcm4/Psmd14/Mcm3/Mlh1/Bcl6/Chek1/Mcm7/Rad18/Psmc3ip/Rad54l/Fignl1/Top2a/Timeless/Topbp1/Batf/Sfr1/Nsd2/Nsmce2/Exosc3/Trip13/Rec114/Ruvbl2/Nsmce1/Helq/Brip1/Lig1/Cgas/Sfpq/Cdc45/Msh6/Xrcc6/Ino80c/Ruvbl1/Lig3/Hus1/Apex1/Fancm/Mms19/Rbbp8/Mnd1/Thoc1/Sem1/Eme1/Smc5/Mms22l/Ino80/Samhd1/Rpa1/Actl6a/Parp1/Gins2/Helb/Zswim7/Xrcc3/Terf2/Mre11a/Nfrkb/Ubr2/Rtel1/Cdc7/Rad51ap1/…
MF	UP	GO:0070182	DNA polymerase binding	19	0.675156	1.92306	0.00531915	0.0400761	2471	tags=53%, list=18%, signal=43%	Cdt1/Hsp90ab1/Nat10/Hsp90aa1/Pcna/Lonp1/Smarca4/Hnrnpa2b1/Ptges3/Rtel1
BP	DW	GO:0048168	regulation of neuronal synaptic plasticity	62	-0.480827	-1.92243	0.0025974	0.0346187	4587	tags=61%, list=33%, signal=41%	Drd5/Cpeb1/Slc8a2/Vgf/Nsmf/Kmt2a/Jph3/Grik1/Ppfia3/Neto1/Kalrn/Rasgrf1/Arc/Dlg4/Grin1/Rims1/Camk2b/Ephb2/Shisa7/Unc13a/Shisa9/Grin2a/Syngap1/Grin2b/Rab3a/Grik2/Zdhhc2/Gsk3b/Egr1/Syngr1/Drd1/Camk2a/Neurl1a/Kcnn2/Syt4/Snca/Slc4a10/Grm5
MF	UP	GO:0071813	lipoprotein particle binding	23	0.638823	1.92071	0.00347826	0.0347285	618	tags=26%, list=5%, signal=25%	Lpl/Msr1/Cd36/Hspd1/Thbs1/Abca1
MF	UP	GO:0071814	protein-lipid complex binding	23	0.638823	1.92071	0.00347826	0.0347285	618	tags=26%, list=5%, signal=25%	Lpl/Msr1/Cd36/Hspd1/Thbs1/Abca1
BP	DW	GO:0050905	neuromuscular process	113	-0.435741	-1.91961	0.00301205	0.0346187	4337	tags=54%, list=32%, signal=37%	Ankfn1/Bace1/Pex5/Jph3/Kcnab2/Agtpbp1/Get1/Nefl/Shank1/Pten/Nlgn2/Uchl1/Abr/Adcy5/Spg20/Kcnh1/Dlg4/Grin1/Adarb1/Ctnna2/Pnkd/Igdcc3/Pomk/Camk2b/Kcnma1/Camta1/Tnr/Csmd1/Scn8a/Grin2a/Grin2b/Fgf12/Jph4/Atp2b2/Cntnap1/Hexa/Gm2a/Nrxn1/Fgf14/Gpr88/Mycbp2/Slc1a3/Aldh1a3/Prrt2/Rbfox1/Psap/Pde8b/Tifab/Prkn/Hexb/Clic5/Cfh/Abl1/Scn1a/Atp8a2/Nr4a3/Glrb/Otof/Rac3/Cdh23/Tcf15
BP	UP	GO:1902570	protein localization to nucleolus	14	0.730027	1.9187	0.00183824	0.0346187	1039	tags=57%, list=8%, signal=53%	Rrs1/Npm1/Rpf2/Ran/Nvl/Pinx1/Polr1a/Nol8
BP	UP	GO:0048025	negative regulation of mRNA splicing, via spliceosome	22	0.64808	1.91867	0.00353357	0.0347285	2831	tags=59%, list=21%, signal=47%	C1qbp/Npm1/U2af2/Rnps1/Srsf6/Ptbp1/Hnrnpa2b1/Acin1/Hnrnpl/Srsf7/Rbmxl1/Srsf9/Sfswap
BP	UP	GO:0009199	ribonucleoside triphosphate metabolic process	71	0.503835	1.91796	0.00156495	0.0346187	2497	tags=45%, list=18%, signal=37%	Vcp/Impdh2/Nme1/Pkm/Entpd7/Stat3/Atp5g1/Cad/Stoml2/Ran/Ctps/Nme6/Itpa/Nme2/Ampd2/Sphk2/Myc/Ampd3/Atpsckmt/Atp5j2/Atp5pb/Cyc1/Atp5o/Slc25a13/Nudt2/Cox5b/Atp5d/Parp1/Atp5k/Efl1/Nme4/Atp5g3
MF	DW	GO:0005244	voltage-gated ion channel activity	146	-0.412957	-1.91783	0.003125	0.0346187	4743	tags=62%, list=35%, signal=41%	Kcnj11/Kcnab1/Hvcn1/Kcnj14/Ano1/Kcnab3/Cacnb3/Grin3a/Cacnb1/Cacna1c/Cacna2d2/Kcnj12/Ptk2b/Kcnj6/Cacng8/Clcn2/Cacna1g/Kcnab2/Tmem37/Grik1/Kcns1/Cacna2d3/Kcnq2/Grm7/Trpm4/Kcnk2/Scn1b/Itgav/Kcna4/Kcnh4/Ryr1/Kcnk9/Kcns3/Kcnh1/Kcnb1/Kcnc3/Kcnc1/Grin1/Tspoap1/Kcnq3/Kcnt1/Kcnk1/Cacna1b/Kcnc4/Ncs1/Htr1b/Kcnh5/Kcnj4/Cdk5/Kcna2/Kcnh6/Kcnma1/Hcn1/Scn4b/Clcn6/Cacna1i/Cacnb2/Scn3b/Scn8a/Grin2a/Cacng3/Clcn4/Gr…
MF	DW	GO:0022832	voltage-gated channel activity	146	-0.412957	-1.91783	0.003125	0.0346187	4743	tags=62%, list=35%, signal=41%	Kcnj11/Kcnab1/Hvcn1/Kcnj14/Ano1/Kcnab3/Cacnb3/Grin3a/Cacnb1/Cacna1c/Cacna2d2/Kcnj12/Ptk2b/Kcnj6/Cacng8/Clcn2/Cacna1g/Kcnab2/Tmem37/Grik1/Kcns1/Cacna2d3/Kcnq2/Grm7/Trpm4/Kcnk2/Scn1b/Itgav/Kcna4/Kcnh4/Ryr1/Kcnk9/Kcns3/Kcnh1/Kcnb1/Kcnc3/Kcnc1/Grin1/Tspoap1/Kcnq3/Kcnt1/Kcnk1/Cacna1b/Kcnc4/Ncs1/Htr1b/Kcnh5/Kcnj4/Cdk5/Kcna2/Kcnh6/Kcnma1/Hcn1/Scn4b/Clcn6/Cacna1i/Cacnb2/Scn3b/Scn8a/Grin2a/Cacng3/Clcn4/Gr…
BP	UP	GO:0032210	regulation of telomere maintenance via telomerase	44	0.552071	1.9175	0.00325203	0.0346187	1593	tags=32%, list=12%, signal=28%	Cct3/Cct2/Cct8/Cct6a/Tcp1/Nat10/Cct5/Cct7/Cct4/Pinx1/Exosc10/Aurkb/Tinf2/Ten1
BP	UP	GO:0000768	syncytium formation by plasma membrane fusion	49	0.54456	1.91594	0.00328947	0.0346187	1120	tags=22%, list=8%, signal=21%	Adam8/Cd44/Sbno2/Il4ra/Gdf15/Cxcl10/Scgb3a1/Ehd1/Myh9/Ptgfrn/Adam9
BP	UP	GO:0140253	cell-cell fusion	49	0.54456	1.91594	0.00328947	0.0346187	1120	tags=22%, list=8%, signal=21%	Adam8/Cd44/Sbno2/Il4ra/Gdf15/Cxcl10/Scgb3a1/Ehd1/Myh9/Ptgfrn/Adam9
BP	DW	GO:0048167	regulation of synaptic plasticity	202	-0.398436	-1.91593	0.00348432	0.0347285	4663	tags=58%, list=34%, signal=39%	Hrh2/Igsf11/Ctnnd2/Akap5/Drd5/Cpeb1/Slc8a2/Syt7/Htr7/Vgf/Cyp46a1/Nsmf/Ptk2b/Cplx2/Cpeb3/Bace1/Brsk1/Kmt2a/Creb1/Tshz3/Jph3/Prrt1/Grik1/Braf/Ppfia3/Baiap2/Shank2/Shank1/Pten/Neurod2/Neto1/Rin1/Adcy1/Adrb1/Kalrn/Rapgef2/Rasgrf1/Crhr1/Snap47/Rims3/Arc/Chrna7/Eif4ebp2/Kcnb1/Dlg4/Grin1/Sipa1l1/Nr3c1/Mgll/Gria1/Htr6/Stau2/Rims1/Stxbp1/Crtc1/Pak1/Apoe/Hrh1/Mapt/Slc24a2/Camk2b/Cdk5/Ncstn/Ephb2/Shisa7/Rim…
BP	UP	GO:0019081	viral translation	14	0.728851	1.91561	0.00183824	0.0346187	2433	tags=64%, list=18%, signal=53%	Eif3l/Eif3b/Denr/Ptbp1/Eif3a/Ssb/Eif3g/Eif3d/Dhx9
BP	DW	GO:0095500	acetylcholine receptor signaling pathway	27	-0.577177	-1.91534	0.00242718	0.0346187	4219	tags=74%, list=31%, signal=51%	Hrh3/Ly6c1/Chrna3/Chrm3/Chrna7/Crkl/Chrm1/Sorbs1/Chrm2/Ly6g6d/Ly6g6e/Chrm4/Rgs8/Ly6h/Cdk5r1/Ly6e/Plcb1/Sorbs2/Lypd1/Rgs10
BP	UP	GO:0006953	acute-phase response	23	0.636975	1.91515	0.00347826	0.0347285	1876	tags=52%, list=14%, signal=45%	Il1rn/Tnf/Tnfrsf11a/Saa3/Stat3/Ednrb/Ptgs2/Serpina3n/Serpinf2/Plscr1/Ccl5/Il1b
BP	UP	GO:0043619	regulation of transcription from RNA polymerase II promoter in response to oxidative stress	10	0.79859	1.91492	0.00189036	0.0346187	1185	tags=50%, list=9%, signal=46%	Cd36/Hmox1/Atf4/Sesn2/Hif1a
MF	UP	GO:0003724	RNA helicase activity	29	0.605301	1.91465	0.00335008	0.0346187	2788	tags=52%, list=20%, signal=41%	Ddx39a/Ddx21/Ddx39b/Ddx19b/Ddx19a/Ddx41/Dhx29/Ddx54/Upf1/Skiv2l/Dhx9/Eif4a3/Ddx20/Ddx4/Helz2
BP	UP	GO:0000819	sister chromatid segregation	148	0.454842	1.91429	0.00145138	0.0346187	2786	tags=34%, list=20%, signal=28%	Cdt1/Nup62/Kif2c/Rrs1/Spdl1/Phb2/Ran/Macroh2a1/Cdc6/Nek6/Fen1/Smc2/Kif22/Top2a/Naa50/Kpnb1/Pinx1/Bub1b/Cdca5/Nsmce2/Trip13/Anapc15/Sfpq/Hormad1/Dscc1/Aurkb/Chmp2a/Tacc3/Tpr/Lats1/Ddx11/Msto1/Smc5/Ino80/Smc4/Cdca8/Hnrnpu/Tubg1/Dis3l2/Ncapg2/Xrcc3/Ndc80/Mre11a/Pds5a/Hira/Cenpe/Slf2/Chmp4b/Racgap1/Mis12/Incenp
MF	UP	GO:0003756	protein disulfide isomerase activity	14	0.72834	1.91427	0.00183824	0.0346187	1004	tags=43%, list=7%, signal=40%	P4hb/Pdia6/Creld2/Pdia4/Pdia3/Ero1a
MF	UP	GO:0016864	intramolecular oxidoreductase activity, transposing S-S bonds	14	0.72834	1.91427	0.00183824	0.0346187	1004	tags=43%, list=7%, signal=40%	P4hb/Pdia6/Creld2/Pdia4/Pdia3/Ero1a
BP	UP	GO:0000413	protein peptidyl-prolyl isomerization	22	0.645435	1.91084	0.00353357	0.0347285	3068	tags=64%, list=22%, signal=49%	Cwc27/Ppil1/Ppid/Fkbp1a/Ppia/Ppie/Ppig/Pin1/Ppib/Ppih/Ranbp2/Ppif/Ppil3/Nktr
MF	DW	GO:0005237	inhibitory extracellular ligand-gated ion channel activity	10	-0.753091	-1.91053	0.00211416	0.0346187	1233	tags=60%, list=9%, signal=55%	Gabra5/Gabrg2/Glra3/Gabra4/Glrb/Gabra1
BP	UP	GO:0000966	RNA 5'-end processing	19	0.67042	1.90957	0.00531915	0.0400761	2710	tags=53%, list=20%, signal=42%	Pop1/Piwil2/Tbl3/Ssb/Rpp40/Nop9/Pnpt1/Rpp30/Pop4/Rpp38
BP	UP	GO:0034472	snRNA 3'-end processing	18	0.676526	1.90931	0.00533808	0.0400761	4348	tags=94%, list=32%, signal=65%	Exosc2/Ints2/Ints14/Exosc3/Usb1/Exosc4/Exosc9/Exosc5/Ints5/Ints1/Exosc8/Exosc7/Ints7/Tut1/Ints8/Ints12/Ints6
CC	DW	GO:0030672	synaptic vesicle membrane	104	-0.441712	-1.90884	0.00293255	0.0346187	4582	tags=58%, list=33%, signal=39%	Vamp3/Syngr2/Borcs5/Rab3b/Calm1/Syt2/Ica1/Prrt1/Syt11/Mctp1/Atp8a1/Ptprn2/Syt5/Rph3a/Rab27b/Snap47/Oprd1/Amph/Sv2a/Grin1/Gria1/Sh3gl2/Calm3/Slc2a3/Rab3c/D230025D16Rik/Syngr3/Unc13a/Stx7/Scamp1/Rab4a/Oprk1/Syndig1/Dlg2/Atp6v1g2/Ptprs/Stx16/Syn2/Rab11b/Rab3a/Vamp4/Slc17a7/Rab26/Stx1a/Syngr1/Syt1/Mff/Vamp2/Snca/Slc17a6/Slc30a3/Mal2/Scamp5/Prkn/Sv2b/Rab5b/Gria2/Calm2/Otof/Synpr
CC	DW	GO:0099501	exocytic vesicle membrane	104	-0.441712	-1.90884	0.00293255	0.0346187	4582	tags=58%, list=33%, signal=39%	Vamp3/Syngr2/Borcs5/Rab3b/Calm1/Syt2/Ica1/Prrt1/Syt11/Mctp1/Atp8a1/Ptprn2/Syt5/Rph3a/Rab27b/Snap47/Oprd1/Amph/Sv2a/Grin1/Gria1/Sh3gl2/Calm3/Slc2a3/Rab3c/D230025D16Rik/Syngr3/Unc13a/Stx7/Scamp1/Rab4a/Oprk1/Syndig1/Dlg2/Atp6v1g2/Ptprs/Stx16/Syn2/Rab11b/Rab3a/Vamp4/Slc17a7/Rab26/Stx1a/Syngr1/Syt1/Mff/Vamp2/Snca/Slc17a6/Slc30a3/Mal2/Scamp5/Prkn/Sv2b/Rab5b/Gria2/Calm2/Otof/Synpr
BP	UP	GO:0010608	posttranscriptional regulation of gene expression	415	0.411311	1.9085	0.00124533	0.0346187	2886	tags=37%, list=21%, signal=30%	Pa2g4/Zc3h12d/Tnf/Shmt2/Igf2bp2/Pkm/Calr/Eif4e2/Zfp36/Eprs/Eif3c/Eif3b/Thbs1/Stat3/Tbrg4/Pum3/Gapdh/Etf1/Ncl/C1qbp/Pabpc4/Dph2/Srrt/Eif5a/Npm1/Eif4g1/Eif4ebp1/Larp1/Nat10/Ybx1/Eif2ak2/Piwil2/Gemin5/Eif6/Vim/Sesn2/Apobec1/Eif2s1/Dnajc3/Nsun2/Pus7/Bcl3/Tsfm/Mapkapk2/Mettl16/Aco1/Secisbp2/Usp16/Myd88/Cdk4/Abcf1/Tardbp/Syncrip/Ago2/Ddx39b/Ptbp1/Hnrnpd/Rcc1l/Dph6/Gcnt2/Dph5/Shmt1/Rps27l/Zc3h12a/Slc11a…
BP	UP	GO:0043487	regulation of RNA stability	99	0.481367	1.90798	0.00151515	0.0346187	2866	tags=40%, list=21%, signal=32%	Zc3h12d/Zfp36/Tbrg4/Pabpc4/Npm1/Larp1/Ybx1/Vim/Apobec1/Nsun2/Mapkapk2/Mettl16/Myd88/Tardbp/Syncrip/Ptbp1/Hnrnpd/Zc3h12a/Slc11a1/Hnrnpm/Ddx49/Noct/Samd4b/Khsrp/Apex1/Tent4a/Dicer1/Hnrnpu/Taf15/Pde12/Tent5c/Rock1/Carhsp1/Tirap/Upf1/Dhx9/Myef2/Fxr1/Ythdf1/Naf1
BP	UP	GO:0050729	positive regulation of inflammatory response	115	0.472256	1.90782	0.0015083	0.0346187	2048	tags=31%, list=15%, signal=27%	Lpl/Adam8/Ccl3/Hspd1/Tnf/Zbp1/Ptger4/Tnfrsf11a/Il33/Tgm2/Stat3/Mif/Clec7a/Osm/Tarm1/Ptgs2/Myd88/Ccl24/Kars/Tlr2/Fabp4/Tradd/S100a8/Fcgr1/Nfkbiz/Serpine1/Abcc1/S100a9/Ripk1/Kpna6/Rps19/Ccl5/Il1b/Ctsc/Pla2g4a/Ticam1
MF	UP	GO:1990446	U1 snRNP binding	8	0.848935	1.90744	0.00186916	0.0346187	2046	tags=88%, list=15%, signal=74%	Snrnp70/Snrpd2/Snrpd1/Snrpd3/Snrpc/Snrpe/Snrpb
BP	DW	GO:0050804	modulation of chemical synaptic transmission	470	-0.359806	-1.90647	0.00584795	0.0421583	4516	tags=56%, list=33%, signal=39%	Cacnb3/Slc8a2/Syt7/Ntng2/Asic1/Grin3a/Htr7/Vgf/Cyp46a1/Cacna2d2/Rab3b/Nsmf/Ptk2b/Cplx2/Cpeb3/Bace1/Ppp1r9b/Syt2/Cplx1/Brsk1/Ica1/Kmt2a/Creb1/Cacng8/Begain/Tshz3/Dmpk/Jph3/Prrt1/Ppfia2/Rapgef4/Grm3/Grik1/Braf/Ppfia3/Slc6a1/Celf4/Chrna3/Mctp1/Prkcg/Cckbr/Baiap2/Grm7/Clstn3/Shank2/Dcc/Grm2/Shank1/Pten/Neurod2/Nptx1/Nlgn2/Dlgap1/Ccr2/Neto1/Pde4a/Rin1/Adcy1/Adrb1/Usp8/Cspg5/Abr/Lrrc4/Kalrn/Car7/Rapgef…
BP	UP	GO:0090151	establishment of protein localization to mitochondrial membrane	25	0.622203	1.90629	0.00341297	0.0346187	1526	tags=36%, list=11%, signal=32%	Bax/Pdcd5/Hspa4/Hsp90aa1/Timm13/Tomm40/Samm50/Bcs1l/Cox18
BP	UP	GO:1904356	regulation of telomere maintenance via telomere lengthening	53	0.52781	1.90553	0.00314961	0.0346187	2471	tags=38%, list=18%, signal=31%	Cct3/Cct2/Cct8/Cct6a/Tcp1/Nat10/Cct5/Cct7/Cct4/Pinx1/Exosc10/Aurkb/Tinf2/Ten1/Hnrnpa2b1/Parp1/Hnrnpu/Terf2/Pnkp/Rtel1
BP	UP	GO:0002237	response to molecule of bacterial origin	219	0.436054	1.90395	0.00137552	0.0346187	2273	tags=32%, list=17%, signal=27%	Ccl2/Cd36/Ccl12/Cd14/Sbno2/Cd300lb/Tnf/Lilrb4a/C5ar1/Ptger4/Cxcl16/Tnfrsf11a/Acod1/Cxcl3/Zfp36/Fcgr4/Mif/Tnip2/Cd180/Ednrb/Ncl/Cxcl10/Eif2ak2/Pf4/Ptgs2/Litaf/Vim/Il12b/Cd274/Tnip3/Abca1/Mapkapk2/Tlr1/Myd88/Cdk4/Pycard/Tlr2/Adm/S100a8/Serpine1/Adam9/Paf1/Plscr1/Zc3h12a/Slc11a1/Tnfaip3/Plaa/Cd86/Noct/S100a9/Cxcl13/Fzd5/Nfkbib/Ccl5/Trib1/Il1b/Cxcl1/Fer/Sash1/Trim41/Ppard/Ticam1/Scimp/Cd68/Lias/Axl/W…
CC	DW	GO:0008328	ionotropic glutamate receptor complex	50	-0.500584	-1.90332	0.00261097	0.0346187	4454	tags=62%, list=33%, signal=42%	Grin3a/Ptk2b/Cacng8/Grik1/Shank2/Shank1/Lrrc7/Cnih3/Dlg4/Grin1/Dlgap3/Gria1/Cnih2/Olfm1/Shisa9/Gria4/Nlgn1/Grin2a/Cacng3/Dlg2/Abhd6/Grik4/Grin2b/Olfm3/Dlg1/Grik2/Olfm2/Cpt1c/Lrrtm4/Nrn1/Gria2
BP	UP	GO:0032496	response to lipopolysaccharide	202	0.440365	1.90328	0.0013986	0.0346187	2273	tags=33%, list=17%, signal=28%	Ccl2/Cd36/Ccl12/Cd14/Sbno2/Cd300lb/Tnf/Lilrb4a/Ptger4/Cxcl16/Tnfrsf11a/Acod1/Cxcl3/Zfp36/Fcgr4/Mif/Tnip2/Cd180/Ednrb/Ncl/Cxcl10/Eif2ak2/Pf4/Ptgs2/Litaf/Vim/Il12b/Cd274/Tnip3/Abca1/Mapkapk2/Myd88/Cdk4/Pycard/Adm/S100a8/Serpine1/Adam9/Paf1/Plscr1/Zc3h12a/Slc11a1/Tnfaip3/Plaa/Cd86/Noct/S100a9/Cxcl13/Nfkbib/Ccl5/Trib1/Il1b/Cxcl1/Fer/Sash1/Trim41/Ppard/Ticam1/Scimp/Cd68/Lias/Axl/Wfdc21/Stap1/Acp5/Ptge…
BP	UP	GO:0032392	DNA geometric change	37	0.570041	1.90173	0.00324149	0.0346187	2471	tags=43%, list=18%, signal=36%	Mcm2/Mcm6/Mcm4/Mcm7/Top2a/Trex1/Ddx1/Hnrnpa2b1/Ssbp1/Ddx11/Rpa1/Ercc3/Mre11a/Dhx9/Ascc3/Rtel1
BP	DW	GO:0050885	neuromuscular process controlling balance	58	-0.487118	-1.90142	0.0027248	0.0346187	2662	tags=52%, list=19%, signal=42%	Nefl/Shank1/Nlgn2/Abr/Adcy5/Dlg4/Igdcc3/Camk2b/Kcnma1/Camta1/Tnr/Jph4/Atp2b2/Cntnap1/Hexa/Gm2a/Nrxn1/Gpr88/Slc1a3/Aldh1a3/Rbfox1/Psap/Pde8b/Tifab/Hexb/Clic5/Abl1/Nr4a3/Rac3/Cdh23
BP	UP	GO:0051702	interaction with symbiont	66	0.509358	1.90104	0.00322581	0.0346187	2121	tags=39%, list=15%, signal=33%	Igf2r/Hspd1/Trem1/Ccl4/Arg1/Gapdh/Trem3/Psmc3/Cfl1/Pf4/Ptx3/Anxa2/Tardbp/Zc3h12a/Ccnk/Phb/Smarca4/Rrp1b/Ppib/Ccl5/Ddb1/Cxcl1/Ctdp1/Taf11/Chd1/Hspa8
BP	DW	GO:0099151	regulation of postsynaptic density assembly	14	-0.684339	-1.90093	0.00218341	0.0346187	3751	tags=64%, list=27%, signal=47%	Nptx1/Lrrc4b/Sipa1l1/Ptprd/Ptprs/Lrrtm2/Nrxn1/Lrfn1/Ntrk3
MF	UP	GO:0016879	ligase activity, forming carbon-nitrogen bonds	43	0.549566	1.90034	0.00321543	0.0346187	1430	tags=33%, list=10%, signal=29%	Ass1/Adssl1/Mthfd1/Gart/Cad/Ctps/Fpgs/Ghdc/Mthfd1l/Ttll4/Dph6/Pfas/Asns/Ppcs
MF	DW	GO:0015081	sodium ion transmembrane transporter activity	88	-0.454436	-1.89894	0.002849	0.0346187	4507	tags=59%, list=33%, signal=40%	Slc8a2/Atp1a3/Asic1/Slc8a1/Slc5a5/Cacna1g/Slc6a11/Grik1/Slc6a1/Slc9a5/Scn7a/Slc13a5/Scn1b/Asic4/Atp1a2/Slc1a1/Slc9a1/Atp1b1/Kcnk1/Slc6a6/Slc24a2/Hcn1/Scn4b/Cacna1i/Scn3b/Asic2/Slc12a2/Slc9a2/Scn8a/Grik4/Grik2/Slc17a7/Tpcn1/Slc6a15/Slc24a4/Slc5a10/Slc1a3/Scn3a/Slc5a6/Trpm2/Slc4a10/Slc1a6/Slc6a20a/Cacna1h/Gria2/Nalcn/Slc13a3/Scn2b/Scn1a/Scn2a/Mfsd2a/Slc9a9
MF	UP	GO:0009055	electron transfer activity	55	0.524064	1.89876	0.00319489	0.0346187	2662	tags=36%, list=19%, signal=29%	Glrx/AA467197/Txnrd1/Por/Cycs/Glrx3/Cox6a2/Gsr/Uqcrq/Ndufa12/Cox5a/Etfa/Cyc1/Dld/Etfb/Cox10/Ndufaf2/Glrx5/Aox1/Glrx2
BP	UP	GO:1901838	positive regulation of transcription of nucleolar large rRNA by RNA polymerase I	10	0.791696	1.89839	0.00189036	0.0346187	2766	tags=90%, list=20%, signal=72%	Ncl/Pwp1/Mars1/Smarca4/Pih1d1/Nol11/Ddx11/Smarcb1/Ippk
MF	UP	GO:0008536	Ran GTPase binding	35	0.578452	1.89756	0.00490998	0.0391937	2668	tags=43%, list=19%, signal=35%	Ranbp1/Ipo4/Rcc1/Ipo5/Kpnb1/Rangrf/Rcc1l/Tnpo3/Xpo1/Sergef/Ranbp2/Xpo5/Ranbp3/Xpot/Ipo7
BP	DW	GO:0090331	negative regulation of platelet aggregation	12	-0.714799	-1.89678	0.00215054	0.0346187	2436	tags=58%, list=18%, signal=48%	Alox12/Prkg1/Sh2b3/Prkcd/Serpine2/Adrb2/Ptger3
BP	UP	GO:0051044	positive regulation of membrane protein ectodomain proteolysis	15	0.705207	1.89596	0.00181159	0.0346187	1120	tags=33%, list=8%, signal=31%	Adam8/Tnf/Nrd1/Snx9/Adam9
BP	DW	GO:0019370	leukotriene biosynthetic process	9	-0.77872	-1.8953	0.00218341	0.0346187	789	tags=56%, list=6%, signal=52%	Alox5/Alox5ap/Mgst3/Ggt5/Ltc4s
BP	UP	GO:0034620	cellular response to unfolded protein	81	0.487741	1.89523	0.00153846	0.0346187	3095	tags=47%, list=23%, signal=37%	Hspd1/Hspa9/Bax/Pdia6/Hspa5/Hspa1a/Hspa1b/Calr/Cops5/Eif2ak2/Bak1/Atf4/Ptpn1/Dnajc3/Bag3/Atf6/Ero1a/Ptpn2/Ccnd1/Ficd/Atf3/Bfar/Rnf121/Creb3l1/Hspa1l/Hspa8/Ern1/Pmp22/Atf6b/Ddit3/Derl2/Tbl2/Ufl1/Selenos/Canx/Hspa14/Stub1/Xbp1
BP	DW	GO:0051004	regulation of lipoprotein lipase activity	10	-0.746976	-1.89501	0.00211416	0.0346187	153	tags=70%, list=1%, signal=69%	Apoc1/Angptl4/Angptl3/Hdac9/Abhd5/Nr1h2/Sort1
BP	UP	GO:0070230	positive regulation of lymphocyte apoptotic process	19	0.664998	1.89413	0.00531915	0.0400761	2220	tags=47%, list=16%, signal=40%	Adam8/Bax/Siglec1/Cd274/Pdcd1/Myc/Prelid1/Ccl5/Nfkbid
MF	UP	GO:0016779	nucleotidyltransferase activity	110	0.470066	1.89256	0.0015015	0.0346187	2325	tags=35%, list=17%, signal=29%	Gmppb/Polr1e/Uap1l1/Polr3d/Oas1a/Nudt5/Prim1/Pold2/Polr2f/Pole2/Kars/Polr1b/Polr1a/Tamm41/Ugp2/Thg1l/Cgas/Oas3/Ficd/Polr3c/Polr2d/Polr3e/Pcyt1a/Tent4a/Oas1g/Pole/Polr2i/Polr3g/Pnpt1/Polr1d/Yrdc/Ptges3/Pold1/Polr2a/Tent5c/Oasl2/Oas1b/Terf2
BP	UP	GO:1901998	toxin transport	37	0.567294	1.89256	0.00324149	0.0346187	1433	tags=38%, list=10%, signal=34%	Cct3/Cct2/Cct8/Hspa5/Cct6a/Tcp1/Cct5/Cct7/Antxr2/Cd274/Cct4/Copz1/Copb2/Gga1
BP	DW	GO:0043113	receptor clustering	66	-0.465438	-1.89171	0.0026178	0.0346187	3180	tags=50%, list=23%, signal=39%	Htr1a/Crkl/Dlg4/Sorbs1/Pak1/Apoe/Cdk5/Magi2/Shisa7/Itga4/Fzd9/Musk/Nlgn1/Dok7/Syngap1/Dlg2/Grin2b/Dlg1/Grik2/Thy1/Zdhhc2/Lrp4/Nrxn1/Tmeff1/Wdr19/Cd81/Glra3/Lrrtm4/Sorbs2/Agrn/Etv5/Glrb/Ptn
BP	UP	GO:0140053	mitochondrial gene expression	106	0.472317	1.89167	0.00151286	0.0346187	3576	tags=50%, list=26%, signal=37%	Shmt2/Tbrg4/Tufm/C1qbp/Rars2/Mrpl52/Hars/Gars/Mrps18b/Tsfm/Mrpl2/Mrps18a/Mrpl16/Rcc1l/Gfm1/Mrpl12/Lrpprc/Rpusd4/Mrpl58/Mrpl51/Mrpl47/Elac2/Mrps12/Chchd1/Pnpt1/Trmt5/Ptcd3/Mrps15/Trmt10a/Mrps6/Sars2/Mrps2/Uqcc2/Mrps16/Mrps34/Trub2/Noa1/Malsu1/Iars2/Mtres1/Mto1/Mrpl57/Gfm2/Mrpl43/Qrsl1/Ears2/Mief1/Mrps25/Mrpl23/Mrps27/Mrps11/Lars2/Fastkd5
BP	UP	GO:0071404	cellular response to low-density lipoprotein particle stimulus	15	0.703493	1.89135	0.00181159	0.0346187	28	tags=13%, list=0%, signal=13%	Lpl/Cd36
BP	UP	GO:1902969	mitotic DNA replication	13	0.741291	1.89077	0.00186567	0.0346187	1429	tags=54%, list=10%, signal=48%	Mcm2/Mcm6/Gins1/Mcm4/Mcm3/Lig1/Cdc45
BP	UP	GO:0010889	regulation of sequestering of triglyceride	12	0.75364	1.88968	0.0018622	0.0346187	13	tags=17%, list=0%, signal=17%	Lpl/Plin2
BP	UP	GO:1901607	alpha-amino acid biosynthetic process	49	0.537011	1.88938	0.00328947	0.0346187	2302	tags=39%, list=17%, signal=32%	Psat1/Shmt2/Ass1/Aldh18a1/Mthfd1/Bcat2/Cad/Mtap/Pycr1/Cln3/Psph/Shmt1/Phgdh/Asns/Asl/Pycr2/Tha1/Pycrl/Got2
CC	UP	GO:0032994	protein-lipid complex	24	0.623743	1.88926	0.00346021	0.0347285	1103	tags=25%, list=8%, signal=23%	Lpl/Msr1/Saa3/Hdlbp/Apob/Apobr
MF	UP	GO:0034987	immunoglobulin receptor binding	6	0.924157	1.88875	0.0019685	0.0346187	402	tags=67%, list=3%, signal=65%	Lgals3/Clec4d/Fgr/Tarm1
BP	DW	GO:0090330	regulation of platelet aggregation	20	-0.614864	-1.88793	0.00221729	0.0346187	2436	tags=50%, list=18%, signal=41%	Alox12/Prkg1/Prkca/Sh2b3/Prkcq/F11r/Prkcd/Serpine2/Adrb2/Ptger3
BP	UP	GO:0045124	regulation of bone resorption	39	0.560379	1.88778	0.00325733	0.0346187	237	tags=13%, list=2%, signal=13%	Adam8/Spp1/Ptger4/Tnfrsf11a/Fcgr4
BP	DW	GO:0045956	positive regulation of calcium ion-dependent exocytosis	17	-0.652425	-1.88676	0.00226244	0.0346187	3562	tags=71%, list=26%, signal=52%	Cdk5r2/Kcnb1/Stxbp1/Cdk5/Cacna1i/Syt10/Stx1a/Syt1/Syt4/Scamp5/Cacna1h/Cadps
CC	DW	GO:0043198	dendritic shaft	66	-0.464207	-1.8867	0.0026178	0.0346187	3866	tags=61%, list=28%, signal=44%	Lpar1/Baiap2/Grm7/Nlgn2/Kcna4/Ntsr2/Grk3/Inpp5j/Chrna7/Slc1a1/Cnih3/Gria1/Stau2/Cacna1b/Rtn4r/Slc12a5/Cript/Cnih2/Htr2a/Hcn1/Nlgn1/Syndig1/Syngap1/Mpp2/Map1a/Lzts1/Gsk3b/Jph4/Rgs7bp/Gabbr1/Homer1/Drd1/Prex1/Whrn/Sez6/Gria2/Epha4/Prkar2b/Grm5/Gper1
BP	DW	GO:0001941	postsynaptic membrane organization	42	-0.521715	-1.88634	0.00263852	0.0346187	3735	tags=60%, list=27%, signal=43%	Nlgn2/Nrxn2/Lrrc4/Htr1a/Crkl/Dlg4/Sorbs1/Apoe/Magi2/Ephb2/Shisa7/Cript/Fzd9/Musk/Nlgn1/Zdhhc2/Lrp4/Nrxn1/Lrrtm4/Sorbs2/Agrn/Etv5/Glrb/Rapsn/Ptn
BP	DW	GO:0015812	gamma-aminobutyric acid transport	20	-0.614316	-1.88625	0.00221729	0.0346187	4219	tags=65%, list=31%, signal=45%	Hrh3/Grik1/Slc6a1/Htr1a/Sv2a/Htr6/Slc6a6/Pak1/Htr1b/Apba1/Gabbr1/P2rx7/Cacnb4
BP	UP	GO:0032680	regulation of tumor necrosis factor production	103	0.472868	1.88623	0.00151976	0.0346187	1215	tags=21%, list=9%, signal=20%	Ccl2/Ccl3/Cd36/Cd300ld/Cd14/Ptger4/Ccl4/Zfp36/Mif/Ncl/Pf4/Slamf1/Tspo/Il12b/Mapkapk2/Myd88/Pycard/Tlr2/Arfgef2/Trex1/Zc3h12a/Tnfaip3
MF	UP	GO:0070492	oligosaccharide binding	5	0.960606	1.88588	0.00194175	0.0346187	37	tags=60%, list=0%, signal=60%	Lgals3/Selp/Sele
MF	DW	GO:0015276	ligand-gated ion channel activity	83	-0.454263	-1.88464	0.00282486	0.0346187	4899	tags=66%, list=36%, signal=43%	Chrnb3/Grik5/Itpr3/Kcnj11/Kcnj14/Asic1/Grin3a/Kcnj12/Ptk2b/Kcnj6/Grik1/Chrna3/Gabrb1/Ryr2/Trpm4/Ryr1/Gabrb2/Asic4/Itpr2/Chrna7/Grin1/Gabrg3/Gria1/Kcnk1/Kcnj4/Grid1/Kcnh6/Kcnma1/Hcn1/P2rx1/Asic2/Gabrd/Gria4/Grin2a/Grik4/Grin2b/Grik2/Slc17a7/Tpcn1/Mcoln1/P2rx7/Gabra5/Itpr1/Rasa3/Trpm2/Kcnj3/Gabrg2/Glra3/Gabrb3/Kcnj16/Kcnh7/Gria2/Gabra4/Glrb/Gabra1
CC	DW	GO:0001518	voltage-gated sodium channel complex	12	-0.710099	-1.8843	0.00215054	0.0346187	2306	tags=100%, list=17%, signal=83%	Scn7a/Scn1b/Scn4b/Cacna1i/Scn3b/Scn8a/Scn3a/Cacna1h/Scn2b/Scn1a/Scn2a
BP	DW	GO:0015837	amine transport	99	-0.438966	-1.88351	0.00292398	0.0346187	3198	tags=61%, list=23%, signal=47%	Grik1/Slc6a1/Chrna3/Syt11/Rtn4/Arl6ip1/Grm7/Syt5/Slc22a2/Crhr1/Chrna7/Htr1a/Kcnb1/Npy2r/Sv2a/Syt3/Nr3c1/Vip/Npy5r/Htr6/Stxbp1/Syt15/Htr1b/Prkcb/Sncg/Kcna2/Htr2a/Slc43a1/Prkg1/Slc12a2/Oprk1/Crh/Syt13/Grin2b/Rab3a/Arl6ip5/Pcp4/P2ry1/Syt10/Nat8l/Gabbr1/Dpysl2/Stx1a/P2rx7/Syt1/Syt17/Cnr1/Syt4/Snca/Rgs4/Pink1/Cck/Ptgs1/Cxcl12/Rgs2/Entpd1/Slc38a3/Ptger3/Ddc/P2ry12
BP	UP	GO:0000724	double-strand break repair via homologous recombination	110	0.467693	1.88301	0.0015015	0.0346187	3307	tags=45%, list=24%, signal=35%	Mcm5/Mcm2/Mcm6/Mcm4/Psmd14/Mcm3/Chek1/Mcm7/Rad54l/Fignl1/Timeless/Sfr1/Nsmce2/Nsmce1/Helq/Cgas/Sfpq/Cdc45/Hus1/Fancm/Mms19/Rbbp8/Sem1/Smc5/Mms22l/Ino80/Samhd1/Rpa1/Parp1/Gins2/Helb/Zswim7/Xrcc3/Mre11a/Rtel1/Cdc7/Rad51ap1/Nabp1/Rmi1/Mus81/Fignl2/Trp53bp1/Kdm1a/Mcm8/Swi5/Slx4/Mad2l2/Rad51b/Brca1/Zfyve26
BP	DW	GO:0051952	regulation of amine transport	94	-0.442239	-1.88294	0.00284091	0.0346187	3198	tags=52%, list=23%, signal=40%	Chrna7/Htr1a/Kcnb1/Npy2r/Sv2a/Syt3/Nr3c1/Vip/Npy5r/Htr6/Stxbp1/Syt15/Htr1b/Prkcb/Sncg/Kcna2/Htr2a/Slc43a1/Prkg1/Slc12a2/Oprk1/Crh/Syt13/Grin2b/Rab3a/Arl6ip5/Pcp4/P2ry1/Syt10/Nat8l/Gabbr1/Dpysl2/Stx1a/P2rx7/Syt1/Syt17/Cnr1/Syt4/Snca/Rgs4/Pink1/Cck/Ptgs1/Cxcl12/Rgs2/Entpd1/Slc38a3/Ptger3/P2ry12
CC	UP	GO:0031428	box C/D snoRNP complex	6	0.921267	1.88284	0.0019685	0.0346187	551	tags=67%, list=4%, signal=64%	Nop58/Rrp9/Fbl/Nop56
CC	UP	GO:0019773	proteasome core complex, alpha-subunit complex	8	0.837754	1.88232	0.00186916	0.0346187	1759	tags=88%, list=13%, signal=76%	Psma4/Psma1/Psma7/Psma5/Psma2/Psma3/Psma6
BP	UP	GO:0006220	pyrimidine nucleotide metabolic process	26	0.608108	1.88215	0.0034188	0.0346187	1546	tags=46%, list=11%, signal=41%	Upp1/Nme1/Cad/Ctps/Nme6/Nme2/Dctd/Uck2/Shmt1/Dtymk/Tyms/Umps
BP	UP	GO:0009408	response to heat	78	0.485949	1.88171	0.00153374	0.0346187	3162	tags=40%, list=23%, signal=31%	Ccl2/Hmox1/Vcp/Hspa1a/Hspa1b/Hsp90ab1/Osm/Hspa4/Eif2b4/Eif2b3/Eif2s1/Hsp90aa1/Bag3/Ywhae/Polr2d/Eif2b5/Tpr/Igf1/Pmp22/Eif2b1/Ier5/Dhx9/Trpv2/Dnaja1/Xylt1/Dnaja2/Il1a/Stub1/Dnaja3/Eif2b2/Casq1
BP	UP	GO:0000725	recombinational repair	111	0.467569	1.88149	0.00150376	0.0346187	3307	tags=45%, list=24%, signal=34%	Mcm5/Mcm2/Mcm6/Mcm4/Psmd14/Mcm3/Chek1/Mcm7/Rad54l/Fignl1/Timeless/Sfr1/Nsmce2/Nsmce1/Helq/Cgas/Sfpq/Cdc45/Hus1/Fancm/Mms19/Rbbp8/Sem1/Smc5/Mms22l/Ino80/Samhd1/Rpa1/Parp1/Gins2/Helb/Zswim7/Xrcc3/Mre11a/Rtel1/Cdc7/Rad51ap1/Nabp1/Rmi1/Mus81/Fignl2/Trp53bp1/Kdm1a/Mcm8/Swi5/Slx4/Mad2l2/Rad51b/Brca1/Zfyve26
BP	UP	GO:0050778	positive regulation of immune response	368	0.408881	1.88053	0.00125313	0.0346187	2220	tags=28%, list=16%, signal=24%	Adam8/Lgals3/Ifi211/Cd36/Cd44/Hspd1/Tnf/Zbp1/Mmp12/Rsad2/Ifi204/C5ar1/Ddx21/Fgr/Ifi205/Bax/Il4ra/Psen2/Il33/Acod1/H2-M2/Bcl2a1d/Mif/C3ar1/Lat2/Polr3d/Trem3/Cd5l/C1qbp/Mlh1/Rnf31/Eif2b4/Stoml2/Ikbke/Eif2b3/Il12b/A2m/Cd274/Riok3/Vav3/Lcp2/Irf7/Rbm14/Fpr1/Ifi209/Pycard/Kars/Tlr2/Cd74/Cd276/Sphk2/Fyb/Trex1/Nlrc5/Ptpn2/Fcgr1/Fyn/Nsd2/Nfkbiz/Ddx1/Exosc3/Klhl6/Plscr1/Zc3h12a/Slc11a1/Ube2k/Dgkz/Sh2b2/Stx…
BP	DW	GO:0042428	serotonin metabolic process	10	-0.740906	-1.87961	0.00211416	0.0346187	2165	tags=70%, list=16%, signal=59%	Htr1a/Pde1b/Grin2a/Atp2b2/Rnf180/Cyp2d22/Ddc
CC	DW	GO:0098978	glutamatergic synapse	469	-0.354968	-1.87931	0.00591716	0.0422914	3836	tags=48%, list=28%, signal=36%	Baiap2/Grm7/Clstn3/Shank2/Shank1/Nrcam/Arpc5l/Nptx1/Kcna4/Dlgap1/Arhgap22/Cdh8/Chrm3/Neto1/Adam10/Pacsin1/Lrrc7/Adcy1/Usp8/Cspg5/Tenm2/Abr/Lrrc4/Kalrn/Plcxd3/Epha7/Snap47/Cttnbp2/Lrrc4b/Psd2/Rnf19a/Rims3/Dgke/Ngef/Arc/Amph/Cnih3/Plat/Src/Usp46/Pclo/Kcnc3/Dlg4/Sv2a/Bsn/Chrm1/Grin1/Apbb1/Tspoap1/Sipa1l1/Nr3c1/Nptxr/Clstn2/Lgi1/Dlgap3/Gria1/Bcan/Nedd4/Rims1/Stxbp1/Crtc1/Ephb1/Pak1/Cacna1b/Kcnc4/Prkc…
BP	UP	GO:0060338	regulation of type I interferon-mediated signaling pathway	26	0.606989	1.87869	0.0034188	0.0346187	1229	tags=35%, list=9%, signal=32%	Zbp1/Mmp12/Ikbke/Ttll12/Irf7/Trex1/Nlrc5/Ptpn2/Ube2k
BP	UP	GO:0080009	mRNA methylation	15	0.698747	1.8786	0.00181159	0.0346187	981	tags=27%, list=7%, signal=25%	Trmt61a/Nsun2/Mettl16/Trmt6
MF	DW	GO:0015125	bile acid transmembrane transporter activity	7	-0.83863	-1.87841	0.00206612	0.0346187	234	tags=43%, list=2%, signal=42%	Slco1c1/Slco2b1/Slco1a4
MF	DW	GO:0015079	potassium ion transmembrane transporter activity	118	-0.42143	-1.87815	0.00302115	0.0346187	4953	tags=62%, list=36%, signal=40%	Kcng1/Grik5/Kcng4/Slc12a9/Kcnj11/Kcnab1/Kcnmb4/Kcnmb2/Kcnj14/Kcnab3/Atp1a3/Kcnj12/Kcnj6/Tmem38b/Kcnk6/Tmem175/Kcnab2/Grik1/Kcns1/Slc9a5/Kcnq2/Kcnk2/Kcna4/Kcnh4/Kcnk9/Atp1a2/Kcns3/Kcnn3/Kcnh1/Slc9a1/Kcnb1/Kcnc3/Kcnc1/Kcnq3/Atp1b1/Kcnt1/Kcnk1/Kcnc4/Slc24a2/Kcnh5/Slc12a5/Kcnj4/Kcna2/Kcnh6/Kcnma1/Hcn1/Slc12a2/Slc9a2/Tmem38a/Grik4/Grik2/Kcnh3/Lrrc55/Slc24a4/Kcnk4/Kcnn2/Kcnb2/Snap25/Kcnj3/Kcnv1/Kcnj16/…
BP	UP	GO:0060700	regulation of ribonuclease activity	11	0.755593	1.87765	0.00179533	0.0346187	2533	tags=82%, list=18%, signal=67%	Oas1a/Npm1/Oasl1/Abce1/Oas3/Oas1g/Oasl2/Oas1b/Oas2
CC	UP	GO:0016591	RNA polymerase II, holoenzyme	69	0.497771	1.87763	0.00318471	0.0346187	3168	tags=40%, list=23%, signal=31%	Psmc5/Gtf2f2/Polr2f/Taf5/Leo1/Paf1/Gtf2h4/Taf4b/Gtf2f1/Taf10/Polr2d/Gtf2h1/Polr2i/Taf13/Taf11/Polr2a/Gtf2e2/Ercc3/Kat2a/Setd5/Taf9/Polr2h/Rpap2/Ccnh/Taf12/Taf9/Mnat1/Gtf2h5
BP	UP	GO:0006360	transcription by RNA polymerase I	48	0.532398	1.87704	0.00324675	0.0346187	3389	tags=56%, list=25%, signal=42%	Polr1e/Ncl/Heatr1/Pwp1/Atf4/Macroh2a1/Wdr43/Mars1/Tcof1/Smarca4/Gtf2h1/Ttf1/Pih1d1/Nol11/Ddx11/Dhx33/Taf1c/Zmpste24/Smarcb1/Ercc3/Cd3eap/Utp15/Ippk/Wdr75/Gtf2h5/Taf1a/Ppp1r15a
MF	UP	GO:0051787	misfolded protein binding	22	0.633989	1.87696	0.00353357	0.0347285	3007	tags=59%, list=22%, signal=46%	Hspa9/Hspa5/Hspa1a/Hspa1b/Sdf2l1/Dnajc3/Hspa1l/Hspa8/Bag6/Edem1/Derl2/Hspa14/Stub1
BP	DW	GO:0006814	sodium ion transport	153	-0.403654	-1.87671	0.0031746	0.0346187	3169	tags=41%, list=23%, signal=32%	Chp1/Slc9a1/Wnk2/Nkain3/Osr1/Atp1b1/Kcnk1/Nedd4/Slc6a6/Slc22a5/Slc24a2/Ank3/Akt3/Hcn1/Scn4b/Hecw2/Scn3b/Asic2/Slc12a2/Neto2/Slc9a2/Scn8a/Klhl3/Fgf12/Slc17a7/Tpcn1/Slmap/Slc6a15/Slc24a4/Per1/Fgf14/Slc5a10/Fxyd7/Scn3a/Nedd4l/Snta1/Slc5a6/Trpm2/Nkain2/Ptpn3/Ywhah/Slc4a10/Fxyd6/Slc17a6/Cntn1/Plcb1/Slc6a20a/Atp2b4/Gpd1l/Tesc/Hecw1/Agrn/Serpine2/Nalcn/Slc13a3/Scn2b/Scn1a/Scn2a/Slc38a3/Klhl24/Nkain4/Adr…
CC	DW	GO:0044304	main axon	77	-0.459668	-1.87582	0.0028169	0.0346187	5107	tags=65%, list=37%, signal=41%	Ank1/Trim46/Cdh1/Adora1/Cntnap2/Map2/Kcnj11/Kcnab1/Epb41l3/Kcnab2/Tiam1/Kcnq2/Nrcam/Scn1b/Spock1/Mapk8ip3/Lrrc7/Robo1/Kcnh1/Chrna7/Kcnc3/Dlg4/Kcnc1/Apbb1/Kcnq3/Mgll/Bcan/Sptan1/Mapt/Ank3/Kcna2/Tubb4a/Robo2/Iqschfp/Crh/Sptbn1/Scn8a/Dlg2/Map1a/Dlg1/Cldn5/Thy1/Cntnap1/Gabbr1/Dagla/Kcnc2/Cck/Scn1a/Scn2a/Dnm1
BP	UP	GO:0008298	intracellular mRNA localization	13	0.735365	1.87566	0.00186567	0.0346187	1208	tags=38%, list=9%, signal=35%	Zfp36/Exosc2/Htt/Exosc3/Exosc10
BP	DW	GO:0051001	negative regulation of nitric-oxide synthase activity	8	-0.801182	-1.87455	0.00214133	0.0346187	1720	tags=62%, list=13%, signal=55%	Gsk3b/Cnr1/Atp2b4/Cnr2/Cav1
BP	UP	GO:0008033	tRNA processing	114	0.46272	1.87426	0.00148148	0.0346187	3130	tags=39%, list=23%, signal=30%	Mettl1/Pop1/Pus1/Nat10/Trmt61a/Ctu2/Nsun2/Pus7/Trmt6/Elp5/Dus2/Ddx1/Ssb/Rpusd4/Aars/Thg1l/Dus1l/Zbtb8os/Wdr4/Rpp40/2210016F16Rik/Trmu/Thumpd1/Mettl2/Elac2/Trmt1/Trmt5/Tsen2/Trmt10a/Elp6/Rpp30/Trub2/Qtrt1/Tyw5/Rtcb/Pus3/Pop4/Tsen54/Rpp38/Tprkb/Mto1/Grsf1/Adat3/Adat1
BP	UP	GO:0031126	snoRNA 3'-end processing	11	0.754104	1.87394	0.00179533	0.0346187	2272	tags=73%, list=17%, signal=61%	Fbl/Exosc2/Larp7/Exosc3/Exosc10/Exosc4/Tent4a/Exosc5
BP	UP	GO:0002262	myeloid cell homeostasis	154	0.442871	1.87377	0.00145138	0.0346187	2167	tags=26%, list=16%, signal=22%	Ccl2/Hcar2/Cd44/Hmox1/Lilrb4a/Cdk6/Hspa9/Bax/Zfp36/Stat3/Id2/Mthfd1/Lyar/Bcl6/Bak1/Uba5/Sfxn1/Prdx1/Isg15/Slc7a11/Itpkb/Slc11a2/Prmt1/Ptpn2/Ampd3/Rps6/Hif1a/Jmjd6/Pik3cb/Med1/Smarca4/Flvcr1/Srf/Jak3/Rps19/Tal1/Hcls1/Axl/Senp1/Fcgr2b
BP	UP	GO:0034655	nucleobase-containing compound catabolic process	297	0.417447	1.87251	0.00131406	0.0346187	2937	tags=40%, list=21%, signal=32%	Zc3h12d/Dis3/Bax/Vcp/Upp1/Ahcy/Zfp36/Dnph1/Entpd7/Tbrg4/Dera/Etf1/Pop1/Pabpc4/Npm1/Mrto4/Larp1/Ybx1/Mlh1/Vim/Enpp1/Apobec1/Exosc2/Snd1/Nsun2/Nudt5/Mapkapk2/Mettl16/Secisbp2/Rnps1/Myd88/Fen1/Itpa/Tardbp/Syncrip/Ago2/Rbm8a/Pelo/Ptbp1/Hint1/Trex1/Lsm4/Hnrnpd/Lsm7/Zc3hav1/Exosc3/Zc3h12a/Slc11a1/Exosc10/Slirp/Hnrnpm/Exosc4/Ssb/Lrpprc/Ddx49/Noct/Cnot10/Samd4b/Csde1/Dis3l/Eri1/Polr2d/Khsrp/Apex1/Nudt1/C…
BP	UP	GO:0071677	positive regulation of mononuclear cell migration	17	0.673029	1.87178	0.00535714	0.0400761	347	tags=24%, list=3%, signal=23%	Lgals3/Ccl2/Ccr1/Cxcl10
BP	DW	GO:0007612	learning	150	-0.40179	-1.87104	0.00318471	0.0346187	4663	tags=60%, list=34%, signal=40%	Hrh2/Ctnnd2/Drd5/Comt/Nog/Slc8a2/Dcdc2a/Atp1a3/Asic1/Cacna1c/Idua/Brsk1/Kmt2a/Creb1/Hrh3/Pak6/Jph3/Braf/Slc6a1/Syt11/Atp8a1/Grm7/Shank2/Shank1/Neurod2/Neto1/Nrxn2/Rin1/Tafa2/Kalrn/Atp1a2/Crhr1/Ddhd2/Chst10/Amph/Chrna7/Grin1/Apbb1/Htr6/Adra1b/Pak1/Hrh1/Slc24a2/Slc12a5/Cdk5/Ephb2/Meis2/Tnr/Elavl4/Mapk8ip2/Pde1b/Csmd1/Oprk1/Crh/Grin2a/Syngap1/Map1a/Grin2b/Rgs14/Sorcs3/Ndrg4/Jph4/B4galt2/Pias1/Nrxn1/…
BP	UP	GO:0006520	cellular amino acid metabolic process	198	0.433944	1.87081	0.0013986	0.0346187	2023	tags=29%, list=15%, signal=25%	Txnrd1/Psat1/Tars/Shmt2/Rars/Ahcy/Ass1/Adssl1/Eprs/Arg1/Lars/Aldh18a1/Mthfd1/Gart/Bcat2/Rars2/Iars/Hars/Cad/Farsb/Atf4/Mtap/Ctps/Gars/Farsa/Cars/Sars/Slc7a11/Fpgs/Pycr1/Odc1/Kars/Gcsh/Vars/Qars/Cln3/Htt/Psph/Shmt1/Wars/Phgdh/Ppat/Mars1/Pfas/Yars/Aars/Asns/Asl/Nars/Gcat/Scly/Dars/Tars2/Pycr2/Gclm/Tha1/Blmh/Fh1
BP	UP	GO:0008652	cellular amino acid biosynthetic process	52	0.519446	1.87055	0.00312989	0.0346187	2302	tags=37%, list=17%, signal=31%	Psat1/Shmt2/Ass1/Aldh18a1/Mthfd1/Bcat2/Cad/Mtap/Pycr1/Cln3/Psph/Shmt1/Phgdh/Asns/Asl/Pycr2/Tha1/Pycrl/Got2
BP	DW	GO:0099177	regulation of trans-synaptic signaling	471	-0.353472	-1.87014	0.00591716	0.0422914	4516	tags=56%, list=33%, signal=39%	Cacnb3/Slc8a2/Syt7/Ntng2/Asic1/Grin3a/Htr7/Vgf/Cyp46a1/Cacna2d2/Rab3b/Nsmf/Ptk2b/Cplx2/Cpeb3/Bace1/Ppp1r9b/Syt2/Cplx1/Brsk1/Ica1/Kmt2a/Creb1/Cacng8/Begain/Tshz3/Dmpk/Jph3/Prrt1/Ppfia2/Rapgef4/Grm3/Grik1/Braf/Ppfia3/Slc6a1/Celf4/Chrna3/Mctp1/Prkcg/Cckbr/Baiap2/Grm7/Clstn3/Shank2/Dcc/Grm2/Shank1/Pten/Neurod2/Nptx1/Nlgn2/Dlgap1/Ccr2/Neto1/Pde4a/Rin1/Adcy1/Adrb1/Usp8/Cspg5/Abr/Lrrc4/Kalrn/Car7/Rapgef…
BP	UP	GO:0045123	cellular extravasation	61	0.507538	1.86883	0.00321543	0.0346187	273	tags=15%, list=2%, signal=15%	Adam8/Ccl2/Selp/Sele/Tnf/Ripk3/Trem1/Ptger4/Trem3
BP	UP	GO:0002831	regulation of response to biotic stimulus	229	0.425538	1.86854	0.0013624	0.0346187	2373	tags=31%, list=17%, signal=26%	Adam8/Ifi211/Hspd1/Zbp1/Mmp12/Ccr1/Ifi204/Fgr/Ifi205/Acod1/Arg1/Mif/Cd180/Polr3d/Trem3/C1qbp/B430306N03Rik/Ikbke/Il12b/Ttll12/Dhx58/A2m/Cd274/Riok3/Irf7/Rbm14/Gpatch3/Ifi209/Pycard/Tlr2/Cd74/Gfer/Trex1/Nlrc5/Ptpn2/Zc3hav1/Plscr1/Zc3h12a/Tnfaip3/Ube2k/Nploc4/Cgas/Sfpq/Med1/Xrcc6/Tigar/Tarbp2/Polr3c/A530064D06Rik/Rps19/Tap1/Ccl5/Trib1/Il1b/Cxcl1/Sash1/Slamf8/Samhd1/Polr3g/Parp9/Vav1/Scimp/Ifi208/Uf…
BP	UP	GO:0010890	positive regulation of sequestering of triglyceride	7	0.867925	1.86837	0.0019305	0.0346187	13	tags=29%, list=0%, signal=29%	Lpl/Plin2
BP	UP	GO:1903036	positive regulation of response to wounding	59	0.510192	1.86823	0.0032	0.0346187	1684	tags=29%, list=12%, signal=25%	Ccl2/Selp/Cd36/Ptger4/Thbs1/Mif/Clec7a/Plek/Hbegf/Actg1/Serpinf2/Serpine1/Insl3/Itgb1/S100a9/Cxcr4/Plpp3
CC	UP	GO:0000177	cytoplasmic exosome (RNase complex)	13	0.73227	1.86777	0.00186567	0.0346187	3285	tags=85%, list=24%, signal=64%	Dis3/Exosc2/Exosc3/Exosc4/Dis3l/Exosc9/Pnpt1/Exosc5/Carhsp1/Exosc8/Exosc7
BP	UP	GO:0045047	protein targeting to ER	34	0.572564	1.86763	0.00495868	0.0392814	3373	tags=59%, list=25%, signal=44%	Hspa5/Srp54c/Sec61a1/Sec61g/Srp72/Srprb/Tram2/Sec63/Sec61b/Srp54a/Folr2/Get3/Srp68/Srpr/Spcs2/Spcs3/Chmp4b/Folr1/Srp19/Pmm2
BP	UP	GO:0043489	RNA stabilization	45	0.53352	1.8674	0.0032	0.0346187	3510	tags=62%, list=26%, signal=46%	Zfp36/Larp1/Ybx1/Apobec1/Nsun2/Mapkapk2/Mettl16/Myd88/Tardbp/Syncrip/Ptbp1/Hnrnpd/Slc11a1/Noct/Tent4a/Dicer1/Hnrnpu/Taf15/Tent5c/Tirap/Dhx9/Naf1/Hnrnpc/Vegfa/Elavl1/Dnd1/Fus/E2f1
BP	UP	GO:0009060	aerobic respiration	60	0.508079	1.86664	0.00322581	0.0346187	2304	tags=35%, list=17%, signal=29%	Shmt2/Vcp/Cycs/Aco1/Fxn/Cox6a2/Cox5a/Dlst/Adsl/Hif1a/Cs/Ide/Mdh2/Cox5b/Atp5d/Uqcrb/Mtfr1/Fh1/Cox20/Ndufs4/Cox10
BP	UP	GO:0001522	pseudouridine synthesis	17	0.670983	1.86609	0.00535714	0.0400761	2866	tags=59%, list=21%, signal=47%	Nhp2/Pus1/Gar1/Pus7/Tsr3/Rpusd4/Pus7l/Trub2/Pus3/Naf1
BP	UP	GO:0035967	cellular response to topologically incorrect protein	101	0.469104	1.8659	0.00151515	0.0346187	3007	tags=42%, list=22%, signal=33%	Hspd1/Hspa9/Bax/Pdia6/Vcp/Hspa5/Hspa1a/Hspa1b/Calr/Cops5/Eif2ak2/Bak1/Atf4/Sdf2l1/Ptpn1/Dnajc3/Bag3/Atf6/Ero1a/Ptpn2/Ccnd1/Ficd/Atf3/Uggt1/Bfar/Rnf121/Creb3l1/Hspa1l/Hspa8/Ufd1/Ern1/Bag6/Pmp22/Atf6b/Ddit3/Derl2/Tbl2/Ufl1/Selenos/Canx/Hspa14/Stub1
BP	UP	GO:0009144	purine nucleoside triphosphate metabolic process	77	0.482709	1.86546	0.00309119	0.0346187	2497	tags=43%, list=18%, signal=35%	Vcp/Ak2/Impdh2/Nme1/Pkm/Stat3/Atp5g1/Stoml2/Ran/Nme6/Itpa/Nme2/Ampd2/Sphk2/Myc/Ampd3/Atpsckmt/Atp5j2/Atp5pb/Cyc1/Atp5o/Slc25a13/Nudt2/Nudt1/Cox5b/Atp5d/Samhd1/Ada/Parp1/Atp5k/Efl1/Nme4/Atp5g3
CC	UP	GO:0009295	nucleoid	43	0.539413	1.86523	0.00321543	0.0346187	3671	tags=51%, list=27%, signal=38%	Shmt2/Hspa9/Lrrc59/Tufm/Atad3a/Sod2/Lrpprc/Hadha/Lonp1/Acadvl/Poldip2/Ssbp1/Elac2/Uqcc2/Dbt/Grsf1/Dnaja3/Vdac2/Atp5b/Top1mt/Fastkd5/Ddx28
CC	UP	GO:0042645	mitochondrial nucleoid	43	0.539413	1.86523	0.00321543	0.0346187	3671	tags=51%, list=27%, signal=38%	Shmt2/Hspa9/Lrrc59/Tufm/Atad3a/Sod2/Lrpprc/Hadha/Lonp1/Acadvl/Poldip2/Ssbp1/Elac2/Uqcc2/Dbt/Grsf1/Dnaja3/Vdac2/Atp5b/Top1mt/Fastkd5/Ddx28
BP	UP	GO:0006221	pyrimidine nucleotide biosynthetic process	20	0.649544	1.86392	0.00362976	0.0347285	1546	tags=55%, list=11%, signal=49%	Nme1/Cad/Ctps/Nme6/Nme2/Dctd/Uck2/Shmt1/Dtymk/Tyms/Umps
BP	UP	GO:0032069	regulation of nuclease activity	22	0.629496	1.86366	0.00353357	0.0347285	2533	tags=55%, list=18%, signal=45%	Oas1a/Npm1/Oasl1/Pcna/Abce1/Oas3/Oas1g/Ddx11/Oasl2/Oas1b/Terf2/Oas2
BP	UP	GO:0051204	protein insertion into mitochondrial membrane	21	0.641755	1.86317	0.00361664	0.0347285	1526	tags=38%, list=11%, signal=34%	Bax/Pdcd5/Hspa4/Hsp90aa1/Timm13/Tomm40/Samm50/Cox18
MF	UP	GO:0019966	interleukin-1 binding	6	0.911625	1.86314	0.0019685	0.0346187	768	tags=67%, list=6%, signal=63%	Il1rn/A2m/Hax1/Il1r2
BP	UP	GO:0060218	hematopoietic stem cell differentiation	22	0.62919	1.86275	0.00353357	0.0347285	2024	tags=32%, list=15%, signal=27%	Cdk6/Hspa9/Eif2ak2/Pus7/Batf/Srf/Tal1
BP	UP	GO:0048255	mRNA stabilization	39	0.552666	1.86179	0.00325733	0.0346187	2433	tags=51%, list=18%, signal=42%	Zfp36/Larp1/Ybx1/Apobec1/Mapkapk2/Mettl16/Myd88/Tardbp/Syncrip/Ptbp1/Hnrnpd/Slc11a1/Noct/Tent4a/Dicer1/Hnrnpu/Taf15/Tent5c/Tirap/Dhx9
BP	UP	GO:0033119	negative regulation of RNA splicing	27	0.597021	1.86159	0.00338983	0.0346187	2831	tags=56%, list=21%, signal=44%	C1qbp/Npm1/U2af2/Rnps1/Srsf6/Ptbp1/Rps26/Hnrnpa2b1/Acin1/Hnrnpl/Srsf7/Rbmxl1/Rps13/Srsf9/Sfswap
BP	DW	GO:0009404	toxin metabolic process	9	-0.764669	-1.86111	0.00436681	0.0377665	267	tags=33%, list=2%, signal=33%	Pam/Fmo2/Fmo1
BP	UP	GO:0072672	neutrophil extravasation	14	0.707852	1.86042	0.00183824	0.0346187	273	tags=29%, list=2%, signal=28%	Adam8/Trem1/Ptger4/Trem3
MF	UP	GO:0003730	mRNA 3'-UTR binding	79	0.480027	1.85863	0.00306279	0.0346187	3507	tags=51%, list=26%, signal=38%	Igf2bp2/Zfp36/Pabpc4/Larp1/Cct5/Gemin5/Apobec1/Secisbp2/Rnps1/Rsl1d1/Serbp1/Rbms1/Tardbp/Ybx3/Dazap1/Hnrnpd/Zc3h12a/Exosc4/Cpeb2/Ilf3/Cpeb4/Khsrp/Hnrnpa2b1/Exosc9/Hnrnpl/Hnrnpu/Taf15/Carhsp1/Rpl5/Rnf20/Cpsf1/Fxr1/Pabpc1/Exosc8/Nudt21/Hnrnpc/Rps7/Elavl1/Dnd1/Fus
CC	UP	GO:0015030	Cajal body	31	0.581983	1.85834	0.00506757	0.039766	2385	tags=39%, list=17%, signal=32%	Nop58/Smn1/Fbl/Prpf3/Uspl1/Nolc1/Prpf31/Hnrnpa2b1/Eftud2/Zpr1/Isg20/Lsg1
MF	UP	GO:0000146	microfilament motor activity	18	0.658408	1.85818	0.00533808	0.0400761	1862	tags=39%, list=14%, signal=34%	Myo1e/Myo19/Myh9/Myo1h/Myo1c/Myo9b/Myo1g
CC	UP	GO:0034399	nuclear periphery	101	0.467128	1.85804	0.00151515	0.0346187	2213	tags=36%, list=16%, signal=30%	Ifi211/Lmnb1/Uhrf1/Phb2/Npm1/Nup93/Cad/Ebna1bp2/Eif6/Atf4/Dnmt3a/Lmna/Tcerg1/Pias4/Ddx39b/Telo2/Pcna/Nup205/Hnrnpm/Lmnb2/Nufip1/Sfpq/Ruvbl1/Morc2a/Ppig/Prpf40a/Hnrnpa2b1/Tpr/Psma6/Csnk2b/Nup98/Basp1/Hnrnpu/Clic4/Nup107/Srrm1
BP	UP	GO:1903311	regulation of mRNA metabolic process	229	0.423026	1.85751	0.0013624	0.0346187	3538	tags=44%, list=26%, signal=33%	Zc3h12d/Zfp36/Tbrg4/Ncl/C1qbp/Pabpc4/Npm1/Larp1/Snrnp70/Ybx1/Rbm19/Srsf2/Vim/Apobec1/U2af2/Mapkapk2/Mettl16/Secisbp2/Rnps1/Myd88/Larp7/Srsf6/Tardbp/Dazap1/Syncrip/Rbm17/Ago2/Rbm8a/Ptbp1/Leo1/Sltm/Hnrnpd/Zc3hav1/Paf1/Zc3h12a/Slc11a1/Hnrnpm/Jmjd6/Noct/Rbm25/Samd4b/Khsrp/Apex1/Hnrnpa2b1/Acin1/Tent4a/Dicer1/Tnrc6a/Sf3b4/Nup98/Srsf1/Hnrnpl/Prdx6/Iws1/Hnrnpu/Pnpt1/Taf15/Hspa8/Srsf7/Pde12/Tra2a/Tent5c/R…
BP	UP	GO:0002444	myeloid leukocyte mediated immunity	78	0.479664	1.85737	0.00153374	0.0346187	2183	tags=32%, list=16%, signal=27%	Milr1/Hmox1/Cd300lb/Ddx21/Trem1/Fgr/Il4ra/Arg1/Lat2/Trem3/Wdr1/Stx11/Sphk2/Fcgr1/Ddx1/Stxbp2/Rabgef1/Pi4k2a/Snap23/Cxcl1/Fer/Stx4a/Ticam1/Pld2/Stap1
BP	UP	GO:0002218	activation of innate immune response	30	0.583458	1.85731	0.00333333	0.0346187	1451	tags=37%, list=11%, signal=33%	Ifi211/Zbp1/Ifi204/Ifi205/Rbm14/Ifi209/Pycard/Tlr2/Cgas/Sfpq/Xrcc6
MF	UP	GO:0030898	actin-dependent ATPase activity	17	0.667438	1.85623	0.00535714	0.0400761	1862	tags=41%, list=14%, signal=36%	Myo1e/Myo19/Myh9/Myo1h/Myo1c/Myo9b/Myo1g
BP	DW	GO:0061469	regulation of type B pancreatic cell proliferation	11	-0.724049	-1.85617	0.00224719	0.0346187	460	tags=55%, list=3%, signal=53%	Men1/Ptprn/Nr4a1/Nr4a3/Nr1d1/Sgpp2
BP	UP	GO:0009141	nucleoside triphosphate metabolic process	94	0.472723	1.8559	0.00153846	0.0346187	2375	tags=40%, list=17%, signal=34%	Vcp/Ak2/Impdh2/Nme1/Pkm/Entpd7/Stat3/Ak1/Atp5g1/Cad/Stoml2/Enpp1/Ran/Ctps/Nme6/Itpa/Nme2/Ampd2/Sphk2/Myc/Ampd3/Atpsckmt/Atp5j2/Dtymk/Atp5pb/Cyc1/Atp5o/Slc25a13/Nudt2/Nudt1/Cox5b/Atp5d/Samhd1/Ada/Parp1/Atp5k/Efl1/Nme4
BP	UP	GO:0070232	regulation of T cell apoptotic process	32	0.577663	1.85511	0.00503356	0.0395737	2220	tags=38%, list=16%, signal=31%	Adam8/Lgals3/Ripk3/Siglec1/Cd274/Pdcd1/Hif1a/Prelid1/Jak3/Ccl5/Ada/Nfkbid
BP	UP	GO:1901163	regulation of trophoblast cell migration	11	0.746372	1.85473	0.00179533	0.0346187	1406	tags=45%, list=10%, signal=41%	Mmp12/Calr/C1qbp/Ago2/Gja1
MF	DW	GO:0030594	neurotransmitter receptor activity	64	-0.460552	-1.8546	0.00262467	0.0346187	4663	tags=75%, list=34%, signal=50%	Adora1/Chrnb3/Grik5/Hrh2/Drd5/Grin3a/Htr7/Ptk2b/Hrh3/Grik1/Chrna3/Gabrb1/Htr1f/Chrm3/Gabrb2/Adrb1/Chrna7/Htr1a/Htr5b/Chrm1/Grin1/Gabrg3/Gria1/Htr6/Chrm2/Htr1b/Hrh1/Grid1/Htr2a/Gabrd/Gria4/Grin2a/Grik4/Grin2b/Grik2/Chrm4/Gabbr1/Grm1/Gabra5/Drd1/Gabrg2/Glra3/Gabrb3/Gria2/Gabra4/Grm5/Glrb/Gabra1
BP	UP	GO:0044270	cellular nitrogen compound catabolic process	319	0.409665	1.85363	0.00130719	0.0346187	2937	tags=39%, list=21%, signal=31%	Hmox1/Zc3h12d/Dis3/Bax/Vcp/Upp1/Por/Ahcy/Zfp36/Dnph1/Entpd7/Tbrg4/Dera/Etf1/Pop1/Pabpc4/Npm1/Mrto4/Larp1/Blvra/Ybx1/Mlh1/Vim/Enpp1/Apobec1/Exosc2/Snd1/Nsun2/Nudt5/Mapkapk2/Mettl16/Secisbp2/Rnps1/Myd88/Fen1/Itpa/Tardbp/Syncrip/Ago2/Rbm8a/Pelo/Ptbp1/Hint1/Trex1/Lsm4/Hnrnpd/Lsm7/Zc3hav1/Exosc3/Zc3h12a/Slc11a1/Exosc10/Slirp/Hnrnpm/Exosc4/Ssb/Lrpprc/Ddx49/Noct/Cnot10/Samd4b/Csde1/Dis3l/Eri1/Polr2d/Khs…
BP	UP	GO:0042440	pigment metabolic process	47	0.528121	1.85352	0.00325203	0.0346187	2304	tags=36%, list=17%, signal=30%	Aprt/Hmox1/Shmt2/Hmbs/Gart/Blvra/Slc7a11/Slc11a2/Fxn/Alad/Shmt1/Mfsd12/Bcl2/Ada/Cyb5r4/Blvrb/Cox10
MF	UP	GO:0070003	threonine-type peptidase activity	23	0.616146	1.85252	0.00347826	0.0347285	1905	tags=61%, list=14%, signal=52%	Psma4/Psmb6/Psma1/Psmb2/Psma7/Psmb4/Psmb7/Psmb5/Psma5/Psmb3/Psma2/Psma3/Psma6/Psmb1
BP	DW	GO:0050927	positive regulation of positive chemotaxis	19	-0.617579	-1.85234	0.00456621	0.0389094	2594	tags=53%, list=19%, signal=43%	Cdh13/Fgf10/Prkca/Vegfc/Smad3/Hmgb1/Ntrk3/F2rl1/Cxcl12/Il16
BP	UP	GO:0050707	regulation of cytokine secretion	45	0.528971	1.85148	0.0032	0.0346187	1070	tags=27%, list=8%, signal=25%	Cd36/Cd14/Htr2b/Tnf/Fgr/Ptger4/Mif/Gapdh/Tlr1/Clec4e/Tlr2/Srgn
CC	UP	GO:0034358	plasma lipoprotein particle	21	0.637647	1.85125	0.00361664	0.0347285	1103	tags=29%, list=8%, signal=26%	Lpl/Msr1/Saa3/Hdlbp/Apob/Apobr
CC	UP	GO:1990777	lipoprotein particle	21	0.637647	1.85125	0.00361664	0.0347285	1103	tags=29%, list=8%, signal=26%	Lpl/Msr1/Saa3/Hdlbp/Apob/Apobr
CC	UP	GO:0005736	RNA polymerase I complex	13	0.725783	1.85122	0.00186567	0.0346187	2762	tags=54%, list=20%, signal=43%	Polr1e/Polr2f/Polr1b/Polr1a/Polr1d/Cd3eap/Polr2h
MF	UP	GO:0003899	DNA-directed 5'-3' RNA polymerase activity	36	0.559591	1.85059	0.00490196	0.0391937	2261	tags=36%, list=17%, signal=30%	Polr1e/Polr3d/Prim1/Polr2f/Polr1b/Polr1a/Polr3c/Polr2d/Polr3e/Polr2i/Polr3g/Polr1d/Polr2a
BP	UP	GO:0060760	positive regulation of response to cytokine stimulus	46	0.527201	1.85019	0.0032	0.0346187	3189	tags=57%, list=23%, signal=44%	Csf1/Zbp1/Mmp12/Casp4/Ikbke/Cd300lf/Irf7/Tlr2/Cd74/Nlrc5/Ube2k/Med1/Ifih1/Cxcr4/Ripk1/Parp9/Axl/Irgm1/Dhx9/Taf9/Irf3/Ddx58/Casp1/Fadd/Taf9/Ripk2/Adam17
BP	UP	GO:0071941	nitrogen cycle metabolic process	8	0.823342	1.84994	0.00186916	0.0346187	2023	tags=62%, list=15%, signal=53%	Ass1/Arg1/Htt/Asl/Fh1
BP	UP	GO:0040031	snRNA modification	6	0.905112	1.84983	0.0019685	0.0346187	778	tags=50%, list=6%, signal=47%	Nhp2/Mettl16/Larp7
BP	UP	GO:0045876	positive regulation of sister chromatid cohesion	11	0.74426	1.84948	0.00179533	0.0346187	2585	tags=64%, list=19%, signal=52%	Macroh2a1/Fen1/Nsmce2/Sfpq/Ddx11/Smc5/Slf2
BP	UP	GO:0017038	protein import	190	0.430451	1.84928	0.00140845	0.0346187	2262	tags=28%, list=17%, signal=24%	Cd36/Hspd1/Mmp12/Nup62/Ipo4/Pdcd5/Mdfic/Stat3/Hsp90ab1/Heatr3/Phb2/Cfl1/Kpna2/Nup93/Hspa4/Timm50/Ptgs2/Ipo5/Ufm1/Ran/Lmna/Hsp90aa1/Nup50/Timm17a/Bag3/Cdk1/Grpel1/Kpnb1/Tardbp/Nup54/Tomm40/Tnpo3/Zc3h12a/Hnrnpm/Dnajc15/Samm50/Ect2/Med1/Timm44/Dnajc19/Nup188/Tomm70a/Tpr/Trim28/Kpna6/Timm23/Nup98/Ranbp2/Pom121/Hcls1/Hspa8/Nup85/Nup107/Zpr1
BP	UP	GO:0043144	snoRNA processing	12	0.737435	1.84905	0.0018622	0.0346187	2272	tags=67%, list=17%, signal=56%	Fbl/Exosc2/Larp7/Exosc3/Exosc10/Exosc4/Tent4a/Exosc5
MF	UP	GO:0016742	hydroxymethyl-, formyl- and related transferase activity	7	0.858934	1.84902	0.0019305	0.0346187	1135	tags=57%, list=8%, signal=52%	Shmt2/Gart/Atic/Shmt1
BP	UP	GO:0006346	DNA methylation-dependent heterochromatin assembly	19	0.649119	1.8489	0.00531915	0.0400761	2033	tags=58%, list=15%, signal=49%	Hells/Apobec1/Dnmt3a/Mbd2/Dnmt1/Morc2a/Smarca4/Pphln1/Trim28/Dnmt3b/Mphosph8
BP	UP	GO:0009070	serine family amino acid biosynthetic process	12	0.737346	1.84882	0.0018622	0.0346187	1216	tags=50%, list=9%, signal=46%	Psat1/Shmt2/Mthfd1/Psph/Shmt1/Phgdh
MF	UP	GO:0017070	U6 snRNA binding	11	0.743724	1.84815	0.00179533	0.0346187	1012	tags=45%, list=7%, signal=42%	Eif5a/Mettl16/Larp7/Ddx39b/Lsm4
BP	DW	GO:0051005	negative regulation of lipoprotein lipase activity	5	-0.928842	-1.84803	0.00205339	0.0346187	153	tags=100%, list=1%, signal=99%	Angptl4/Angptl3/Hdac9/Sort1
BP	UP	GO:0051607	defense response to virus	194	0.429517	1.84768	0.0013986	0.0346187	2360	tags=36%, list=17%, signal=30%	Zbp1/Mmp12/Rsad2/Ripk3/Ddx21/Il33/Acod1/Bst2/Polr3d/Ifitm3/Ifit1/Phb2/C1qbp/Oas1a/Cxcl10/Ifitm1/Eif2ak2/Apobec1/Il12b/Dhx58/Isg15/Riok3/Ifitm2/Irf7/Gpatch3/Pycard/Oasl1/Itgax/Trex1/G3bp1/Zc3hav1/Ddx1/Plscr1/Zc3h12a/Trim25/Cd86/Exosc4/Atg7/Nploc4/Mlkl/Cgas/Oas3/Bcl2/Phb/Ddx41/Ifih1/Ilf3/Tarbp2/Polr3c/Ifit3/Polr3e/Slfn8/Oas1g/Ccl5/Dicer1/Slfn9/Il1b/Stat2/Ifit2/Samhd1/Polr3g/Ticam1/Ttc4/Parp9/Ufd1/Z…
MF	UP	GO:0042288	MHC class I protein binding	16	0.676782	1.8467	0.00540541	0.0403646	1782	tags=50%, list=13%, signal=44%	Cd244a/Vcp/Pilra/Tubb5/Pdia3/Pilrb1/Pilrb2/Tap1
BP	UP	GO:0002092	positive regulation of receptor internalization	24	0.60961	1.84646	0.00346021	0.0347285	850	tags=17%, list=6%, signal=16%	Dab2/Sele/Cd63/Dtnbp1
BP	DW	GO:0014051	gamma-aminobutyric acid secretion	17	-0.638423	-1.84627	0.00226244	0.0346187	4219	tags=71%, list=31%, signal=49%	Hrh3/Grik1/Slc6a1/Htr1a/Sv2a/Htr6/Pak1/Htr1b/Apba1/Gabbr1/P2rx7/Cacnb4
CC	UP	GO:0036464	cytoplasmic ribonucleoprotein granule	183	0.430834	1.84612	0.00142248	0.0346187	2867	tags=39%, list=21%, signal=31%	Zc3h12d/Vcp/Ckap4/Zfp36/Slc39a2/Psma4/Psmc3/Ncl/Pabpc4/Smn1/Kpna2/Actb/Larp1/Ybx1/Tubb5/Piwil2/Psmc2/Eif2s1/Nsun2/Kpnb1/Ago2/Rpl28/Top1/Lsm4/G3bp1/Ddx19b/Htt/Nfkbiz/Ddx1/Rps6/Zc3h12a/Eif4e/Mcrip2/Trim25/Atxn2l/Rpl6/Noct/Ddx19a/Caprin1/Iqgap1/Samd4b/Rplp0/Polr2d/Khsrp/Hnrnpa2b1/Cnot9/Limd1/Psma2/Sqstm1/Psma6/Larp4b/Larp4/Tnrc6a/Lsm2/Hnrnpu/Dis3l2/Sarnp/Rock1/Carhsp1/Mex3a/Dhx9/Nufip2/Upf2/Cdk9/Lig…
BP	UP	GO:0006402	mRNA catabolic process	188	0.429697	1.84415	0.00141443	0.0346187	3510	tags=47%, list=26%, signal=36%	Zc3h12d/Zfp36/Tbrg4/Etf1/Pabpc4/Npm1/Mrto4/Larp1/Ybx1/Mlh1/Vim/Apobec1/Exosc2/Mapkapk2/Mettl16/Secisbp2/Rnps1/Myd88/Tardbp/Syncrip/Ago2/Rbm8a/Pelo/Ptbp1/Lsm4/Hnrnpd/Lsm7/Zc3hav1/Exosc3/Zc3h12a/Slc11a1/Exosc10/Hnrnpm/Exosc4/Ssb/Noct/Cnot10/Samd4b/Csde1/Polr2d/Khsrp/Apex1/Cnot9/Tent4a/Dicer1/Tnrc6a/Lsm2/Exosc9/Hnrnpu/Pnpt1/Taf15/Dis3l2/Smg1/Pde12/Tent5c/Exosc5/Rock1/Smg5/Carhsp1/Tirap/Upf1/Skiv2l/D…
BP	UP	GO:0002446	neutrophil mediated immunity	26	0.595772	1.84397	0.0034188	0.0346187	424	tags=23%, list=3%, signal=22%	Cd300lb/Trem1/Arg1/Trem3/Wdr1/Stx11
BP	UP	GO:0009163	nucleoside biosynthetic process	18	0.653285	1.84372	0.00533808	0.0400761	806	tags=39%, list=6%, signal=37%	Aprt/Impdh2/Nme1/Ak1/Mtap/Nme6/Nme2
BP	UP	GO:0042451	purine nucleoside biosynthetic process	18	0.653285	1.84372	0.00533808	0.0400761	806	tags=39%, list=6%, signal=37%	Aprt/Impdh2/Nme1/Ak1/Mtap/Nme6/Nme2
BP	UP	GO:0042455	ribonucleoside biosynthetic process	18	0.653285	1.84372	0.00533808	0.0400761	806	tags=39%, list=6%, signal=37%	Aprt/Impdh2/Nme1/Ak1/Mtap/Nme6/Nme2
BP	UP	GO:0046129	purine ribonucleoside biosynthetic process	18	0.653285	1.84372	0.00533808	0.0400761	806	tags=39%, list=6%, signal=37%	Aprt/Impdh2/Nme1/Ak1/Mtap/Nme6/Nme2
BP	UP	GO:0036498	IRE1-mediated unfolded protein response	12	0.73524	1.84354	0.00372439	0.0349131	2185	tags=58%, list=16%, signal=49%	Pdia6/Hspa5/Cops5/Ptpn1/Ficd/Bfar/Ern1
BP	UP	GO:0001781	neutrophil apoptotic process	11	0.741389	1.84235	0.00179533	0.0346187	1407	tags=45%, list=10%, signal=41%	Hcar2/Cd44/Slc7a11/Itpkb/Pik3cb
BP	DW	GO:0021814	cell motility involved in cerebral cortex radial glia guided migration	7	-0.822509	-1.8423	0.00206612	0.0346187	1572	tags=86%, list=11%, signal=76%	Sun2/Dab2ip/Syne2/Sun1/Srgap2/P2ry12
CC	UP	GO:0005686	U2 snRNP	17	0.662281	1.84189	0.00535714	0.0400761	2425	tags=53%, list=18%, signal=44%	Snrpa1/Snrpd2/Snrpd1/Snrpd3/Sf3a3/Snrpe/Sf3a2/Snrpb/Phf5a
BP	UP	GO:0050900	leukocyte migration	277	0.413725	1.84157	0.00133869	0.0346187	2306	tags=29%, list=17%, signal=24%	Adam8/Lgals3/Ccl2/Spp1/Ccl3/Selp/Sele/Ccl12/Ccl7/Gpr35/Csf1/Tnf/Ccr1/Ripk3/C5ar1/Ccl9/Ch25h/Trem1/Ptger4/Cxcl16/Ccl4/Il33/Cxcl3/Calr/Thbs1/Mif/C3ar1/Trem3/Ednrb/C1qbp/Wdr1/Cxcl10/Pf4/Slamf1/Mmp14/Cd200/Vav3/Myd88/Aimp1/Ccl24/Pycard/Kars/Dysf/Tlr2/Edn1/Cd74/Itgal/S100a8/Serpine1/Dusp1/Rabgef1/Itgb1/S100a9/Myo9b/Ccl11/Pawr/Cxcl13/Coro1a/Itga2b/Rps19/Hsd3b7/Ppib/Bst1/Ccl5/Myo1g/Il1b/Cxcl1/Fer/Slamf8…
MF	DW	GO:0023023	MHC protein complex binding	10	-0.725651	-1.84091	0.00211416	0.0346187	849	tags=50%, list=6%, signal=47%	H2-DMa/Klrd1/H2-Oa/H2-DMb2/H2-Ob
BP	DW	GO:0051954	positive regulation of amine transport	41	-0.506943	-1.84088	0.0025974	0.0346187	4048	tags=61%, list=30%, signal=43%	Grik1/Slc6a1/Rtn4/Arl6ip1/Kcnb1/Npy2r/Nr3c1/Vip/Htr6/Stxbp1/Slc12a2/Oprk1/Grin2b/Pcp4/Nat8l/Gabbr1/Dpysl2/Stx1a/P2rx7/Syt1/Syt4/Pink1/Cck/Cxcl12/Slc38a3
MF	DW	GO:0016247	channel regulator activity	111	-0.418737	-1.84036	0.00296736	0.0346187	4268	tags=59%, list=31%, signal=41%	Kcnab1/Kcnmb4/Kcnmb2/Kcnab3/Cacnb3/Gpld1/Cacng8/Amigo1/Arpp19/Kcnab2/Sumo1/Grm3/Dpp6/Kcns1/Grm7/Grm2/Kcnk2/Scn1b/Lynx1/Nrxn2/Chrna7/Cnih3/Inafm2/Wnk2/Pln/Nrxn3/Nedd4/Ank2/Prkcb/Fkbp1b/Cnih2/Prkg1/Scn4b/Cacnb2/Scn3b/Ensa/Stx7/Sgk3/Cacng3/Dlg1/Fgf12/Mcub/Lrrc55/Nrxn1/Stx1a/Fgf14/Fxyd7/Itpr1/Nedd4l/Snta1/Inafm1/Ptpn3/Ywhah/Fxyd6/Kcnip2/Pias3/Atp2b4/Gpd1l/Dpp10/Kcnip4/Scn2b/Abcc9/Cav1/Tspan13/Adrb2
BP	DW	GO:0014061	regulation of norepinephrine secretion	14	-0.662445	-1.84011	0.00218341	0.0346187	3198	tags=57%, list=23%, signal=44%	Chrna7/Kcnb1/Crh/P2ry1/Stx1a/Ptgs1/Ptger3/P2ry12
BP	DW	GO:0048243	norepinephrine secretion	14	-0.662445	-1.84011	0.00218341	0.0346187	3198	tags=57%, list=23%, signal=44%	Chrna7/Kcnb1/Crh/P2ry1/Stx1a/Ptgs1/Ptger3/P2ry12
BP	UP	GO:0009617	response to bacterium	423	0.394444	1.83862	0.0012285	0.0346187	2209	tags=27%, list=16%, signal=23%	Lpl/Ccl2/Ifi211/Cd36/Adamts4/Ccl12/Cd14/AA467197/Sbno2/Cd300lb/Tnf/Lilrb4a/Mt2/Adamts9/Clec4d/Ifi204/C5ar1/Trem1/Fgr/Ptger4/Cxcl16/Tnfrsf11a/Ifi205/Slfn2/Acod1/Saa3/Cxcl3/Zfp36/Fcgr4/Mif/Tnip2/Cd180/Trem3/Ednrb/Ncl/Ifit1/Rgs1/Gas2l3/Cxcl10/Mlh1/Eif2ak2/Pf4/Ptgs2/Litaf/Vim/Il12b/Dhx58/Tnfsf8/Isg15/Cd274/Tnip3/Abca1/Bcl3/Mapkapk2/Tlr1/Myd88/Chd7/Cdk4/Serpina3f/Pycard/Clec4e/Serpina3n/Tlr2/Adm/Fabp4…
BP	UP	GO:0071025	RNA surveillance	14	0.699473	1.8384	0.00183824	0.0346187	3285	tags=64%, list=24%, signal=49%	Exosc2/Pelo/Exosc3/Exosc10/Exosc4/Exosc9/Exosc5/Exosc8/Exosc7
BP	UP	GO:0072599	establishment of protein localization to endoplasmic reticulum	38	0.548864	1.83804	0.00327332	0.0346187	3376	tags=55%, list=25%, signal=42%	Hspa5/Srp54c/Sec61a1/Sec61g/Srp72/Srprb/Tram2/Sec63/Sec61b/Srp54a/Folr2/Get3/Srp68/Srpr/Spcs2/Spcs3/Chmp4b/Folr1/Srp19/Pmm2/Rab10
MF	UP	GO:0031727	CCR2 chemokine receptor binding	5	0.93618	1.83793	0.00194175	0.0346187	42	tags=60%, list=0%, signal=60%	Ccl2/Ccl12/Ccl7
BP	UP	GO:0035634	response to stilbenoid	8	0.817846	1.83759	0.00186916	0.0346187	1594	tags=50%, list=12%, signal=44%	Cd36/Saa3/Usp18/Ifit3
BP	UP	GO:0097006	regulation of plasma lipoprotein particle levels	48	0.520849	1.83633	0.00324675	0.0346187	1637	tags=25%, list=12%, signal=22%	Lpl/Msr1/Cd36/Ehd1/Abca1/Anxa2/Plagl2/Soat2/Apob/Ldlrap1/Soat1/Khsrp
BP	UP	GO:0009303	rRNA transcription	29	0.580356	1.83574	0.00502513	0.0395737	1879	tags=52%, list=14%, signal=45%	Polr1e/Ncl/Npm1/Pwp1/Macroh2a1/Polr1b/Npm3/Polr1a/Top1/Mars1/Tcof1/Smarca4/Pih1d1/Nol11/Ddx11
BP	UP	GO:0002366	leukocyte activation involved in immune response	203	0.425147	1.83535	0.00140252	0.0346187	2048	tags=26%, list=15%, signal=23%	Lgals3/Milr1/Hmox1/Sbno2/Hspd1/Clec4d/Cd244a/Fgr/Ptger4/Il4ra/Psen2/Il33/Ung/Stat3/Lat2/Cd180/Mlh1/Stx11/Bcl6/Slamf1/Gadd45g/Il12b/Bcl3/Pycard/Kars/Clec4e/Dysf/Cd74/Sphk2/Trex1/Itgal/Batf/Lcp1/Nsd2/Nfkbiz/Rps6/Exosc3/Zc3h12a/Slc11a1/Tnfaip3/Stxbp2/Apbb1ip/Rabgef1/Msh6/Pi4k2a/Coro1a/Jak3/Snap23/Dll1/Thoc1/Fer/Stx4a/Ada/Ticam1
CC	UP	GO:0031390	Ctf18 RFC-like complex	8	0.816764	1.83516	0.00186916	0.0346187	2148	tags=75%, list=16%, signal=63%	Rfc3/Rfc5/Rfc4/Dscc1/Ddx11/Rfc2
BP	DW	GO:0051121	hepoxilin metabolic process	7	-0.819314	-1.83515	0.00206612	0.0346187	789	tags=71%, list=6%, signal=67%	Alox12/Alox5/Alox12b/Gstm2/Gstm7
BP	DW	GO:0051122	hepoxilin biosynthetic process	7	-0.819314	-1.83515	0.00206612	0.0346187	789	tags=71%, list=6%, signal=67%	Alox12/Alox5/Alox12b/Gstm2/Gstm7
BP	UP	GO:0071624	positive regulation of granulocyte chemotaxis	21	0.631901	1.83457	0.00361664	0.0347285	2616	tags=43%, list=19%, signal=35%	C5ar1/C3ar1/C1qbp/Dysf/Edn1/Cd74/Il1b/Tirap/Dnm1l
BP	UP	GO:0090023	positive regulation of neutrophil chemotaxis	21	0.631901	1.83457	0.00361664	0.0347285	2616	tags=43%, list=19%, signal=35%	C5ar1/C3ar1/C1qbp/Dysf/Edn1/Cd74/Il1b/Tirap/Dnm1l
BP	UP	GO:0061077	chaperone-mediated protein folding	52	0.5094	1.83437	0.00312989	0.0346187	2177	tags=35%, list=16%, signal=29%	Hspa9/Cct2/Hspa5/Hspa1a/Hspa1b/Pdcd5/Pdia4/Hsph1/Cd74/Ero1a/Hspe1/Ppid/Fkbp1a/Tor2a/Tor1b/Hspa1l/Hspa8/Ptges3
CC	DW	GO:0098878	neurotransmitter receptor complex	51	-0.484024	-1.83399	0.0027027	0.0346187	4454	tags=61%, list=33%, signal=41%	Grin3a/Ptk2b/Cacng8/Grik1/Shank2/Shank1/Lrrc7/Cnih3/Dlg4/Grin1/Dlgap3/Gria1/Cnih2/Olfm1/Shisa9/Gria4/Nlgn1/Grin2a/Cacng3/Dlg2/Abhd6/Grik4/Grin2b/Olfm3/Dlg1/Grik2/Olfm2/Cpt1c/Lrrtm4/Nrn1/Gria2
BP	UP	GO:0019915	lipid storage	70	0.484186	1.83365	0.00315457	0.0346187	1584	tags=23%, list=12%, signal=20%	Lpl/Msr1/Plin2/Cd36/Tnf/Ehd1/Ikbke/Enpp1/Dysf/Ptpn2/Apob/Zc3h12a/Hilpda/Ttc39b/Soat1/Fitm2
MF	DW	GO:0045296	cadherin binding	61	-0.460199	-1.83028	0.00263158	0.0346187	3012	tags=36%, list=22%, signal=28%	Nos2/Ptprb/Ctnna2/Cdh13/Ank3/Cdh20/Cdh9/Cd2ap/Cdh10/Cdh26/Olfm4/Cdk5r1/Prom1/Cdh7/Ndrg1/Cdh11/Numb/Cdh12/Jup/Ctnnal1/Cdh23/Ptpro
BP	DW	GO:0014067	negative regulation of phosphatidylinositol 3-kinase signaling	12	-0.689598	-1.8299	0.00215054	0.0346187	1491	tags=42%, list=11%, signal=37%	Stambp/Dab2ip/Slc9a3r2/Serpine2/Pik3ip1
BP	UP	GO:0002263	cell activation involved in immune response	207	0.420996	1.82906	0.00137174	0.0346187	2048	tags=26%, list=15%, signal=22%	Lgals3/Milr1/Hmox1/Sbno2/Hspd1/Clec4d/Cd244a/Fgr/Ptger4/Il4ra/Psen2/Il33/Ung/Stat3/Lat2/Cd180/Mlh1/Stx11/Bcl6/Slamf1/Gadd45g/Il12b/Bcl3/Pycard/Kars/Clec4e/Dysf/Cd74/Sphk2/Trex1/Itgal/Batf/Lcp1/Nsd2/Nfkbiz/Rps6/Exosc3/Zc3h12a/Slc11a1/Tnfaip3/Stxbp2/Apbb1ip/Rabgef1/Msh6/Pi4k2a/Coro1a/Jak3/Snap23/Dll1/Thoc1/Fer/Stx4a/Ada/Ticam1
BP	UP	GO:0022616	DNA strand elongation	18	0.647959	1.82869	0.00533808	0.0400761	2544	tags=61%, list=19%, signal=50%	Gins1/Mcm4/Mcm3/Mcm7/Pold2/Pcna/Lig1/Lig3/Pole/Mre11a/Pole3
BP	UP	GO:0001832	blastocyst growth	26	0.59069	1.82824	0.00512821	0.0399037	3530	tags=54%, list=26%, signal=40%	Gins1/Hbegf/Chek1/Pelo/Smarca4/Cops2/Dicer1/Igf1/Ncapg2/Zpr1/Ndel1/Ints1/Rad51b/Ctr9
BP	UP	GO:0009615	response to virus	229	0.416117	1.82717	0.0013624	0.0346187	2360	tags=34%, list=17%, signal=29%	Tnf/Zbp1/Mmp12/Rsad2/Ripk3/Ddx21/Il33/Acod1/Bst2/Polr3d/Ifitm3/Ifit1/Phb2/C1qbp/Oas1a/Cxcl10/Ifitm1/Eif2ak2/Ikbke/Apobec1/Il12b/Dhx58/Isg15/Riok3/Ifitm2/Bcl3/Irf7/Myd88/Gpatch3/Pycard/Oasl1/Mapk11/Itgax/Trex1/G3bp1/Zc3hav1/Ddx1/Plscr1/Ifi27l2a/Zc3h12a/Trim25/Cd86/Exosc4/Atg7/Nploc4/Mlkl/Cgas/Oas3/Bcl2/Phb/Ddx41/Ifih1/Ilf3/Tarbp2/Polr3c/Ifit3/Polr3e/Lcn2/Rrp1b/Slfn8/Oas1g/Ccl5/Dicer1/Slfn9/Il1b/St…
CC	DW	GO:0016327	apicolateral plasma membrane	17	-0.631771	-1.82703	0.00226244	0.0346187	3356	tags=53%, list=24%, signal=40%	Rasgrf1/Tjp1/Prickle2/Cldn5/Cldn6/Palm/Fzd6/Ocln/Jup
BP	UP	GO:0006925	inflammatory cell apoptotic process	22	0.617108	1.82698	0.00353357	0.0347285	2243	tags=45%, list=16%, signal=38%	Hcar2/Cd44/Plekho2/Tcp1/Slc7a11/Itpkb/Pik3cb/Ccl5/Fcgr2b/Zmpste24
BP	DW	GO:0006813	potassium ion transport	185	-0.383043	-1.82622	0.00343643	0.0347285	3252	tags=39%, list=24%, signal=31%	Casq2/Kcns3/Kcnn3/Kcnh1/Slc9a1/Kcnb1/Kcnc3/Kcnc1/Wnk2/Vip/Adcyap1/Kcnq3/Atp1b1/Kcnt1/Kcnk1/Kcnc4/Ank2/Slc24a2/Kcnh5/Ank3/Slc12a5/Kcnj4/Kcna2/Kcnh6/Rgs7/Kcnma1/Htr2a/Prkg1/Hcn1/Slc12a2/Trem2/Neto2/Slc9a2/Oprk1/Tmem38a/Akap7/Dlg1/Kcnh3/Lrrc55/Slc24a4/Kcnk4/Slc1a3/Nedd4l/Vamp2/Kcnn2/Kcnb2/Kcnj3/Akap6/Kcnv1/Kcnj16/Kcnq5/Kcnk12/Kcnip2/Kcnc2/Kcnh7/Dpp10/Agrn/Rgs4/Slc12a6/Nalcn/Kcnt2/Kcnip4/Hbp1/Abcc9/E…
BP	UP	GO:0007059	chromosome segregation	258	0.413662	1.82604	0.00135135	0.0346187	3083	tags=35%, list=23%, signal=28%	Cdt1/Nup62/Kif2c/Rrs1/Spdl1/Phb2/Rcc1/Banf1/Mlh1/Ran/Rad18/Macroh2a1/Cdc6/Nek6/Fen1/Smc2/Kif22/Top2a/Naa50/Kpnb1/Pinx1/Bub1b/Ntmt1/Nup43/Cdca5/Cenph/Top1/Spc25/Ndc1/Nsmce2/Ciao2b/Actr3/Trip13/Anapc15/Brip1/Ect2/Sfpq/Hormad1/Dscc1/Aurkb/Pmf1/Chmp2a/Gem/Tacc3/Tpr/Fancm/Lats1/Mms19/Rcc2/Ddx11/Csnk2a2/Cenpn/Eme1/Msto1/Smc5/Ino80/Smc4/Cdca8/Ciao2a/Hnrnpu/Tubg1/Dis3l2/Tlk2/Ncapg2/Xrcc3/Bag6/Arl8a/Ndc80…
MF	DW	GO:0022843	voltage-gated cation channel activity	112	-0.414866	-1.82576	0.00297619	0.0346187	4743	tags=64%, list=35%, signal=42%	Kcnj11/Kcnab1/Hvcn1/Kcnj14/Kcnab3/Cacnb3/Grin3a/Cacnb1/Cacna1c/Cacna2d2/Kcnj12/Ptk2b/Kcnj6/Cacng8/Cacna1g/Kcnab2/Grik1/Kcns1/Cacna2d3/Kcnq2/Grm7/Kcnk2/Itgav/Kcna4/Kcnh4/Ryr1/Kcnk9/Kcns3/Kcnh1/Kcnb1/Kcnc3/Kcnc1/Grin1/Tspoap1/Kcnq3/Kcnt1/Kcnk1/Cacna1b/Kcnc4/Ncs1/Htr1b/Kcnh5/Kcnj4/Cdk5/Kcna2/Kcnh6/Kcnma1/Hcn1/Cacna1i/Cacnb2/Grin2a/Cacng3/Grin2b/Tpcn1/Kcnh3/Lrrc55/Cacna1e/Cnr1/Kcnb2/Snap25/Kcnj3/Kcnv…
BP	DW	GO:0030514	negative regulation of BMP signaling pathway	40	-0.50056	-1.82502	0.00507614	0.0397958	3384	tags=42%, list=25%, signal=32%	Dand5/Spg20/Grem2/Bmper/Nbl1/Chrd/Twsg1/Lemd3/Sostdc1/Tcf7l2/Wnt5a/Ski/Skil/Abl1/Sorl1/Cav1/Tob1
CC	UP	GO:0035145	exon-exon junction complex	19	0.64073	1.82501	0.00531915	0.0400761	3342	tags=68%, list=24%, signal=52%	Rbm8a/Acin1/Pnn/Srsf1/Upf1/Sap18/Upf2/Eif4a3/Sap18b/Pym1/Magohb/R3hcc1l/R3hcc1
CC	UP	GO:0008180	COP9 signalosome	30	0.573165	1.82454	0.005	0.0394587	2109	tags=40%, list=15%, signal=34%	Hspa5/Hspa1a/Hspa1b/Cops5/Hsp90ab1/Stoml2/Myh9/Cops6/Cops4/Cops2/Basp1/Hspa1l
BP	UP	GO:0006913	nucleocytoplasmic transport	276	0.409634	1.82435	0.00133511	0.0346187	3339	tags=39%, list=24%, signal=30%	Ddx39a/Cd36/Mmp12/Hspa9/Nup62/Ipo4/Calr/Rrs1/Mdfic/Stat3/Hsp90ab1/Heatr3/Phb2/Eif5a/Cfl1/Kpna2/Npm1/Sdad1/Nup93/Ier3/Ltv1/Ptgs2/Eif6/Ipo5/Ufm1/Ran/Lmna/Hsp90aa1/Nsun2/Mlx/Nup50/Bag3/Cdk1/Kpnb1/Tardbp/Nup54/Ddx39b/Rangrf/Ddx19b/Txn1/Tnpo3/Nupl2/Zc3h12a/Abce1/Ywhae/Ssb/Xpo1/Ect2/Thoc6/Ddx19a/Med1/Thoc5/Rae1/Nup188/Nup160/Polr2d/Hnrnpa2b1/Thoc3/Tpr/Trim28/Kpna6/Nup98/Thoc1/Ranbp2/Sem1/Xpo5/Eny2/Nop9…
BP	UP	GO:0051169	nuclear transport	276	0.409634	1.82435	0.00133511	0.0346187	3339	tags=39%, list=24%, signal=30%	Ddx39a/Cd36/Mmp12/Hspa9/Nup62/Ipo4/Calr/Rrs1/Mdfic/Stat3/Hsp90ab1/Heatr3/Phb2/Eif5a/Cfl1/Kpna2/Npm1/Sdad1/Nup93/Ier3/Ltv1/Ptgs2/Eif6/Ipo5/Ufm1/Ran/Lmna/Hsp90aa1/Nsun2/Mlx/Nup50/Bag3/Cdk1/Kpnb1/Tardbp/Nup54/Ddx39b/Rangrf/Ddx19b/Txn1/Tnpo3/Nupl2/Zc3h12a/Abce1/Ywhae/Ssb/Xpo1/Ect2/Thoc6/Ddx19a/Med1/Thoc5/Rae1/Nup188/Nup160/Polr2d/Hnrnpa2b1/Thoc3/Tpr/Trim28/Kpna6/Nup98/Thoc1/Ranbp2/Sem1/Xpo5/Eny2/Nop9…
BP	DW	GO:0035641	locomotory exploration behavior	16	-0.638316	-1.8243	0.00223714	0.0346187	3735	tags=75%, list=27%, signal=55%	Nlgn2/Atp1a2/Crhr1/Dlg4/Prkce/Apoe/Lrrk2/Tnr/Lsamp/Crh/Slc4a10/Dpp4
CC	DW	GO:0044327	dendritic spine head	16	-0.638101	-1.82368	0.00223714	0.0346187	2188	tags=56%, list=16%, signal=47%	Hpca/Nrgn/Rgs7bp/Syne1/Drd1/Dnm3/Srgap2/Gper1/Dnm1
BP	UP	GO:0002828	regulation of type 2 immune response	25	0.595009	1.82297	0.00341297	0.0346187	886	tags=24%, list=6%, signal=22%	Rsad2/Il4ra/Il33/Arg1/Bcl6/Cd74
BP	UP	GO:0060326	cell chemotaxis	232	0.415199	1.82186	0.00136612	0.0346187	2249	tags=28%, list=16%, signal=23%	Adam8/Lgals3/Ccl2/Spp1/Ccl3/Ccl12/Ccl7/Gpr35/Csf1/Ccr1/C5ar1/Ccl9/Ch25h/Trem1/Cxcl16/Ccl4/Saa3/Cxcl3/Calr/Thbs1/Mif/C3ar1/Trem3/Ednrb/C1qbp/Cxcl10/Hbegf/Pf4/Cxcr6/Slamf1/Vav3/Ccl24/Kars/Dysf/Edn1/Cd74/Fgf2/S100a8/Serpine1/Dusp1/Abcc1/S100a9/Myo9b/Ccl11/Met/Cxcr4/Cxcl13/Hgf/Coro1a/Rps19/Hsd3b7/Ppib/Bst1/Ccl5/Il1b/Cxcl1/Slamf8/Vav1/Ackr3/Nup85/Pgf/Stap1/P2rx4/Pdgfb
CC	UP	GO:0010494	cytoplasmic stress granule	56	0.50088	1.82178	0.00317965	0.0346187	1788	tags=36%, list=13%, signal=31%	Vcp/Zfp36/Pabpc4/Kpna2/Larp1/Ybx1/Eif2s1/Kpnb1/G3bp1/Ddx19b/Ddx1/Eif4e/Mcrip2/Trim25/Atxn2l/Ddx19a/Caprin1/Khsrp/Larp4b/Larp4
MF	UP	GO:0140296	general transcription initiation factor binding	43	0.526816	1.82168	0.00321543	0.0346187	2202	tags=40%, list=16%, signal=33%	Nop58/Polr1e/Psmc1/Fbl/Psmc2/Psmc5/Znhit6/Naca/Ruvbl2/Ruvbl1/Gtf2f1/Taf13/Ctdp1/Taf11/Hnrnpu/Drap1/Yeats2
BP	UP	GO:0140353	lipid export from cell	38	0.543735	1.82086	0.00490998	0.0391937	1992	tags=29%, list=15%, signal=25%	Dab2/Spp1/Tnfrsf11a/Mif/P2ry2/Edn1/Ptges/Nucb2/Igfbp3/Il1b/Pla2g4a
MF	UP	GO:0034062	5'-3' RNA polymerase activity	37	0.545782	1.8208	0.00486224	0.0391937	2261	tags=35%, list=17%, signal=29%	Polr1e/Polr3d/Prim1/Polr2f/Polr1b/Polr1a/Polr3c/Polr2d/Polr3e/Polr2i/Polr3g/Polr1d/Polr2a
MF	UP	GO:0097747	RNA polymerase activity	37	0.545782	1.8208	0.00486224	0.0391937	2261	tags=35%, list=17%, signal=29%	Polr1e/Polr3d/Prim1/Polr2f/Polr1b/Polr1a/Polr3c/Polr2d/Polr3e/Polr2i/Polr3g/Polr1d/Polr2a
BP	UP	GO:0043628	ncRNA 3'-end processing	36	0.550496	1.82051	0.00490196	0.0391937	3329	tags=56%, list=24%, signal=42%	Fbl/Exosc2/Larp7/Ints2/Ints14/Exosc3/Usb1/Exosc10/Exosc4/Ssb/Eri1/Tent4a/Elac2/Exosc9/Exosc5/Ints5/Ints1/Exosc8/Exosc7/Ints7
BP	UP	GO:0042790	nucleolar large rRNA transcription by RNA polymerase I	18	0.644991	1.82032	0.00533808	0.0400761	2766	tags=67%, list=20%, signal=53%	Polr1e/Ncl/Pwp1/Macroh2a1/Mars1/Tcof1/Smarca4/Pih1d1/Nol11/Ddx11/Smarcb1/Ippk
MF	DW	GO:0015459	potassium channel regulator activity	37	-0.516244	-1.81882	0.0025974	0.0346187	4839	tags=70%, list=35%, signal=46%	Prkcz/Kcnab1/Kcnmb4/Kcnmb2/Kcnab3/Amigo1/Arpp19/Kcnab2/Sumo1/Dpp6/Kcns1/Kcnk2/Wnk2/Ank2/Ensa/Sgk3/Dlg1/Lrrc55/Nedd4l/Kcnip2/Pias3/Dpp10/Kcnip4/Abcc9/Cav1/Adrb2
BP	DW	GO:0098815	modulation of excitatory postsynaptic potential	54	-0.473566	-1.81839	0.00274725	0.0346187	5120	tags=67%, list=37%, signal=42%	Mtmr2/Cux2/Zmynd8/Prkcz/Igsf11/Cacnb3/Slc8a2/Ptk2b/Dmpk/Celf4/Baiap2/Shank2/Shank1/Pten/Nlgn2/Neto1/Chrna7/Dlg4/Npy2r/Bscl2/Grin1/Tmem108/Rims1/Lrrk2/Rims2/Nlgn1/Stx1b/Grin2a/Tmem25/Gsk3b/Syne1/Nrxn1/Stx1a/Prkn/Rgs4/Adrb2
BP	UP	GO:0051973	positive regulation of telomerase activity	30	0.57119	1.81825	0.005	0.0394587	2866	tags=47%, list=21%, signal=37%	Cct2/Hsp90ab1/Tcp1/Hsp90aa1/Cct4/Nvl/Myc/Hnrnpd/Aurkb/Hnrnpa2b1/Ptges3/Pnkp/Mapkapk5/Naf1
BP	UP	GO:0016226	iron-sulfur cluster assembly	21	0.626254	1.81817	0.00361664	0.0347285	2371	tags=57%, list=17%, signal=47%	Bola2/Hspa9/Glrx3/Fxn/Nubp1/Ciao2b/Nubp2/Ciapin1/Mms19/Isca2/Ciao2a/Nubpl
BP	UP	GO:0031163	metallo-sulfur cluster assembly	21	0.626254	1.81817	0.00361664	0.0347285	2371	tags=57%, list=17%, signal=47%	Bola2/Hspa9/Glrx3/Fxn/Nubp1/Ciao2b/Nubp2/Ciapin1/Mms19/Isca2/Ciao2a/Nubpl
BP	UP	GO:0000050	urea cycle	7	0.84453	1.81801	0.003861	0.0355933	2023	tags=71%, list=15%, signal=61%	Ass1/Arg1/Htt/Asl/Fh1
BP	UP	GO:0019627	urea metabolic process	7	0.84453	1.81801	0.003861	0.0355933	2023	tags=71%, list=15%, signal=61%	Ass1/Arg1/Htt/Asl/Fh1
MF	UP	GO:0031369	translation initiation factor binding	33	0.560534	1.81798	0.00491803	0.0392204	2262	tags=42%, list=17%, signal=36%	Eif3c/Eif3b/Eif4g1/Eif4ebp1/Larp1/Eif2s2/Eif2b4/Eif4e/Polr2d/Eif2b5/Rps19/Eif4ebp3/Eif5/Zpr1
BP	DW	GO:1904889	regulation of excitatory synapse assembly	17	-0.628275	-1.81692	0.00226244	0.0346187	3751	tags=59%, list=27%, signal=43%	Nptx1/Lrrc4b/Sipa1l1/Vstm5/Ptprd/Ptprs/Lrrtm2/Nrxn1/Lrfn1/Ntrk3
MF	UP	GO:0050840	extracellular matrix binding	51	0.506289	1.81625	0.00474684	0.0391937	1167	tags=22%, list=9%, signal=20%	Lgals3/Spp1/Tgfbi/Ccn1/Thbs1/Nid1/Ncl/Anxa2/Rpsa/Adam9/Adamts5
BP	DW	GO:0050808	synapse organization	418	-0.346887	-1.8156	0.00497512	0.0393369	4156	tags=49%, list=30%, signal=35%	Gphn/Arhgap33/Nectin1/Kif1a/Prrt1/Tiam1/Ppfia2/Rapgef4/Ppfia3/Slc6a1/Chchd10/Pik3r1/Get1/Adgrl1/Wasf2/Lrrn1/Nefl/Baiap2/Clstn3/Shank2/Shank1/Adgrb2/Nrcam/Pten/Six4/Neurod2/Nptx1/Nlgn2/Arhgap22/Rph3a/Cdh8/Gabrb2/Adam10/Nrxn2/C1qc/Lrrc4/Kalrn/Gap43/Epha7/Cttnbp2/Lrrc4b/Nptn/C1qa/Rims3/Dock10/Ngef/Arc/Chrna7/Htr1a/Epha5/Pclo/Ky/Crkl/Dlg4/Sncb/Nfia/Bsn/Cntnap4/Grin1/Apbb1/Tmem108/Igsf21/Sipa1l1/Nptxr…
MF	DW	GO:0016917	GABA receptor activity	14	-0.653565	-1.81544	0.00436681	0.0377665	4175	tags=79%, list=30%, signal=55%	Gabbr2/Gabrb1/Gabrb2/Gabrg3/Gabrd/Gabbr1/Gabra5/Gabrg2/Gabrb3/Gabra4/Gabra1
CC	DW	GO:1902710	GABA receptor complex	14	-0.653565	-1.81544	0.00436681	0.0377665	4175	tags=79%, list=30%, signal=55%	Gabbr2/Gabrb1/Gabrb2/Gabrg3/Gabrd/Gabbr1/Gabra5/Gabrg2/Gabrb3/Gabra4/Gabra1
CC	UP	GO:0035770	ribonucleoprotein granule	194	0.421947	1.81512	0.0013986	0.0346187	2867	tags=37%, list=21%, signal=30%	Zc3h12d/Vcp/Ckap4/Zfp36/Slc39a2/Psma4/Psmc3/Ncl/Pabpc4/Smn1/Kpna2/Actb/Larp1/Ybx1/Tubb5/Piwil2/Psmc2/Eif2s1/Nsun2/Kpnb1/Ago2/Rpl28/Hnrnpa3/Top1/Lsm4/G3bp1/Ddx19b/Htt/Nfkbiz/Ddx1/Rps6/Zc3h12a/Eif4e/Mcrip2/Trim25/Atxn2l/Rpl6/Noct/Ddx19a/Caprin1/Iqgap1/Samd4b/Rplp0/Polr2d/Khsrp/Hnrnpa2b1/Cnot9/Limd1/Psma2/Sqstm1/Psma6/Larp4b/Larp4/Tnrc6a/Lsm2/Hnrnpl/Hnrnpu/Dis3l2/Sarnp/Rock1/Carhsp1/Mex3a/Dhx9/Nufip…
MF	DW	GO:0017080	sodium channel regulator activity	27	-0.546937	-1.81499	0.00485437	0.0391937	2306	tags=52%, list=17%, signal=43%	Nedd4/Scn4b/Scn3b/Fgf12/Fgf14/Fxyd7/Nedd4l/Snta1/Ptpn3/Ywhah/Fxyd6/Atp2b4/Gpd1l/Scn2b
BP	UP	GO:0042558	pteridine-containing compound metabolic process	28	0.578722	1.81386	0.00337838	0.0346187	1464	tags=32%, list=11%, signal=29%	Mthfd2/Shmt2/Mthfd1/Gart/Atic/Fpgs/Mthfd1l/Shmt1/Tyms
BP	UP	GO:0002690	positive regulation of leukocyte chemotaxis	74	0.472996	1.81334	0.00312012	0.0346187	1108	tags=22%, list=8%, signal=20%	Ccl2/Csf1/Ccr1/C5ar1/Ccl4/Calr/Thbs1/C3ar1/C1qbp/Cxcl10/Slamf1/Kars/Dysf/Edn1/Cd74/Serpine1
BP	DW	GO:0060088	auditory receptor cell stereocilium organization	16	-0.63429	-1.81279	0.00223714	0.0346187	1569	tags=31%, list=11%, signal=28%	Atp2b2/Tprn/Whrn/Clic5/Cdh23
BP	UP	GO:0061082	myeloid leukocyte cytokine production	28	0.578356	1.81272	0.00337838	0.0346187	1123	tags=29%, list=8%, signal=26%	Cd36/Hmox1/Ddx21/Mif/Bcl6/Tlr2/Cd74/Ddx1
BP	UP	GO:1901659	glycosyl compound biosynthetic process	21	0.62432	1.81255	0.00361664	0.0347285	2851	tags=57%, list=21%, signal=45%	Aprt/Impdh2/Nme1/Ak1/Mtap/Nme6/Nme2/Nt5e/Ada/Nme4/Tyw5/Gmps
BP	DW	GO:0034111	negative regulation of homotypic cell-cell adhesion	17	-0.626728	-1.81245	0.00226244	0.0346187	2436	tags=47%, list=18%, signal=39%	Alox12/Prkg1/Map2k1/Sh2b3/Prkcd/Serpine2/Adrb2/Ptger3
BP	UP	GO:0072674	multinuclear osteoclast differentiation	7	0.841785	1.8121	0.003861	0.0355933	116	tags=43%, list=1%, signal=43%	Adam8/Sbno2/Tnfrsf11a
BP	UP	GO:0006458	'de novo' protein folding	35	0.55211	1.81114	0.00490998	0.0391937	2177	tags=40%, list=16%, signal=34%	Hspa9/Cct2/Hspa5/Hspa1a/Hspa1b/Hsph1/Cd74/Ero1a/Hspe1/Tor2a/Tor1b/Hspa1l/Hspa8/Ptges3
BP	UP	GO:0051084	'de novo' posttranslational protein folding	35	0.55211	1.81114	0.00490998	0.0391937	2177	tags=40%, list=16%, signal=34%	Hspa9/Cct2/Hspa5/Hspa1a/Hspa1b/Hsph1/Cd74/Ero1a/Hspe1/Tor2a/Tor1b/Hspa1l/Hspa8/Ptges3
BP	DW	GO:0022029	telencephalon cell migration	62	-0.452952	-1.81099	0.0025974	0.0346187	3150	tags=42%, list=23%, signal=32%	Zmiz1/Bmerb1/Foxg1/Gli3/Slit2/Fut10/Lrp6/Htr6/Lrrk2/Pou3f3/Cdk5/Tnr/Cx3cr1/Sun2/Dab2ip/Syne2/Slit1/Drd1/Lrp8/Cdk5r1/Sun1/Dixdc1/Srgap2/Cxcl12/Adgrg1/P2ry12
BP	DW	GO:0038171	cannabinoid signaling pathway	8	-0.773987	-1.81092	0.00214133	0.0346187	2909	tags=88%, list=21%, signal=69%	Mgll/Abhd6/Daglb/Camk2a/Cnr1/Dagla/Cnr2
BP	UP	GO:0072528	pyrimidine-containing compound biosynthetic process	22	0.611681	1.81092	0.00353357	0.0347285	1546	tags=50%, list=11%, signal=44%	Nme1/Cad/Ctps/Nme6/Nme2/Dctd/Uck2/Shmt1/Dtymk/Tyms/Umps
BP	UP	GO:0000070	mitotic sister chromatid segregation	130	0.437334	1.81074	0.00145349	0.0346187	2786	tags=33%, list=20%, signal=27%	Cdt1/Nup62/Kif2c/Rrs1/Spdl1/Ran/Macroh2a1/Cdc6/Nek6/Smc2/Kif22/Naa50/Kpnb1/Pinx1/Bub1b/Cdca5/Nsmce2/Trip13/Anapc15/Dscc1/Aurkb/Chmp2a/Tacc3/Tpr/Msto1/Smc5/Ino80/Smc4/Cdca8/Hnrnpu/Tubg1/Dis3l2/Ncapg2/Xrcc3/Ndc80/Pds5a/Hira/Cenpe/Slf2/Chmp4b/Racgap1/Mis12/Incenp
BP	UP	GO:0019439	aromatic compound catabolic process	327	0.398357	1.81018	0.00129366	0.0346187	2937	tags=38%, list=21%, signal=31%	Hmox1/Zc3h12d/Dis3/Bax/Vcp/Upp1/Ahcy/Zfp36/Dnph1/Entpd7/Tbrg4/Dera/Etf1/Pop1/Pabpc4/Npm1/Mrto4/Larp1/Blvra/Ybx1/Mlh1/Vim/Enpp1/Apobec1/Exosc2/Snd1/Nsun2/Nudt5/Mapkapk2/Mettl16/Secisbp2/Rnps1/Myd88/Fen1/Itpa/Tardbp/Syncrip/Ago2/Rbm8a/Pelo/Ptbp1/Hint1/Trex1/Lsm4/Hnrnpd/Lsm7/Zc3hav1/Exosc3/Zc3h12a/Slc11a1/Exosc10/Slirp/Hnrnpm/Exosc4/Ssb/Lrpprc/Ddx49/Noct/Cnot10/Samd4b/Csde1/Dis3l/Eri1/Polr2d/Khsrp/A…
CC	UP	GO:0030134	COPII-coated ER to Golgi transport vesicle	49	0.514496	1.81017	0.00493421	0.0392316	2153	tags=37%, list=16%, signal=31%	Sec23b/Sec24d/Sec31a/Sec16a/Uso1/Lman1/Tmed10/Ergic1/Tmed9/Yif1a/Sec13/Ecpas/Tmed1/Yif1b/Tmed5/Sec23ip/Ergic2/Tmed3
BP	UP	GO:0070234	positive regulation of T cell apoptotic process	14	0.688723	1.81014	0.00551471	0.0406706	2220	tags=50%, list=16%, signal=42%	Adam8/Siglec1/Cd274/Pdcd1/Prelid1/Ccl5/Nfkbid
BP	DW	GO:0042417	dopamine metabolic process	27	-0.545465	-1.81011	0.00485437	0.0391937	3180	tags=48%, list=23%, signal=37%	Htr1a/Sncb/Pnkd/Epas1/Pde1b/Grin2a/Tgfb2/Drd1/Nr4a2/Snca/Prkn/Cyp2d22/Ddc
BP	UP	GO:0033029	regulation of neutrophil apoptotic process	9	0.773956	1.81	0.00551471	0.0406706	2167	tags=67%, list=16%, signal=56%	Hcar2/Cd44/Slc7a11/Itpkb/Pik3cb/Fcgr2b
BP	UP	GO:1905523	positive regulation of macrophage migration	27	0.580315	1.8095	0.00338983	0.0346187	796	tags=30%, list=6%, signal=28%	Ccl2/Csf1/C5ar1/Thbs1/C3ar1/Slamf1/Mmp14/Kars
BP	DW	GO:0021799	cerebral cortex radially oriented cell migration	37	-0.513568	-1.80939	0.0025974	0.0346187	3150	tags=54%, list=23%, signal=42%	Pou3f2/Rtn4/Cdk5r2/Zmiz1/Bmerb1/Foxg1/Gli3/Fut10/Pou3f3/Cdk5/Sun2/Dab2ip/Syne2/Lrp8/Cdk5r1/Sun1/Dixdc1/Srgap2/Adgrg1/P2ry12
BP	UP	GO:0032784	regulation of DNA-templated transcription, elongation	45	0.516913	1.80927	0.0048	0.0391937	2763	tags=38%, list=20%, signal=30%	Dab2/Ell2/Wdr43/Ddx39b/Supt16/Leo1/Ccnk/Ezh2/Thoc5/Gtf2f1/Thoc1/Hnrnpu/Setd5/Nelfe/Rnf168/Zfp326/Eloc
BP	UP	GO:0006304	DNA modification	69	0.479641	1.80925	0.00318471	0.0346187	2855	tags=42%, list=21%, signal=33%	Piwil2/Hells/Apobec1/Dnmt3a/Tdg/Prmt7/Bend3/Prmt5/Trex1/Dnmt1/Myc/Exosc3/Exosc4/Ezh2/Usp7/Smarca4/Apex1/Trim28/Dnmt3b/Mphosph8/Parp1/Zmpste24/Exosc5/Alkbh3/Alkbh2/Ascc3/Apobec3/Ddx4/Parp3
BP	UP	GO:0002685	regulation of leukocyte migration	173	0.425227	1.80887	0.00142653	0.0346187	886	tags=17%, list=6%, signal=16%	Adam8/Lgals3/Ccl2/Selp/Sele/Ccl12/Csf1/Ccr1/Ripk3/C5ar1/Ptger4/Ccl4/Il33/Calr/Thbs1/Mif/C3ar1/C1qbp/Cxcl10/Slamf1/Mmp14/Cd200/Myd88/Ccl24/Pycard/Kars/Dysf/Tlr2/Edn1/Cd74
BP	DW	GO:0007274	neuromuscular synaptic transmission	17	-0.625465	-1.8088	0.00452489	0.0386759	4166	tags=65%, list=30%, signal=45%	Rimbp2/Chrna3/Kif1b/Chrm1/Adarb1/Stxbp1/Rab3a/Fchsd2/Etv5/Egr3/Rapsn
CC	UP	GO:0005687	U4 snRNP	10	0.754274	1.80866	0.00378072	0.0351644	2416	tags=80%, list=18%, signal=66%	Snrpd2/Snrpd1/Snrpd3/Ddx39b/Prpf31/Snrpe/Snrpb/Snrpf
CC	DW	GO:0032281	AMPA glutamate receptor complex	26	-0.550973	-1.80821	0.00479616	0.0391937	3170	tags=58%, list=23%, signal=44%	Cnih3/Dlg4/Gria1/Cnih2/Olfm1/Shisa9/Gria4/Cacng3/Abhd6/Olfm3/Olfm2/Cpt1c/Lrrtm4/Nrn1/Gria2
BP	UP	GO:1904407	positive regulation of nitric oxide metabolic process	41	0.529705	1.80792	0.00324149	0.0346187	871	tags=22%, list=6%, signal=21%	Cd36/Tnf/Tmem106a/Ass1/Ptgs2/Ptx3/Hsp90aa1/Sod2/Tlr2
BP	UP	GO:0006909	phagocytosis	183	0.421856	1.80765	0.00142248	0.0346187	2187	tags=25%, list=16%, signal=21%	Ccl2/Msr1/Rab7b/Cd36/Tnf/Fgr/Washc5/Tgm2/Calr/Thbs1/Clec7a/Coro1c/Lyar/Sphk1/Txndc5/Marco/Slamf1/Ptx3/Cd300lf/Abca1/Myd88/Pycard/Dysf/Tlr2/Myh9/Trex1/Itgal/Cln3/Fcgr1/Slc11a1/Rack1/Jmjd6/Atg7/Ncf4/Itgb1/Met/Coro1a/Myo1g/Il1b/Rab20/Vav1/Hspa8/Axl/Fcgr2b/Stap1/Abl2
BP	DW	GO:0046068	cGMP metabolic process	13	-0.664521	-1.80662	0.00214592	0.0346187	3713	tags=79%, list=27%, signal=57%	Nppc/Rora/Pde9a/Pde1a/Pde5a/Atp2b2/Pde2a/Npr2/Gucy1b1/Pde2a/Gucy1a1
BP	UP	GO:1902369	negative regulation of RNA catabolic process	54	0.498089	1.80653	0.0031348	0.0346187	3510	tags=61%, list=26%, signal=46%	Zfp36/Larp1/Ybx1/Apobec1/Nsun2/Mapkapk2/Mettl16/Secisbp2/Myd88/Tardbp/Syncrip/Ptbp1/Hnrnpd/Slc11a1/Slirp/Lrpprc/Noct/Tent4a/Dicer1/Hnrnpu/Taf15/Tent5c/Tirap/Dhx9/Naf1/Pabpc1/Nbas/Hnrnpc/Vegfa/Elavl1/Dnd1/Fus/E2f1
BP	DW	GO:0021795	cerebral cortex cell migration	49	-0.475547	-1.80629	0.00253807	0.0346187	3562	tags=55%, list=26%, signal=41%	Dab1/Pex5/Pou3f2/Rtn4/Cdk5r2/Robo1/Zmiz1/Bmerb1/Foxg1/Gli3/Slit2/Fut10/Lrp6/Htr6/Pou3f3/Cdk5/Cx3cr1/Sun2/Dab2ip/Syne2/Lrp8/Cdk5r1/Sun1/Dixdc1/Srgap2/Adgrg1/P2ry12
MF	DW	GO:0019911	structural constituent of myelin sheath	8	-0.77176	-1.80571	0.00214133	0.0346187	763	tags=38%, list=6%, signal=35%	Mal2/Cmtm8/Pllp
BP	UP	GO:0033120	positive regulation of RNA splicing	37	0.541205	1.80553	0.00486224	0.0391937	2663	tags=46%, list=19%, signal=37%	Ncl/Smn1/Snrnp70/U2af2/Dazap1/Sf3b4/Nup98/Srsf1/Prdx6/Hspa8/Ern1/Tra2a/Polr2a/Zpr1/Rbmxl1/Slc38a2/Eif4a3
BP	UP	GO:0060766	negative regulation of androgen receptor signaling pathway	11	0.726301	1.80485	0.00179533	0.0346187	2122	tags=36%, list=15%, signal=31%	Dab2/Phb/Smarca4/Igf1
BP	DW	GO:0021683	cerebellar granular layer morphogenesis	10	-0.711328	-1.80458	0.00211416	0.0346187	2456	tags=60%, list=18%, signal=49%	Kndc1/Nfix/Atp2b2/Nrxn1/Ulk1/Serpine2
BP	DW	GO:0030859	polarized epithelial cell differentiation	18	-0.612183	-1.80444	0.00909091	0.0531282	3146	tags=44%, list=23%, signal=34%	Ahi1/Camsap3/Ajap1/Wnt5a/Zdhhc7/Foxf1/Numb/Tcf15
BP	UP	GO:2000232	regulation of rRNA processing	13	0.707411	1.80436	0.00373134	0.0349131	1276	tags=46%, list=9%, signal=42%	Ncl/Heatr1/Wdr43/Usp36/Bud23/Riok1
CC	UP	GO:0008250	oligosaccharyltransferase complex	11	0.726077	1.8043	0.00179533	0.0346187	3761	tags=100%, list=27%, signal=73%	Krtcap2/Rpn1/Trex1/Dad1/Stt3b/Tmem258/Rpn2/Ostc/Ddost/Stt3a/Ost4
BP	DW	GO:0050803	regulation of synapse structure or activity	248	-0.36507	-1.80363	0.00374532	0.0349131	3849	tags=52%, list=28%, signal=38%	Lhfpl4/Amigo1/Dmpk/Arhgap33/Nectin1/Kif1a/Tiam1/Ppfia2/Rapgef4/Pik3r1/Adgrl1/Lrrn1/Baiap2/Clstn3/Shank2/Adgrb2/Nrcam/Pten/Six4/Neurod2/Nptx1/Nlgn2/Arhgap22/Cdh8/Adam10/Kalrn/Gap43/Epha7/Cttnbp2/Lrrc4b/Rims3/Ngef/Arc/Chrna7/Crkl/Dlg4/Cntnap4/Grin1/Sipa1l1/Nptxr/Clstn2/Ctnna2/Sorbs1/Stau2/Nedd4/Flrt1/Ephb1/Vstm5/Apoe/Camkv/Lrrk2/Camk2b/Cdk5/Magi2/Ephb2/Shisa7/Cript/Ptprd/Adgrl2/Lrrn3/Sema4d/Asic2/F…
BP	UP	GO:0090329	regulation of DNA-dependent DNA replication	43	0.52151	1.80333	0.00482315	0.0391937	3291	tags=47%, list=24%, signal=35%	Cdt1/Npm1/Rfc3/Stoml2/Timeless/Pcna/Rfc5/Atg7/Rfc4/Dscc1/Lig3/Wdr18/Ino80/Rfc2/Zmpste24/Cdc7/Dbf4/Fgfr1/Tipin/Smarcal1
BP	UP	GO:0042116	macrophage activation	77	0.466315	1.80211	0.00309119	0.0346187	1296	tags=25%, list=9%, signal=22%	Sbno2/Hspd1/Tnf/C5ar1/Tmem106a/Cst7/Il4ra/Il33/Thbs1/Tnip2/Sphk1/Cd200/Tlr1/Kars/Dysf/Tlr2/Trex1/Slc11a1/Jmjd6
MF	UP	GO:0051539	4 iron, 4 sulfur cluster binding	39	0.534855	1.80179	0.00488599	0.0391937	2981	tags=38%, list=22%, signal=30%	Rsad2/Aco1/Nubp1/Brip1/Nubp2/Ciapin1/Pole/Ddx11/Isca2/Lias/Pold1/Nubpl/Rtel1/Nthl1/Ndufs2
BP	UP	GO:0006563	L-serine metabolic process	7	0.836977	1.80175	0.003861	0.0355933	1216	tags=71%, list=9%, signal=65%	Psat1/Shmt2/Psph/Shmt1/Phgdh
BP	UP	GO:0046700	heterocycle catabolic process	322	0.397488	1.80138	0.00129702	0.0346187	2937	tags=38%, list=21%, signal=31%	Hmox1/Zc3h12d/Dis3/Bax/Vcp/Upp1/Ahcy/Zfp36/Dnph1/Entpd7/Tbrg4/Dera/Etf1/Pop1/Pabpc4/Npm1/Mrto4/Larp1/Blvra/Ybx1/Mlh1/Vim/Enpp1/Apobec1/Exosc2/Snd1/Nsun2/Nudt5/Mapkapk2/Mettl16/Secisbp2/Rnps1/Myd88/Fen1/Itpa/Tardbp/Syncrip/Ago2/Rbm8a/Pelo/Ptbp1/Hint1/Trex1/Lsm4/Hnrnpd/Lsm7/Zc3hav1/Exosc3/Zc3h12a/Slc11a1/Exosc10/Slirp/Hnrnpm/Exosc4/Ssb/Lrpprc/Ddx49/Noct/Cnot10/Samd4b/Csde1/Dis3l/Eri1/Polr2d/Khsrp/A…
MF	DW	GO:0005216	ion channel activity	296	-0.359817	-1.80116	0.00413223	0.0369097	4402	tags=51%, list=32%, signal=35%	Cacnb1/Cacna1c/Cacna2d2/Kcnj12/Ptk2b/Kcnj6/Ttyh1/Cacng8/Clcn2/Tmem38b/Cacna1g/Kcnk6/Tmem175/Kcnab2/Tmem37/Grik1/Kcns1/Trpv6/Chrna3/Gabrb1/Scn7a/Cacna2d3/Orai2/Kcnq2/Grm7/Ryr2/Trpm4/Kcnk2/Scn1b/Itgav/Kcna4/Kcnh4/Trpc6/Ryr1/Gabrb2/Kcnk9/Pacc1/Asic4/Ano4/Clca3a1/Tmc6/Atp5j/Itpr2/Kcns3/Kcnn3/Kcnh1/Chrna7/Calhm5/Kcnb1/Kcnc3/Trpc1/Kcnc1/Grin1/Tspoap1/Kcnq3/Gabrg3/Gria1/Kcnt1/Kcnk1/Slc26a7/Cacna1b/Kcnc4…
MF	UP	GO:0070628	proteasome binding	17	0.647445	1.80063	0.00535714	0.0400761	2339	tags=59%, list=17%, signal=49%	Uchl5/Psmd14/Psmg1/Adrm1/Usp14/Rad23b/Ecpas/Bag6/Psme4/Rad23a
MF	UP	GO:0016860	intramolecular oxidoreductase activity	37	0.539697	1.8005	0.00486224	0.0391937	1052	tags=22%, list=8%, signal=20%	P4hb/Pdia6/Creld2/Mif/Pdia4/Pdia3/Ero1a/Ptges
BP	UP	GO:0050764	regulation of phagocytosis	87	0.460732	1.79967	0.0030581	0.0346187	1318	tags=20%, list=10%, signal=18%	Ccl2/Cd36/Tnf/Fgr/Calr/Clec7a/Lyar/Sphk1/Ptx3/Cd300lf/Pycard/Dysf/Tlr2/Fcgr1/Slc11a1/Rack1/Atg7
BP	UP	GO:0009260	ribonucleotide biosynthetic process	123	0.439071	1.79952	0.00148148	0.0346187	1790	tags=32%, list=13%, signal=28%	Aprt/Vcp/Ak2/Impdh2/Nme1/Pkm/Adssl1/Stat3/Ak1/Gart/Atp5g1/Cad/Stoml2/Atic/Ctps/Nme6/Nme2/Uck2/Ampd2/Sphk2/Myc/Adsl/Ampd3/Acsl5/Adcy3/Pfas/Atpsckmt/Atp5j2/Ppcs/Atp5pb/Umps/Cyc1/Acss1/Atp5o/Slc25a13/Nudt2/Dld/Cox5b/Atp5d
BP	UP	GO:0034383	low-density lipoprotein particle clearance	17	0.647038	1.7995	0.00535714	0.0400761	2042	tags=41%, list=15%, signal=35%	Cd36/Ehd1/Anxa2/Apob/Ldlrap1/Khsrp/Commd1
BP	UP	GO:0032722	positive regulation of chemokine production	40	0.532285	1.79937	0.00493421	0.0392316	886	tags=20%, list=6%, signal=19%	Lpl/Postn/Tnf/Mif/Eif2ak2/P2ry2/Tlr2/Cd74
BP	UP	GO:0001731	formation of translation preinitiation complex	10	0.750403	1.79937	0.00378072	0.0351644	2777	tags=70%, list=20%, signal=56%	Eif2s2/Denr/Rps2/Dhx29/Eif5/Mcts2/Eif4h
BP	DW	GO:0043651	linoleic acid metabolic process	9	-0.739156	-1.79901	0.00436681	0.0377665	2597	tags=56%, list=19%, signal=45%	Pnpla8/Alox12/Alox5/Alox12b/Gstm7
BP	UP	GO:2000833	positive regulation of steroid hormone secretion	8	0.800378	1.79834	0.00373832	0.0349131	8	tags=12%, list=0%, signal=12%	Dab2
BP	UP	GO:0016074	snoRNA metabolic process	13	0.705006	1.79822	0.00373134	0.0349131	2272	tags=62%, list=17%, signal=51%	Fbl/Exosc2/Larp7/Exosc3/Exosc10/Exosc4/Tent4a/Exosc5
BP	UP	GO:0031347	regulation of defense response	457	0.38304	1.79734	0.00121507	0.0346187	2252	tags=28%, list=16%, signal=24%	Lpl/Adam8/Ifi211/Ccl3/Socs3/Cd44/Sbno2/Hspd1/Tnf/Zbp1/Mmp12/Ccr1/Ifi204/Cst7/Fgr/Ptger4/Tnfrsf11a/Ifi205/Il33/Acod1/Tgm2/Casp4/Zfp36/Stat3/Arg1/Mif/Clec7a/Polr3d/Trem3/Osm/Ednrb/C1qbp/B430306N03Rik/Sphk1/Tarm1/Bcl6/Ier3/Ptgs2/Ikbke/Cd200/Psma1/Il12b/Ttll12/Dhx58/A2m/Riok3/Irf7/Myd88/Rbm14/Il1r2/Gpatch3/Ccl24/Ifi209/Pycard/Kars/Metrnl/Tlr2/Cd74/Psmb4/Gfer/Cd276/Fabp4/Trex1/Usp18/Nlrc5/Ptpn2/Tradd/…
BP	UP	GO:0061450	trophoblast cell migration	12	0.716515	1.79659	0.00558659	0.0410555	1406	tags=42%, list=10%, signal=37%	Mmp12/Calr/C1qbp/Ago2/Gja1
CC	UP	GO:0000775	chromosome, centromeric region	166	0.422779	1.79601	0.00143266	0.0346187	3578	tags=42%, list=26%, signal=31%	Cdt1/Kif2c/Psen2/Spdl1/Hells/Dnmt3a/Macroh2a1/Aurka/Top2a/Orc2/Pinx1/Bub1b/Nup43/Dnmt1/Wdhd1/Mis18bp1/Cenph/Spc25/Nsmce1/Suv39h2/Sec13/Xpo1/Snai1/Dscc1/Aurkb/Pmf1/Nup160/Nudcd2/Tpr/Rcc2/Gpatch11/Nup98/Cenpn/Smc5/Smc4/Cdca8/Dnmt3b/Hnrnpu/Spout1/Nup85/Mtbp/Nup107/Cenpo/Ndc80/Dctn3/Baz1b/Cenpe/Kdm4a/Ndel1/Cfdp1/Mis12/Incenp/Trp53bp1/Smc6/Mad2l1/Zwilch/Cenps/Ahctf1/Cenpt/Bod1l/Psen1/Nup133/Ppp1r12a/N…
BP	UP	GO:1900262	regulation of DNA-directed DNA polymerase activity	10	0.7488	1.79553	0.00567108	0.0411681	2148	tags=70%, list=16%, signal=59%	Npm1/Rfc3/Pcna/Rfc5/Rfc4/Dscc1/Rfc2
BP	UP	GO:1900264	positive regulation of DNA-directed DNA polymerase activity	10	0.7488	1.79553	0.00567108	0.0411681	2148	tags=70%, list=16%, signal=59%	Npm1/Rfc3/Pcna/Rfc5/Rfc4/Dscc1/Rfc2
BP	UP	GO:0019730	antimicrobial humoral response	52	0.498476	1.79503	0.00469484	0.0391937	1906	tags=29%, list=14%, signal=25%	Lgals3/Ccl2/Acod1/Cxcl3/Gapdh/Cxcl10/Pf4/Bcl3/Adm/S100a9/Ccl11/Cxcl13/Wfdc17/Rps19/Cxcl1
CC	UP	GO:0033202	DNA helicase complex	15	0.667662	1.79502	0.00362319	0.0347285	3035	tags=60%, list=22%, signal=47%	Uchl5/Ruvbl2/Helq/Ino80c/Ruvbl1/Ino80/Actl6a/Nfrkb/Ino80e
BP	UP	GO:0002274	myeloid leukocyte activation	176	0.420556	1.79427	0.00141643	0.0346187	1357	tags=24%, list=10%, signal=22%	Milr1/Hmox1/Sbno2/Cd300lb/Hspd1/Tnf/Clec4d/C5ar1/Tmem106a/Cst7/Cd244a/Fgr/Il4ra/Il33/Thbs1/Fcgr4/Tnip2/Lat2/Tnfsf9/Sphk1/Stx11/Slamf1/Cd200/Cd300lf/Lcp2/Tlr1/Pycard/Kars/Dysf/Tlr2/Sphk2/Trex1/Batf/Rbpj/Ltbr/Adam9/Plscr1/Slc11a1/Pilrb1/Stxbp2/Jmjd6/Rabgef1
CC	DW	GO:0034707	chloride channel complex	28	-0.536641	-1.79418	0.00243902	0.0346187	1233	tags=32%, list=9%, signal=29%	Gabra5/Gabrg2/Glra3/Gabrb3/Clic5/Gabra4/Clcnka/Glrb/Gabra1
BP	DW	GO:0021885	forebrain cell migration	65	-0.442285	-1.79404	0.00519481	0.040011	3606	tags=46%, list=26%, signal=34%	Emx2/Cdk5r2/Robo1/Zmiz1/Bmerb1/Foxg1/Tyro3/Gli3/Slit2/Fut10/Lrp6/Htr6/Lrrk2/Pou3f3/Cdk5/Tnr/Cx3cr1/Sun2/Dab2ip/Syne2/Slit1/Drd1/Lrp8/Cdk5r1/Sun1/Dixdc1/Srgap2/Cxcl12/Adgrg1/P2ry12
BP	UP	GO:0046148	pigment biosynthetic process	38	0.535661	1.79382	0.00490998	0.0391937	1193	tags=26%, list=9%, signal=24%	Aprt/Shmt2/Hmbs/Gart/Slc7a11/Slc11a2/Fxn/Alad/Shmt1/Mfsd12
BP	UP	GO:0051983	regulation of chromosome segregation	86	0.461062	1.79355	0.00306748	0.0346187	2893	tags=36%, list=21%, signal=29%	Cdt1/Kif2c/Spdl1/Rad18/Macroh2a1/Cdc6/Nek6/Fen1/Bub1b/Cdca5/Nsmce2/Trip13/Anapc15/Ect2/Sfpq/Hormad1/Aurkb/Tacc3/Tpr/Rcc2/Ddx11/Csnk2a2/Smc5/Hnrnpu/Xrcc3/Ndc80/Cenpe/Slf2/Racgap1/Smc6/Mad2l1
BP	UP	GO:0000076	DNA replication checkpoint	14	0.682289	1.79323	0.00551471	0.0406706	3882	tags=79%, list=28%, signal=56%	Cdt1/Cdc6/Timeless/Topbp1/Clspn/Hus1/Rad9a/Orc1/Tipin/Rad17/Rad9b
CC	UP	GO:0031970	organelle envelope lumen	83	0.461507	1.79286	0.00308642	0.0346187	2394	tags=35%, list=17%, signal=29%	Glrx/Igf2r/Shmt2/Ak2/Cycs/Tubb5/Immt/Stoml2/Nradd/Prelid3b/Hax1/Timm13/Nln/Pdia3/Cacybp/Ccar1/Thop1/Ptges/Timm10b/Prelid1/Ndufb7/Dtymk/Timm23/Pnpt1/Trap1/Cox19/Nme4/Fkbp10/Uqcc2
BP	UP	GO:2000765	regulation of cytoplasmic translation	23	0.596157	1.79243	0.00347826	0.0347285	2433	tags=43%, list=18%, signal=36%	Pkm/Dph2/Dph6/Dph5/Aars/Cpeb2/Cpeb4/Dph1/Eef2/Dhx9
BP	UP	GO:0021854	hypothalamus development	9	0.766225	1.79192	0.00919118	0.0534518	769	tags=33%, list=6%, signal=31%	Nrp2/Bax/Uqcrq
BP	UP	GO:0009299	mRNA transcription	16	0.656681	1.79185	0.00720721	0.0476218	1408	tags=38%, list=10%, signal=34%	C5ar1/Stat3/Atf4/Eef1d/Hnrnpd/Med1
BP	UP	GO:0072522	purine-containing compound biosynthetic process	138	0.428034	1.79141	0.00144718	0.0346187	1790	tags=30%, list=13%, signal=27%	Aprt/Shmt2/Vcp/Ak2/Impdh2/Nme1/Pkm/Adssl1/Stat3/Mthfd1/Ak1/Gart/Oas1a/Atp5g1/Stoml2/Mtap/Atic/Nme6/Nme2/Ampd2/Sphk2/Myc/Adsl/Ampd3/Shmt1/Acsl5/Ppat/Adcy3/Pfas/Atpsckmt/Atp5j2/Ppcs/Atp5pb/Cyc1/Acss1/Atp5o/Slc25a13/Nudt2/Dld/Guca1a/Cox5b/Atp5d
BP	UP	GO:0006607	NLS-bearing protein import into nucleus	9	0.765945	1.79126	0.00919118	0.0534518	1917	tags=56%, list=14%, signal=48%	Kpna2/Ipo5/Nup54/Kpna6/Ranbp2
BP	UP	GO:0046390	ribose phosphate biosynthetic process	128	0.433636	1.79125	0.00146628	0.0346187	1790	tags=31%, list=13%, signal=27%	Aprt/Vcp/Ak2/Impdh2/Nme1/Pkm/Adssl1/Stat3/Ak1/Gart/Atp5g1/Cad/Stoml2/Atic/Ctps/Nme6/Tkt/Nme2/Uck2/Ampd2/Sphk2/Myc/Adsl/Ampd3/Acsl5/Adcy3/Pfas/Atpsckmt/Atp5j2/Ppcs/Atp5pb/Umps/Cyc1/Acss1/Atp5o/Slc25a13/Nudt2/Dld/Cox5b/Atp5d
BP	UP	GO:0051043	regulation of membrane protein ectodomain proteolysis	20	0.624055	1.79078	0.00544465	0.040405	1120	tags=25%, list=8%, signal=23%	Adam8/Tnf/Nrd1/Snx9/Adam9
BP	UP	GO:0051383	kinetochore organization	21	0.616788	1.79069	0.00361664	0.0347285	3964	tags=76%, list=29%, signal=54%	Cdt1/Smc2/Cenph/Cenpn/Smc4/Ndc80/Cenpe/Mis12/Dlgap5/Senp6/Cenps/Cenpt/Rnf4/Cenpk/Nuf2/Cenpc1
BP	UP	GO:0042168	heme metabolic process	25	0.584435	1.79057	0.00511945	0.0399037	3883	tags=64%, list=28%, signal=46%	Hmox1/Hmbs/Blvra/Slc11a2/Fxn/Alad/Cyb5r4/Blvrb/Cox10/Iba57/Hebp1/Srrd/Cpox/Hmox2/Snx3/Tmem14c
MF	DW	GO:0004114	3',5'-cyclic-nucleotide phosphodiesterase activity	18	-0.607296	-1.79004	0.00909091	0.0531282	3958	tags=74%, list=29%, signal=52%	Pde3b/Pde3a/Pde4a/Pde10a/Pde9a/Pde6d/Pde1b/Pde1a/Pde5a/Pde4d/Pde8b/Pde2a/Pde2a/Pde7b
MF	UP	GO:0001094	TFIID-class transcription factor complex binding	10	0.746453	1.7899	0.00567108	0.0411681	1474	tags=50%, list=11%, signal=45%	Nop58/Fbl/Znhit6/Ruvbl2/Ruvbl1
BP	UP	GO:0002761	regulation of myeloid leukocyte differentiation	104	0.447379	1.78975	0.00151286	0.0346187	2118	tags=26%, list=15%, signal=22%	Adam8/Ccl3/Evi2b/Csf1/Tnf/Ccr1/Cdk6/Nme1/Id2/Pf4/Il12b/Hax1/Nme2/Cd74/Lif/Myc/Ptpn2/Fos/Pilrb1/Clec2i/Thoc5/Ripk1/Ccl5/Trib1/Tal1/Tjp2/Hcls1
MF	DW	GO:0005521	lamin binding	15	-0.635342	-1.78968	0.00666667	0.0454276	1572	tags=47%, list=11%, signal=41%	Sun2/Syne1/Mlip/Bnip3l/Sun1/Plcb1/Narf
BP	DW	GO:0048791	calcium ion-regulated exocytosis of neurotransmitter	25	-0.55487	-1.78922	0.00480769	0.0391937	5270	tags=80%, list=38%, signal=49%	Syt6/Unc13b/Syt12/Rab3gap1/Syt7/Syt2/Syt5/Rims3/Syt3/Rims1/Stxbp1/Rims2/Unc13a/Stx1b/Syt10/Syt1/Syt17/Syt4/Snap25/Cadps
BP	UP	GO:0034248	regulation of cellular amide metabolic process	360	0.390161	1.78914	0.00126743	0.0346187	2848	tags=36%, list=21%, signal=29%	Pa2g4/Zc3h12d/Tnf/Shmt2/Igf2bp2/Pkm/Ccn1/Calr/Eif4e2/Zfp36/Eprs/Eif3c/Eif3b/Thbs1/Stat3/Pum3/Gapdh/Etf1/Ncl/C1qbp/Dph2/Eif5a/Npm1/Eif4g1/Eif4ebp1/Larp1/Nat10/Sphk1/Eif2ak2/Piwil2/Gemin5/Eif6/Vim/Sesn2/Eif2s1/Dnajc3/Pus7/Bcl3/Tsfm/Mettl16/Slc7a11/Aco1/Secisbp2/Usp16/Cdk4/Abcf1/Tardbp/Syncrip/Ago2/Tmed10/Ddx39b/Sphk2/Ptbp1/Hnrnpd/Rcc1l/Dph6/Dph5/Shmt1/Rps27l/Zc3h12a/Eif4e/Rack1/Eif5b/Tcof1/Lrpprc/R…
BP	UP	GO:0000055	ribosomal large subunit export from nucleus	7	0.830927	1.78873	0.003861	0.0355933	1313	tags=71%, list=10%, signal=65%	Rrs1/Npm1/Sdad1/Ran/Xpo1
BP	UP	GO:0042953	lipoprotein transport	11	0.71967	1.78837	0.00179533	0.0346187	1030	tags=36%, list=8%, signal=34%	Msr1/Cd36/Apobec1/Apob
BP	UP	GO:0046033	AMP metabolic process	12	0.713234	1.78836	0.00558659	0.0410555	1913	tags=75%, list=14%, signal=65%	Aprt/Ak2/Adssl1/Ak1/Ampd2/Adsl/Ampd3/Nudt2/Nt5e
BP	UP	GO:0002275	myeloid cell activation involved in immune response	70	0.47198	1.78743	0.00315457	0.0346187	2155	tags=31%, list=16%, signal=27%	Milr1/Hmox1/Sbno2/Fgr/Il4ra/Il33/Lat2/Stx11/Slamf1/Pycard/Kars/Dysf/Sphk2/Trex1/Stxbp2/Rabgef1/Pi4k2a/Snap23/Fer/Stx4a/Ticam1/Pld2
BP	DW	GO:0008038	neuron recognition	46	-0.479553	-1.78693	0.00265252	0.0346187	4356	tags=52%, list=32%, signal=36%	Sema3a/Epha3/Amigo1/Rtn4/Ndn/Nrcam/Gap43/Robo1/Nexn/Nptn/Casp6/Dscam/Foxg1/Ephb2/Robo2/Tnfrsf21/Sema5a/Megf8/Wnt5a/Cnr1/Cdk5r1/Casp3/Epha4/Bsg
MF	UP	GO:0051536	iron-sulfur cluster binding	60	0.486309	1.78666	0.00322581	0.0346187	2981	tags=38%, list=22%, signal=30%	Rsad2/Bola2/Glrx3/Aco1/Fxn/Nubp1/Brip1/Nubp2/Ciapin1/Pole/Ddx11/Isca2/Lias/Pold1/Nubpl/Glrx5/Rtel1/Cisd3/Aox1/Nthl1/Glrx2/Ndufv2/Ndufs2
MF	UP	GO:0051540	metal cluster binding	60	0.486309	1.78666	0.00322581	0.0346187	2981	tags=38%, list=22%, signal=30%	Rsad2/Bola2/Glrx3/Aco1/Fxn/Nubp1/Brip1/Nubp2/Ciapin1/Pole/Ddx11/Isca2/Lias/Pold1/Nubpl/Glrx5/Rtel1/Cisd3/Aox1/Nthl1/Glrx2/Ndufv2/Ndufs2
BP	UP	GO:0030194	positive regulation of blood coagulation	19	0.627219	1.78652	0.00531915	0.0400761	2052	tags=47%, list=15%, signal=40%	Selp/Cd36/Thbs1/Plek/Serpinf2/Serpine1/S100a9/Pla2g4a/Pdpn
BP	UP	GO:1900048	positive regulation of hemostasis	19	0.627219	1.78652	0.00531915	0.0400761	2052	tags=47%, list=15%, signal=40%	Selp/Cd36/Thbs1/Plek/Serpinf2/Serpine1/S100a9/Pla2g4a/Pdpn
BP	UP	GO:0009396	folic acid-containing compound biosynthetic process	9	0.763771	1.78618	0.00919118	0.0534518	832	tags=56%, list=6%, signal=52%	Mthfd1/Gart/Atic/Fpgs/Mthfd1l
CC	UP	GO:0001651	dense fibrillar component	5	0.90949	1.78553	0.0038835	0.0356823	998	tags=80%, list=7%, signal=74%	Ncl/Gar1/Fbl/Top1
MF	UP	GO:0005178	integrin binding	113	0.441686	1.78529	0.00149254	0.0346187	1684	tags=23%, list=12%, signal=20%	Adam8/Dab2/Spp1/Tgfbi/Itga5/P4hb/Ccn1/Calr/Thbs1/Mmp14/Itgb1bp1/Isg15/Tln1/Myh9/Tspan4/Fgf2/Ptpn2/Lcp1/Adam9/Actn1/Itgb1/Gpnmb/Ptprz1/Adam15/S1pr3/Plpp3
BP	UP	GO:0060340	positive regulation of type I interferon-mediated signaling pathway	13	0.699884	1.78516	0.00373134	0.0349131	1229	tags=46%, list=9%, signal=42%	Zbp1/Mmp12/Ikbke/Irf7/Nlrc5/Ube2k
MF	DW	GO:0005254	chloride channel activity	39	-0.496624	-1.78484	0.00515464	0.0399601	3626	tags=62%, list=26%, signal=45%	Ttyh1/Clcn2/Gabrb1/Gabrb2/Pacc1/Ano4/Clca3a1/Gabrg3/Slc26a7/Clcn6/Gabrd/Clcn4/Slc17a7/Gabra5/Ano7/Gabrg2/Glra3/Gabrb3/Clic5/Gabra4/Clcnka/Glrb/Gabra1/Ano3
MF	UP	GO:0043023	ribosomal large subunit binding	11	0.718233	1.78481	0.00359066	0.0347285	2801	tags=64%, list=20%, signal=51%	Npm1/Eif6/Eif1a/Cpeb2/Dhx33/Malsu1/Nemf
BP	UP	GO:0007008	outer mitochondrial membrane organization	7	0.828683	1.7839	0.003861	0.0355933	1326	tags=71%, list=10%, signal=65%	Bax/Pdcd5/Hspa4/Hsp90aa1/Samm50
BP	UP	GO:0030150	protein import into mitochondrial matrix	16	0.653743	1.78383	0.00720721	0.0476218	1844	tags=50%, list=13%, signal=43%	Timm50/Timm17a/Grpel1/Tomm40/Dnajc15/Timm44/Dnajc19/Timm23
BP	UP	GO:0009142	nucleoside triphosphate biosynthetic process	66	0.477583	1.78245	0.00322581	0.0346187	1790	tags=36%, list=13%, signal=32%	Vcp/Impdh2/Nme1/Pkm/Stat3/Ak1/Atp5g1/Cad/Stoml2/Ctps/Nme6/Nme2/Sphk2/Myc/Atpsckmt/Atp5j2/Dtymk/Atp5pb/Cyc1/Atp5o/Slc25a13/Nudt2/Cox5b/Atp5d
MF	UP	GO:0005154	epidermal growth factor receptor binding	26	0.57583	1.78225	0.00683761	0.0461023	1915	tags=35%, list=14%, signal=30%	Itga5/Cd44/Hbegf/Vav3/Snx1/Snx2/Plscr1/Cnot9/Fer
CC	DW	GO:0033268	node of Ranvier	18	-0.604618	-1.78215	0.00909091	0.0531282	3872	tags=67%, list=28%, signal=48%	Kcnq2/Nrcam/Scn1b/Spock1/Kcnq3/Bcan/Ank3/Iqschfp/Scn8a/Dlg1/Scn1a/Scn2a
CC	UP	GO:0005758	mitochondrial intermembrane space	71	0.468046	1.78172	0.00312989	0.0346187	2394	tags=32%, list=17%, signal=27%	Glrx/Shmt2/Ak2/Cycs/Immt/Stoml2/Prelid3b/Hax1/Timm13/Nln/Pdia3/Thop1/Timm10b/Prelid1/Ndufb7/Dtymk/Timm23/Pnpt1/Trap1/Cox19/Nme4/Fkbp10/Uqcc2
MF	DW	GO:0030165	PDZ domain binding	99	-0.415133	-1.78124	0.00292398	0.0346187	4376	tags=58%, list=32%, signal=39%	Kcnj12/Dtna/Kidins220/Tgfbr3/Srr/Sdc2/Atp2b1/Lpar1/Arhgap29/Baiap2/Grm7/Pten/Adrb1/Cxxc4/Rapgef2/Ncoa2/Plekha1/Dlg4/Dock4/Cit/Dlgap3/Gria1/Sstr2/Sntg2/Slc22a5/Nkd1/Lin7c/D230025D16Rik/Kcnj4/Erc2/Cript/Ccdc88c/Adgrl2/Musk/Shisa9/Nlgn1/Cacng3/Dlg2/Mpp2/Nos1ap/Dlg1/Grik2/Tbc1d10a/Grasp/Lzts3/Atp2b2/Apba1/Lin7b/Lnx2/Snta1/F11r/Ushbp1/Igsf5/Prkn/Atp2b4/Fzd3/Gria2
MF	UP	GO:0008233	peptidase activity	403	0.383731	1.78019	0.00123916	0.0346187	2259	tags=27%, list=16%, signal=23%	Adam8/Adamts4/Cpd/Mmp12/Adamts9/Prep/Aopep/Cndp2/Psmd2/Psen2/Afg3l1/Cops5/Casp4/Mmp13/Ctsl/Psmd1/Mmp3/Psma4/Cd5l/Psmb6/Uchl5/Psmd13/Ctsb/H13/Usp50/Psmd14/Mmp19/Rnpep/Mmp14/Psma1/Furin/Usp36/Metap2/Dpp3/Nln/Scpep1/Psmb2/Nrd1/Pdia3/Usp16/Ece2/Psma7/Uchl3/Pitrm1/Pycard/Uspl1/Psmb4/Adamts1/Usp18/Ddi2/Usp14/Thop1/Pmpca/Psmb7/Adamts8/Senp3/Adam9/Adamts5/Psmb5/Psma5/Zc3h12a/Tnfaip3/Klk6/Tank/Npepl1/Usp1…
BP	UP	GO:0033574	response to testosterone	13	0.69785	1.77997	0.00373134	0.0349131	1048	tags=31%, list=8%, signal=28%	Spp1/Gba/Cdk4/Rwdd1
BP	DW	GO:1902473	regulation of protein localization to synapse	27	-0.536214	-1.77941	0.00485437	0.0391937	4084	tags=63%, list=30%, signal=44%	Rapgef4/Clstn3/Nlgn2/Adam10/Kalrn/Nptn/Tnik/Mapt/Magi2/Cnih2/Stx7/Nlgn1/Map2k1/Dlg1/Gsk3b/Grasp/Camk2a
BP	UP	GO:0034427	nuclear-transcribed mRNA catabolic process, exonucleolytic, 3'-5'	9	0.760736	1.77908	0.00919118	0.0534518	3285	tags=100%, list=24%, signal=76%	Exosc2/Exosc3/Exosc4/Exosc9/Dis3l2/Exosc5/Skiv2l/Exosc8/Exosc7
BP	UP	GO:0045649	regulation of macrophage differentiation	18	0.630274	1.77878	0.00533808	0.0400761	2118	tags=50%, list=15%, signal=42%	Csf1/Id2/Pf4/Lif/Ptpn2/Thoc5/Ripk1/Trib1/Hcls1
BP	UP	GO:0033044	regulation of chromosome organization	309	0.394965	1.7783	0.00131752	0.0346187	3559	tags=41%, list=26%, signal=31%	Cdt1/Mcm2/Cct3/Cct2/Cct8/Cct6a/Spdl1/Tcp1/Nat10/Cct5/Noc2l/Piwil2/Bcl6/Chek1/Gnl3/Cct7/Apobec1/Macroh2a1/Lmna/Cdc6/Cct4/Nek6/Fen1/Top2a/Pinx1/Bub1b/Wdr70/Lif/Sphk2/Cdca5/Dnmt1/Wdhd1/Myc/Hnrnpd/Nsmce2/Paf1/Trip13/Exosc10/Ruvbl2/Anapc15/Atg7/Ssrp1/Sfpq/Cdc45/Aurkb/Morc2a/Wdr5/Parp10/Tinf2/Ten1/Prmt6/Pphln1/Mcph1/Hnrnpa2b1/Tacc3/Tpr/Trim28/Znhit1/Ssbp1/Pih1d1/Ddx11/Smc5/Dnmt3b/Fh1/Tal1/Mphosph8/Parp…
BP	DW	GO:1903053	regulation of extracellular matrix organization	39	-0.494721	-1.778	0.00515464	0.0399601	2206	tags=31%, list=16%, signal=26%	Lemd3/Adtrp/Tgfb2/Smad3/Sema5a/Fscn1/Abl1/Clasp2/Dpp4/Tcf15/Rgcc/Angptl7
BP	UP	GO:0006144	purine nucleobase metabolic process	16	0.65154	1.77782	0.00720721	0.0476218	2872	tags=56%, list=21%, signal=45%	Aprt/Shmt2/Gart/Urah/Shmt1/Ada/Gmpr2/Aox1/Kdm1a
BP	UP	GO:0007492	endoderm development	47	0.50648	1.77757	0.00325203	0.0346187	1410	tags=21%, list=10%, signal=19%	Dab2/Itga5/Angpt2/Macroh2a1/Pelo/Leo1/Dusp5/Paf1/Dusp1/Dusp2
MF	UP	GO:0016814	hydrolase activity, acting on carbon-nitrogen (but not peptide) bonds, in cyclic amidines	24	0.586777	1.7773	0.00519031	0.040011	3130	tags=54%, list=23%, signal=42%	Mthfd2/Mthfd1/Apobec1/Atic/Dctd/Ampd2/Ampd3/Ada/Pycrl/Apobec3/Adar/Adat3/Adat1
BP	UP	GO:0035563	positive regulation of chromatin binding	12	0.708651	1.77687	0.00744879	0.0485114	2872	tags=50%, list=21%, signal=40%	Cdt1/Mbd2/Ddx11/Parp9/Ctbp2/Kdm1a
MF	DW	GO:0005355	glucose transmembrane transporter activity	12	-0.669574	-1.77677	0.00430108	0.0377665	3808	tags=75%, list=28%, signal=54%	Slc45a1/Slc2a9/Mfsd4b4/Slc2a3/Slc5a10/Mfsd4a/Slc2a1/Slc2a8/Slc2a5
MF	DW	GO:0015149	hexose transmembrane transporter activity	12	-0.669574	-1.77677	0.00430108	0.0377665	3808	tags=75%, list=28%, signal=54%	Slc45a1/Slc2a9/Mfsd4b4/Slc2a3/Slc5a10/Mfsd4a/Slc2a1/Slc2a8/Slc2a5
BP	UP	GO:0006188	IMP biosynthetic process	6	0.868614	1.77523	0.00590551	0.0422806	1289	tags=83%, list=9%, signal=76%	Gart/Atic/Ampd2/Ampd3/Pfas
BP	UP	GO:0009205	purine ribonucleoside triphosphate metabolic process	68	0.47384	1.77519	0.00321027	0.0346187	2497	tags=43%, list=18%, signal=35%	Vcp/Impdh2/Nme1/Pkm/Stat3/Atp5g1/Stoml2/Ran/Nme6/Itpa/Nme2/Ampd2/Sphk2/Myc/Ampd3/Atpsckmt/Atp5j2/Atp5pb/Cyc1/Atp5o/Slc25a13/Nudt2/Cox5b/Atp5d/Parp1/Atp5k/Efl1/Nme4/Atp5g3
BP	UP	GO:0035815	positive regulation of renal sodium excretion	8	0.790032	1.77509	0.00560748	0.0411364	2013	tags=50%, list=15%, signal=43%	Ptger4/Ednrb/Edn1/Gnai2
BP	UP	GO:0070242	thymocyte apoptotic process	19	0.623177	1.77501	0.00531915	0.0400761	2220	tags=37%, list=16%, signal=31%	Adam8/Bax/Bak1/Hif1a/Jak3/Ada/Nfkbid
CC	UP	GO:0032039	integrator complex	16	0.650353	1.77458	0.00720721	0.0476218	4542	tags=94%, list=33%, signal=63%	Ints2/Ints14/Sem1/Ints13/Ints5/Ints11/Ints9/Ints1/Ints7/Ints10/Nipbl/Ints8/Ints12/Ints6/Ints3
BP	DW	GO:0099560	synaptic membrane adhesion	30	-0.527436	-1.77431	0.00248756	0.0346187	4500	tags=67%, list=33%, signal=45%	Flrt3/Lrfn3/Ntng1/Ntng2/Efna5/Epha3/Lrrc4/Lrrc4b/Cdh9/Magi2/Ptprd/Slitrk1/Nlgn1/Ptprs/Sparcl1/Lrrc4c/Nrxn1/Mapk14/Lrfn5/Slitrk3
BP	UP	GO:0034501	protein localization to kinetochore	16	0.650121	1.77395	0.00720721	0.0476218	3442	tags=69%, list=25%, signal=52%	Cdt1/Spdl1/Cdk1/Aurkb/Rcc2/Mtbp/Ndc80/Mis12/Ik/Cenpt/Zw10
BP	UP	GO:0006414	translational elongation	45	0.506809	1.77391	0.0048	0.0391937	2801	tags=49%, list=20%, signal=39%	Eef1g/Tufm/Dph2/Eif5a/Tsfm/Secisbp2/Usp16/Eef1d/Dph6/Gfm1/Dph5/Rack1/Aars/Cpeb2/Trnau1ap/Eef1a1/Dph1/Eef2/Efl1/Zfp598/Eif4a3/Nemf
MF	UP	GO:0051400	BH domain binding	15	0.659394	1.77279	0.00543478	0.040403	1463	tags=50%, list=11%, signal=45%	Bax/Bcl2a1d/Bak1/Bcl2a1b/Bcl2a1a/Rack1/Bcl2l2/Bcl2
BP	UP	GO:0034471	ncRNA 5'-end processing	17	0.637373	1.77262	0.00892857	0.0530727	2710	tags=47%, list=20%, signal=38%	Pop1/Tbl3/Ssb/Rpp40/Nop9/Rpp30/Pop4/Rpp38
MF	DW	GO:0004112	cyclic-nucleotide phosphodiesterase activity	20	-0.576926	-1.77144	0.00665188	0.0454276	4246	tags=71%, list=31%, signal=49%	Cnp/Pde3b/Pde3a/Pde4a/Pde10a/Pde9a/Pde6d/Pde1b/Pde1a/Pde5a/Pde4d/Pde8b/Pde2a/Pde2a/Pde7b
BP	DW	GO:0031999	negative regulation of fatty acid beta-oxidation	7	-0.790855	-1.7714	0.00206612	0.0346187	1082	tags=71%, list=8%, signal=66%	Plin5/Cnr1/Etfbkmt/Acacb/Mfsd2a
BP	UP	GO:0035999	tetrahydrofolate interconversion	11	0.71271	1.77108	0.00359066	0.0347285	1464	tags=55%, list=11%, signal=49%	Mthfd2/Shmt2/Mthfd1/Mthfd1l/Shmt1/Tyms
BP	UP	GO:0030316	osteoclast differentiation	87	0.453337	1.77079	0.0030581	0.0346187	1469	tags=18%, list=11%, signal=17%	Adam8/Ccl3/Sbno2/Csf1/Tnf/Ccr1/Tnfrsf11a/Fam20c/Il12b/Cd300lf/Anxa2/Fos/Pilrb1/Clec2i/Tcirg1/Junb
MF	DW	GO:0042923	neuropeptide binding	15	-0.628621	-1.77075	0.00888889	0.0529501	4605	tags=87%, list=34%, signal=58%	Adcyap1r1/Gpr37/Mchr1/Oprd1/Sstr2/Kiss1r/Gpr1/Sstr3/Oprk1/Sstr1/Sstr4/Oprl1/Sorl1
BP	UP	GO:0090069	regulation of ribosome biogenesis	15	0.658605	1.77067	0.00543478	0.040403	2883	tags=60%, list=21%, signal=47%	Ncl/Heatr1/Wdr43/Usp36/Bud23/Riok1/Malsu1/Utp15/Wdr75
CC	UP	GO:0031080	nuclear pore outer ring	10	0.738236	1.7702	0.00567108	0.0411681	3550	tags=90%, list=26%, signal=67%	Nup43/Sec13/Nup160/Nup98/Nup85/Nup107/Ahctf1/Nup133/Nup37
BP	UP	GO:0002374	cytokine secretion involved in immune response	6	0.865754	1.76939	0.00590551	0.0422806	911	tags=67%, list=7%, signal=62%	Trem1/Trem3/Tlr2/Sphk2
BP	UP	GO:0031204	posttranslational protein targeting to membrane, translocation	7	0.821883	1.76926	0.003861	0.0355933	1472	tags=71%, list=11%, signal=64%	Hspa5/Sec61a1/Sec61g/Sec63/Sec61b
BP	UP	GO:0071174	mitotic spindle checkpoint	30	0.555757	1.76913	0.00666667	0.0454276	3754	tags=53%, list=27%, signal=39%	Cdt1/Spdl1/Bub1b/Trip13/Anapc15/Aurkb/Tpr/Xrcc3/Mtbp/Ndc80/Cenpe/Mad2l1/Ik/Zw10/Cdk5rap2/Atm
BP	DW	GO:0033605	positive regulation of catecholamine secretion	18	-0.600132	-1.76892	0.00909091	0.0531282	3131	tags=56%, list=23%, signal=43%	Kcnb1/Npy2r/Vip/Htr6/Oprk1/Pcp4/Stx1a/Syt1/Pink1/Cxcl12
BP	UP	GO:0031577	spindle checkpoint	32	0.550784	1.76879	0.00671141	0.0455833	3754	tags=53%, list=27%, signal=39%	Cdt1/Spdl1/Aurka/Bub1b/Trip13/Anapc15/Aurkb/Tpr/Xrcc3/Mtbp/Ndc80/Cenpe/Mad2l1/Ik/Zw10/Cdk5rap2/Atm
BP	UP	GO:0097527	necroptotic signaling pathway	8	0.787169	1.76866	0.00747664	0.0485642	1588	tags=62%, list=12%, signal=55%	Tnf/Ripk3/Tnfrsf23/Mlkl/Ripk1
MF	UP	GO:0042056	chemoattractant activity	22	0.597323	1.76841	0.00706714	0.0472296	2249	tags=41%, list=16%, signal=34%	Lgals3/Saa3/Mif/Cxcl10/Fgf2/Hgf/Ccl5/Pgf/Pdgfb
MF	UP	GO:0030628	pre-mRNA 3'-splice site binding	5	0.900755	1.76838	0.0038835	0.0356823	640	tags=40%, list=5%, signal=38%	U2af1/U2af2
BP	DW	GO:1904396	regulation of neuromuscular junction development	12	-0.666189	-1.76778	0.00430108	0.0377665	3757	tags=83%, list=27%, signal=61%	Six4/Crkl/Sorbs1/Fzd9/Musk/Gsk3b/Lrp4/Sorbs2/Agrn/Ptn
BP	UP	GO:0019221	cytokine-mediated signaling pathway	277	0.397132	1.76771	0.00133869	0.0346187	2249	tags=28%, list=16%, signal=24%	Ccl2/Ccl3/Il1rn/Ccl12/Ccl7/Gpr35/Csf1/Tnf/Zbp1/Mmp12/Ccr1/Csf2rb2/Ccl9/Tnfrsf11a/Ccl4/Il33/Cxcl3/Casp4/Ackr1/Csf2rb/Stat3/Arg1/Tnip2/Ifitm3/Osm/Cxcl10/Sphk1/Ifitm1/Pf4/Ikbke/Il12b/Ttll12/Cd300lf/Ifitm2/Irf7/Myd88/Pias4/Il1r2/Ccl24/Pycard/Kars/Cd74/Trex1/Nlrc5/Ptpn2/Osmr/Ube2k/Fkbp1a/Csf2ra/Sh2b2/Rabgef1/Med1/Ccl11/Cxcr4/Prmt2/Cxcl13/Txndc17/Zc3h15/Ripk1/Il6st/Cnot9/Jak3/Csnk2b/Ccl5/Il1b/Cxcl1/Sta…
BP	UP	GO:0001780	neutrophil homeostasis	23	0.5879	1.7676	0.00521739	0.0400761	679	tags=26%, list=5%, signal=25%	Hcar2/Cd44/Lilrb4a/Mthfd1/Slc7a11/Itpkb
BP	DW	GO:1905245	regulation of aspartic-type peptidase activity	10	-0.696678	-1.76741	0.00634249	0.0444545	475	tags=40%, list=3%, signal=39%	Lyn/Efna3/Sorl1/Epha4
BP	DW	GO:0042220	response to cocaine	31	-0.517761	-1.76739	0.00487805	0.0391937	3487	tags=55%, list=25%, signal=41%	Smpd1/Kalrn/Crhr1/Dlg4/Adra1b/Hdac5/Htr1b/Cdk5/Htr2a/Oprk1/Crh/Homer1/Drd1/Cnr1/Sdk1/Snca/Pgr
BP	DW	GO:1900454	positive regulation of long-term synaptic depression	8	-0.755256	-1.76709	0.00214133	0.0346187	3131	tags=75%, list=23%, signal=58%	Kcnb1/Stau2/Mapt/Pirb/Ppp1r9a/Adcy8
BP	UP	GO:0006368	transcription elongation from RNA polymerase II promoter	46	0.503522	1.76709	0.0032	0.0346187	2763	tags=35%, list=20%, signal=28%	Dab2/Ell2/Wdr43/Gtf2f2/Adrm1/Supt16/Leo1/Paf1/Elob/Ezh2/Gtf2f1/Polr2i/Hnrnpu/Nelfe/Rnf168/Eloc
BP	UP	GO:0044872	lipoprotein localization	12	0.704461	1.76637	0.00744879	0.0485114	1030	tags=33%, list=8%, signal=31%	Msr1/Cd36/Apobec1/Apob
BP	UP	GO:0032755	positive regulation of interleukin-6 production	78	0.45603	1.76585	0.00306748	0.0346187	886	tags=18%, list=6%, signal=17%	Lpl/Rab7b/Cd36/Hspd1/Tnf/Il33/Stat3/Ncl/Tnfsf9/Tlr1/Myd88/Pycard/Tlr2/Cd74
BP	UP	GO:0006400	tRNA modification	73	0.463074	1.76525	0.00314961	0.0346187	2861	tags=34%, list=21%, signal=27%	Mettl1/Pus1/Trmt61a/Ctu2/Nsun2/Pus7/Trmt6/Elp5/Dus2/Aars/Thg1l/Wdr4/2210016F16Rik/Trmu/Thumpd1/Mettl2/Trmt1/Trmt5/Trmt10a/Elp6/Qtrt1/Tyw5/Pus3/Tprkb/Mto1
CC	UP	GO:0031298	replication fork protection complex	8	0.785506	1.76492	0.00934579	0.0540117	2085	tags=75%, list=15%, signal=64%	Mcm10/Timeless/Wdhd1/Top1/Cdc45/Gins2
BP	DW	GO:0003407	neural retina development	50	-0.464182	-1.76492	0.00261097	0.0346187	3174	tags=36%, list=23%, signal=28%	Naglu/Ahi1/Sdk2/Sox8/Hcn1/Neurod1/Thy1/Tgfb2/Ikzf1/Sdk1/Prom1/Bhlhe22/Calb1/Cfh/Atp8a2/Gpm6a/Ptn/Bsg
BP	DW	GO:0050805	negative regulation of synaptic transmission	71	-0.433871	-1.76462	0.00550964	0.0406706	4084	tags=55%, list=30%, signal=39%	Rapgef4/Grik1/Braf/Slc6a1/Celf4/Shank2/Pten/Arc/Kcnb1/Npy2r/Npy5r/Mgll/Gria1/Htr6/Stau2/Stxbp1/Pnkd/Htr1b/Mapt/Slc24a2/Lrrk2/Htr2a/Tnr/Pirb/Abhd6/Sorcs3/Grik2/Tmem25/Syne1/Gabbr1/Drd1/Syt4/Ppp1r9a/Adcy8/Snca/Prkn/Gnai1/Cnr2/Bche
BP	UP	GO:0051767	nitric-oxide synthase biosynthetic process	24	0.582472	1.76426	0.00519031	0.040011	880	tags=25%, list=6%, signal=23%	Ccl2/Ptger4/Il33/Akap12/Tlr2/Edn1
BP	UP	GO:0051769	regulation of nitric-oxide synthase biosynthetic process	24	0.582472	1.76426	0.00519031	0.040011	880	tags=25%, list=6%, signal=23%	Ccl2/Ptger4/Il33/Akap12/Tlr2/Edn1
BP	DW	GO:2000649	regulation of sodium ion transmembrane transporter activity	46	-0.473395	-1.76399	0.00265252	0.0346187	3169	tags=57%, list=23%, signal=44%	Chp1/Slc9a1/Wnk2/Osr1/Atp1b1/Nedd4/Ank3/Scn4b/Hecw2/Scn3b/Neto2/Fgf12/Slmap/Fgf14/Fxyd7/Nedd4l/Ptpn3/Ywhah/Fxyd6/Plcb1/Gpd1l/Tesc/Hecw1/Agrn/Scn2b/Klhl24
BP	UP	GO:0009201	ribonucleoside triphosphate biosynthetic process	57	0.482197	1.76204	0.00473186	0.0391937	1790	tags=39%, list=13%, signal=34%	Vcp/Impdh2/Nme1/Pkm/Stat3/Atp5g1/Cad/Stoml2/Ctps/Nme6/Nme2/Sphk2/Myc/Atpsckmt/Atp5j2/Atp5pb/Cyc1/Atp5o/Slc25a13/Nudt2/Cox5b/Atp5d
BP	UP	GO:1905521	regulation of macrophage migration	39	0.523006	1.76188	0.00651466	0.0449058	796	tags=26%, list=6%, signal=24%	Ccl2/Csf1/C5ar1/Thbs1/Mif/C3ar1/Slamf1/Mmp14/Cd200/Kars
BP	UP	GO:0006302	double-strand break repair	204	0.407439	1.76127	0.0013947	0.0346187	3307	tags=40%, list=24%, signal=31%	Mcm5/Mcm2/Mcm6/Vcp/Mcm4/Psmd14/Mcm3/Mlh1/Chek1/Mcm7/Rad54l/Fignl1/Timeless/Wdr70/Cdca5/Sfr1/Nsd2/Nsmce2/Ddx1/Trip13/Nsmce1/Helq/Brip1/Lig1/Cgas/Sfpq/Cdc45/Xrcc6/Lig3/Hus1/Fancm/Mms19/Rbbp8/Ddx11/Sem1/Eme1/Smc5/Mms22l/Ino80/Dclre1a/Samhd1/Rpa1/Fh1/Parp9/Parp1/Ggn/Gins2/Helb/Zswim7/Xrcc3/Eya3/Mre11a/Pnkp/Trip12/Rtel1/Cdc7/Dek/Rad51ap1/Nabp1/Slf2/Rnf168/Rmi1/Lig4/Mus81/Fignl2/Trp53bp1/Parp3/Kdm1a/Mc…
MF	DW	GO:0030291	protein serine/threonine kinase inhibitor activity	28	-0.526688	-1.76091	0.00243902	0.0346187	861	tags=29%, list=6%, signal=27%	Cdkn2c/Cdkn2b/Casp3/Rptor/Cdkn1c/Prkar2b/Inka1/Cdkn1b
BP	UP	GO:1901739	regulation of myoblast fusion	18	0.623917	1.76084	0.00533808	0.0400761	423	tags=28%, list=3%, signal=27%	Il4ra/Gdf15/Cxcl10/Scgb3a1/Ehd1
CC	UP	GO:0070062	extracellular exosome	60	0.479251	1.76073	0.00322581	0.0346187	2293	tags=40%, list=17%, signal=33%	Hspd1/Cd63/Hspa4/Rap2b/Ybx1/Actg1/Gars/Cd274/Nsun2/Anxa2/Ago2/Pdcd6ip/Serpine1/Plaa/Cd86/Adam15/Itga2b/Hnrnpa2b1/Ide/Clic1/Dicer1/Hspa8/Bag6/Snx18
BP	UP	GO:0034612	response to tumor necrosis factor	146	0.419606	1.75969	0.00146628	0.0346187	1241	tags=20%, list=9%, signal=18%	Ccl2/Ccl3/Ccl12/Ccl7/Cd14/Tnf/Ccl9/Cxcl16/Tnfrsf11a/Ccl4/Acod1/Casp4/Zfp36/Cfl1/Sphk1/Gba/Pias4/Ccl24/Pycard/Kars/Ybx3/Fabp4/Ptpn2/Tradd/Adam9/Actr3/Zc3h12a/Ube2k/Tank
BP	UP	GO:0033028	myeloid cell apoptotic process	31	0.551077	1.75966	0.00844595	0.0513016	2167	tags=35%, list=16%, signal=30%	Hcar2/Cd44/Plekho2/Mif/Tcp1/Slc7a11/Itpkb/Pik3cb/Bcl2/Ccl5/Fcgr2b
BP	DW	GO:0015844	monoamine transport	81	-0.427143	-1.75954	0.00284091	0.0346187	3198	tags=51%, list=23%, signal=39%	Chrna7/Htr1a/Kcnb1/Npy2r/Syt3/Vip/Htr6/Syt15/Htr1b/Prkcb/Sncg/Kcna2/Htr2a/P2rx1/Oprk1/Crh/Syt13/Rab3a/Pcp4/P2ry1/Syt10/Nat8l/Gabbr1/Smpd3/Stx1a/Syt1/Drd1/Syt17/Cnr1/Syt4/Snca/Ly6e/Prkn/Pink1/Cd300a/Ptgs1/Cxcl12/Cadps/Entpd1/Ptger3/P2ry12
MF	DW	GO:0004890	GABA-A receptor activity	12	-0.663039	-1.75943	0.00430108	0.0377665	3959	tags=75%, list=29%, signal=53%	Gabrb1/Gabrb2/Gabrg3/Gabrd/Gabra5/Gabrg2/Gabrb3/Gabra4/Gabra1
CC	DW	GO:1902711	GABA-A receptor complex	12	-0.663039	-1.75943	0.00430108	0.0377665	3959	tags=75%, list=29%, signal=53%	Gabrb1/Gabrb2/Gabrg3/Gabrd/Gabra5/Gabrg2/Gabrb3/Gabra4/Gabra1
BP	DW	GO:0048617	embryonic foregut morphogenesis	10	-0.693404	-1.75911	0.00634249	0.0444545	1521	tags=50%, list=11%, signal=44%	Nckap1/Smad3/Foxf1/Acvr2b/Sox17
BP	UP	GO:0010810	regulation of cell-substrate adhesion	184	0.410161	1.7591	0.00142045	0.0346187	560	tags=14%, list=4%, signal=14%	Dab2/Spp1/Postn/Itga5/Cd36/Csf1/Mmp12/Sdc4/Cdk6/P4hb/Angpt2/Ccn1/Calr/Thbs1/Fmn1/Coro1c/Nid1/Peak1/C1qbp/Cfl1/Gfus/Actg1/Bcl6/Arpc2/Mmp14/Itgb1bp1
BP	DW	GO:0070875	positive regulation of glycogen metabolic process	14	-0.633259	-1.75904	0.00436681	0.0377665	2827	tags=57%, list=21%, signal=45%	Sorbs1/Adra1b/Epm2aip1/Ppp1r3g/Irs1/Hmgb1/Irs2/Igf2
BP	DW	GO:0090075	relaxation of muscle	27	-0.530044	-1.75893	0.00485437	0.0391937	3017	tags=52%, list=22%, signal=41%	Pln/Atp1b1/Kcnma1/Prkg1/Pde5a/P2ry1/Camk2g/Sri/Akap6/Pde4d/Tifab/Gucy1a1/Irag1/Rgs2
CC	UP	GO:0005675	transcription factor TFIIH holo complex	12	0.701323	1.7585	0.00744879	0.0485114	3168	tags=67%, list=23%, signal=51%	Psmc5/Gtf2f2/Gtf2h4/Gtf2h1/Ercc3/Ccnh/Mnat1/Gtf2h5
MF	UP	GO:0004521	endoribonuclease activity	56	0.483474	1.75848	0.00476948	0.0391937	3031	tags=45%, list=22%, signal=35%	Zc3h12d/Pop1/Piwil2/Snd1/Fen1/Ago2/Nob1/Zc3h12a/Rpp40/Apex1/Rnaseh1/Slfn8/Dicer1/Slfn9/Elac2/Tsen2/Tsn/Ern1/Rpp30/Pop4/Rnaseh2b/Rpp38/Rcl1/Endou/Zc3h12c
BP	UP	GO:0042789	mRNA transcription by RNA polymerase II	11	0.707618	1.75843	0.00359066	0.0347285	2175	tags=55%, list=16%, signal=46%	C5ar1/Stat3/Atf4/Hnrnpd/Med1/Srebf1
BP	UP	GO:1901361	organic cyclic compound catabolic process	343	0.385368	1.75831	0.00127714	0.0346187	2937	tags=37%, list=21%, signal=30%	Spp1/Hmox1/Zc3h12d/Dis3/Bax/Vcp/Upp1/Ahcy/Zfp36/Dnph1/Entpd7/Tbrg4/Dera/Etf1/Pop1/Pabpc4/Npm1/Mrto4/Larp1/Blvra/Ybx1/Mlh1/Vim/Enpp1/Apobec1/Exosc2/Snd1/Nsun2/Nudt5/Mapkapk2/Mettl16/Secisbp2/Rnps1/Myd88/Fen1/Itpa/Tardbp/Syncrip/Ago2/Rbm8a/Pelo/Ptbp1/Hint1/Trex1/Lsm4/Hnrnpd/Lsm7/Zc3hav1/Exosc3/Zc3h12a/Slc11a1/Exosc10/Slirp/Hnrnpm/Exosc4/Ssb/Lrpprc/Ddx49/Noct/Cnot10/Samd4b/Csde1/Dis3l/Eri1/Polr2d/Kh…
CC	DW	GO:0043083	synaptic cleft	20	-0.572559	-1.75803	0.00665188	0.0454276	3853	tags=70%, list=28%, signal=50%	Prss12/Nptx1/Cdh8/Slc1a1/Grin1/Lgi1/Lamb2/Apoe/Lama2/Grin2b/Sparcl1/Dnm3/Adgrb3/Agrn
MF	UP	GO:0031730	CCR5 chemokine receptor binding	7	0.816647	1.75799	0.00772201	0.0493882	228	tags=43%, list=2%, signal=42%	Ccl4/Nes/Stat3
BP	UP	GO:0050766	positive regulation of phagocytosis	60	0.478483	1.75791	0.00322581	0.0346187	1197	tags=18%, list=9%, signal=17%	Ccl2/Cd36/Tnf/Calr/Clec7a/Lyar/Ptx3/Cd300lf/Pycard/Fcgr1/Slc11a1
BP	UP	GO:0010811	positive regulation of cell-substrate adhesion	115	0.435102	1.75773	0.0015083	0.0346187	689	tags=17%, list=5%, signal=16%	Dab2/Spp1/Itga5/Cd36/Csf1/Sdc4/Cdk6/P4hb/Ccn1/Calr/Thbs1/Fmn1/Nid1/C1qbp/Cfl1/Gfus/Arpc2/Itgb1bp1/Hsd17b12
BP	UP	GO:0039528	cytoplasmic pattern recognition receptor signaling pathway in response to virus	25	0.573711	1.75772	0.00511945	0.0399037	2819	tags=48%, list=21%, signal=38%	Phb2/C1qbp/Dhx58/Riok3/Gpatch3/Zc3hav1/Nploc4/Phb/Ifih1/Ufd1/Ddx58/Ddx60
MF	DW	GO:0099106	ion channel regulator activity	87	-0.42151	-1.75707	0.00287356	0.0346187	4715	tags=59%, list=34%, signal=39%	Kcnab1/Kcnmb4/Kcnmb2/Kcnab3/Cacnb3/Cacng8/Amigo1/Arpp19/Kcnab2/Sumo1/Grm3/Dpp6/Kcns1/Grm7/Grm2/Kcnk2/Scn1b/Lynx1/Nrxn2/Inafm2/Wnk2/Pln/Nrxn3/Nedd4/Ank2/Prkcb/Fkbp1b/Prkg1/Cacnb2/Scn3b/Ensa/Stx7/Sgk3/Dlg1/Mcub/Lrrc55/Nrxn1/Stx1a/Fxyd7/Itpr1/Nedd4l/Inafm1/Fxyd6/Kcnip2/Pias3/Dpp10/Kcnip4/Abcc9/Cav1/Tspan13/Adrb2
BP	DW	GO:0019372	lipoxygenase pathway	9	-0.721717	-1.75657	0.00436681	0.0377665	2923	tags=67%, list=21%, signal=52%	Pla2g3/Alox12/Gpx4/Alox5/Alox12b/Alox5ap
BP	UP	GO:0051054	positive regulation of DNA metabolic process	188	0.409212	1.75623	0.00141443	0.0346187	2866	tags=32%, list=21%, signal=25%	Tnf/Cct3/Bax/Cct2/Cct8/Cct6a/C3ar1/Hsp90ab1/Tcp1/Npm1/Pfn1/Cct5/Mlh1/Rfc3/Gnl3/Cct7/Hsp90aa1/Cct4/Nvl/Timeless/Ddx39b/Gfer/Fgf2/Pcna/Myc/Hnrnpd/Nsd2/Exosc3/Rfc5/Eya4/Usp7/Rfc4/Dscc1/Aurkb/Tigar/Hgf/Hnrnpa2b1/Trim28/Igfbp3/Mms19/Ddx11/Fh1/Parp9/Parp1/Rfc2/Ptges3/Pdgfb/Eya3/Terf2/Mre11a/Pnkp/Dhx9/Rtel1/Slf2/Rnf168/Arrb2/Mapkapk5/Trp53bp1/Parp3/Naf1
BP	UP	GO:1902373	negative regulation of mRNA catabolic process	45	0.501589	1.75564	0.0048	0.0391937	3510	tags=64%, list=26%, signal=48%	Zfp36/Larp1/Ybx1/Apobec1/Mapkapk2/Mettl16/Secisbp2/Myd88/Tardbp/Syncrip/Ptbp1/Hnrnpd/Slc11a1/Noct/Tent4a/Dicer1/Hnrnpu/Taf15/Tent5c/Tirap/Dhx9/Pabpc1/Nbas/Hnrnpc/Vegfa/Elavl1/Dnd1/Fus/E2f1
BP	UP	GO:0000184	nuclear-transcribed mRNA catabolic process, nonsense-mediated decay	34	0.538204	1.75555	0.00661157	0.0453115	3297	tags=62%, list=24%, signal=47%	Etf1/Secisbp2/Rnps1/Rbm8a/Exosc10/Smg1/Smg5/Upf1/Skiv2l/Upf2/Eif4a3/Helz2/Eif3e/Pym1/Pabpc1/Smg9/Magohb/Nbas/Gspt1/Pnldc1/Ncbp1
BP	UP	GO:0044728	DNA methylation or demethylation	58	0.477726	1.75509	0.00314961	0.0346187	2336	tags=36%, list=17%, signal=30%	Piwil2/Hells/Apobec1/Dnmt3a/Tdg/Prmt7/Bend3/Prmt5/Dnmt1/Myc/Ezh2/Usp7/Smarca4/Apex1/Trim28/Dnmt3b/Mphosph8/Parp1/Zmpste24/Alkbh3/Alkbh2
BP	UP	GO:0071459	protein localization to chromosome, centromeric region	22	0.592728	1.7548	0.00706714	0.0472296	3083	tags=55%, list=23%, signal=42%	Cdt1/Spdl1/Cdk1/Bub1b/Aurkb/Rcc2/Smc5/Mtbp/Ndc80/Mis12/Ik/Cenpt
MF	DW	GO:0005261	cation channel activity	239	-0.357108	-1.75445	0.00373134	0.0349131	4743	tags=55%, list=35%, signal=37%	Kcnj11/Kcnab1/Kcnmb4/Kcnmb2/Hvcn1/Kcnj14/Ano1/Kcnab3/Cacnb3/Asic1/Grin3a/Cacnb1/Cacna1c/Cacna2d2/Kcnj12/Ptk2b/Kcnj6/Cacng8/Tmem38b/Cacna1g/Kcnk6/Tmem175/Kcnab2/Tmem37/Grik1/Kcns1/Trpv6/Chrna3/Scn7a/Cacna2d3/Orai2/Kcnq2/Grm7/Ryr2/Trpm4/Kcnk2/Scn1b/Itgav/Kcna4/Kcnh4/Trpc6/Ryr1/Kcnk9/Asic4/Atp5j/Itpr2/Kcns3/Kcnn3/Kcnh1/Chrna7/Calhm5/Kcnb1/Kcnc3/Trpc1/Kcnc1/Grin1/Tspoap1/Kcnq3/Gria1/Kcnt1/Kcnk1/Cacna…
BP	DW	GO:0016188	synaptic vesicle maturation	10	-0.691544	-1.75439	0.00634249	0.0444545	3091	tags=70%, list=23%, signal=54%	Dlg4/Stxbp1/Unc13a/Rab3a/Slc17a7/Zdhhc2/Snapin
BP	DW	GO:2000253	positive regulation of feeding behavior	6	-0.819979	-1.7539	0.00607287	0.0431821	2049	tags=67%, list=15%, signal=57%	Sgip1/Oprk1/Drd1/Nr4a3
BP	UP	GO:0051984	positive regulation of chromosome segregation	32	0.546031	1.75353	0.00838926	0.0512187	2865	tags=47%, list=21%, signal=37%	Cdt1/Rad18/Macroh2a1/Cdc6/Fen1/Nsmce2/Sfpq/Aurkb/Rcc2/Ddx11/Smc5/Hnrnpu/Cenpe/Slf2/Smc6
BP	UP	GO:0050820	positive regulation of coagulation	22	0.592295	1.75352	0.00706714	0.0472296	2052	tags=45%, list=15%, signal=39%	Selp/Cd36/Psen2/Thbs1/Plek/Serpinf2/Serpine1/S100a9/Pla2g4a/Pdpn
MF	UP	GO:0016891	endoribonuclease activity, producing 5'-phosphomonoesters	27	0.562277	1.75326	0.00338983	0.0346187	2710	tags=41%, list=20%, signal=33%	Pop1/Fen1/Ago2/Rpp40/Rnaseh1/Dicer1/Elac2/Rpp30/Pop4/Rnaseh2b/Rpp38
BP	UP	GO:0046607	positive regulation of centrosome cycle	13	0.687198	1.7528	0.00373134	0.0349131	1287	tags=31%, list=9%, signal=28%	Ranbp1/Nup62/Npm1/Nsfl1c
BP	UP	GO:0044417	translocation of molecules into host	7	0.814223	1.75277	0.00772201	0.0493882	1901	tags=86%, list=14%, signal=74%	Tcp1/Ddx39b/Thoc6/Thoc5/Thoc3/Thoc1
BP	DW	GO:0002028	regulation of sodium ion transport	78	-0.43043	-1.75206	0.00285714	0.0346187	3249	tags=47%, list=24%, signal=36%	Mllt6/Chp1/Slc9a1/Wnk2/Nkain3/Osr1/Atp1b1/Nedd4/Ank3/Akt3/Scn4b/Hecw2/Scn3b/Neto2/Fgf12/Slmap/Per1/Fgf14/Fxyd7/Nedd4l/Snta1/Nkain2/Ptpn3/Ywhah/Fxyd6/Cntn1/Plcb1/Atp2b4/Gpd1l/Tesc/Hecw1/Agrn/Serpine2/Scn2b/Klhl24/Nkain4/Adrb2
BP	UP	GO:0090670	RNA localization to Cajal body	7	0.813294	1.75077	0.00772201	0.0493882	1208	tags=57%, list=9%, signal=52%	Cct2/Tcp1/Cct4/Exosc10
BP	UP	GO:0090671	telomerase RNA localization to Cajal body	7	0.813294	1.75077	0.00772201	0.0493882	1208	tags=57%, list=9%, signal=52%	Cct2/Tcp1/Cct4/Exosc10
BP	UP	GO:0090672	telomerase RNA localization	7	0.813294	1.75077	0.00772201	0.0493882	1208	tags=57%, list=9%, signal=52%	Cct2/Tcp1/Cct4/Exosc10
BP	UP	GO:0090685	RNA localization to nucleus	7	0.813294	1.75077	0.00772201	0.0493882	1208	tags=57%, list=9%, signal=52%	Cct2/Tcp1/Cct4/Exosc10
BP	DW	GO:0099171	presynaptic modulation of chemical synaptic transmission	17	-0.605373	-1.75069	0.00452489	0.0386759	2620	tags=76%, list=19%, signal=62%	Septin5/Syt7/Syt2/Prkcg/Htr1b/Prkcb/Prkca/Rab26/Plekhg5/Syt1/Prrt2/Fbxl20/Git2
BP	UP	GO:0061844	antimicrobial humoral immune response mediated by antimicrobial peptide	40	0.517857	1.7506	0.00493421	0.0392316	1906	tags=30%, list=14%, signal=26%	Lgals3/Ccl2/Cxcl3/Gapdh/Cxcl10/Pf4/Adm/S100a9/Ccl11/Cxcl13/Rps19/Cxcl1
BP	UP	GO:0051972	regulation of telomerase activity	41	0.51276	1.75008	0.00486224	0.0391937	2866	tags=39%, list=21%, signal=31%	Cct2/Hsp90ab1/Tcp1/Hsp90aa1/Cct4/Nvl/Pinx1/Myc/Hnrnpd/Aurkb/Hnrnpa2b1/Ptges3/Pnkp/Mapkapk5/Parp3/Naf1
MF	DW	GO:0004970	ionotropic glutamate receptor activity	17	-0.605111	-1.74994	0.00452489	0.0386759	4897	tags=76%, list=36%, signal=49%	Grik5/Grin3a/Ptk2b/Grik1/Grin1/Gria1/Grid1/Gria4/Grin2a/Grik4/Grin2b/Grik2/Gria2
MF	UP	GO:0035325	Toll-like receptor binding	14	0.665797	1.74989	0.00735294	0.0481738	1460	tags=50%, list=11%, signal=45%	Cd36/Saa3/Tlr1/Myd88/Tlr2/S100a8/S100a9
BP	DW	GO:0097090	presynaptic membrane organization	9	-0.718523	-1.74879	0.00436681	0.0377665	3779	tags=89%, list=28%, signal=64%	Pten/Nlgn2/Apoe/Ptprd/Nlgn1/Lrp4/Nrxn1/Lrrtm4
BP	UP	GO:0043277	apoptotic cell clearance	42	0.506409	1.74874	0.00481541	0.0391937	1296	tags=21%, list=9%, signal=19%	Ccl2/Cd36/Tgm2/Thbs1/Txndc5/Marco/Cd300lf/Trex1/Jmjd6
BP	UP	GO:2001252	positive regulation of chromosome organization	169	0.410258	1.74839	0.0014245	0.0346187	3559	tags=41%, list=26%, signal=31%	Cdt1/Cct3/Cct2/Cct8/Cct6a/Tcp1/Cct5/Piwil2/Bcl6/Gnl3/Cct7/Macroh2a1/Lmna/Cct4/Fen1/Lif/Sphk2/Dnmt1/Hnrnpd/Nsmce2/Paf1/Ruvbl2/Sfpq/Aurkb/Morc2a/Wdr5/Pphln1/Hnrnpa2b1/Tpr/Trim28/Ssbp1/Pih1d1/Ddx11/Smc5/Dnmt3b/Tal1/Mphosph8/Hnrnpu/Brd7/Srebf1/Phf19/Terf2/Smarcb1/Kat2a/Mre11a/Pnkp/Rtel1/Rnf20/Cenpe/Slf2/Cdk9/Lig4/Mapkapk5/Slk/Naf1/Kdm1a/Slx4/Xbp1/Eed/Zbtb7b/Cul3/Brca1/Rad50/Setdb2/Vegfa/Rif1/Ctr9/Tnk…
BP	DW	GO:1902305	regulation of sodium ion transmembrane transport	53	-0.45698	-1.74839	0.00544959	0.040405	3169	tags=53%, list=23%, signal=41%	Chp1/Slc9a1/Wnk2/Osr1/Atp1b1/Nedd4/Ank3/Scn4b/Hecw2/Scn3b/Neto2/Fgf12/Slmap/Fgf14/Fxyd7/Nedd4l/Snta1/Ptpn3/Ywhah/Fxyd6/Plcb1/Atp2b4/Gpd1l/Tesc/Hecw1/Agrn/Scn2b/Klhl24
BP	DW	GO:0086001	cardiac muscle cell action potential	41	-0.481337	-1.74789	0.00519481	0.040011	2591	tags=41%, list=19%, signal=34%	Ank2/Ank3/Scn4b/Cacnb2/Scn3b/Dlg1/Slmap/Nedd4l/Snta1/Kcnn2/Gpd1l/Scn2b/Scn1a/Cacna2d1/Jup/Cav1/Kcnd2
BP	DW	GO:0097091	synaptic vesicle clustering	16	-0.611562	-1.74784	0.00671141	0.0455833	3779	tags=62%, list=28%, signal=45%	Pten/Nlgn2/Pclo/Magi2/Nlgn1/Syndig1/Syn2/Rab3a/Nrxn1/Snap91
BP	DW	GO:2000463	positive regulation of excitatory postsynaptic potential	36	-0.498419	-1.74735	0.00512821	0.0399037	4839	tags=67%, list=35%, signal=43%	Cux2/Prkcz/Igsf11/Cacnb3/Ptk2b/Baiap2/Shank2/Shank1/Pten/Nlgn2/Neto1/Chrna7/Dlg4/Grin1/Rims1/Rims2/Nlgn1/Stx1b/Grin2a/Gsk3b/Nrxn1/Stx1a/Rgs4/Adrb2
BP	UP	GO:0030952	establishment or maintenance of cytoskeleton polarity	9	0.747033	1.74704	0.0110294	0.0599189	583	tags=33%, list=4%, signal=32%	Kif2c/Pdlim1/Lmna
BP	UP	GO:0002253	activation of immune response	194	0.406106	1.74698	0.0013986	0.0346187	2220	tags=29%, list=16%, signal=25%	Lgals3/Ifi211/Zbp1/Ifi204/C5ar1/Ifi205/Bax/Psen2/Bcl2a1d/C3ar1/Lat2/Cd5l/C1qbp/Rnf31/Eif2b4/Stoml2/Eif2b3/A2m/Vav3/Lcp2/Rbm14/Fpr1/Ifi209/Pycard/Tlr2/Cd276/Fyb/Trex1/Ptpn2/Fyn/Nfkbiz/Klhl6/Plscr1/Zc3h12a/Dgkz/Sh2b2/Masp1/Clec2i/Rabgef1/Cgas/Sfpq/Xrcc6/Bcl2/Phb/Pawr/Eif2b5/Ezr/Myo1g/Il1b/Cmtm3/Ada/Ifi208/Fcgr2b/Stap1/Bag6/Nfkbid
BP	UP	GO:0051052	regulation of DNA metabolic process	309	0.387997	1.74693	0.00131752	0.0346187	2872	tags=32%, list=21%, signal=26%	Tnf/Cdt1/Cct3/Bax/Cct2/Cct8/Cct6a/C3ar1/Hsp90ab1/Tcp1/Npm1/Pfn1/Nat10/Cct5/Mlh1/Bcl6/Ier3/Chek1/Rfc3/Gnl3/Cct7/Dnmt3a/Rad18/Lmna/Hsp90aa1/Cct4/Fignl1/Nvl/Timeless/Dnajc2/Pinx1/Wdr70/Ddx39b/Gfer/Fgf2/Prmt5/Pcna/Dnmt1/Myc/Hnrnpd/Nsd2/Niban2/Exosc3/Exosc10/Rfc5/Dusp1/Eya4/Usp7/Cgas/Rfc4/Gja1/Dscc1/Aurkb/Msh6/Tigar/Lig3/Hgf/Tinf2/Ten1/Hnrnpa2b1/Trim28/Igfbp3/Mms19/Wdr18/Ddx11/Thoc1/Apaf1/Fh1/Mphosph8…
MF	UP	GO:0070034	telomerase RNA binding	14	0.664664	1.74691	0.00735294	0.0481738	3244	tags=57%, list=24%, signal=44%	Nhp2/Snrpd3/Pinx1/Snrpb/Hnrnpu/Smg5/Naf1/Hnrnpc
BP	DW	GO:0006805	xenobiotic metabolic process	39	-0.486016	-1.74671	0.00515464	0.0399601	2084	tags=41%, list=15%, signal=35%	Ugt1a7c/Acsl1/Ugt1a6b/Cyp2e1/Pon3/Cyp2u1/Cyp2j9/Gsta4/Gstm5/Cryz/Gstm1/Cyp2d22/Gstm2/Fmo2/Gstm7/Sult1a1
BP	UP	GO:0032642	regulation of chemokine production	60	0.475188	1.7458	0.00322581	0.0346187	886	tags=17%, list=6%, signal=16%	Lpl/Postn/Tnf/Ackr1/Mif/Eif2ak2/P2ry2/Myd88/Tlr2/Cd74
CC	DW	GO:0016342	catenin complex	27	-0.526087	-1.7458	0.00485437	0.0391937	2594	tags=37%, list=19%, signal=30%	Cdh13/Cdh20/Cdh9/Cdh10/Cdh26/Cdh7/Cdh11/Cdh12/Jup/Cdh23
BP	UP	GO:1902622	regulation of neutrophil migration	39	0.518205	1.7457	0.00651466	0.0449058	2001	tags=33%, list=15%, signal=29%	Adam8/C5ar1/Ptger4/C3ar1/C1qbp/Myd88/Dysf/Edn1/Cd74/Pawr/Bst1/Il1b/Slamf8
BP	DW	GO:0099550	trans-synaptic signaling, modulating synaptic transmission	13	-0.642042	-1.74551	0.00643777	0.0447832	3481	tags=69%, list=25%, signal=52%	Cspg5/Plat/Pak1/Ephb2/Cnr1/Syt4/Gucy1b1/Gucy1a1/Grm5
BP	DW	GO:0007617	mating behavior	20	-0.568477	-1.7455	0.00665188	0.0454276	3779	tags=50%, list=28%, signal=36%	Pten/Thra/Ncoa2/Grin1/Thrb/Mapk8ip2/Drd1/Ncoa1/Hexb/Pgr
BP	DW	GO:0016185	synaptic vesicle budding from presynaptic endocytic zone membrane	7	-0.779191	-1.74528	0.00206612	0.0346187	1162	tags=43%, list=8%, signal=39%	Dnm3/Snap91/Dnm1
BP	UP	GO:0016078	tRNA catabolic process	10	0.727693	1.74492	0.00756144	0.0489244	3285	tags=90%, list=24%, signal=68%	Pop1/Exosc2/Nsun2/Exosc3/Exosc10/Slfn8/Exosc9/Exosc8/Exosc7
BP	UP	GO:0009119	ribonucleoside metabolic process	48	0.494907	1.74486	0.00487013	0.0391937	2428	tags=38%, list=18%, signal=31%	Aprt/Upp1/Impdh2/Nme1/Ahcy/Ak1/Mtap/Ran/Nme6/Nme2/Ampd2/Ampd3/Nt5e/Ada/Pycrl/Efl1/Nme4/Gmpr2
BP	UP	GO:0046034	ATP metabolic process	207	0.401599	1.74479	0.00137174	0.0346187	2260	tags=30%, list=16%, signal=26%	Tnf/Shmt2/Ldha/Vcp/Ak2/Pkm/Fam20c/Hk3/Stat3/Mif/Coq7/Gapdh/Ak1/Gale/Atp5g1/Cycs/Ier3/Stoml2/Eif6/Enpp1/Ola1/Tspo/Galk1/Nudt5/Fxn/Cox6a2/Cdk1/Uqcrq/Ndufa12/Cox5a/Bend3/Ampd2/Sphk2/Trex1/Eno1b/Myc/Ampd3/Hif1a/Dnajc15/Slc2a6/Gadd45gip1/Atpsckmt/Atp5j2/Atp5pb/Tigar/Eno1/Cyc1/Adpgk/Atp5o/Slc25a13/Nudt2/Dld/Cox5b/Atp5d/Uqcrb/Slc25a25/Ndufb6/Parp1/Hspa8/Igf1/Pgam1/Pde12/Atp5k
MF	UP	GO:0016668	oxidoreductase activity, acting on a sulfur group of donors, NAD(P) as acceptor	9	0.746037	1.7447	0.0110294	0.0599189	1674	tags=56%, list=12%, signal=49%	Txnrd1/Gsr/Txn1/Txndc17/Dld
MF	DW	GO:0035254	glutamate receptor binding	63	-0.432541	-1.74445	0.00259067	0.0346187	3827	tags=52%, list=28%, signal=38%	Shank2/Shank1/Pten/Neto1/Rasgrf1/Dlg4/Grin1/Gria1/Nedd4/Flot2/Calm3/D230025D16Rik/Shisa7/Plcg1/Neto2/Rab4a/Syndig1/Grin2a/Cacng3/Map1a/Grin2b/Dlg1/Gsk3b/Atp2b2/Homer1/Camk2a/Dnm3/Cdk5r1/Gria2/Calm2/Esr1/Rapsn/Adrb2
BP	UP	GO:0009165	nucleotide biosynthetic process	169	0.409327	1.74442	0.0014245	0.0346187	1790	tags=30%, list=13%, signal=26%	Aprt/Vcp/Ak2/Impdh2/Nme1/Pkm/Adssl1/Stat3/Mthfd1/Ak1/Gart/Oas1a/Atp5g1/Rrm1/Cad/Stoml2/Atic/Ctps/Nme6/Gars/Kars/Nme2/Dctd/Uck2/Ampd2/Sphk2/Myc/Adsl/Ampd3/Shmt1/Acsl5/Ppat/Adcy3/Pfas/Atpsckmt/Atp5j2/Ppcs/Dtymk/Atp5pb/Tyms/Umps/Cyc1/Acss1/Atp5o/Slc25a13/Nudt2/Dld/Guca1a/Cox5b/Atp5d
BP	UP	GO:0046654	tetrahydrofolate biosynthetic process	6	0.853481	1.74431	0.00590551	0.0422806	832	tags=67%, list=6%, signal=63%	Mthfd1/Gart/Atic/Mthfd1l
CC	UP	GO:0070971	endoplasmic reticulum exit site	29	0.551357	1.74402	0.00837521	0.0512079	1818	tags=38%, list=13%, signal=33%	Sec23b/Sec24d/Sec31a/Sec16a/Pdcd6ip/Apob/Tfg/Preb/Plpp3/Tmed5/Sec23ip
BP	DW	GO:0071340	skeletal muscle acetylcholine-gated channel clustering	13	-0.641202	-1.74323	0.00643777	0.0447832	3114	tags=69%, list=23%, signal=54%	Crkl/Sorbs1/Fzd9/Musk/Lrp4/Sorbs2/Agrn/Etv5/Ptn
BP	UP	GO:0001961	positive regulation of cytokine-mediated signaling pathway	40	0.515627	1.74306	0.00657895	0.0451994	3189	tags=52%, list=23%, signal=40%	Csf1/Zbp1/Mmp12/Casp4/Ikbke/Cd300lf/Irf7/Cd74/Nlrc5/Ube2k/Med1/Cxcr4/Ripk1/Parp9/Axl/Irgm1/Irf3/Casp1/Fadd/Ripk2/Adam17
BP	DW	GO:0050807	regulation of synapse organization	240	-0.354874	-1.74306	0.00371747	0.0349131	4253	tags=52%, list=31%, signal=37%	Lhfpl4/Amigo1/Dmpk/Arhgap33/Nectin1/Kif1a/Tiam1/Ppfia2/Rapgef4/Pik3r1/Adgrl1/Lrrn1/Baiap2/Clstn3/Shank2/Adgrb2/Nrcam/Pten/Six4/Neurod2/Nptx1/Nlgn2/Arhgap22/Cdh8/Adam10/Kalrn/Gap43/Epha7/Cttnbp2/Lrrc4b/Rims3/Ngef/Arc/Chrna7/Crkl/Dlg4/Cntnap4/Grin1/Sipa1l1/Nptxr/Clstn2/Ctnna2/Sorbs1/Stau2/Nedd4/Flrt1/Ephb1/Vstm5/Apoe/Camkv/Lrrk2/Camk2b/Cdk5/Magi2/Ephb2/Shisa7/Cript/Ptprd/Adgrl2/Lrrn3/Sema4d/Asic2/F…
BP	DW	GO:0044849	estrous cycle	8	-0.744898	-1.74286	0.00214133	0.0346187	1684	tags=50%, list=12%, signal=44%	Egr1/Igf1r/Enpp2/Ptn
BP	UP	GO:0030502	negative regulation of bone mineralization	11	0.701234	1.74256	0.005386	0.0402558	1185	tags=36%, list=9%, signal=33%	Ccr1/Enpp1/Srgn/Hif1a
BP	DW	GO:1905049	negative regulation of metallopeptidase activity	5	-0.87575	-1.7424	0.00410678	0.0368006	475	tags=80%, list=3%, signal=77%	Timp3/Timp2/Sorl1/Reck
MF	DW	GO:0005496	steroid binding	70	-0.42737	-1.7424	0.00543478	0.040403	1213	tags=26%, list=9%, signal=24%	Osbpl2/Paqr7/Osbpl3/Cd81/Akr1c18/Prom1/Paqr5/Paqr9/Scarb2/Scp2/Gstm1/Pgr/Calb1/Osbpl1a/Nr3c2/Esr1/Gper1/Akr1c14
BP	UP	GO:0075522	IRES-dependent viral translational initiation	9	0.745041	1.74238	0.0110294	0.0599189	1950	tags=67%, list=14%, signal=57%	Eif3b/Denr/Ptbp1/Eif3a/Ssb/Eif3d
BP	UP	GO:0051340	regulation of ligase activity	8	0.775413	1.74225	0.00934579	0.0540117	2399	tags=62%, list=18%, signal=52%	Ripk3/Aimp2/Atpsckmt/Gclm/Rpl5
BP	UP	GO:0051351	positive regulation of ligase activity	8	0.775413	1.74225	0.00934579	0.0540117	2399	tags=62%, list=18%, signal=52%	Ripk3/Aimp2/Atpsckmt/Gclm/Rpl5
BP	UP	GO:1904872	regulation of telomerase RNA localization to Cajal body	6	0.852428	1.74215	0.00590551	0.0422806	1208	tags=67%, list=9%, signal=61%	Cct2/Tcp1/Cct4/Exosc10
BP	UP	GO:0010574	regulation of vascular endothelial growth factor production	26	0.562742	1.74174	0.00683761	0.0461023	638	tags=23%, list=5%, signal=22%	Ccl2/C5ar1/C3ar1/Ptgs2/Atf4/Sars
BP	UP	GO:0061013	regulation of mRNA catabolic process	110	0.432495	1.7413	0.0015015	0.0346187	2433	tags=35%, list=18%, signal=29%	Zc3h12d/Zfp36/Tbrg4/Pabpc4/Npm1/Larp1/Ybx1/Vim/Apobec1/Mapkapk2/Mettl16/Secisbp2/Myd88/Tardbp/Syncrip/Ago2/Ptbp1/Hnrnpd/Zc3hav1/Zc3h12a/Slc11a1/Hnrnpm/Noct/Samd4b/Khsrp/Apex1/Tent4a/Dicer1/Tnrc6a/Hnrnpu/Pnpt1/Taf15/Pde12/Tent5c/Rock1/Carhsp1/Tirap/Upf1/Dhx9
BP	DW	GO:0017158	regulation of calcium ion-dependent exocytosis	42	-0.481515	-1.74099	0.00527704	0.0400761	4505	tags=60%, list=33%, signal=40%	Syt7/Syt2/Cacna1g/Syt11/Syt5/Cdk5r2/Cbarp/Kcnb1/Syt3/Stxbp1/Syt15/Cdk5/Cacna1i/Syt13/Adra2a/Syt10/Stxbp3/Stx1a/Syt1/Vamp2/Syt17/Syt4/Scamp5/Cacna1h/Cadps
BP	UP	GO:0002763	positive regulation of myeloid leukocyte differentiation	53	0.482207	1.74089	0.00472441	0.0391937	1832	tags=28%, list=13%, signal=25%	Ccl3/Evi2b/Csf1/Tnf/Ccr1/Id2/Pf4/Il12b/Hax1/Cd74/Lif/Fos/Ripk1/Ccl5/Trib1
BP	DW	GO:1903539	protein localization to postsynaptic membrane	55	-0.44892	-1.74086	0.00265957	0.0346187	4296	tags=58%, list=31%, signal=40%	Cplx1/Cacng8/Gphn/Rapgef4/Mapk10/Nptx1/Adam10/Kalrn/Snap47/Cnih3/Dlg4/Grin1/Nptxr/Lgi1/Tnik/Magi2/Stx1b/Grin2a/Cacng3/Dlg2/Map2k1/Nsg1/Dlg1/Clstn1/Zdhhc2/Gsk3b/Grasp/Adam22/Camk2a/Vamp2/Snap25/Rapsn
BP	UP	GO:0071356	cellular response to tumor necrosis factor	130	0.420392	1.74059	0.00145349	0.0346187	1649	tags=23%, list=12%, signal=20%	Ccl2/Ccl3/Ccl12/Ccl7/Tnf/Ccl9/Tnfrsf11a/Ccl4/Acod1/Casp4/Zfp36/Cfl1/Sphk1/Gba/Pias4/Ccl24/Pycard/Kars/Ybx3/Fabp4/Ptpn2/Tradd/Actr3/Zc3h12a/Ube2k/Tank/Ccl11/Txndc17/Ripk1/Smpd4
BP	UP	GO:0006268	DNA unwinding involved in DNA replication	13	0.68237	1.74049	0.00373134	0.0349131	2020	tags=46%, list=15%, signal=39%	Mcm2/Mcm6/Mcm4/Mcm7/Ssbp1/Rpa1
BP	UP	GO:0050777	negative regulation of immune response	124	0.424795	1.73925	0.00149031	0.0346187	2007	tags=26%, list=15%, signal=22%	Lgals3/Hmox1/Tnf/Mmp12/Ccr1/Il4ra/Il33/Acod1/Arg1/Bcl6/Slamf1/Psma1/Il12b/Ttll12/Dhx58/A2m/Pdcd1/Psmb4/Gfer/Trex1/Nlrc5/Ptpn2/Zc3h12a/Tnfaip3/Rabgef1/Jak3/Rps19/Tap1/Thoc1/Fer/Slamf8/Samhd1
BP	UP	GO:0002832	negative regulation of response to biotic stimulus	75	0.451528	1.73882	0.00307692	0.0346187	3336	tags=45%, list=24%, signal=34%	Mmp12/Ccr1/Acod1/Arg1/C1qbp/Ttll12/Dhx58/A2m/Riok3/Gpatch3/Gfer/Trex1/Nlrc5/Ptpn2/Tnfaip3/Nploc4/Tarbp2/Rps19/Tap1/Trib1/Slamf8/Samhd1/Ufd1/Irf3/Arrb2/Nmi/Mul1/Prdx2/Dnaja3/Adar/Ltf/Pcbp2/Irak3/Ceacam1
BP	UP	GO:0072655	establishment of protein localization to mitochondrion	84	0.447573	1.73808	0.00310078	0.0346187	1848	tags=30%, list=13%, signal=26%	Hspd1/Bax/Pdcd5/Hspa4/Hsph1/Timm50/Tspo/Hsp90aa1/Timm13/Timm17a/Bag3/Grpel1/Tomm40/Pmpca/Dnajc15/Samm50/Pmpcb/Parl/Timm44/Bcs1l/Cox18/Dnajc19/Tomm70a/Timm23/Tomm5
BP	UP	GO:0034114	regulation of heterotypic cell-cell adhesion	17	0.624511	1.73685	0.0107143	0.0594471	2733	tags=47%, list=20%, signal=38%	Il1rn/Cd44/Tnf/Gcnt2/Tnfaip3/Il1b/Flot1/Mapk7
BP	UP	GO:0007094	mitotic spindle assembly checkpoint	29	0.548939	1.73637	0.00837521	0.0512079	3754	tags=52%, list=27%, signal=38%	Cdt1/Spdl1/Bub1b/Trip13/Anapc15/Aurkb/Tpr/Xrcc3/Ndc80/Cenpe/Mad2l1/Ik/Zw10/Cdk5rap2/Atm
BP	UP	GO:0071173	spindle assembly checkpoint	29	0.548939	1.73637	0.00837521	0.0512079	3754	tags=52%, list=27%, signal=38%	Cdt1/Spdl1/Bub1b/Trip13/Anapc15/Aurkb/Tpr/Xrcc3/Ndc80/Cenpe/Mad2l1/Ik/Zw10/Cdk5rap2/Atm
CC	DW	GO:0060076	excitatory synapse	70	-0.425842	-1.73617	0.00543478	0.040403	4084	tags=53%, list=30%, signal=37%	Rapgef4/Syt11/Baiap2/Shank1/Nlgn2/Neto1/Lrrc4/Kcnh1/Pclo/Dlg4/Bsn/Grin1/Gria1/Ctnna2/Shisa7/Unc13a/Ntm/Nlgn1/Syndig1/Scn8a/Grin2a/Cacng3/Grin2b/Slc17a7/Lrrtm2/Atp2b2/Homer1/Syt1/Snap91/Kcnj3/Adcy8/Slc17a6/Slc1a6/Synj1/Ppp3r1/Slc16a7/Cadps2
BP	UP	GO:0051085	chaperone cofactor-dependent protein refolding	30	0.545398	1.73615	0.01	0.0566147	2177	tags=43%, list=16%, signal=37%	Hspa9/Hspa5/Hspa1a/Hspa1b/Hsph1/Cd74/Ero1a/Hspe1/Tor2a/Tor1b/Hspa1l/Hspa8/Ptges3
MF	UP	GO:0003755	peptidyl-prolyl cis-trans isomerase activity	31	0.543573	1.7357	0.0118243	0.0626447	2735	tags=52%, list=20%, signal=41%	Fkbp11/Cwc27/Ppil1/Ppid/Fkbp1a/Ppia/Ppie/Ppig/Pin1/Ppib/Ppih/Fkbp2/Ranbp2/Fkbp10/Ppif/Ppil3
BP	UP	GO:0002526	acute inflammatory response	68	0.463278	1.73562	0.00321027	0.0346187	1175	tags=21%, list=9%, signal=19%	Adam8/Il1rn/Tnf/Trem1/Tnfrsf11a/Saa3/Stat3/Mif/Ednrb/Ptgs2/Serpina3n/Serpinf2/Fcgr1/Plscr1
BP	UP	GO:0032786	positive regulation of DNA-templated transcription, elongation	28	0.55373	1.73553	0.00506757	0.039766	1901	tags=32%, list=14%, signal=28%	Dab2/Ell2/Ddx39b/Supt16/Leo1/Ccnk/Thoc5/Gtf2f1/Thoc1
BP	UP	GO:1900025	negative regulation of substrate adhesion-dependent cell spreading	11	0.698207	1.73504	0.00718133	0.0476218	560	tags=27%, list=4%, signal=26%	Postn/Coro1c/Itgb1bp1
BP	UP	GO:0032606	type I interferon production	77	0.448878	1.73472	0.00463679	0.0390318	2800	tags=38%, list=20%, signal=30%	Cd14/Hspd1/Mmp12/Acod1/Polr3d/Dhx58/Riok3/Irf7/Myd88/Gpatch3/Pycard/Tlr2/Trex1/G3bp1/Zc3hav1/Nploc4/Cgas/Ifih1/Polr3c/Dhx33/Polr3g/Ticam1/Ufd1/Tirap/Dhx9/Flot1/Irf3/Nmi/Ddx58
BP	UP	GO:0072678	T cell migration	46	0.49419	1.73434	0.0032	0.0346187	957	tags=17%, list=7%, signal=16%	Adam8/Ccl2/Ripk3/Cxcl16/Cxcl10/Cd200/Pycard/Itgal
CC	UP	GO:0045259	proton-transporting ATP synthase complex	18	0.614386	1.73394	0.00711744	0.0474896	3733	tags=72%, list=27%, signal=53%	Atp5g1/Atp5j2/Atp5pb/Atp5o/Atp5d/Atp5k/Atp5g3/Atp5mpl/Atp5h/Atp5e/Atp5md/Atp5b/Atp5a1
BP	UP	GO:0030099	myeloid cell differentiation	331	0.381393	1.73388	0.00129199	0.0346187	1832	tags=21%, list=13%, signal=19%	Adam8/Rab7b/Dab2/Ccl3/Evi2b/Sbno2/Csf1/Tnf/Ccr1/Cdk6/Hspa9/Tnfrsf11a/Nme1/Psen2/Fam20c/Zfp36/Stat3/Id2/Pabpc4/Tnfsf9/Wdr1/Lyar/Bcl6/Pf4/Eif6/Uba5/Il12b/Sfxn1/Hax1/Isg15/Cd300lf/Anxa2/Itpkb/Slc11a2/Nme2/Tlr2/Myh9/Cd74/Lif/Leo1/Prmt1/Batf/Myc/Ptpn2/Rbpj/Ltbr/Actn1/Rps6/Paf1/Fos/Plscr1/Hif1a/Pilrb1/Jmjd6/Clec2i/Med1/Jag1/Tcirg1/Thoc5/Junb/Smarca4/Flvcr1/Ripk1/Meis1/Csf3/Srf/Jak3/Dll1/Rps19/Ccl5/Trib1
BP	UP	GO:0045637	regulation of myeloid cell differentiation	179	0.404996	1.73344	0.00141044	0.0346187	2147	tags=25%, list=16%, signal=21%	Adam8/Rab7b/Ccl3/Evi2b/Csf1/Tnf/Ccr1/Cdk6/Hspa9/Nme1/Zfp36/Stat3/Id2/Pf4/Eif6/Il12b/Hax1/Isg15/Itpkb/Nme2/Cd74/Lif/Leo1/Prmt1/Myc/Ptpn2/Paf1/Fos/Hif1a/Pilrb1/Clec2i/Med1/Jag1/Thoc5/Ripk1/Meis1/Csf3/Dll1/Ccl5/Trib1/Tal1/Tjp2/H4c12/Hcls1/Senp1
BP	UP	GO:1990542	mitochondrial transmembrane transport	76	0.44843	1.73323	0.00461538	0.0390093	3354	tags=45%, list=24%, signal=34%	Hspd1/Psen2/Timm50/Stoml2/Sfxn1/Timm17a/Grpel1/Sfxn2/Tomm40/Dnajc15/Atpsckmt/Atp5j2/Atp5pb/Afg3l2/Timm44/Dnajc19/Cyc1/Atp5o/Slc25a13/Cox5b/Atp5d/Timm23/Pnpt1/Ucp2/Smdt1/Mrs2/Slc25a1/Atp5h/Mrpl18/Slc25a15/Tomm40l/Slc25a28/Atp5b/Grpel2
MF	UP	GO:0003689	DNA clamp loader activity	9	0.741121	1.73321	0.0110294	0.0599189	2395	tags=67%, list=17%, signal=55%	Rfc3/Rfc5/Rfc4/Dscc1/Rfc2/Rfc1
MF	UP	GO:0033170	protein-DNA loading ATPase activity	9	0.741121	1.73321	0.0110294	0.0599189	2395	tags=67%, list=17%, signal=55%	Rfc3/Rfc5/Rfc4/Dscc1/Rfc2/Rfc1
BP	DW	GO:0086002	cardiac muscle cell action potential involved in contraction	33	-0.504879	-1.7325	0.00510204	0.0398863	2591	tags=42%, list=19%, signal=34%	Ank2/Scn4b/Cacnb2/Scn3b/Dlg1/Nedd4l/Snta1/Kcnn2/Gpd1l/Scn2b/Scn1a/Cacna2d1/Jup/Cav1
BP	UP	GO:0045651	positive regulation of macrophage differentiation	13	0.679234	1.73249	0.00373134	0.0349131	2118	tags=54%, list=15%, signal=46%	Csf1/Id2/Pf4/Lif/Ripk1/Trib1/Hcls1
BP	UP	GO:0071027	nuclear RNA surveillance	12	0.690946	1.73248	0.00931099	0.0539602	3285	tags=67%, list=24%, signal=51%	Exosc2/Exosc3/Exosc10/Exosc4/Exosc9/Exosc5/Exosc8/Exosc7
BP	UP	GO:0071028	nuclear mRNA surveillance	12	0.690946	1.73248	0.00931099	0.0539602	3285	tags=67%, list=24%, signal=51%	Exosc2/Exosc3/Exosc10/Exosc4/Exosc9/Exosc5/Exosc8/Exosc7
BP	UP	GO:0009064	glutamine family amino acid metabolic process	52	0.48103	1.73221	0.00469484	0.0391937	3367	tags=52%, list=25%, signal=39%	Ass1/Arg1/Aldh18a1/Cad/Ctps/Slc7a11/Fpgs/Pycr1/Cln3/Phgdh/Ppat/Pfas/Asns/Asl/Pycr2/Gclm/Fh1/Pycrl/Gfpt1/Got2/Oat/Gmps/Nit2/Gfpt2/Nos3/Glud1/Gclc
BP	UP	GO:0007062	sister chromatid cohesion	39	0.514147	1.73203	0.00651466	0.0449058	2585	tags=41%, list=19%, signal=33%	Phb2/Macroh2a1/Fen1/Kif22/Naa50/Bub1b/Cdca5/Nsmce2/Sfpq/Hormad1/Dscc1/Ddx11/Smc5/Mre11a/Pds5a/Slf2
BP	DW	GO:0086010	membrane depolarization during action potential	25	-0.536773	-1.73087	0.00480769	0.0391937	2555	tags=60%, list=19%, signal=49%	Ank3/Scn4b/Cacna1i/Cacnb2/Scn3b/Scn8a/Slmap/Scn3a/Ptpn3/Ywhah/Cacna1h/Scn2b/Scn1a/Scn2a/Cacna2d1
BP	DW	GO:0006643	membrane lipid metabolic process	155	-0.37045	-1.73057	0.00315457	0.0346187	2319	tags=32%, list=17%, signal=27%	P2rx1/Pigh/St3gal2/St8sia1/St6galnac6/Pigc/B3galt1/Fut7/Mppe1/Plpp2/Tecr/St8sia3/Map7/Elovl4/Ugt8a/Hexa/Gm2a/Pigyl/Smpd3/Gal3st1/Abca2/P2rx7/Sirt3/Asah1/Serinc1/Ormdl3/Pigp/Psap/Elovl7/Cert1/Pgap4/Alox12b/Sgms2/Hexb/Prkcd/B3galt2/Pigv/Naga/Sptssa/Pla2g15/Sgms1/Serinc3/Enpp2/Smpdl3a/St6galnac3/Degs2/Sgpp2/Hacd4/St3gal6/Agmo
MF	DW	GO:0046873	metal ion transmembrane transporter activity	306	-0.342833	-1.72938	0.00403226	0.0365256	4551	tags=52%, list=33%, signal=36%	Zdhhc13/Kcnab3/Cacnb3/Slc8a2/Atp1a3/Asic1/Grin3a/Slc8a1/Slc5a5/Cnnm2/Cacnb1/Cacna1c/Cacna2d2/Kcnj12/Kcnj6/Cacng8/Tmem38b/Cacna1g/Kcnk6/Tmem175/Kcnab2/Slc6a11/Tmem37/Grik1/Slc6a1/Kcns1/Trpv6/Nipa2/Slc9a5/Scn7a/Cacna2d3/Atp2b1/Orai2/Kcnq2/Grm7/Ryr2/Trpm4/Kcnk2/Slc13a5/Scn1b/Itgav/Kcna4/Kcnh4/Trpc6/Ryr1/Kcnk9/Asic4/Atp1a2/Zdhhc17/Itpr2/Kcns3/Kcnn3/Kcnh1/Slc39a8/Slc1a1/Slc9a1/Kcnb1/Kcnc3/Trpc1/Kcnc1/…
BP	UP	GO:0032493	response to bacterial lipoprotein	6	0.846114	1.72925	0.00590551	0.0422806	871	tags=67%, list=6%, signal=62%	Cd36/Cd14/Tlr1/Tlr2
BP	UP	GO:0070339	response to bacterial lipopeptide	6	0.846114	1.72925	0.00590551	0.0422806	871	tags=67%, list=6%, signal=62%	Cd36/Cd14/Tlr1/Tlr2
BP	UP	GO:0071220	cellular response to bacterial lipoprotein	6	0.846114	1.72925	0.00590551	0.0422806	871	tags=67%, list=6%, signal=62%	Cd36/Cd14/Tlr1/Tlr2
BP	UP	GO:0071221	cellular response to bacterial lipopeptide	6	0.846114	1.72925	0.00590551	0.0422806	871	tags=67%, list=6%, signal=62%	Cd36/Cd14/Tlr1/Tlr2
BP	UP	GO:0031118	rRNA pseudouridine synthesis	9	0.739245	1.72882	0.0110294	0.0599189	1319	tags=44%, list=10%, signal=40%	Nhp2/Gar1/Tsr3/Rpusd4
BP	UP	GO:0045341	MHC class I biosynthetic process	5	0.880406	1.72843	0.00776699	0.0494047	996	tags=60%, list=7%, signal=56%	Il33/Hsph1/Nlrc5
BP	UP	GO:0045343	regulation of MHC class I biosynthetic process	5	0.880406	1.72843	0.00776699	0.0494047	996	tags=60%, list=7%, signal=56%	Il33/Hsph1/Nlrc5
CC	UP	GO:0043209	myelin sheath	202	0.399859	1.72821	0.0013986	0.0346187	2302	tags=29%, list=17%, signal=25%	Hspd1/Cct3/Hspa9/Vcp/Cct2/Hspa5/Nme1/Car13/Pkm/Ass1/Mif/Gapdh/Tcp1/Tufm/Wdr1/Actb/Cycs/Cct5/Ehd1/Actg1/Immt/Prdx1/Hsp90aa1/Anxa2/Tkt/Pdia3/Sod2/Nme2/Cox5a/Pitpna/Dlst/Pdcd6ip/Stip1/Phgdh/Ppia/Itgb1/Atp5pb/Bcl2/Phb/Eno1/Atp1a1/Atp5o/Dld/Slc25a3/Ezr/Mdh2/Cox5b/Stx4a/Eef1a1/Gnb2/Ywhag/Hspa8/Tuba1b/Gsto1/Pgam1/Cryab/Pmp22/Akr1b3/Got2
CC	UP	GO:0005753	mitochondrial proton-transporting ATP synthase complex	17	0.621404	1.72821	0.0107143	0.0594471	3733	tags=76%, list=27%, signal=56%	Atp5g1/Atp5j2/Atp5pb/Atp5o/Atp5d/Atp5k/Atp5g3/Atp5mpl/Atp5h/Atp5e/Atp5md/Atp5b/Atp5a1
CC	UP	GO:0000794	condensed nuclear chromosome	76	0.447094	1.72807	0.00461538	0.0390093	4032	tags=51%, list=29%, signal=36%	Rrs1/Rcc1/Nifk/Mlh1/Chek1/Aurka/Bub1b/Topbp1/Mis18bp1/Lrpprc/Hormad1/Aurkb/Pmf1/Lig3/Hus1/Smc4/Rpa1/Tubg1/Cenpo/Ndc80/Rad9a/Mre11a/Cenpe/Mis12/Incenp/Nol6/Cenpt/Brca1/Rad50/Cenpb/Cenpk/Nuf2/Blm/Rad9b/Wapl/Cenpc1/Syce2/Ago3/Rsph1
BP	UP	GO:0006778	porphyrin-containing compound metabolic process	30	0.542712	1.7276	0.01	0.0566147	3883	tags=57%, list=28%, signal=41%	Hmox1/Hmbs/Blvra/Slc11a2/Fxn/Alad/Abcb6/Cyb5r4/Blvrb/Cox10/Iba57/Hebp1/Srrd/Cpox/Hmox2/Snx3/Tmem14c
BP	DW	GO:0048011	neurotrophin TRK receptor signaling pathway	27	-0.520586	-1.72755	0.00485437	0.0391937	3343	tags=44%, list=24%, signal=34%	Lmtk2/Src/Tmem108/Cyfip2/Dok5/Spry1/Wasf1/Spry2/Casp3/Ulk1/Sort1/Ddit4
BP	UP	GO:0002285	lymphocyte activation involved in immune response	139	0.413761	1.72728	0.00145773	0.0346187	1305	tags=21%, list=10%, signal=19%	Lgals3/Hspd1/Clec4d/Cd244a/Ptger4/Il4ra/Psen2/Ung/Stat3/Cd180/Mlh1/Stx11/Bcl6/Gadd45g/Il12b/Bcl3/Clec4e/Cd74/Itgal/Batf/Lcp1/Nsd2/Nfkbiz/Rps6/Exosc3/Zc3h12a/Slc11a1/Tnfaip3/Apbb1ip
CC	UP	GO:0098799	outer mitochondrial membrane protein complex	15	0.642284	1.72679	0.00905797	0.0531282	3657	tags=80%, list=27%, signal=59%	Mtx1/Tomm40/Samm50/Tomm6/Tomm70a/Dnajc11/Tomm5/Mtx2/Tomm40l/Mfn1/Tomm22/Tomm20
BP	UP	GO:0000303	response to superoxide	22	0.582889	1.72567	0.00706714	0.0472296	3093	tags=45%, list=23%, signal=35%	Cd36/Tnf/Prdx1/Sod2/Parp1/Ucp2/Dhfr/Park7/Prdx2/Nos3
BP	DW	GO:0002093	auditory receptor cell morphogenesis	18	-0.585457	-1.72567	0.00909091	0.0531282	1569	tags=28%, list=11%, signal=25%	Atp2b2/Tprn/Whrn/Clic5/Cdh23
BP	UP	GO:0002523	leukocyte migration involved in inflammatory response	17	0.620329	1.72522	0.0107143	0.0594471	1460	tags=29%, list=11%, signal=26%	Adam8/Ccl2/Slamf1/S100a8/S100a9
MF	DW	GO:0070403	NAD+ binding	14	-0.62104	-1.7251	0.010917	0.0598153	1535	tags=36%, list=11%, signal=32%	Hadh/Aldh1a3/Sirt3/Cryl1/Hpgd
BP	UP	GO:0001952	regulation of cell-matrix adhesion	103	0.432342	1.72457	0.00151976	0.0346187	1850	tags=24%, list=14%, signal=21%	Postn/Cd36/Csf1/Mmp12/Sdc4/Cdk6/Thbs1/Fmn1/Coro1c/Peak1/Cfl1/Gfus/Actg1/Bcl6/Mmp14/Itgb1bp1/Serpine1/Map4k4/Pik3cb/Jag1/Bcl2/Iqgap1/Adam15/Bst1/Rcc2
BP	UP	GO:0045841	negative regulation of mitotic metaphase/anaphase transition	31	0.540009	1.72432	0.0118243	0.0626447	3754	tags=48%, list=27%, signal=35%	Cdt1/Spdl1/Bub1b/Trip13/Anapc15/Aurkb/Tpr/Xrcc3/Ndc80/Cenpe/Mad2l1/Ik/Zw10/Cdk5rap2/Atm
BP	UP	GO:1902100	negative regulation of metaphase/anaphase transition of cell cycle	31	0.540009	1.72432	0.0118243	0.0626447	3754	tags=48%, list=27%, signal=35%	Cdt1/Spdl1/Bub1b/Trip13/Anapc15/Aurkb/Tpr/Xrcc3/Ndc80/Cenpe/Mad2l1/Ik/Zw10/Cdk5rap2/Atm
BP	UP	GO:0071243	cellular response to arsenic-containing substance	14	0.656038	1.72424	0.0110294	0.0599189	2639	tags=57%, list=19%, signal=46%	Hmox1/Vcp/Zc3h12a/Cpeb2/Zfand2a/Gsto1/Ppif/Slc38a2
BP	DW	GO:0048169	regulation of long-term neuronal synaptic plasticity	33	-0.502429	-1.72409	0.00510204	0.0398863	3091	tags=45%, list=23%, signal=35%	Dlg4/Grin1/Rims1/Camk2b/Ephb2/Grin2a/Syngap1/Grin2b/Grik2/Egr1/Syngr1/Drd1/Neurl1a/Snca/Grm5
BP	UP	GO:0051883	killing of cells in other organism involved in symbiotic interaction	15	0.641228	1.72395	0.00905797	0.0531282	444	tags=33%, list=3%, signal=32%	Trem1/Arg1/Gapdh/Trem3/Pf4
CC	UP	GO:0032806	carboxy-terminal domain protein kinase complex	21	0.593776	1.72388	0.0108499	0.0598153	3780	tags=57%, list=28%, signal=41%	Psmc5/Gtf2f2/Gtf2h4/Ccnk/Gtf2h1/Ercc3/Cdk9/Ccnh/Mnat1/Gtf2h5/Cdk12/Cdk13
BP	DW	GO:1902959	regulation of aspartic-type endopeptidase activity involved in amyloid precursor protein catabolic process	9	-0.708241	-1.72377	0.00436681	0.0377665	475	tags=44%, list=3%, signal=43%	Lyn/Efna3/Sorl1/Epha4
BP	UP	GO:0106049	regulation of cellular response to osmotic stress	9	0.737047	1.72368	0.0110294	0.0599189	1016	tags=33%, list=7%, signal=31%	Ptgs2/Ybx3/Cln3
MF	UP	GO:0005044	scavenger receptor activity	29	0.544921	1.72366	0.00837521	0.0512079	507	tags=24%, list=4%, signal=23%	Msr1/Cd36/Cxcl16/Cd5l/Marco/Enpp1/Lgals3bp
CC	UP	GO:1903561	extracellular vesicle	67	0.460294	1.72362	0.0032	0.0346187	2368	tags=39%, list=17%, signal=32%	Hspd1/Cd63/Hspa4/Rap2b/Ybx1/Actg1/Gars/Cd274/Nsun2/Anxa2/Slc11a2/Ago2/Pdcd6ip/Serpine1/Plaa/Cd86/Adam15/Itga2b/Hnrnpa2b1/Ide/Clic1/Dicer1/Hspa8/Bag6/Snx18/Arrdc4
BP	UP	GO:2000659	regulation of interleukin-1-mediated signaling pathway	7	0.80065	1.72355	0.011583	0.061838	768	tags=43%, list=6%, signal=40%	Il1rn/Zbp1/Il1r2
BP	UP	GO:0000075	cell cycle checkpoint	165	0.404788	1.72353	0.00143062	0.0346187	4450	tags=50%, list=32%, signal=34%	Cdt1/Dot1l/Spdl1/Ier3/Chek1/Nsun2/Cdc6/Cdk1/Rpl24/Aurka/Top2a/Timeless/Bub1b/Topbp1/Ddx39b/Trex1/Clspn/Ccnd1/Rps6/Rps27l/Trip13/Anapc15/Dgkz/Plk3/Atrip/Hormad1/Aurkb/Thoc5/Hus1/Tpr/Thoc1/Eme1/Cdc5l/Xrcc3/Mtbp/Ndc80/Rad9a/Mre11a/Mdm2/Cenpe/Nabp1/Orc1/Rnaseh2b/Plk2/Taok3/Mus81/Trp53bp1/Mad2l1/Zwilch/Ik/Tipin/Dtl/Brca1/Clock/Ints7/Cdkn1a/Pidd1/Zw10/E2f1/Rad17/Eme2/Ptpn11/Cdk5rap2/Atm/Uimc1/Hras/Vps4…
BP	UP	GO:0000305	response to oxygen radical	23	0.573186	1.72336	0.00521739	0.0400761	3093	tags=43%, list=23%, signal=34%	Cd36/Tnf/Prdx1/Sod2/Parp1/Ucp2/Dhfr/Park7/Prdx2/Nos3
BP	DW	GO:1903522	regulation of blood circulation	176	-0.364735	-1.72335	0.00337838	0.0346187	4395	tags=54%, list=32%, signal=37%	Cacna1c/Cacna2d2/Per2/Sema3a/Dsg2/Dmpk/Hey2/Tmem38b/Cacna1g/Myl4/Sumo1/Myh7/Pik3r1/Atp2b1/Ryr2/Trpm4/Scn1b/Chrm3/Tnnt2/Adrb1/Thra/Atp5j/Atp1a2/Casq2/Chrna7/Slc1a1/Slc9a1/Tmem65/Dock4/Pln/Thrb/Atp1b1/Adra1b/Add3/Cacna1b/Adra1d/Chrm2/Hrh1/Ank2/Epas1/Tbxa2r/Gjc1/Kcnh6/Fkbp1b/Htr2a/Prkg1/Tpm1/P2rx1/Scn4b/Cacnb2/Scn3b/Asic2/Prkca/S100a1/Ptafr/Tmem38a/Pde5a/Map2k1/Mdm4/Adra2a/Dlg1/Arhgap42/Tgfb2/Mmp2/S…
BP	UP	GO:1901293	nucleoside phosphate biosynthetic process	172	0.405424	1.72333	0.00143266	0.0346187	1790	tags=29%, list=13%, signal=26%	Aprt/Vcp/Ak2/Impdh2/Nme1/Pkm/Adssl1/Stat3/Mthfd1/Ak1/Gart/Oas1a/Atp5g1/Rrm1/Cad/Stoml2/Atic/Ctps/Nme6/Gars/Kars/Nme2/Dctd/Uck2/Ampd2/Sphk2/Myc/Adsl/Ampd3/Shmt1/Acsl5/Ppat/Adcy3/Pfas/Atpsckmt/Atp5j2/Ppcs/Dtymk/Atp5pb/Tyms/Umps/Cyc1/Acss1/Atp5o/Slc25a13/Nudt2/Dld/Guca1a/Cox5b/Atp5d
BP	UP	GO:0065004	protein-DNA complex assembly	126	0.418653	1.72328	0.0014771	0.0346187	3209	tags=40%, list=23%, signal=31%	Mcm5/Cdt1/Mcm2/Mcm6/Ipo4/Polr1e/Grwd1/Psmc3/Psmc4/Mcm4/Npm1/Mcm3/Mcm7/Hells/Set/Chaf1b/Hat1/Psmc2/Macroh2a1/Psmc5/Gtf2f2/Nasp/Psmc6/Cenph/Asf1b/Cdc45/Smarca4/Nap1l1/Dicer1/Cenpn/Chaf1a/Taf11/H4c12/Orc3/Cenpo/Nap1l4/Smarca5/Hira/Cenpe/Brd2/Mis12/Dlgap5/Spty2d1/Bdp1/Senp6/Cenps/Swi5/Taf12/Cenpt/Gtf2h5/Rnf4
BP	UP	GO:0030968	endoplasmic reticulum unfolded protein response	62	0.466481	1.72316	0.00486224	0.0391937	3095	tags=47%, list=23%, signal=36%	Bax/Pdia6/Hspa5/Calr/Cops5/Eif2ak2/Bak1/Atf4/Ptpn1/Dnajc3/Atf6/Ero1a/Ptpn2/Ccnd1/Ficd/Atf3/Bfar/Rnf121/Creb3l1/Ern1/Atf6b/Ddit3/Derl2/Tbl2/Ufl1/Selenos/Canx/Stub1/Xbp1
BP	UP	GO:0044848	biological phase	27	0.552544	1.72291	0.00677966	0.04586	954	tags=26%, list=7%, signal=24%	Cdk6/Psen2/Ctsl/Mlh1/Piwil2/Ptgs2/Trex1
MF	DW	GO:0022834	ligand-gated channel activity	86	-0.413159	-1.72289	0.00285714	0.0346187	4899	tags=64%, list=36%, signal=41%	Chrnb3/Grik5/Itpr3/Kcnj11/Kcnj14/Asic1/Grin3a/Kcnj12/Ptk2b/Kcnj6/Grik1/Chrna3/Gabrb1/Ryr2/Trpm4/Ryr1/Gabrb2/Asic4/Itpr2/Chrna7/Grin1/Gabrg3/Gria1/Kcnk1/Kcnj4/Grid1/Kcnh6/Kcnma1/Hcn1/P2rx1/Asic2/Gabrd/Gria4/Grin2a/Grik4/Grin2b/Grik2/Slc17a7/Tpcn1/Mcoln1/P2rx7/Gabra5/Itpr1/Rasa3/Trpm2/Kcnj3/Gabrg2/Glra3/Gabrb3/Kcnj16/Kcnh7/Gria2/Gabra4/Glrb/Gabra1
BP	UP	GO:0050684	regulation of mRNA processing	133	0.415233	1.7228	0.00146413	0.0346187	3538	tags=42%, list=26%, signal=32%	Ncl/C1qbp/Npm1/Snrnp70/Rbm19/Srsf2/U2af2/Rnps1/Larp7/Srsf6/Dazap1/Rbm17/Rbm8a/Ptbp1/Leo1/Sltm/Paf1/Jmjd6/Rbm25/Hnrnpa2b1/Acin1/Sf3b4/Nup98/Srsf1/Hnrnpl/Prdx6/Iws1/Hnrnpu/Hspa8/Srsf7/Tra2a/Rbmxl1/Dhx9/Rnf20/Nsrp1/Nelfe/Srek1/Cdk11b/Cdk9/Eif4a3/Srpk1/Srsf9/Ahcyl1/Fxr1/Sfswap/Sf1/Ik/Srsf3/Nudt21/Celf1/Papola/Ncbp1/Khdrbs1/Rest/Ctr9/Tra2b
MF	UP	GO:0016832	aldehyde-lyase activity	10	0.718464	1.72279	0.00756144	0.0489244	3288	tags=80%, list=24%, signal=61%	Shmt2/Dera/Shmt1/Tha1/Sgpl1/Hoga1/Aldoa/Aldoart1
BP	UP	GO:0046850	regulation of bone remodeling	47	0.490794	1.72252	0.00325203	0.0346187	237	tags=11%, list=2%, signal=10%	Adam8/Spp1/Ptger4/Tnfrsf11a/Fcgr4
BP	UP	GO:0098760	response to interleukin-7	16	0.631187	1.72228	0.00900901	0.0531282	1541	tags=56%, list=11%, signal=50%	Hspd1/P4hb/Ybx1/Atic/Pdia3/Rad23b/Stip1/Hdgf/Eno1
BP	UP	GO:0098761	cellular response to interleukin-7	16	0.631187	1.72228	0.00900901	0.0531282	1541	tags=56%, list=11%, signal=50%	Hspd1/P4hb/Ybx1/Atic/Pdia3/Rad23b/Stip1/Hdgf/Eno1
BP	DW	GO:1903305	regulation of regulated secretory pathway	169	-0.367068	-1.72224	0.00333333	0.0346187	3964	tags=49%, list=29%, signal=35%	Chrna3/Syt11/Prkcg/Grm7/Syt5/Gata2/Nppc/Ccr2/Cdk5r2/Adcy1/Cspg5/Abr/Crhr1/Cbarp/Rims3/Kcnh1/Chrna7/Htr1a/Stxbp5/Kcnb1/Apba2/Syt3/Pla2g3/Nrxn3/Rims1/Stxbp1/Syt15/Prkce/Ncs1/Chrm2/Htr1b/Lrrk2/Prkcb/Cdk5/Rims2/Unc13a/Htr2a/P2rx1/Cacna1i/Prkca/Ptafr/Nlgn1/Stx1b/Syt13/Rab3a/Adra2a/Grm8/Rab27a/Gsk3b/Napb/P2ry1/Syt10/Apba1/Stxbp3/Gab2/Prepl/Stx1a/Pfn2/Syt1/Drd1/Camk2a/Vamp2/Foxf1/Syt17/Syt4/Prrt2/Glra3/…
BP	UP	GO:1901605	alpha-amino acid metabolic process	136	0.414536	1.72216	0.0014771	0.0346187	2335	tags=29%, list=17%, signal=25%	Txnrd1/Psat1/Shmt2/Ahcy/Ass1/Adssl1/Arg1/Aldh18a1/Mthfd1/Gart/Bcat2/Cad/Atf4/Mtap/Ctps/Slc7a11/Fpgs/Pycr1/Odc1/Gcsh/Cln3/Htt/Psph/Shmt1/Phgdh/Ppat/Pfas/Asns/Asl/Gcat/Scly/Pycr2/Gclm/Tha1/Blmh/Fh1/Pycrl/Gfpt1/Got2/Hibch
BP	UP	GO:0002367	cytokine production involved in immune response	85	0.443656	1.72215	0.00308642	0.0346187	1197	tags=22%, list=9%, signal=21%	Cd36/Hmox1/Hspd1/Tnf/Rsad2/Ddx21/Trem1/Arg1/Mif/Trem3/Bcl6/Slamf1/Il12b/Kars/Tlr2/Cd74/Sphk2/Ddx1/Slc11a1
MF	UP	GO:0097718	disordered domain specific binding	32	0.536211	1.72199	0.00838926	0.0512187	1737	tags=30%, list=13%, signal=27%	Hspa1a/Gapdh/Hsp90ab1/Rrm1/Hsp90aa1/Ppil1/Fyn/Gja1/Bcl2l2/Ezr
BP	UP	GO:0033032	regulation of myeloid cell apoptotic process	27	0.552026	1.72129	0.00677966	0.04586	2167	tags=37%, list=16%, signal=31%	Hcar2/Cd44/Mif/Tcp1/Slc7a11/Itpkb/Pik3cb/Bcl2/Ccl5/Fcgr2b
CC	DW	GO:0070044	synaptobrevin 2-SNAP-25-syntaxin-1a complex	5	-0.864985	-1.72098	0.00616016	0.0435058	1675	tags=80%, list=12%, signal=70%	Napb/Stx1a/Vamp2/Snap25
BP	UP	GO:0033013	tetrapyrrole metabolic process	36	0.520381	1.72092	0.00816993	0.0505737	3883	tags=53%, list=28%, signal=38%	Hmox1/Hmbs/Blvra/Slc11a2/Fxn/Alad/Abcb6/Cyb5r4/Blvrb/Cox10/Mmadhc/Abcd4/Iba57/Hebp1/Srrd/Cpox/Hmox2/Snx3/Tmem14c
BP	UP	GO:1900017	positive regulation of cytokine production involved in inflammatory response	22	0.581178	1.72061	0.00706714	0.0472296	796	tags=27%, list=6%, signal=26%	Tnf/Stat3/Clec7a/Tarm1/Myd88/Kars
BP	DW	GO:1900452	regulation of long-term synaptic depression	14	-0.619252	-1.72013	0.010917	0.0598153	3223	tags=57%, list=24%, signal=44%	Arc/Kcnb1/Stau2/Mapt/Pirb/Sorcs3/Ppp1r9a/Adcy8
BP	UP	GO:0098813	nuclear chromosome segregation	205	0.397371	1.72012	0.00138696	0.0346187	2793	tags=31%, list=20%, signal=25%	Cdt1/Nup62/Kif2c/Rrs1/Spdl1/Phb2/Mlh1/Ran/Macroh2a1/Cdc6/Nek6/Fen1/Smc2/Kif22/Top2a/Naa50/Kpnb1/Pinx1/Bub1b/Cdca5/Ndc1/Nsmce2/Actr3/Trip13/Anapc15/Brip1/Ect2/Sfpq/Hormad1/Dscc1/Aurkb/Chmp2a/Gem/Tacc3/Tpr/Fancm/Lats1/Rcc2/Ddx11/Eme1/Msto1/Smc5/Ino80/Smc4/Cdca8/Hnrnpu/Tubg1/Dis3l2/Ncapg2/Xrcc3/Bag6/Ndc80/Mre11a/Ccne1/Pds5a/Hira/Cenpe/Slf2/Rmi1/Chmp4b/Racgap1/Mis12/Incenp/Mus81
BP	UP	GO:2001237	negative regulation of extrinsic apoptotic signaling pathway	81	0.442596	1.71981	0.00307692	0.0346187	1876	tags=28%, list=14%, signal=25%	Lgals3/Dab2/Hmox1/Tnf/Psen2/Pf4/Lmna/Psme3/Fyn/Htt/Serpine1/Tnfaip3/Tnfrsf23/Tmbim1/Eya4/Tnfrsf22/Bcl2/Hgf/Ripk1/Siah2/Cttn/Gclm/Il1b
BP	UP	GO:2000510	positive regulation of dendritic cell chemotaxis	5	0.87592	1.71962	0.00776699	0.0494047	473	tags=60%, list=3%, signal=58%	Calr/C1qbp/Slamf1
BP	UP	GO:0009132	nucleoside diphosphate metabolic process	98	0.434085	1.71948	0.0030303	0.0346187	1610	tags=27%, list=12%, signal=24%	Ak2/Nme1/Pkm/Hk3/Entpd7/Stat3/Mif/Gapdh/Ak1/Gale/Ier3/Eif6/Galk1/Nme6/Nudt5/Nme2/Trex1/Eno1b/Myc/Ampd3/Hif1a/Slc2a6/Dtymk/Tigar/Eno1/Adpgk
BP	UP	GO:0006356	regulation of transcription by RNA polymerase I	30	0.540157	1.71947	0.01	0.0566147	2883	tags=57%, list=21%, signal=45%	Ncl/Heatr1/Pwp1/Atf4/Macroh2a1/Wdr43/Mars1/Smarca4/Pih1d1/Nol11/Ddx11/Dhx33/Zmpste24/Smarcb1/Utp15/Ippk/Wdr75
BP	DW	GO:0010807	regulation of synaptic vesicle priming	11	-0.670556	-1.71903	0.00898876	0.0531282	3138	tags=73%, list=23%, signal=56%	Stxbp5/Rims1/Stxbp1/Unc13a/Stx1b/Rab3a/Napb/Stx1a
CC	UP	GO:0031011	Ino80 complex	14	0.653866	1.71853	0.0110294	0.0599189	3035	tags=57%, list=22%, signal=45%	Uchl5/Ruvbl2/Ino80c/Ruvbl1/Ino80/Actl6a/Nfrkb/Ino80e
BP	DW	GO:1903421	regulation of synaptic vesicle recycling	30	-0.510696	-1.718	0.00746269	0.0485114	2047	tags=47%, list=15%, signal=40%	Lrrk2/Nlgn1/Stx1b/Ppp3cb/Vamp4/Slc17a7/Fgf14/Mff/Dnm3/Vamp2/Snap91/Synj1/Scamp5/Dnm1
BP	DW	GO:1902414	protein localization to cell junction	115	-0.385989	-1.71788	0.00294985	0.0346187	4296	tags=54%, list=31%, signal=37%	Cplx1/Cacng8/Gphn/Nectin1/Rapgef4/Mapk10/Baiap2/Clstn3/Shank1/Nptx1/Nlgn2/Dlgap1/Neto1/Mapk8ip3/Adam10/Nrxn2/Lrrc7/Rab27b/Kalrn/Snap47/Nptn/Cnih3/Pclo/Dlg4/Bsn/Grin1/Nptxr/Lgi1/Tjp1/Cep112/Stau2/Tnik/Mapt/Cdk5/Magi2/Cnih2/Asic2/Stx7/Nlgn1/Stx1b/Grin2a/Cacng3/Dlg2/Map2k1/Map1a/Nsg1/Dlg1/Clstn1/Zdhhc2/Gsk3b/Grasp/Adam22/Nrxn1/Homer1/Camk2a/Anks1b/Vamp2/F11r/Snap25/Lsr/Abcb1a/Rapsn
BP	UP	GO:0006879	cellular iron ion homeostasis	40	0.5081	1.71762	0.00822368	0.0507168	1793	tags=35%, list=13%, signal=31%	Hmox1/Slc39a14/Bola2/Glrx3/Ftl1/Aco1/Slc11a2/Fxn/Nubp1/Myc/Hif1a/Slc11a1/Lcn2/Ccdc115
MF	UP	GO:0030619	U1 snRNA binding	7	0.797787	1.71739	0.011583	0.061838	2360	tags=57%, list=17%, signal=47%	Snrnp70/Gemin5/Snrpa/Isg20
CC	UP	GO:0045277	respiratory chain complex IV	13	0.67331	1.71738	0.00746269	0.0485114	820	tags=23%, list=6%, signal=22%	AA467197/Cox6a2/Cox5a
BP	UP	GO:0032602	chemokine production	61	0.466196	1.7166	0.00482315	0.0391937	886	tags=16%, list=6%, signal=15%	Lpl/Postn/Tnf/Ackr1/Mif/Eif2ak2/P2ry2/Myd88/Tlr2/Cd74
BP	UP	GO:0019430	removal of superoxide radicals	17	0.617199	1.71651	0.0107143	0.0594471	791	tags=24%, list=6%, signal=22%	Cd36/Tnf/Prdx1/Sod2
CC	UP	GO:0071004	U2-type prespliceosome	15	0.638461	1.71651	0.00905797	0.0531282	2337	tags=53%, list=17%, signal=44%	Snrnp70/U2af2/Lsm7/Luc7l3/Prpf40a/Sf3a2/Snrpb/Luc7l
CC	UP	GO:0071010	prespliceosome	15	0.638461	1.71651	0.00905797	0.0531282	2337	tags=53%, list=17%, signal=44%	Snrnp70/U2af2/Lsm7/Luc7l3/Prpf40a/Sf3a2/Snrpb/Luc7l
BP	UP	GO:0006509	membrane protein ectodomain proteolysis	38	0.51243	1.71602	0.00654664	0.0450392	1120	tags=18%, list=8%, signal=17%	Adam8/Tnf/Psen2/Nrd1/Myh9/Snx9/Adam9
MF	DW	GO:0005003	ephrin receptor activity	15	-0.609019	-1.71553	0.00888889	0.0529501	3622	tags=73%, list=26%, signal=54%	Epha3/Epha6/Epha7/Ephb6/Epha5/Ephb1/Epha1/Ephb2/Epha8/Ntrk3/Epha4
BP	UP	GO:0051310	metaphase plate congression	56	0.471638	1.71543	0.0063593	0.0444974	2786	tags=36%, list=20%, signal=29%	Cdt1/Nup62/Kif2c/Rrs1/Spdl1/Mlh1/Kif22/Kpnb1/Pinx1/Cdca5/Aurkb/Chmp2a/Gem/Cdca8/Hnrnpu/Ndc80/Cenpe/Chmp4b/Mis12/Incenp
BP	UP	GO:0043032	positive regulation of macrophage activation	22	0.579383	1.71529	0.00706714	0.0472296	2252	tags=45%, list=16%, signal=38%	Hspd1/Il4ra/Il33/Thbs1/Tnip2/Kars/Ctsc/Pla2g4a/Stap1/Ulbp1
BP	UP	GO:0033619	membrane protein proteolysis	48	0.48647	1.71512	0.00649351	0.0449058	1876	tags=25%, list=14%, signal=22%	Adam8/Tnf/Psen2/H13/Nrd1/Myh9/Snx9/Adam9/Parl/Afg3l2/Clpp/Il1b
BP	UP	GO:2000846	regulation of corticosteroid hormone secretion	12	0.683966	1.71498	0.0111732	0.0603851	8	tags=8%, list=0%, signal=8%	Dab2
MF	UP	GO:0019238	cyclohydrolase activity	5	0.873469	1.71481	0.00776699	0.0494047	532	tags=60%, list=4%, signal=58%	Mthfd2/Mthfd1/Atic
BP	DW	GO:0008206	bile acid metabolic process	16	-0.599837	-1.71433	0.0111857	0.0604109	776	tags=25%, list=6%, signal=24%	Scp2/Cyp39a1/Nr1d1/Cyp27a1
BP	UP	GO:0032479	regulation of type I interferon production	73	0.449699	1.71427	0.00314961	0.0346187	2800	tags=38%, list=20%, signal=31%	Cd14/Hspd1/Mmp12/Acod1/Polr3d/Dhx58/Riok3/Irf7/Myd88/Gpatch3/Pycard/Tlr2/Trex1/Zc3hav1/Nploc4/Cgas/Ifih1/Polr3c/Dhx33/Polr3g/Ticam1/Ufd1/Tirap/Dhx9/Flot1/Irf3/Nmi/Ddx58
BP	UP	GO:0070816	phosphorylation of RNA polymerase II C-terminal domain	11	0.689723	1.71396	0.0125673	0.0652379	3780	tags=73%, list=28%, signal=53%	Gtf2h4/Ccnk/Gtf2h1/Cdk9/Ccnh/Gtf2h5/Cdk12/Cdk13
MF	UP	GO:0008201	heparin binding	120	0.419096	1.71378	0.0014881	0.0346187	1190	tags=16%, list=9%, signal=15%	Lpl/Ccl2/Postn/Nrp2/Selp/Ccl7/Ccn1/Pdcd5/Thbs1/Cxcl10/Hbegf/Pf4/Hsd17b12/Fgf2/Adamts1/Apob/Adamts8/Adamts5/Hdgf
BP	UP	GO:0045333	cellular respiration	133	0.412936	1.71327	0.00146413	0.0346187	3328	tags=41%, list=24%, signal=32%	Mybbp1a/Shmt2/Bax/Vcp/Coq7/Cycs/Aco1/Fxn/Cox6a2/Cdk1/Uqcrq/Sod2/Ndufa12/Cox5a/Dlst/Trex1/Myc/Adsl/Slc37a2/Hif1a/Dnajc15/Prelid1/Cs/Cyc1/Slc25a13/Dld/Ide/Mdh2/Cox5b/Atp5d/Sco2/Uqcrb/Slc25a25/Ndufb6/Mtfr1/Fh1/Pnpt1/Trap1/Cox20/Ndufs4/Cox10/Ndufaf2/Noa1/Ndufa10/Ndufv2/Ogdh/Ndufs2/Ndufs6/Park7/Idh1/Suclg2/Uqcrc1/Ndufb8/Ndufs8/Coq10b
BP	DW	GO:0009713	catechol-containing compound biosynthetic process	14	-0.616743	-1.71316	0.010917	0.0598153	2573	tags=50%, list=19%, signal=41%	Epas1/Kl/Tgfb2/Nr4a2/Snca/Cyp2d22/Ddc
BP	DW	GO:0042423	catecholamine biosynthetic process	14	-0.616743	-1.71316	0.010917	0.0598153	2573	tags=50%, list=19%, signal=41%	Epas1/Kl/Tgfb2/Nr4a2/Snca/Cyp2d22/Ddc
BP	DW	GO:2000650	negative regulation of sodium ion transmembrane transporter activity	11	-0.668241	-1.7131	0.00898876	0.0531282	3409	tags=64%, list=25%, signal=48%	Atp1a2/Osr1/Nedd4/Hecw2/Nedd4l/Hecw1/Agrn
MF	DW	GO:0022851	GABA-gated chloride ion channel activity	10	-0.675267	-1.71309	0.00634249	0.0444545	1233	tags=80%, list=9%, signal=73%	Gabrb1/Gabrb2/Gabrg3/Gabra5/Gabrg2/Gabrb3/Gabra4/Gabra1
BP	UP	GO:0050727	regulation of inflammatory response	282	0.38398	1.71272	0.00133869	0.0346187	2246	tags=29%, list=16%, signal=24%	Lpl/Adam8/Ccl3/Socs3/Cd44/Sbno2/Hspd1/Tnf/Zbp1/Cst7/Ptger4/Tnfrsf11a/Il33/Acod1/Tgm2/Casp4/Zfp36/Stat3/Mif/Clec7a/Osm/Ednrb/Sphk1/Tarm1/Bcl6/Ier3/Ptgs2/Cd200/Psma1/Il12b/Myd88/Il1r2/Ccl24/Pycard/Kars/Metrnl/Tlr2/Psmb4/Cd276/Fabp4/Trex1/Usp18/Ptpn2/Tradd/S100a8/Fcgr1/Nfkbiz/Serpine1/Zc3h12a/Tnfaip3/Abcc1/Rabgef1/Cdh5/S100a9/Hgf/Ripk1/Fanca/Mcph1/Kpna6/Ctla2a/Rps19/Bst1/Ccl5/Dicer1/Il1b/Nt5e/Otulin…
BP	DW	GO:0033603	positive regulation of dopamine secretion	10	-0.675091	-1.71265	0.00634249	0.0444545	3090	tags=80%, list=23%, signal=62%	Rtn4/Npy2r/Htr6/Oprk1/Pcp4/Syt1/Pink1/Cxcl12
BP	UP	GO:0001510	RNA methylation	65	0.459012	1.71254	0.00486224	0.0391937	2156	tags=28%, list=16%, signal=23%	Mettl1/Ftsj3/Fbl/Trmt61a/Nsun2/Mettl16/Larp7/Trmt6/Bud23/Nop2/Nsun5/Mrm3/Wdr4/Mettl2/Trmt1/Emg1/Trmt5/Trmt10a
BP	DW	GO:0006691	leukotriene metabolic process	17	-0.592164	-1.71249	0.00904977	0.0531282	2582	tags=59%, list=19%, signal=48%	Cyp4f14/Cyp4f13/Pla2g5/Tlr4/Ncf1/Alox5/Alox5ap/Mgst3/Ggt5/Ltc4s
BP	UP	GO:1902415	regulation of mRNA binding	9	0.732176	1.71229	0.0147059	0.0708406	2840	tags=78%, list=21%, signal=62%	Eif3c/Eif4g1/Eif3d/Hnrnpl/Cdk9/Eif4a3/Eif3e
BP	DW	GO:0050806	positive regulation of synaptic transmission	188	-0.358533	-1.71225	0.00338983	0.0346187	4516	tags=56%, list=33%, signal=38%	Cacnb3/Slc8a2/Syt7/Htr7/Cyp46a1/Rab3b/Ptk2b/Cpeb3/Syt2/Creb1/Cacng8/Tshz3/Prrt1/Grik1/Braf/Cckbr/Baiap2/Clstn3/Shank2/Shank1/Pten/Nlgn2/Ccr2/Neto1/Adcy1/Adrb1/Kalrn/Car7/Crhr1/Snap47/Kctd13/Rims3/Arc/Chrna7/Dlg4/Grin1/Clstn2/Adcyap1/Lgi1/Gria1/Htr6/Rims1/Stxbp1/Kiss1r/Crtc1/Pak1/Cacna1b/Prkce/Ncs1/Apoe/Slc24a2/Lama2/Camk2b/Ncstn/Ephb2/Shisa7/Rims2/Unc13a/Tnr/Cx3cr1/Musk/Gria4/Nlgn1/Crh/Stx1b/Grin…
CC	DW	GO:0043197	dendritic spine	180	-0.360202	-1.71174	0.00338983	0.0346187	4597	tags=57%, list=34%, signal=38%	Akap5/Drd5/Comt/Slc8a2/Atp1a3/Asic1/Slc8a1/Fbxo2/Nsmf/Ptk2b/Ppp1r9b/Arhgap33/Tiam1/Ppfia2/Rapgef4/Grm3/Syt11/Lpar1/Baiap2/Shank2/Shank1/Pten/Kcna4/Palmd/Rph3a/Adam10/Grk3/Lrrc7/Usp8/Tenm2/Lrrc4/Atp1a2/Ncoa2/Oprd1/Dock10/Arc/Chrna7/Slc1a1/Dlg4/Apba2/Grin1/Apbb1/Sipa1l1/Nr3c1/Dlgap3/Gria1/Nedd4/Lama2/Cript/Psd/Cnih2/Asic2/Hip1r/Hpca/Itpka/Abi2/Gria4/Nlgn1/Syndig1/Grin2a/Mpp2/Nrgn/Grin2b/Lzts1/Rgs14…
BP	UP	GO:0009130	pyrimidine nucleoside monophosphate biosynthetic process	6	0.837486	1.71162	0.00787402	0.0497118	1546	tags=83%, list=11%, signal=74%	Dctd/Uck2/Shmt1/Tyms/Umps
BP	UP	GO:0017148	negative regulation of translation	118	0.419462	1.71115	0.00149031	0.0346187	1718	tags=30%, list=13%, signal=26%	Zc3h12d/Calr/Eif4e2/Zfp36/Eprs/Stat3/Gapdh/Ncl/Eif4g1/Eif4ebp1/Larp1/Eif2ak2/Eif6/Sesn2/Eif2s1/Pus7/Mettl16/Tardbp/Syncrip/Ago2/Hnrnpd/Shmt1/Zc3h12a/Eif4e/Rack1/Cpeb2/Caprin1/Cnot10/Tyms/Ilf3/Samd4b/Cpeb4/Khsrp/Cnot9/Tpr
MF	UP	GO:0140142	nucleocytoplasmic carrier activity	27	0.548699	1.71091	0.00847458	0.0513632	1953	tags=30%, list=14%, signal=25%	Ipo4/Kpna2/Ipo5/Kpnb1/Nupl2/Xpo1/Kpna6/Xpo5
MF	UP	GO:0016866	intramolecular transferase activity	24	0.564781	1.71067	0.00865052	0.052164	2602	tags=46%, list=19%, signal=37%	Pus1/Pus7/Pgm3/Pgm2/Rpusd4/Pus7l/Pgm1/Lss/Pgam1/Trub2/Pus3
BP	UP	GO:0071824	protein-DNA complex subunit organization	164	0.40136	1.71015	0.00142857	0.0346187	3083	tags=36%, list=23%, signal=28%	Mcm5/Cdt1/Mcm2/Mcm6/Ipo4/Polr1e/Grwd1/Psmc3/Psmc4/Mcm4/Npm1/Mcm3/Mcm7/Hells/Set/Chaf1b/Hat1/Psmc2/Macroh2a1/Psmc5/Gtf2f2/Nasp/Supt16/Psmc6/Cenph/Myc/Paf1/Smarcc1/Asf1b/Cdc45/Smarca4/Nap1l1/Znhit1/Dicer1/Cenpn/Ino80/Chaf1a/Taf11/H4c12/Ptma/Orc3/Psme4/Cenpo/Nap1l4/Smarca5/Smarcb1/Hira/Pole3/Cenpe/Brd2/Mis12/Dlgap5/Spty2d1/Bdp1/Senp6/Cenps/Swi5/Taf12/Cenpt
BP	UP	GO:0071103	DNA conformation change	183	0.399031	1.70985	0.00142248	0.0346187	2544	tags=34%, list=19%, signal=28%	Mcm2/Mcm6/Ipo4/Grwd1/Mcm4/Npm1/Banf1/Noc2l/Mcm7/Hells/Apobec1/Dnmt3a/Set/Chaf1b/Hat1/Macroh2a1/Cdk1/Smc2/Top2a/Nasp/Bend3/Mbd2/Rrp8/Trex1/Cdca5/Dnmt1/Top1/Ddx1/Paf1/Smarcc1/Asf1b/Morc2a/Smarca4/Parp10/Pphln1/Mcph1/Hnrnpa2b1/Acin1/Tpr/Trim28/Nap1l1/Ssbp1/Dicer1/Ddx11/Smc5/Smc4/Chaf1a/Dnmt3b/Rpa1/Mphosph8/H4c12/Ncapg2/Psme4/Nap1l4/Smarca5/Ercc3/Mre11a/Dhx9/Ascc3/Rtel1/Hira/Pole3
BP	UP	GO:1900024	regulation of substrate adhesion-dependent cell spreading	48	0.484738	1.70901	0.00649351	0.0449058	560	tags=17%, list=4%, signal=16%	Dab2/Postn/P4hb/Calr/Coro1c/C1qbp/Arpc2/Itgb1bp1
BP	UP	GO:0015809	arginine transport	10	0.712621	1.70877	0.00756144	0.0489244	1197	tags=40%, list=9%, signal=37%	Arg1/Slc66a1/Cln3/Slc11a1
MF	UP	GO:0034511	U3 snoRNA binding	10	0.712461	1.70839	0.00756144	0.0489244	1371	tags=50%, list=10%, signal=45%	Tsr1/Rrp9/Tbl3/Bms1/Dhx37
BP	DW	GO:0046337	phosphatidylethanolamine metabolic process	19	-0.569451	-1.70798	0.0136986	0.0679492	3723	tags=63%, list=27%, signal=46%	Lipc/Pla2g2d/Pla2g4e/Slc27a1/Pla2g3/Abhd4/Pnpla8/Etnk1/Chka/Plaat3/Plaat1/Pla2g15
BP	UP	GO:1901836	regulation of transcription of nucleolar large rRNA by RNA polymerase I	15	0.635026	1.70728	0.00905797	0.0531282	2766	tags=67%, list=20%, signal=53%	Ncl/Pwp1/Macroh2a1/Mars1/Smarca4/Pih1d1/Nol11/Ddx11/Smarcb1/Ippk
MF	UP	GO:0008139	nuclear localization sequence binding	19	0.599393	1.70727	0.00886525	0.0529228	2098	tags=37%, list=15%, signal=31%	Ipo4/Kpna2/Ipo5/Kpnb1/Kpna6/Nup98/Pom121
BP	UP	GO:0006167	AMP biosynthetic process	5	0.869534	1.70709	0.00970874	0.0553417	1648	tags=80%, list=12%, signal=70%	Aprt/Adssl1/Adsl/Nudt2
BP	DW	GO:0019369	arachidonic acid metabolic process	26	-0.520118	-1.70695	0.00479616	0.0391937	2909	tags=54%, list=21%, signal=42%	Mgll/Pnpla8/Cyp4f14/Alox12/Gpx4/Cyp2e1/Daglb/Cyp2u1/Dagla/Alox5/Alox12b/Cyp2d22/Ptgs1/Ephx1
BP	DW	GO:0035640	exploration behavior	29	-0.507488	-1.70692	0.00493827	0.0392316	4289	tags=62%, list=31%, signal=43%	Kmt2a/Jph3/Shank2/Nlgn2/Brinp1/Atp1a2/Crhr1/Htr1a/Dlg4/Chl1/Prkce/Apoe/Lrrk2/Tnr/Lsamp/Crh/Slc4a10/Dpp4
BP	UP	GO:0048024	regulation of mRNA splicing, via spliceosome	96	0.432271	1.70689	0.0030303	0.0346187	3339	tags=42%, list=24%, signal=32%	Ncl/C1qbp/Npm1/Snrnp70/Rbm19/Srsf2/U2af2/Rnps1/Larp7/Srsf6/Dazap1/Rbm17/Rbm8a/Ptbp1/Jmjd6/Rbm25/Hnrnpa2b1/Acin1/Sf3b4/Nup98/Srsf1/Hnrnpl/Prdx6/Hnrnpu/Hspa8/Srsf7/Tra2a/Rbmxl1/Nsrp1/Srek1/Eif4a3/Srsf9/Fxr1/Sfswap/Sf1/Ik/Srsf3/Celf1/Ncbp1/Khdrbs1
BP	UP	GO:0009112	nucleobase metabolic process	26	0.55123	1.70611	0.00854701	0.0516145	2872	tags=46%, list=21%, signal=37%	Aprt/Shmt2/Gart/Cad/Ctps/Urah/Shmt1/Umps/Ada/Gmpr2/Aox1/Kdm1a
BP	UP	GO:1904589	regulation of protein import	72	0.4485	1.70597	0.00471698	0.0391937	1721	tags=28%, list=13%, signal=24%	Cd36/Nup62/Pdcd5/Mdfic/Hsp90ab1/Ptgs2/Ipo5/Ufm1/Ran/Hsp90aa1/Bag3/Cdk1/Tardbp/Nup54/Zc3h12a/Hnrnpm/Ect2/Tomm70a/Tpr/Trim28
BP	UP	GO:0032649	regulation of interferon-gamma production	73	0.447521	1.70596	0.00314961	0.0346187	1197	tags=23%, list=9%, signal=21%	Cd14/Hspd1/Tnf/Ripk3/Cd244a/Il33/C1qbp/Tnfsf9/Slamf1/Il12b/Isg15/Cd274/Bcl3/Pycard/Cd276/Zc3h12a/Slc11a1
BP	UP	GO:0000056	ribosomal small subunit export from nucleus	7	0.792464	1.70593	0.0135135	0.0676663	2849	tags=100%, list=21%, signal=79%	Npm1/Ltv1/Ran/Xpo1/Nop9/Rps15/Nup88
BP	UP	GO:0006164	purine nucleotide biosynthetic process	133	0.411116	1.70571	0.00146413	0.0346187	1790	tags=29%, list=13%, signal=26%	Aprt/Vcp/Ak2/Impdh2/Nme1/Pkm/Adssl1/Stat3/Mthfd1/Ak1/Gart/Oas1a/Atp5g1/Stoml2/Atic/Nme6/Nme2/Ampd2/Sphk2/Myc/Adsl/Ampd3/Acsl5/Ppat/Adcy3/Pfas/Atpsckmt/Atp5j2/Ppcs/Atp5pb/Cyc1/Acss1/Atp5o/Slc25a13/Nudt2/Dld/Guca1a/Cox5b/Atp5d
BP	UP	GO:0046128	purine ribonucleoside metabolic process	43	0.493178	1.70536	0.00482315	0.0391937	1105	tags=26%, list=8%, signal=24%	Aprt/Impdh2/Nme1/Ahcy/Ak1/Mtap/Ran/Nme6/Nme2/Ampd2/Ampd3
BP	UP	GO:0045672	positive regulation of osteoclast differentiation	23	0.567069	1.70497	0.0104348	0.0587172	1149	tags=26%, list=8%, signal=24%	Ccl3/Csf1/Tnf/Ccr1/Il12b/Fos
CC	UP	GO:0098687	chromosomal region	251	0.386833	1.70456	0.0013587	0.0346187	3583	tags=40%, list=26%, signal=30%	Cdt1/Kif2c/Psen2/Spdl1/Chek1/Hells/Dnmt3a/Macroh2a1/Fen1/Aurka/Top2a/Orc2/Pinx1/Bub1b/Telo2/Nup43/Dnmt1/Wdhd1/Mis18bp1/Cenph/Spc25/Nsmce2/Nsmce1/Ezh2/Suv39h2/Sec13/Xpo1/Thoc6/Snai1/Dscc1/Aurkb/Thoc5/Xrcc6/Pmf1/Tinf2/Ten1/Nup160/Nudcd2/Hnrnpa2b1/Thoc3/Tpr/Rcc2/Gpatch11/Nup98/Thoc1/Cenpn/Smc5/Dclre1a/Smc4/Cdca8/Dnmt3b/Hnrnpu/Spout1/Nup85/Mtbp/Nup107/Cenpo/Pold1/Ndc80/Terf2/Dctn3/Mre11a/Upf1/Rtel1/B…
BP	DW	GO:1901381	positive regulation of potassium ion transmembrane transport	32	-0.497925	-1.70438	0.00738916	0.0483448	3063	tags=44%, list=22%, signal=34%	Kcnc1/Wnk2/Atp1b1/Ank2/Rgs7/Prkg1/Trem2/Oprk1/Akap7/Lrrc55/Akap6/Kcnip2/Kcnc2/Edn3
MF	DW	GO:0015347	sodium-independent organic anion transmembrane transporter activity	9	-0.70015	-1.70408	0.00436681	0.0377665	1409	tags=67%, list=10%, signal=60%	Slc22a6/Slco4c1/Slco4a1/Slco1c1/Slco2b1/Slco1a4
BP	DW	GO:0099072	regulation of postsynaptic membrane neurotransmitter receptor levels	88	-0.407769	-1.70393	0.002849	0.0346187	4839	tags=57%, list=35%, signal=37%	Prkcz/Itgb3/Iqsec1/Hap1/Akap5/Drd5/Cplx1/Cacng8/Gphn/Rapgef4/Mapk10/Nptx1/Adam10/Pacsin1/Kalrn/Snap47/Arc/Cnih3/Usp46/Dlg4/Nptxr/Lgi1/Nedd4/Prkci/Flot2/Tnik/Magi2/Hpca/Stx1b/Cacng3/Dlg2/Map2k1/Nsg1/Dlg1/Clstn1/Gsk3b/Grasp/Syne1/Adam22/Cpt1c/Caly/Camk2a/Dnm3/Vamp2/Snap25/Synj1/Numb/Ppp3r1/Frrs1l/Dnm1
BP	UP	GO:1902165	regulation of intrinsic apoptotic signaling pathway in response to DNA damage by p53 class mediator	13	0.668002	1.70384	0.00932836	0.0540117	1259	tags=31%, list=9%, signal=28%	Cd44/Mif/Cd74/Steap3
CC	UP	GO:0016607	nuclear speck	291	0.381249	1.70375	0.001321	0.0346187	3488	tags=38%, list=25%, signal=29%	Ifi211/Ddx39a/Adamts4/Snrpa1/Ifi204/Hspa1a/Ckap4/Polr3d/Npm1/Snrnp70/Timm50/Rbm19/U2af1/Srsf2/Usp36/Tkt/U2af2/Rbm14/Prpf3/Kif22/Pacsin2/Srsf6/Ddx39b/Rbm8a/Stk19/Cdc34/Luc7l3/Nfkbiz/Abitram/Hif1a/Sdcbp2/Gtf2h4/Dgkz/Atxn2l/Prpf31/Thoc6/Ppie/Snrnp40/Ddx46/Ppig/Gcat/Prpf40a/Atpaf2/Polr2d/Apex1/Acin1/Cops4/Sf3a3/Pnn/Ppih/Eftud2/Basp1/Thoc1/Srsf1/Noc3l/Smc5/Cwc25/Pomp/Smc4/Cdc5l/Fibp/Hnrnpu/Ncapg2/Srsf…
BP	UP	GO:1902932	positive regulation of alcohol biosynthetic process	25	0.556066	1.70366	0.0119454	0.0631256	166	tags=16%, list=1%, signal=16%	Dab2/Tnf/Cd244a/Por
BP	UP	GO:0001833	inner cell mass cell proliferation	16	0.624201	1.70322	0.0126126	0.0652379	2954	tags=50%, list=22%, signal=39%	Gins1/Chek1/Pelo/Cops2/Ncapg2/Zpr1/Ndel1/Ints1
BP	UP	GO:0015985	energy coupled proton transport, down electrochemical gradient	21	0.586653	1.7032	0.0108499	0.0598153	2903	tags=62%, list=21%, signal=49%	Atp5g1/Stoml2/Atpsckmt/Atp5j2/Atp5pb/Cyc1/Atp5o/Cox5b/Atp5d/Atp5k/Atp5g3/Atp5h/Atp5e
BP	UP	GO:0015986	ATP synthesis coupled proton transport	21	0.586653	1.7032	0.0108499	0.0598153	2903	tags=62%, list=21%, signal=49%	Atp5g1/Stoml2/Atpsckmt/Atp5j2/Atp5pb/Cyc1/Atp5o/Cox5b/Atp5d/Atp5k/Atp5g3/Atp5h/Atp5e
BP	UP	GO:0009066	aspartate family amino acid metabolic process	31	0.533135	1.70236	0.0135135	0.0676663	3290	tags=45%, list=24%, signal=34%	Ass1/Adssl1/Mthfd1/Atf4/Mtap/Phgdh/Asns/Gcat/Tha1/Got2/Nit2/Aspg/Mri1/Mthfr
BP	UP	GO:1903038	negative regulation of leukocyte cell-cell adhesion	103	0.426752	1.70227	0.00303951	0.0346187	1813	tags=20%, list=13%, signal=18%	Adam8/Lgals3/Cd44/Zc3h12d/Sdc4/Il4ra/Ass1/Arg1/Tarm1/Bcl6/Cd274/Cd74/Cd276/Ptpn2/Zc3h12a/Cd86/Pawr/Gpnmb/Slfn1/Jak3/Lrrc32
BP	UP	GO:0006098	pentose-phosphate shunt	12	0.678884	1.70224	0.0111732	0.0603851	2195	tags=42%, list=16%, signal=35%	Pgd/Tkt/Taldo1/Tigar/Pgam1
BP	UP	GO:0006907	pinocytosis	22	0.574798	1.70172	0.00706714	0.0472296	1016	tags=23%, list=7%, signal=21%	Dab2/Ehd4/Mapkapk2/Pycard/Cln3
MF	UP	GO:0030957	Tat protein binding	9	0.727616	1.70163	0.0147059	0.0708406	2558	tags=89%, list=19%, signal=72%	Mdfic/Npm1/Actb/Smarca4/Dll1/Ctdp1/Smarcb1/Dnaja1
BP	UP	GO:0006123	mitochondrial electron transport, cytochrome c to oxygen	9	0.727283	1.70085	0.0147059	0.0708406	1764	tags=44%, list=13%, signal=39%	Cycs/Cox6a2/Cox5a/Cox5b
BP	UP	GO:0019646	aerobic electron transport chain	9	0.727283	1.70085	0.0147059	0.0708406	1764	tags=44%, list=13%, signal=39%	Cycs/Cox6a2/Cox5a/Cox5b
BP	UP	GO:0032481	positive regulation of type I interferon production	46	0.484616	1.70073	0.0048	0.0391937	2800	tags=43%, list=20%, signal=35%	Cd14/Hspd1/Mmp12/Polr3d/Dhx58/Riok3/Irf7/Myd88/Tlr2/Zc3hav1/Cgas/Ifih1/Polr3c/Dhx33/Polr3g/Ticam1/Dhx9/Flot1/Irf3/Ddx58
MF	UP	GO:0015035	protein disulfide oxidoreductase activity	16	0.623188	1.70046	0.0126126	0.0652379	2662	tags=50%, list=19%, signal=40%	Glrx/Glrx3/Gfer/Ero1a/Txn1/Sco2/Glrx5/Glrx2
BP	UP	GO:0097242	amyloid-beta clearance	33	0.524286	1.70042	0.0114754	0.0614604	462	tags=15%, list=3%, signal=15%	Msr1/Cd36/Tnf/C5ar1/Marco
CC	UP	GO:0005791	rough endoplasmic reticulum	64	0.45776	1.7004	0.00483092	0.0391937	1472	tags=27%, list=11%, signal=24%	Ccl2/Hspd1/Pkm/Ckap4/H13/Sec61a1/Sec61g/Tmem97/Slc7a11/Srprb/Edn1/Rangrf/Rpn1/Zc3h12a/Suco/Sec63/Sec61b
BP	UP	GO:0001906	cell killing	119	0.416083	1.69987	0.00149031	0.0346187	2252	tags=28%, list=16%, signal=23%	Lgals3/Ccl2/Ripk3/Trem1/H2-M2/Arg1/Clec7a/Gapdh/Trem3/Cd5l/Hsp90ab1/Cxcl10/Gfus/Stx11/Pf4/Il12b/Prdx1/Gfer/Fcgr1/Stxbp2/Ccl11/Cxcl13/Coro1a/Rps19/Tap1/Cxcl1/Ctsc/Vav1/Hspa8/Stap1/Il18rap/Serpinb9b/Ulbp1
CC	DW	GO:0044309	neuron spine	183	-0.356527	-1.69984	0.00334448	0.0346187	4597	tags=56%, list=34%, signal=38%	Akap5/Drd5/Comt/Slc8a2/Atp1a3/Asic1/Slc8a1/Fbxo2/Nsmf/Ptk2b/Ppp1r9b/Arhgap33/Tiam1/Ppfia2/Rapgef4/Grm3/Syt11/Lpar1/Baiap2/Shank2/Shank1/Pten/Kcna4/Palmd/Rph3a/Adam10/Grk3/Lrrc7/Usp8/Tenm2/Lrrc4/Atp1a2/Ncoa2/Oprd1/Dock10/Arc/Chrna7/Slc1a1/Dlg4/Apba2/Grin1/Apbb1/Sipa1l1/Nr3c1/Dlgap3/Gria1/Nedd4/Lama2/Cript/Psd/Cnih2/Asic2/Hip1r/Hpca/Itpka/Abi2/Gria4/Nlgn1/Syndig1/Grin2a/Mpp2/Nrgn/Grin2b/Lzts1/Rgs14…
BP	UP	GO:0036003	positive regulation of transcription from RNA polymerase II promoter in response to stress	22	0.573957	1.69923	0.00706714	0.0472296	3390	tags=55%, list=25%, signal=41%	Atf4/Sesn2/Atf6/Rbpj/Hif1a/Atf3/Creb3l1/Atf6b/Ddit3/Mapk7/Klf2/Vegfa
BP	UP	GO:0009152	purine ribonucleotide biosynthetic process	116	0.419686	1.69913	0.00151057	0.0346187	1790	tags=30%, list=13%, signal=26%	Aprt/Vcp/Ak2/Impdh2/Nme1/Pkm/Adssl1/Stat3/Ak1/Gart/Atp5g1/Stoml2/Atic/Nme6/Nme2/Ampd2/Sphk2/Myc/Adsl/Ampd3/Acsl5/Adcy3/Pfas/Atpsckmt/Atp5j2/Ppcs/Atp5pb/Cyc1/Acss1/Atp5o/Slc25a13/Nudt2/Dld/Cox5b/Atp5d
BP	UP	GO:0031507	heterochromatin assembly	40	0.502629	1.69912	0.00822368	0.0507168	3335	tags=52%, list=24%, signal=40%	Hells/Apobec1/Dnmt3a/Bend3/Mbd2/Rrp8/Dnmt1/Morc2a/Smarca4/Pphln1/Tpr/Trim28/Dicer1/Dnmt3b/Mphosph8/Smarca5/Pole3/Znfx1/Mbd3/Bahd1/Setdb2
BP	DW	GO:0007411	axon guidance	195	-0.353691	-1.69897	0.00340136	0.0346187	3980	tags=43%, list=29%, signal=31%	Egr2/Foxp1/Unc5d/Dcc/Nrcam/Scn1b/Vangl2/Epha6/Bcl11b/Mapk8ip3/Neo1/Sema4g/Sema3g/Tenm2/Gap43/Epha7/Robo1/Nexn/Ephb6/Lmtk2/Cntn4/Nptn/B3gnt2/Crmp1/Rhog/Dscam/Epha5/Foxg1/Unc5a/Slit3/Apbb1/Gli3/Slit2/Lgi1/Chl1/Lamb2/Ephb1/Epha1/Rtn4r/Ank3/Lama2/Cdk5/Ephb2/Usp33/Tubb3/Etv1/Robo2/Rhoh/Sema4d/B4gat1/Sema3e/Sema4f/Rnf165/Plxna4/Matn2/Tgfb2/Sema5a/Slit1/Dpysl2/Megf8/Wnt5a/Mycbp2/Ntn5/Flrt2/Efna4/Epha8/C…
BP	DW	GO:1901626	regulation of postsynaptic membrane organization	23	-0.534782	-1.69881	0.00702576	0.0472296	3114	tags=57%, list=23%, signal=44%	Crkl/Dlg4/Sorbs1/Apoe/Shisa7/Cript/Fzd9/Musk/Zdhhc2/Lrp4/Sorbs2/Rapsn/Ptn
CC	DW	GO:0098984	neuron to neuron synapse	401	-0.327763	-1.69858	0.00526316	0.0400761	4156	tags=46%, list=30%, signal=33%	Gphn/Homer2/Nectin1/Kcnab2/Prrt1/Tiam1/Rapgef4/Grm3/Grik1/Map4/Chrna3/Syt11/Mapk10/Dclk1/Rtn4/Adgrl1/Prkcg/Epb41l1/Baiap2/Grm7/Clstn3/Shank2/Dcc/Shank1/Nrcam/Kcna4/Dlgap1/Chrm3/Neto1/Dmtn/Adam10/Pacsin1/Lrrc7/Adcy1/Usp8/Abr/Lrrc4/Kalrn/Rpl30/Gap43/Epha7/Snap47/Lrrc4b/Ncoa2/Rnf19a/Oprd1/Arc/Chrna7/Slc1a1/Src/Stxbp5/Pclo/Dlg4/Nck2/Bsn/Chrm1/Grin1/Tmem108/Sipa1l1/Nr3c1/Clstn2/Gria1/Ctnna2/Rims1/Add3…
BP	DW	GO:0007271	synaptic transmission, cholinergic	19	-0.566247	-1.69837	0.0159817	0.0742401	3964	tags=53%, list=29%, signal=37%	Chrna3/Lynx1/Chrm3/Chrna7/Htr6/Lama2/Camk2b/Musk/Lypd1/Rapsn
BP	UP	GO:0043173	nucleotide salvage	7	0.788889	1.69823	0.0135135	0.0676663	2047	tags=71%, list=15%, signal=61%	Aprt/Uck2/Ampd2/Ampd3/Ada
BP	UP	GO:0002573	myeloid leukocyte differentiation	174	0.398509	1.69814	0.00141844	0.0346187	1469	tags=20%, list=11%, signal=18%	Adam8/Ccl3/Evi2b/Sbno2/Csf1/Tnf/Ccr1/Cdk6/Tnfrsf11a/Nme1/Psen2/Fam20c/Id2/Tnfsf9/Pf4/Il12b/Hax1/Cd300lf/Anxa2/Nme2/Tlr2/Cd74/Lif/Batf/Myc/Ptpn2/Rbpj/Ltbr/Fos/Pilrb1/Clec2i/Med1/Tcirg1/Thoc5/Junb
BP	DW	GO:0010700	negative regulation of norepinephrine secretion	5	-0.853461	-1.69805	0.00616016	0.0435058	2013	tags=100%, list=15%, signal=85%	P2ry1/Ptgs1/Ptger3/P2ry12
CC	UP	GO:0071204	histone pre-mRNA 3'end processing complex	6	0.830755	1.69786	0.00787402	0.0497118	2046	tags=67%, list=15%, signal=57%	Ybx1/Syncrip/Eri1/Snrpb
BP	UP	GO:0031123	RNA 3'-end processing	91	0.432732	1.69773	0.00304878	0.0346187	4348	tags=55%, list=32%, signal=38%	Fbl/Exosc2/Larp7/Leo1/Ints2/Ints14/Paf1/Exosc3/Usb1/Exosc10/Exosc4/Ssb/Eri1/Polr2d/Tent4a/Wdr33/Cpsf2/Elac2/Exosc9/Pnpt1/Exosc5/Ints5/Rnf20/Nelfe/Cdk9/Cpsf1/Ahcyl1/Ints1/Exosc8/Nudt21/Fip1l1/Exosc7/Papola/Ncbp1/Ints7/Ctr9/Ncbp2/Zc3h14/Ssu72/Rprd1b/Cstf3/Tut1/Tent4b/Rnf40/Trnt1/Ints8/Cpsf6/Cpsf7/Ints12/Ints6
CC	DW	GO:0002080	acrosomal membrane	14	-0.611125	-1.69755	0.010917	0.0598153	3123	tags=57%, list=23%, signal=44%	Trip11/Spaca1/Flot2/Slc2a3/Sun1/Cav2/Cav1/Bsg
CC	UP	GO:0005743	mitochondrial inner membrane	379	0.367814	1.69672	0.00125313	0.0346187	3354	tags=36%, list=24%, signal=28%	Lgals3/AA467197/Hspd1/Rsad2/Shmt2/Fgr/Ak2/Psen2/Afg3l1/Stat3/Aldh18a1/Coq7/Tufm/Phb2/Mrpl17/Atp5g1/Timm50/Immt/Stoml2/Atad3a/Mtx1/Sfxn1/Ptpn1/Timm13/Fpgs/Timm17a/Cox6a2/Uqcrq/Grpel1/Sod2/Ndufa12/Cox5a/Sphk2/Coq8b/Sfxn2/Tomm40/Pmpca/Rcc1l/Acsl5/Tamm41/Mccc1/Dnajc15/Timm10b/Samm50/Tmem256/Pmpcb/Parl/Atpsckmt/Atp5j2/Coq3/Hadha/Ndufb7/Atp5pb/Bcl2/Tyms/Phb/Afg3l2/Timm44/Bcs1l/Ndufaf6/Csde1/Cox18/Gcat/…
BP	DW	GO:0097120	receptor localization to synapse	68	-0.414799	-1.6965	0.00527704	0.0400761	4296	tags=54%, list=31%, signal=38%	Cplx1/Cacng8/Gphn/Rapgef4/Mapk10/Nptx1/Neto1/Adam10/Lrrc7/Kalrn/Snap47/Nptn/Cnih3/Dlg4/Nptxr/Lgi1/Cep112/Tnik/Magi2/Cnih2/Stx7/Nlgn1/Stx1b/Cacng3/Dlg2/Map2k1/Nsg1/Dlg1/Clstn1/Gsk3b/Grasp/Adam22/Nrxn1/Camk2a/Anks1b/Vamp2/Snap25
BP	DW	GO:0002024	diet induced thermogenesis	11	-0.661662	-1.69623	0.00898876	0.0531282	586	tags=36%, list=4%, signal=35%	Appl2/Clic5/Sorl1/Adrb2
CC	DW	GO:0043194	axon initial segment	19	-0.565526	-1.69621	0.0159817	0.0742401	3872	tags=63%, list=28%, signal=45%	Kcnq2/Nrcam/Lrrc7/Kcnq3/Bcan/Ank3/Iqschfp/Scn8a/Map1a/Cck/Scn1a/Scn2a
MF	UP	GO:0043236	laminin binding	25	0.553493	1.69577	0.0136519	0.0678012	1447	tags=28%, list=11%, signal=25%	Lgals3/Thbs1/Nid1/Ncl/Rpsa/Adam9/Itgb1
BP	UP	GO:0046006	regulation of activated T cell proliferation	28	0.540932	1.69542	0.00844595	0.0513016	2122	tags=39%, list=15%, signal=33%	Ripk3/Arg1/Tnfsf9/Slamf1/Il12b/Cd274/Pycard/Cd86/Jak3/Lrrc32/Igf1
BP	UP	GO:0043101	purine-containing compound salvage	6	0.829123	1.69452	0.00787402	0.0497118	2047	tags=83%, list=15%, signal=71%	Aprt/Mtap/Ampd2/Ampd3/Ada
BP	UP	GO:0006275	regulation of DNA replication	94	0.431613	1.6945	0.00307692	0.0346187	3891	tags=47%, list=28%, signal=34%	Cdt1/Npm1/Rfc3/Stoml2/Gtpbp4/Cacybp/Cdk1/Timeless/Faf1/Pcna/Ccna2/Rfc5/Atg7/Rfc4/Dscc1/Met/Lig3/Tnfaip1/Ttf1/Wdr18/Ino80/Rfc2/Orc3/Zmpste24/Pdgfb/Dhx9/Cdc7/Pds5a/Ccdc88a/Dbf4/Bcar3/Fgfr1/Tipin/Smarcal1/Atad5/Cdan1/Cdk2/Ankrd17/Rad17/Jun/Gmnn/Hras/Blm/Wapl
BP	UP	GO:0009185	ribonucleoside diphosphate metabolic process	85	0.436493	1.69434	0.00308642	0.0346187	1610	tags=26%, list=12%, signal=23%	Ak2/Pkm/Hk3/Entpd7/Stat3/Mif/Gapdh/Ak1/Gale/Ier3/Eif6/Galk1/Nudt5/Trex1/Eno1b/Myc/Ampd3/Hif1a/Slc2a6/Tigar/Eno1/Adpgk
BP	UP	GO:0002182	cytoplasmic translational elongation	8	0.754051	1.69425	0.0130841	0.0664081	2091	tags=62%, list=15%, signal=53%	Dph2/Dph6/Dph5/Aars/Dph1
BP	UP	GO:1900247	regulation of cytoplasmic translational elongation	8	0.754051	1.69425	0.0130841	0.0664081	2091	tags=62%, list=15%, signal=53%	Dph2/Dph6/Dph5/Aars/Dph1
BP	UP	GO:0006614	SRP-dependent cotranslational protein targeting to membrane	17	0.609121	1.69405	0.0107143	0.0594471	2495	tags=53%, list=18%, signal=43%	Srp54c/Sec61a1/Srp72/Tram2/Sec63/Sec61b/Srp54a/Srp68/Srpr
BP	UP	GO:0048820	hair follicle maturation	19	0.59454	1.69344	0.00886525	0.0529228	2247	tags=37%, list=16%, signal=31%	Psen2/Ctsl/Ptgs2/Nsun2/Rbpj/Ppard/Nom1
BP	UP	GO:1902750	negative regulation of cell cycle G2/M phase transition	48	0.480234	1.69313	0.00649351	0.0449058	4153	tags=54%, list=30%, signal=38%	Ier3/Chek1/Macroh2a1/Cdc6/Cdk1/Pinx1/Topbp1/Clspn/Aven/Hus1/Atf5/Mre11a/Orc1/Taok3/Dtl/Brca1/Cdkn1a/Rad17/Usp47/Atm/Uimc1/Vps4a/Blm/Babam1/Cdk5rap3/Babam2
BP	UP	GO:0031392	regulation of prostaglandin biosynthetic process	10	0.705991	1.69288	0.0094518	0.0544356	1992	tags=50%, list=15%, signal=43%	Fabp5/Ptgs2/Cd74/Il1b/Pla2g4a
BP	UP	GO:0002440	production of molecular mediator of immune response	170	0.398063	1.69252	0.00142857	0.0346187	2214	tags=27%, list=16%, signal=23%	Cd36/Hmox1/Hspd1/Tnf/Rsad2/Ddx21/Cd244a/Trem1/Il4ra/Il33/Ung/Arg1/Mif/Trem3/Phb2/Mlh1/Bcl6/Slamf1/Il12b/Kars/Tlr2/Cd74/Sphk2/Trex1/Batf/Nsd2/Ddx1/Exosc3/Slc11a1/Tnfaip3/Cd86/Galnt2/Cgas/Tcirg1/Msh6/Phb/Fzd5/Jak3/Il1b/Thoc1/Stx4a/Samhd1/Ticam1/Scimp/Fcgr2b/Il18rap
BP	UP	GO:0045670	regulation of osteoclast differentiation	57	0.463171	1.69251	0.00473186	0.0391937	1351	tags=16%, list=10%, signal=14%	Adam8/Ccl3/Csf1/Tnf/Ccr1/Il12b/Fos/Pilrb1/Clec2i
BP	DW	GO:0021533	cell differentiation in hindbrain	23	-0.532727	-1.69228	0.00936768	0.0541007	3998	tags=57%, list=29%, signal=40%	Nog/Agtpbp1/Gata2/Ldb1/Rora/Kndc1/Faim2/Slc25a46/Nfix/Atp2b2/Nrxn1/Psap/Ulk1
BP	DW	GO:0007194	negative regulation of adenylate cyclase activity	9	-0.695063	-1.6917	0.00436681	0.0377665	1439	tags=44%, list=11%, signal=40%	Gabbr1/Akap6/Palm/P2ry13
MF	UP	GO:0034185	apolipoprotein binding	16	0.619975	1.69169	0.0126126	0.0652379	618	tags=19%, list=5%, signal=18%	Lpl/Hspd1/Abca1
BP	DW	GO:1900272	negative regulation of long-term synaptic potentiation	11	-0.659695	-1.69119	0.00898876	0.0531282	2664	tags=55%, list=19%, signal=44%	Apoe/Cx3cr1/Ppp1r9a/Abl1/Epha4/Ptn
BP	DW	GO:1902476	chloride transmembrane transport	33	-0.492831	-1.69116	0.00510204	0.0398863	4028	tags=64%, list=29%, signal=45%	Slc6a1/Gabrb1/Gabrb2/Pacc1/Ano4/Slc1a1/Gabrg3/Slc12a5/Slc12a2/Gabrd/Gabra5/Slc1a3/Ano7/Gabrg2/Glra3/Gabrb3/Slc12a6/Gabra4/Glrb/Gabra1/Ano3
CC	DW	GO:0099025	anchored component of postsynaptic membrane	9	-0.694813	-1.69109	0.00436681	0.0377665	3091	tags=67%, list=23%, signal=52%	Dlg4/Dlg2/Mpp2/Rgs7bp/Cntn1/Cacna2d1
BP	UP	GO:0009301	snRNA transcription	14	0.643398	1.69102	0.0147059	0.0708406	4488	tags=71%, list=33%, signal=48%	Ell2/Larp7/Uspl1/Snapc1/Rpap2/Zfp143/Snapc5/Ice2/Snapc4/Snapc3
BP	UP	GO:0006606	protein import into nucleus	145	0.40349	1.69095	0.00145985	0.0346187	2262	tags=28%, list=17%, signal=23%	Cd36/Mmp12/Nup62/Ipo4/Mdfic/Stat3/Hsp90ab1/Heatr3/Phb2/Cfl1/Kpna2/Nup93/Ptgs2/Ipo5/Ufm1/Ran/Lmna/Hsp90aa1/Nup50/Bag3/Cdk1/Kpnb1/Tardbp/Nup54/Tnpo3/Zc3h12a/Ect2/Med1/Nup188/Tpr/Trim28/Kpna6/Nup98/Ranbp2/Pom121/Hcls1/Hspa8/Nup85/Nup107/Zpr1
BP	DW	GO:0097485	neuron projection guidance	196	-0.351646	-1.69041	0.00340136	0.0346187	3980	tags=43%, list=29%, signal=31%	Egr2/Foxp1/Unc5d/Dcc/Nrcam/Scn1b/Vangl2/Epha6/Bcl11b/Mapk8ip3/Neo1/Sema4g/Sema3g/Tenm2/Gap43/Epha7/Robo1/Nexn/Ephb6/Lmtk2/Cntn4/Nptn/B3gnt2/Crmp1/Rhog/Dscam/Epha5/Foxg1/Unc5a/Slit3/Apbb1/Gli3/Slit2/Lgi1/Chl1/Lamb2/Ephb1/Epha1/Rtn4r/Ank3/Lama2/Cdk5/Ephb2/Usp33/Tubb3/Etv1/Robo2/Rhoh/Sema4d/B4gat1/Sema3e/Sema4f/Rnf165/Plxna4/Matn2/Tgfb2/Sema5a/Slit1/Dpysl2/Megf8/Wnt5a/Mycbp2/Ntn5/Flrt2/Efna4/Epha8/C…
BP	UP	GO:0046031	ADP metabolic process	76	0.437349	1.6904	0.00461538	0.0390093	1610	tags=26%, list=12%, signal=23%	Ak2/Pkm/Hk3/Stat3/Mif/Gapdh/Ak1/Gale/Ier3/Eif6/Galk1/Trex1/Eno1b/Myc/Ampd3/Hif1a/Slc2a6/Tigar/Eno1/Adpgk
MF	UP	GO:0005198	structural molecule activity	413	0.36468	1.68986	0.00124844	0.0346187	3147	tags=37%, list=23%, signal=29%	Tgfbi/Tubb6/Postn/Tuba1c/Hmox1/Nup62/Hmga1/Creld2/Thbs1/Nid1/Rps8/Rpl18/Psmd13/Mrps10/Actb/Mrpl17/Nup93/Mrpl52/Tubb5/Actg1/Rpl35/Arpc2/Mrpl33/Vim/Psmd11/Rpl8/Hmcn2/Mrpl54/Mrps18b/Rpsa/Sec31a/Rpl7l1/Mrpl2/Rpl24/Tln1/Col4a1/Mrps18a/Nup54/Rpl28/Mrpl16/Mrpl37/Mrpl21/Rpl19/Rps2/Nup205/Ndc1/Actn1/Rps6/Rps27l/Mrpl35/Actr3/Mrpl12/Copa/Rpl14/Hspg2/Mrps5/Sec13/Copb2/Mrps22/Rpl6/Rpl41/Rpl36/Mrpl20/Mrpl36/Mr…
MF	DW	GO:1901618	organic hydroxy compound transmembrane transporter activity	17	-0.584241	-1.68958	0.0113122	0.0606644	1097	tags=41%, list=8%, signal=38%	Slc2a13/Aqp11/Slc16a7/Slco1c1/Slc16a1/Slco2b1/Slco1a4
BP	UP	GO:0051156	glucose 6-phosphate metabolic process	19	0.593082	1.68929	0.00886525	0.0529228	2195	tags=32%, list=16%, signal=27%	Hk3/Pgd/Tkt/Taldo1/Tigar/Pgam1
BP	DW	GO:0043252	sodium-independent organic anion transport	10	-0.66586	-1.68923	0.012685	0.0652729	1409	tags=60%, list=10%, signal=54%	Slc22a6/Slco4c1/Slco4a1/Slco1c1/Slco2b1/Slco1a4
BP	UP	GO:0031670	cellular response to nutrient	19	0.59289	1.68874	0.00886525	0.0529228	1900	tags=32%, list=14%, signal=27%	Lpl/Postn/Pdia3/Med1/Srf/Pim1
BP	UP	GO:0071295	cellular response to vitamin	11	0.679441	1.68841	0.0143627	0.0701194	1900	tags=36%, list=14%, signal=31%	Postn/Pdia3/Med1/Pim1
BP	UP	GO:0010216	maintenance of DNA methylation	9	0.721933	1.68834	0.0165441	0.075713	1376	tags=56%, list=10%, signal=50%	Uhrf1/Hells/Dnmt3a/Dnmt1/Usp7
BP	DW	GO:0007214	gamma-aminobutyric acid signaling pathway	23	-0.531482	-1.68833	0.0117096	0.0623939	2910	tags=57%, list=21%, signal=45%	Gabrg3/Phf24/Shisa7/Slc12a2/Plcl2/Gabbr1/Gabra5/Gabrg2/Gabrb3/Plcl1/Cacnb4/Gabra4/Gabra1
BP	UP	GO:0045639	positive regulation of myeloid cell differentiation	86	0.433828	1.68761	0.00306748	0.0346187	1832	tags=27%, list=13%, signal=23%	Rab7b/Ccl3/Evi2b/Csf1/Tnf/Ccr1/Stat3/Id2/Pf4/Il12b/Hax1/Isg15/Cd74/Lif/Prmt1/Fos/Hif1a/Med1/Jag1/Ripk1/Csf3/Ccl5/Trib1
CC	UP	GO:0043073	germ cell nucleus	16	0.618429	1.68747	0.0126126	0.0652379	2325	tags=44%, list=17%, signal=36%	Mlh1/Ran/Aurka/Topbp1/Trip13/Rpa1/Terf2
BP	DW	GO:0042178	xenobiotic catabolic process	11	-0.65821	-1.68738	0.00898876	0.0531282	1868	tags=64%, list=14%, signal=55%	Acsl1/Pon3/Gstm5/Cryz/Gstm1/Gstm2/Gstm7
BP	UP	GO:0051873	killing by host of symbiont cells	12	0.672794	1.68697	0.0111732	0.0603851	444	tags=42%, list=3%, signal=40%	Trem1/Arg1/Gapdh/Trem3/Pf4
MF	UP	GO:0005048	signal sequence binding	40	0.499005	1.68687	0.00822368	0.0507168	2098	tags=32%, list=15%, signal=28%	Ipo4/Kpna2/Ipo5/Srp54c/Sec61a1/Kpnb1/Kdelr3/Srp54b/Kpna6/Kdelr2/Nup98/Srp54a/Pom121
BP	UP	GO:0033280	response to vitamin D	10	0.703448	1.68678	0.0132325	0.0669961	1900	tags=40%, list=14%, signal=34%	Spp1/Pdia3/Med1/Pim1
BP	DW	GO:0140058	neuron projection arborization	25	-0.522991	-1.68643	0.00721154	0.0476218	5045	tags=60%, list=37%, signal=38%	Ntng1/Fzd4/Map3k13/Ntng2/Sema3a/Pak6/Chrna7/Dlg4/Phactr1/Lrrk2/Nlgn1/Wnt5a/Zfp365/Mfsd2a/Ptn
BP	DW	GO:0021697	cerebellar cortex formation	26	-0.51381	-1.68625	0.00479616	0.0391937	2464	tags=54%, list=18%, signal=44%	Agtpbp1/Ldb1/Rora/Cdk5/Kndc1/Faim2/Slc25a46/Map2k1/Nfix/Atp2b2/Nrxn1/Psap/Whrn/Ulk1
BP	UP	GO:0090314	positive regulation of protein targeting to membrane	26	0.544688	1.68586	0.0102564	0.0579483	1186	tags=23%, list=9%, signal=21%	Ccl2/Arpc2/Itgb1bp1/Fyn/Myo1c/Actr3
BP	UP	GO:0007584	response to nutrient	48	0.478011	1.68529	0.00811688	0.0503744	1022	tags=17%, list=7%, signal=15%	Lpl/Spp1/Postn/Ahcy/Eif2ak2/Pdia3/Alad/Adsl
MF	UP	GO:0001091	RNA polymerase II general transcription initiation factor binding	19	0.591524	1.68485	0.00886525	0.0529228	2182	tags=47%, list=16%, signal=40%	Nop58/Fbl/Znhit6/Ruvbl2/Ruvbl1/Gtf2f1/Ctdp1/Hnrnpu/Drap1
BP	UP	GO:0045292	mRNA cis splicing, via spliceosome	28	0.537555	1.68484	0.00844595	0.0513016	3738	tags=61%, list=27%, signal=44%	Rbm19/Srsf2/Srsf6/Prpf40a/Snrpc/Srsf1/Srsf7/Wbp4/Cwc15/Srsf9/Sfswap/Wbp11/Srsf3/Dcps/Ncbp1/Ncbp2/Sart1
BP	UP	GO:0000956	nuclear-transcribed mRNA catabolic process	100	0.424491	1.68479	0.00304414	0.0346187	3352	tags=49%, list=24%, signal=37%	Zfp36/Etf1/Mrto4/Mlh1/Exosc2/Secisbp2/Rnps1/Ago2/Rbm8a/Pelo/Ptbp1/Lsm4/Lsm7/Exosc3/Zc3h12a/Exosc10/Exosc4/Ssb/Noct/Samd4b/Csde1/Polr2d/Tent4a/Tnrc6a/Exosc9/Dis3l2/Smg1/Pde12/Exosc5/Smg5/Upf1/Skiv2l/Upf2/Eif4a3/Helz2/Eif3e/Pym1/Pabpc1/Smg9/Magohb/Nbas/Gspt1/Exosc8/Lsm3/Dcps/Pnldc1/Exosc7/Ncbp1/Patl1
MF	UP	GO:0061676	importin-alpha family protein binding	9	0.72033	1.68459	0.0165441	0.075713	2539	tags=44%, list=19%, signal=36%	Ran/Kpnb1/Dhx9/Tpx2
BP	UP	GO:0075525	viral translational termination-reinitiation	5	0.857988	1.68442	0.00970874	0.0553417	1950	tags=100%, list=14%, signal=86%	Eif3l/Eif3b/Eif3a/Eif3g/Eif3d
BP	UP	GO:0033031	positive regulation of neutrophil apoptotic process	5	0.857681	1.68381	0.00970874	0.0553417	1407	tags=60%, list=10%, signal=54%	Hcar2/Cd44/Pik3cb
BP	UP	GO:0042304	regulation of fatty acid biosynthetic process	31	0.527204	1.68343	0.0135135	0.0676663	2175	tags=32%, list=16%, signal=27%	Fabp5/Slc45a3/Trib3/Ptgs2/Eif6/Cd74/Acadvl/Il1b/Pla2g4a/Srebf1
BP	DW	GO:0062237	protein localization to postsynapse	60	-0.424645	-1.68336	0.0052356	0.0400761	4296	tags=55%, list=31%, signal=38%	Cplx1/Cacng8/Gphn/Rapgef4/Mapk10/Nptx1/Adam10/Kalrn/Snap47/Cnih3/Dlg4/Grin1/Nptxr/Lgi1/Stau2/Tnik/Magi2/Stx1b/Grin2a/Cacng3/Dlg2/Map2k1/Nsg1/Dlg1/Clstn1/Zdhhc2/Gsk3b/Grasp/Adam22/Camk2a/Vamp2/Snap25/Rapsn
BP	DW	GO:2000311	regulation of AMPA receptor activity	25	-0.522003	-1.68324	0.00721154	0.0476218	4503	tags=64%, list=33%, signal=43%	Mink1/Cacng8/Prrt1/Shank2/Shank1/Nlgn2/Arc/Cnih3/Cnih2/Mapk8ip2/Shisa9/Nlgn1/Cacng3/Nrxn1/Mef2c/Adrb2
BP	DW	GO:0042416	dopamine biosynthetic process	11	-0.656404	-1.68275	0.00898876	0.0531282	2573	tags=55%, list=19%, signal=44%	Epas1/Tgfb2/Nr4a2/Snca/Cyp2d22/Ddc
CC	DW	GO:0031594	neuromuscular junction	84	-0.404051	-1.68264	0.00280112	0.0346187	3237	tags=49%, list=24%, signal=38%	Kcnn3/Stxbp5/Pclo/Crkl/Kcnc3/Dlg4/Sv2a/Apbb1/Dlgap3/Gria1/Lamb2/Kcnc4/Prkce/Utrn/Ank3/Lama2/Cdk5/Syngr3/Unc13a/Musk/Dok7/Stx1b/Dlg2/Dlg1/Lrp4/Pdzrn3/Syngr1/P2rx7/Prkcq/Snta1/Ppp1r9a/Cdk5r1/Fchsd2/Vamp1/Ascc1/Serpine2/Stxbp5l/Epha4/Cib2/Rapsn/Ptn
BP	DW	GO:0014744	positive regulation of muscle adaptation	7	-0.750948	-1.68202	0.00619835	0.043687	851	tags=43%, list=6%, signal=40%	Mymk/Ppp3ca/Foxo3
BP	DW	GO:0009395	phospholipid catabolic process	42	-0.464926	-1.68101	0.00791557	0.0497866	2597	tags=38%, list=19%, signal=31%	Pnpla8/Pla2g5/Plcg1/Abhd6/Abhd16a/Smpd3/Gpcpd1/Inpp5f/Plcb1/Prkcd/Pla2g15/Pla2g4d/Enpp2/Smpdl3a/Pld1/Pnpla7
MF	DW	GO:0030881	beta-2-microglobulin binding	10	-0.662571	-1.68089	0.0147992	0.0711187	1487	tags=40%, list=11%, signal=36%	H2-T23/Mr1/Hfe/Fcgrt
MF	DW	GO:0016712	oxidoreductase activity, acting on paired donors, with incorporation or reduction of molecular oxygen, reduced flavin or flavoprotein as one donor, and incorporation of one atom of oxygen	9	-0.690597	-1.68083	0.00436681	0.0377665	1489	tags=44%, list=11%, signal=40%	Cyp2e1/Cyp2u1/Cyp2j9/Cyp2d22
CC	UP	GO:0031304	intrinsic component of mitochondrial inner membrane	44	0.4838	1.68038	0.00650407	0.0449058	3520	tags=45%, list=26%, signal=34%	Afg3l1/Immt/Sfxn1/Timm17a/Sfxn2/Afg3l2/Cox18/Dnajc11/Slc25a3/Sco2/Timm23/Chchd3/Ptpmt1/Smdt1/Sco1/Ccdc51/Mtln/Pet100/Micos13/Cox16
MF	DW	GO:0005231	excitatory extracellular ligand-gated ion channel activity	18	-0.569957	-1.67998	0.0181818	0.0808115	2319	tags=67%, list=17%, signal=55%	Grik1/Chrna3/Chrna7/P2rx1/Grin2a/Grin2b/Grik2/Slc17a7/P2rx7/Glra3/Gria2/Glrb
BP	DW	GO:0031998	regulation of fatty acid beta-oxidation	17	-0.580805	-1.67964	0.0135747	0.0676663	1923	tags=41%, list=14%, signal=35%	Mlycd/Irs1/Cnr1/Etfbkmt/Irs2/Acacb/Mfsd2a
CC	UP	GO:0031414	N-terminal protein acetyltransferase complex	8	0.74747	1.67946	0.0149533	0.0715747	2857	tags=62%, list=21%, signal=49%	Naa15/Naa25/Naa50/Naa16/Naa20
BP	DW	GO:0031146	SCF-dependent proteasomal ubiquitin-dependent protein catabolic process	44	-0.454449	-1.679	0.0103359	0.0582789	3285	tags=41%, list=24%, signal=31%	Styx/Dmac2/Fbxl4/Fbxw4/Fbxo9/Fbxo31/Fbxl7/Fbxl16/Fbxl2/Fbxw7/Fbxl14/Amn1/Fbxl3/Skp1/Fbxl6/Fbxl12/Fbxo27/Fbxl20
BP	UP	GO:0009129	pyrimidine nucleoside monophosphate metabolic process	7	0.779926	1.67894	0.0135135	0.0676663	1546	tags=71%, list=11%, signal=63%	Dctd/Uck2/Shmt1/Tyms/Umps
MF	UP	GO:0016423	tRNA (guanine) methyltransferase activity	12	0.669548	1.67882	0.0111732	0.0603851	2156	tags=42%, list=16%, signal=35%	Mettl1/Wdr4/Trmt1/Trmt5/Trmt10a
BP	DW	GO:0061525	hindgut development	7	-0.749522	-1.67882	0.00619835	0.043687	2982	tags=86%, list=22%, signal=67%	Gli3/Tcf7l2/Dact1/Wnt5a/Tcf7/Ift172
BP	UP	GO:0045824	negative regulation of innate immune response	49	0.477049	1.67842	0.00986842	0.0559839	2007	tags=33%, list=15%, signal=28%	Mmp12/Ccr1/Acod1/Arg1/Ttll12/Dhx58/A2m/Gfer/Trex1/Nlrc5/Ptpn2/Tnfaip3/Rps19/Tap1/Slamf8/Samhd1
BP	UP	GO:0044743	protein transmembrane import into intracellular organelle	30	0.527249	1.67838	0.0116667	0.0622049	1844	tags=30%, list=13%, signal=26%	Hspd1/Timm50/Timm17a/Grpel1/Tomm40/Dnajc15/Timm44/Dnajc19/Timm23
BP	DW	GO:0035627	ceramide transport	11	-0.654664	-1.67829	0.00898876	0.0531282	1300	tags=55%, list=9%, signal=49%	Abca2/Psap/Cert1/Abcb1a/Gltp/Pltp
MF	UP	GO:0000774	adenyl-nucleotide exchange factor activity	10	0.699901	1.67827	0.0151229	0.0720167	771	tags=50%, list=6%, signal=47%	Pfn1/Hsph1/Hspbp1/Bag3/Grpel1
BP	DW	GO:0007413	axonal fasciculation	24	-0.520439	-1.67746	0.0141509	0.0694111	4356	tags=62%, list=32%, signal=43%	Sema3a/Epha3/Amigo1/Rtn4/Ndn/Casp6/Ephb2/Tnfrsf21/Sema5a/Megf8/Wnt5a/Cnr1/Cdk5r1/Casp3/Epha4
BP	DW	GO:0106030	neuron projection fasciculation	24	-0.520439	-1.67746	0.0141509	0.0694111	4356	tags=62%, list=32%, signal=43%	Sema3a/Epha3/Amigo1/Rtn4/Ndn/Casp6/Ephb2/Tnfrsf21/Sema5a/Megf8/Wnt5a/Cnr1/Cdk5r1/Casp3/Epha4
CC	UP	GO:0031305	integral component of mitochondrial inner membrane	43	0.485105	1.67744	0.00643087	0.0447832	3520	tags=47%, list=26%, signal=35%	Afg3l1/Immt/Sfxn1/Timm17a/Sfxn2/Afg3l2/Cox18/Dnajc11/Slc25a3/Sco2/Timm23/Chchd3/Ptpmt1/Smdt1/Sco1/Ccdc51/Mtln/Pet100/Micos13/Cox16
MF	UP	GO:0046790	virion binding	8	0.746493	1.67727	0.0149533	0.0715747	624	tags=38%, list=5%, signal=36%	Siglec1/Ptx3/Anxa2
BP	UP	GO:0032635	interleukin-6 production	129	0.404888	1.67716	0.00145773	0.0346187	1560	tags=21%, list=11%, signal=19%	Lpl/Rab7b/Cd36/Cd300ld/Hspd1/Tnf/Tmem106a/Il33/Stat3/Ncl/Tnfsf9/Slamf1/Cd200/Gba/Mapkapk2/Tlr1/Myd88/Pycard/Tlr2/Cd74/Sphk2/Zc3h12a/Tnfaip3/Rabgef1/Met/Ifih1/Hgf
CC	UP	GO:0030061	mitochondrial crista	13	0.657504	1.67706	0.0130597	0.0664081	1466	tags=38%, list=11%, signal=34%	Hspd1/Ptpn1/Atpsckmt/Bcl2/Phb
BP	UP	GO:0060339	negative regulation of type I interferon-mediated signaling pathway	14	0.638046	1.67695	0.0147059	0.0708406	3097	tags=57%, list=23%, signal=44%	Mmp12/Ttll12/Trex1/Nlrc5/Ptpn2/Samhd1/Mul1/Adar
MF	DW	GO:0015267	channel activity	314	-0.332587	-1.67694	0.00421941	0.0374475	4402	tags=49%, list=32%, signal=34%	Cacnb1/Cacna1c/Cacna2d2/Kcnj12/Ptk2b/Kcnj6/Ttyh1/Cacng8/Clcn2/Tmem38b/Cacna1g/Kcnk6/Tmem175/Kcnab2/Tmem37/Grik1/Kcns1/Panx2/Trpv6/Chrna3/Gabrb1/Scn7a/Cacna2d3/Orai2/Kcnq2/Grm7/Ryr2/Trpm4/Kcnk2/Scn1b/Itgav/Gjb6/Kcna4/Kcnh4/Trpc6/Ryr1/Gabrb2/Kcnk9/Pacc1/Asic4/Ano4/Clca3a1/Tmc6/Atp5j/Itpr2/Kcns3/Kcnn3/Kcnh1/Gjd2/Chrna7/Calhm5/Kcnb1/Kcnc3/Trpc1/Kcnc1/Grin1/Tspoap1/Kcnq3/Gabrg3/Gria1/Kcnt1/Kcnk1/Slc26…
MF	DW	GO:0022803	passive transmembrane transporter activity	314	-0.332587	-1.67694	0.00421941	0.0374475	4402	tags=49%, list=32%, signal=34%	Cacnb1/Cacna1c/Cacna2d2/Kcnj12/Ptk2b/Kcnj6/Ttyh1/Cacng8/Clcn2/Tmem38b/Cacna1g/Kcnk6/Tmem175/Kcnab2/Tmem37/Grik1/Kcns1/Panx2/Trpv6/Chrna3/Gabrb1/Scn7a/Cacna2d3/Orai2/Kcnq2/Grm7/Ryr2/Trpm4/Kcnk2/Scn1b/Itgav/Gjb6/Kcna4/Kcnh4/Trpc6/Ryr1/Gabrb2/Kcnk9/Pacc1/Asic4/Ano4/Clca3a1/Tmc6/Atp5j/Itpr2/Kcns3/Kcnn3/Kcnh1/Gjd2/Chrna7/Calhm5/Kcnb1/Kcnc3/Trpc1/Kcnc1/Grin1/Tspoap1/Kcnq3/Gabrg3/Gria1/Kcnt1/Kcnk1/Slc26…
BP	UP	GO:0034969	histone arginine methylation	6	0.820486	1.67687	0.00787402	0.0497118	1613	tags=67%, list=12%, signal=59%	Prmt7/Prmt5/Prmt1/Prmt6
BP	UP	GO:0002688	regulation of leukocyte chemotaxis	94	0.427069	1.67666	0.00307692	0.0346187	886	tags=18%, list=6%, signal=17%	Ccl2/Ccl12/Csf1/Ccr1/C5ar1/Ccl4/Calr/Thbs1/Mif/C3ar1/C1qbp/Cxcl10/Slamf1/Kars/Dysf/Edn1/Cd74
BP	UP	GO:0097193	intrinsic apoptotic signaling pathway	262	0.378386	1.67661	0.00134048	0.0346187	1463	tags=22%, list=11%, signal=20%	Cd44/Hmox1/Mybbp1a/Tnf/Ifi204/Ripk3/P4hb/Bax/Hyou1/Casp4/Bcl2a1d/Mif/Plaur/Trib3/Hsph1/Mlh1/Noc2l/Ier3/Hells/Bak1/Ptgs2/Atf4/Fnip2/Ikbke/Bcl2a1b/Chac1/Ptpn1/Bcl3/Fignl1/Pias4/Bcl2a1c/Pycard/Sod2/Aen/Plagl2/Ybx3/Cd74/Shisa5/Bcl2a1a/Hint1/Rrp8/Myc/Ero1a/Ptpn2/S100a8/Erp29/Rps27l/Plscr1/Hif1a/Ube2k/Steap3/Rack1/Parl/Snai1/Sfpq/Bcl2l2/Msh6/S100a9/Bcl2
BP	UP	GO:0002323	natural killer cell activation involved in immune response	11	0.674569	1.6763	0.0179533	0.0802238	1652	tags=36%, list=12%, signal=32%	Cd244a/Stx11/Il12b/Coro1a
BP	UP	GO:0001783	B cell apoptotic process	24	0.553397	1.67619	0.0121107	0.0636883	1437	tags=38%, list=10%, signal=34%	Cd44/Bax/Mif/Noc2l/Bak1/Cd74/Bcl2a1a/Myc/Aurkb
BP	UP	GO:1905214	regulation of RNA binding	11	0.67442	1.67593	0.0179533	0.0802238	3297	tags=73%, list=24%, signal=55%	Eif3c/Eif4g1/Eif3d/Hnrnpl/Cdk9/Eif4a3/Eif3e/Ncbp1
BP	UP	GO:0000491	small nucleolar ribonucleoprotein complex assembly	11	0.674414	1.67591	0.0179533	0.0802238	3203	tags=75%, list=23%, signal=58%	Znhit6/Ruvbl2/Nufip1/Ruvbl1/Pih1d1/Taf9/Naf1/Taf9/Pih1d2
BP	UP	GO:0006379	mRNA cleavage	15	0.623358	1.67591	0.0108696	0.0598153	4248	tags=73%, list=31%, signal=51%	Ago2/Cpsf2/Polr2i/Ern1/Nudt21/Fip1l1/Ncbp1/Ncbp2/Tut1/Cpsf6/Cpsf7
BP	UP	GO:0030511	positive regulation of transforming growth factor beta receptor signaling pathway	28	0.534627	1.67566	0.00844595	0.0513016	548	tags=14%, list=4%, signal=14%	Dab2/Thbs1/Hsp90ab1/Furin
BP	UP	GO:1903846	positive regulation of cellular response to transforming growth factor beta stimulus	28	0.534627	1.67566	0.00844595	0.0513016	548	tags=14%, list=4%, signal=14%	Dab2/Thbs1/Hsp90ab1/Furin
BP	UP	GO:0090503	RNA phosphodiester bond hydrolysis, exonucleolytic	15	0.623167	1.6754	0.0108696	0.0598153	3285	tags=67%, list=24%, signal=51%	Exosc2/Exosc3/Exosc10/Dis3l/Eri1/Exosc9/Pde12/Trir/Exosc8/Exosc7
BP	UP	GO:1900101	regulation of endoplasmic reticulum unfolded protein response	21	0.577055	1.67533	0.0126582	0.0652379	2401	tags=52%, list=18%, signal=43%	Bax/Pdia6/Cops5/Bak1/Ptpn1/Atf6/Ptpn2/Ficd/Bfar/Ern1/Atf6b
BP	UP	GO:0002902	regulation of B cell apoptotic process	18	0.593518	1.67505	0.0142349	0.0696675	1437	tags=44%, list=10%, signal=40%	Cd44/Bax/Mif/Noc2l/Cd74/Bcl2a1a/Myc/Aurkb
BP	DW	GO:0007567	parturition	7	-0.747781	-1.67492	0.00826446	0.0507168	2101	tags=86%, list=15%, signal=73%	Kalrn/Ptafr/Arntl/Rxfp1/Akr1c18/Hpgd
BP	DW	GO:0035637	multicellular organismal signaling	106	-0.386343	-1.67473	0.00293255	0.0346187	3198	tags=44%, list=23%, signal=34%	Chrna7/Slc9a1/Tmem65/Tymp/Pln/Myh14/Gria1/Pak1/Kcnc4/Ank2/Ank3/Gjc1/Kcna2/Kcnh6/Fkbp1b/Kcnma1/P2rx1/Scn4b/Cacna1i/Cacnb2/Tnr/Scn3b/Scn8a/Cacng3/Fgf12/Grik2/Cntnap1/Slc4a3/Gpr88/Sri/Drd1/Cacna1e/Scn3a/Kcnn2/Mef2a/Ntrk3/Pde4d/Cacna1h/Cacnb4/Scn2b/Scn1a/Abcc9/Scn2a/Cacna2d1/Jup/Cav1/Kcnd2
BP	UP	GO:0070585	protein localization to mitochondrion	88	0.428401	1.67444	0.0030722	0.0346187	1848	tags=28%, list=13%, signal=25%	Hspd1/Bax/Pdcd5/Hspa4/Hsph1/Timm50/Tspo/Hsp90aa1/Timm13/Timm17a/Bag3/Grpel1/Tomm40/Pmpca/Dnajc15/Samm50/Pmpcb/Parl/Timm44/Bcs1l/Cox18/Dnajc19/Tomm70a/Timm23/Tomm5
BP	UP	GO:0035710	CD4-positive, alpha-beta T cell activation	80	0.431084	1.6743	0.00306279	0.0346187	1195	tags=21%, list=9%, signal=20%	Cd44/Lilrb4a/Rsad2/Ptger4/Il4ra/Ctsl/Stat3/Tarm1/Bcl6/Stoml2/Gadd45g/Il12b/Cd274/Bcl3/Batf/Nfkbiz/Zc3h12a
MF	DW	GO:0004497	monooxygenase activity	51	-0.441849	-1.67419	0.00810811	0.0503744	1167	tags=27%, list=9%, signal=25%	Cyp4v3/Cyp2e1/Cyp2u1/Cyp2j9/Akr1c18/Cyp2d22/Cyp39a1/Pam/Fmo2/Fmo1/Fmo5/Akr1c14/Cyp27a1/Agmo
BP	UP	GO:0007566	embryo implantation	43	0.484163	1.67419	0.00643087	0.0447832	2306	tags=33%, list=17%, signal=27%	Mmp12/Acod1/Calr/C1qbp/Ptgs2/Ago2/Polr1b/Lif/Gja1/Trim28/Ppard/Ggn/Tead4/Mmp9
MF	UP	GO:0120146	sulfatide binding	5	0.852636	1.67391	0.0135922	0.0676663	1016	tags=60%, list=7%, signal=56%	Manf/Cln6/Cln3
MF	UP	GO:0036002	pre-mRNA binding	31	0.524223	1.67391	0.0135135	0.0676663	2081	tags=39%, list=15%, signal=33%	U2af1/Srsf2/U2af2/Srsf6/Tardbp/Ptbp1/Eri1/Hnrnpa2b1/Snrpc/Rnpc3/Hnrnpl/Hnrnpu
BP	UP	GO:0046782	regulation of viral transcription	41	0.490337	1.67355	0.00810373	0.0503744	2433	tags=39%, list=18%, signal=32%	Ccl4/Zfp36/Mdfic/Psmc3/Ifitm3/Pfn1/Tardbp/Tarbp2/Smarca4/Rrp1b/Ccl5/Ctdp1/Taf11/Chd1/Smarcb1/Dhx9
BP	UP	GO:2001234	negative regulation of apoptotic signaling pathway	198	0.388168	1.67346	0.0013986	0.0346187	3390	tags=41%, list=25%, signal=31%	Lgals3/Dab2/Cd44/Hmox1/Tnf/Bax/Psen2/Hyou1/Slc35f6/Mif/Plaur/Hsph1/Noc2l/Ier3/Pf4/Nle1/Hells/Ptgs2/Ptpn1/Lmna/Fxn/Fignl1/Sod2/Ybx3/Cd74/Psme3/Fyn/Htt/Serpine1/Hif1a/Tnfaip3/Aatf/Tnfrsf23/Tmbim1/Eya4/Parl/Prelid1/Snai1/Tnfrsf22/Bcl2l2/Bcl2/Hgf/Ripk1/Siah2/Cttn/Pih1d1/Gclm/Il1b/Gnai2/Creb3l1/Igf1/Ackr3/Trap1/Eya3/Mmp9/Mdm2/Ctnna1/Rps6kb1/Ppif/Dnaja1/Cdk11b/Uri1/Arrb2/Mapk7/Kdm1a/Selenos/Tmem161a/Bm…
BP	DW	GO:1904398	positive regulation of neuromuscular junction development	7	-0.746887	-1.67292	0.00826446	0.0507168	2190	tags=71%, list=16%, signal=60%	Musk/Gsk3b/Lrp4/Agrn/Ptn
CC	UP	GO:0001673	male germ cell nucleus	12	0.667119	1.67274	0.0111732	0.0603851	2325	tags=50%, list=17%, signal=42%	Mlh1/Ran/Topbp1/Trip13/Rpa1/Terf2
CC	UP	GO:0070761	pre-snoRNP complex	7	0.776871	1.67236	0.0135135	0.0676663	3111	tags=88%, list=23%, signal=68%	Nop58/Nop56/Znhit6/Nufip1/Pih1d1/Taf9/Taf9
BP	UP	GO:0090026	positive regulation of monocyte chemotaxis	13	0.655649	1.67233	0.0130597	0.0664081	1108	tags=31%, list=8%, signal=28%	Ccl2/Ccr1/Cxcl10/Serpine1
BP	UP	GO:0042110	T cell activation	371	0.363125	1.67211	0.00125471	0.0346187	1876	tags=22%, list=14%, signal=19%	Adam8/Lgals3/Ccl2/Cd44/Hspd1/Zc3h12d/Lilrb4a/Sdc4/Rsad2/Clec4d/Ripk3/Cdk6/Cd244a/Ptger4/Bax/Il4ra/Psen2/Bcl2a1d/Ctsl/Stat3/Arg1/Tnfsf9/Hsph1/Tarm1/Stx11/Bcl6/Slamf1/Stoml2/Ctps/Gadd45g/Il12b/Tnfsf8/Hsp90aa1/Cd274/Bcl3/Itpkb/Chd7/Dhps/Pycard/Clec4e/Adrm1/Myh9/Cd74/Cd276/Trex1/Itgal/Batf/Ptpn2/Lcp1/Fyn/Nfkbiz/Rps6/Ap3d1/Zc3h12a/Slc11a1/Fkbp1a/Cd86/Jmjd6/Apbb1ip/Clec2i/Prelid1/Cgas/Gja1/Tcirg1/Bcl2/…
CC	UP	GO:0042575	DNA polymerase complex	17	0.601196	1.67201	0.0107143	0.0594471	3323	tags=59%, list=24%, signal=45%	Prim1/Pold2/Pole2/Pole/Pole4/Pold1/Pole3/Mad2l2/Pold3/Crcp
BP	UP	GO:0072675	osteoclast fusion	6	0.817921	1.67163	0.011811	0.0626447	48	tags=33%, list=0%, signal=33%	Adam8/Sbno2
BP	DW	GO:0060074	synapse maturation	31	-0.489672	-1.67151	0.00731707	0.0480377	3925	tags=65%, list=29%, signal=46%	Adgrl1/Nefl/Shank1/Pten/Neurod2/Nfia/Igsf21/Bcan/Camk2b/Sez6l/Cx3cr1/Sez6l2/Clstn1/Dab2ip/Nrxn1/Sybu/Neurl1a/Nrg2/Palm/Sez6
BP	UP	GO:0034404	nucleobase-containing small molecule biosynthetic process	65	0.447965	1.67132	0.00486224	0.0391937	941	tags=24%, list=7%, signal=23%	Aprt/Vcp/Upp1/Impdh2/Nme1/Dnph1/Entpd7/Dera/Ak1/Mtap/Enpp1/Nme6/Nudt5/Itpa/Nme2/Hint1
BP	UP	GO:2000147	positive regulation of cell motility	496	0.354459	1.67128	0.00120337	0.0346187	1684	tags=20%, list=12%, signal=18%	Adam8/Lgals3/Ccl2/Dab2/Postn/Selp/Itga5/Sele/Ccl12/Hmox1/Csf1/Ccr1/C5ar1/Fgr/Ptger4/Cxcl16/Ccl4/Hspa5/Ccn1/Calr/Thbs1/Mcam/Stat3/Mmp3/Mif/C3ar1/Rhoc/Clec7a/C1qbp/Cfl1/Pfn1/Cxcl10/Sphk1/Hbegf/Gfus/Actg1/Akap12/Glipr2/P2ry2/Ptgs2/Arpc2/Slamf1/Mmp14/Map2k3/Furin/Itgb1bp1/Cd274/Ccl24/Nus1/Pycard/Sod2/Ccar1/Kars/Dysf/Ago2/Tlr2/Edn1/Cd74/Fgf2/Itgax/Adamts1/Elp5/Diaph1/Myc/Tradd/Sema3f/Gcnt2/Sema6d/Serp…
BP	UP	GO:0046916	cellular transition metal ion homeostasis	73	0.438414	1.67125	0.00314961	0.0346187	1197	tags=23%, list=9%, signal=21%	Hmox1/Mt2/Slc39a14/Bola2/Mt1/Glrx3/Ftl1/Aco1/Slc39a7/Slc11a2/Fxn/Nubp1/Slc39a6/Myc/Ap3d1/Hif1a/Slc11a1
MF	DW	GO:0004383	guanylate cyclase activity	7	-0.746124	-1.67121	0.00826446	0.0507168	629	tags=71%, list=5%, signal=68%	Gucy2e/Gucy1a2/Npr2/Gucy1b1/Gucy1a1
MF	UP	GO:0048018	receptor ligand activity	250	0.379151	1.67121	0.00136054	0.0346187	1581	tags=19%, list=12%, signal=17%	Lgals3/Ccl2/Spp1/Ccl3/Il1rn/Ccl12/Ccl7/Csf1/Tnf/Ccl9/Cxcl16/Ccl4/Gdf15/Il33/Saa3/Cxcl3/Manf/Mif/Osm/Tnfsf9/Cxcl10/Scgb3a1/Hbegf/Pf4/Il12b/Tnfsf8/Aimp1/Ccl24/Metrnl/Adm/Edn1/Gfer/Il11/Lif/Fgf2/Ucn2/Sema3f/Sema6d/Hdgf/Copa/Insl3/Jag1/Bmp1/Pdgfa/Ccl11/Cxcl13/Hgf/Gpnmb
BP	DW	GO:0006651	diacylglycerol biosynthetic process	7	-0.746092	-1.67114	0.00826446	0.0507168	425	tags=57%, list=3%, signal=55%	Dgat2/Pla2g15/Pnpla2/Ang
BP	DW	GO:0042471	ear morphogenesis	93	-0.39185	-1.67109	0.0056338	0.0411681	3757	tags=41%, list=27%, signal=30%	Six4/Gata2/Gjb6/Vangl2/Tbx18/Tshz1/Insig1/Abr/Naglu/Foxg1/Prkra/Osr1/Fgf10/Ephb2/Eya1/Frzb/Tbx1/Lrig3/Atp2b2/Msx1/Wnt5a/Spry2/Tprn/Cthrc1/Aldh1a3/Wdr19/Mapk1/Whrn/Tifab/Fzd6/Sall1/Gas1/Clic5/Fzd3/Atp8a2/Nr4a3/Stox1/Cdh23
BP	UP	GO:0030335	positive regulation of cell migration	486	0.354876	1.67105	0.00120048	0.0346187	1684	tags=20%, list=12%, signal=18%	Adam8/Lgals3/Ccl2/Dab2/Postn/Selp/Itga5/Sele/Ccl12/Hmox1/Csf1/Ccr1/C5ar1/Fgr/Ptger4/Cxcl16/Ccl4/Hspa5/Ccn1/Calr/Thbs1/Mcam/Stat3/Mmp3/Mif/C3ar1/Rhoc/Clec7a/C1qbp/Pfn1/Cxcl10/Sphk1/Hbegf/Gfus/Actg1/Akap12/Glipr2/P2ry2/Ptgs2/Arpc2/Slamf1/Mmp14/Map2k3/Furin/Itgb1bp1/Cd274/Ccl24/Nus1/Pycard/Sod2/Ccar1/Kars/Dysf/Ago2/Tlr2/Edn1/Cd74/Fgf2/Itgax/Adamts1/Elp5/Diaph1/Myc/Tradd/Sema3f/Gcnt2/Sema6d/Serpine1/…
BP	UP	GO:0060759	regulation of response to cytokine stimulus	107	0.417209	1.67088	0.00151976	0.0346187	3189	tags=43%, list=23%, signal=33%	Il1rn/Csf1/Zbp1/Mmp12/Casp4/Arg1/Sphk1/Ikbke/Ttll12/Cd300lf/Irf7/Pias4/Il1r2/Pycard/Tlr2/Cd74/Trex1/Nlrc5/Ptpn2/Ube2k/Rabgef1/Med1/Ifih1/Cxcr4/Ripk1/Il6st/Otulin/Samhd1/Parp9/Axl/Stap1/Irgm1/Dhx9/Gps2/Taf9/Irf3/Mapk7/Ddx58/Casp1/Mul1/Fadd/Dnaja3/Adar/Taf9/Ripk2/Adam17
CC	UP	GO:0005744	TIM23 mitochondrial import inner membrane translocase complex	10	0.696689	1.67057	0.0170132	0.0773924	1844	tags=60%, list=13%, signal=52%	Timm50/Timm17a/Grpel1/Dnajc15/Dnajc19/Timm23
BP	DW	GO:0051386	regulation of neurotrophin TRK receptor signaling pathway	14	-0.601394	-1.67052	0.0131004	0.0664081	2986	tags=50%, list=22%, signal=39%	Tmem108/Cyfip2/Dok5/Spry1/Wasf1/Spry2/Ulk1
BP	UP	GO:0009113	purine nucleobase biosynthetic process	5	0.850905	1.67051	0.0135922	0.0676663	2047	tags=100%, list=15%, signal=85%	Aprt/Shmt2/Gart/Shmt1/Ada
BP	DW	GO:0015816	glycine transport	9	-0.686271	-1.6703	0.00655022	0.0450392	689	tags=33%, list=5%, signal=32%	Slc6a20a/Rgs4/Rgs2
BP	UP	GO:0000212	meiotic spindle organization	13	0.654777	1.67011	0.0130597	0.0664081	2101	tags=38%, list=15%, signal=33%	Washc5/Aurka/Myh9/Dicer1/Tubg1
BP	UP	GO:0072594	establishment of protein localization to organelle	380	0.361775	1.66998	0.00125156	0.0346187	2215	tags=25%, list=16%, signal=21%	Cd36/Hspd1/Mmp12/Cct3/Nup62/Ipo4/Bax/Cct2/Cct8/Hspa5/Cct6a/Pdcd5/Mdfic/Stat3/Gnptab/Hsp90ab1/Heatr3/Tcp1/Phb2/Cfl1/Kpna2/Nup93/Hspa4/Hsph1/Timm50/Cct5/Ptgs2/Ipo5/Ufm1/Cct7/Ran/Srp54c/Tspo/Sec61a1/Macroh2a1/Lmna/Hsp90aa1/Sec61g/Timm13/Cct4/Nup50/Srp72/Timm17a/Bag3/Cdk1/Grpel1/Srprb/Kpnb1/Tardbp/Nup54/Tram2/Tomm40/Pmpca/Tnpo3/Ap3d1/Zc3h12a/Tnfaip3/Ruvbl2/Dnajc15/Samm50/Pmpcb/Parl/Ect2/Sec63/Med1/Se…
MF	UP	GO:0048019	receptor antagonist activity	9	0.714052	1.6699	0.0165441	0.075713	139	tags=22%, list=1%, signal=22%	Il1rn/Angpt2
BP	UP	GO:1900407	regulation of cellular response to oxidative stress	79	0.431204	1.66959	0.00612557	0.0434014	1588	tags=29%, list=12%, signal=26%	Cd36/Glrx/Tnf/P4hb/Hk3/Mmp3/Hsph1/Atf4/Slc7a11/Pycr1/Sod2/Gfer/Txn1/Fyn/Hif1a/Rack1/Atg7/Sfpq/Met/Pawr/Scly/Hgf/Ripk1
CC	DW	GO:0030673	axolemma	21	-0.534335	-1.6695	0.013363	0.0674929	5107	tags=81%, list=37%, signal=51%	Ank1/Adora1/Cntnap2/Kcnj11/Epb41l3/Mapk8ip3/Robo1/Kcnh1/Chrna7/Kcnc3/Kcnc1/Mapt/Robo2/Sptbn1/Thy1/Gabbr1/Kcnc2
CC	UP	GO:0005790	smooth endoplasmic reticulum	31	0.522791	1.66933	0.0135135	0.0676663	1131	tags=29%, list=8%, signal=27%	Pdia6/Hspa5/Hyou1/Calr/Pdia4/Hsp90b1/Dnajc3/Pdia3/Erp29
MF	UP	GO:0001848	complement binding	15	0.620908	1.66932	0.0126812	0.0652729	1466	tags=40%, list=11%, signal=36%	C5ar1/C3ar1/C1qbp/Ptx3/Cd93/Phb
BP	DW	GO:0046629	gamma-delta T cell activation	16	-0.584016	-1.66911	0.0134228	0.0676309	2323	tags=38%, list=17%, signal=31%	Jag2/Stat5b/Tcf7/Gpr18/Mill2/Egr3
BP	UP	GO:0071450	cellular response to oxygen radical	19	0.58599	1.66909	0.0124113	0.0646856	3093	tags=47%, list=23%, signal=37%	Cd36/Tnf/Prdx1/Sod2/Parp1/Dhfr/Park7/Prdx2/Nos3
BP	UP	GO:0071451	cellular response to superoxide	19	0.58599	1.66909	0.0124113	0.0646856	3093	tags=47%, list=23%, signal=37%	Cd36/Tnf/Prdx1/Sod2/Parp1/Dhfr/Park7/Prdx2/Nos3
BP	UP	GO:0045040	protein insertion into mitochondrial outer membrane	5	0.850158	1.66905	0.0135922	0.0676663	1326	tags=80%, list=10%, signal=72%	Pdcd5/Hspa4/Hsp90aa1/Samm50
BP	UP	GO:0042771	intrinsic apoptotic signaling pathway in response to DNA damage by p53 class mediator	40	0.493688	1.6689	0.00986842	0.0559839	1259	tags=25%, list=9%, signal=23%	Cd44/Ifi204/Mif/Bcl3/Pycard/Aen/Cd74/Shisa5/Rps27l/Steap3
CC	DW	GO:0099572	postsynaptic specialization	400	-0.321166	-1.66837	0.00515464	0.0399601	4156	tags=45%, list=30%, signal=32%	Gphn/Homer2/Kcnab2/Prrt1/Tiam1/Rapgef4/Grm3/Grik1/Map4/Chrna3/Syt11/Mapk10/Dclk1/Rtn4/Adgrl1/Prkcg/Epb41l1/Baiap2/Clstn3/Shank2/Dcc/Shank1/Nrcam/Nlgn2/Dlgap1/Chrm3/Neto1/Gabrb2/Dmtn/Adam10/Pacsin1/Lrrc7/Adcy1/Usp8/Abr/Lrrc4/Kalrn/Rpl30/Gap43/Epha7/Snap47/Lrrc4b/Ncoa2/Oprd1/Arc/Chrna7/Src/Pclo/Dlg4/Nck2/Bsn/Chrm1/Grin1/Tmem108/Sipa1l1/Nr3c1/Clstn2/Dlgap3/Gria1/Ctnna2/Rims1/Add3/Crtc1/Pak1/Bcl11a/A…
BP	DW	GO:0070471	uterine smooth muscle contraction	9	-0.685459	-1.66832	0.00655022	0.0450392	2143	tags=33%, list=16%, signal=28%	Setd3/Adra2a/Gper1
MF	UP	GO:0032557	pyrimidine ribonucleotide binding	5	0.849781	1.66831	0.0135922	0.0676663	1358	tags=80%, list=10%, signal=72%	Hsp90ab1/Cad/Hsp90aa1/Ugp2
BP	DW	GO:0035089	establishment of apical/basal cell polarity	16	-0.583646	-1.66805	0.0134228	0.0676309	2937	tags=38%, list=21%, signal=29%	Camsap3/Prkci/Wnt5a/Foxf1/Fscn1/Tcf15
BP	UP	GO:0032609	interferon-gamma production	80	0.429468	1.66803	0.00459418	0.0390093	1525	tags=25%, list=11%, signal=22%	Cd14/Hspd1/Tnf/Ripk3/Cd244a/Il33/C1qbp/Tnfsf9/Slamf1/Gadd45g/Il12b/Isg15/Cd274/Bcl3/Pycard/Cd276/Zc3h12a/Slc11a1/Tcirg1/Fzd5
CC	DW	GO:0000137	Golgi cis cisterna	11	-0.650635	-1.66796	0.011236	0.0604109	1582	tags=45%, list=12%, signal=40%	Necab3/Smpd3/Nsg2/Tmem59/Atl1
BP	UP	GO:0050821	protein stabilization	159	0.394436	1.66792	0.00145349	0.0346187	3111	tags=37%, list=23%, signal=29%	Hspd1/Cct3/Cct2/Cct8/Cct6a/Calr/Tnip2/Gapdh/Hsp90ab1/Tcp1/Phb2/Npm1/Pfn1/Cct5/Cct7/Naa15/Gtpbp4/Hsp90aa1/Usp36/Cct4/Bag3/Sec16a/Stk3/Cd74/Apbb2/Telo2/Trex1/Ifi30/Tbrg1/Usp7/Phb/Pin1/Plpp3/Ncln/Ppib/Pim1/Naa16/Igf1/Zswim7/Ptges3/Bag6/Cryab/Stx12/Atp1b3/Rpl5/Sav1/Hypk/Flot1/Taf9/Rpl11/Rabl3/Mul1/Mcm8/Ccnh/Cog3/Park7/Crtap/Dnaja3/Taf9
MF	DW	GO:0004935	adrenergic receptor activity	8	-0.712856	-1.66789	0.0107066	0.0594471	3534	tags=62%, list=26%, signal=46%	Adrb1/Adra1b/Adra1d/Adra2a/Adrb2
BP	DW	GO:0035493	SNARE complex assembly	19	-0.556053	-1.6678	0.0205479	0.088096	1772	tags=42%, list=13%, signal=37%	Vamp4/Stx1a/Vamp2/Prrt2/Snap25/Snca/Stxbp6/Vamp1
MF	UP	GO:0031593	polyubiquitin modification-dependent protein binding	47	0.475155	1.66763	0.00650407	0.0449058	2594	tags=38%, list=19%, signal=31%	Vcp/Tnip2/Ikbke/Rad18/Tnip3/Psmd4/Rad23b/Tnfaip3/Nploc4/Atrip/Parp10/Sqstm1/Ufd1/Bag6/Ubqln1/Ubxn1/Rad23a/Rnf168
BP	UP	GO:0034976	response to endoplasmic reticulum stress	223	0.381614	1.66759	0.00138122	0.0346187	3095	tags=38%, list=23%, signal=30%	P4hb/Bax/Pdia6/Vcp/Hspa5/Hyou1/Calr/Cops5/Casp4/Manf/Thbs1/Pdia4/Trib3/Eif4g1/H13/Eif2ak2/Bak1/Atf4/Ufm1/Sesn2/Hsp90b1/Uba5/Chac1/Sdf2l1/Ptpn1/Eif2s1/Dnajc3/Pdia3/Sec16a/Gorasp2/Psmc6/Atf6/Ero1a/Ptpn2/Usp14/Ccnd1/Erp29/Ubxn4/Ube2k/Trim25/Stt3b/Nploc4/Ecpas/Ficd/Bcl2/Sec61b/Nrbf2/Atf3/Uggt1/Eif2b5/Ppp1r15b/Sel1l/Bfar/Apaf1/Rnf121/Erp44/Creb3l1/Fcgr2b/Ufd1/Ern1/Bag6/Pmp22/Ufc1/Fbxo17/Ubqln1/Ubxn1/A…
BP	UP	GO:0034103	regulation of tissue remodeling	66	0.446802	1.66757	0.00483871	0.0391937	237	tags=9%, list=2%, signal=9%	Adam8/Spp1/Ptger4/Tnfrsf11a/Bax/Fcgr4
BP	DW	GO:1904862	inhibitory synapse assembly	14	-0.600284	-1.66744	0.0131004	0.0664081	4253	tags=57%, list=31%, signal=39%	Lhfpl4/Nlgn2/Gabrb2/Sema4d/Cbln4/Gabrg2/Gabrb3/Gabra1
BP	UP	GO:0010812	negative regulation of cell-substrate adhesion	48	0.47293	1.66738	0.00811688	0.0503744	1850	tags=29%, list=14%, signal=25%	Postn/Mmp12/Angpt2/Thbs1/Coro1c/Bcl6/Mmp14/Itgb1bp1/Gcnt2/Serpine1/Jag1/Ptprz1/Adam15/Rcc2
BP	DW	GO:0080154	regulation of fertilization	14	-0.600087	-1.66689	0.0131004	0.0664081	2819	tags=50%, list=21%, signal=40%	Cfap69/Stxbp1/Pkdrej/Lhfpl2/Plcb1/Cacna1h/Tpst2
MF	UP	GO:0001530	lipopolysaccharide binding	21	0.574079	1.66669	0.0126582	0.0652379	887	tags=29%, list=6%, signal=27%	Selp/Cd14/Hspd1/Psma1/Tlr2/Psmb4
MF	UP	GO:0001730	2'-5'-oligoadenylate synthetase activity	6	0.81548	1.66664	0.011811	0.0626447	2533	tags=100%, list=18%, signal=82%	Oas1a/Oas3/Oas1g/Oasl2/Oas1b/Oas2
CC	DW	GO:0048787	presynaptic active zone membrane	42	-0.460867	-1.66633	0.00791557	0.0497866	2774	tags=52%, list=20%, signal=42%	Stxbp1/Flot2/Kcnma1/P2rx1/Stx1b/Scn8a/Adra2a/Grm8/P2ry1/Atp2b2/Cntnap1/Apba1/Cdh10/Nrxn1/Stx1a/Snap91/Snap25/Cacna1h/Atp2b4/Cacna2d1/Otof/Gpm6a
BP	UP	GO:0006626	protein targeting to mitochondrion	65	0.446624	1.66632	0.00486224	0.0391937	2175	tags=34%, list=16%, signal=29%	Hspd1/Pdcd5/Hspa4/Timm50/Hsp90aa1/Timm13/Timm17a/Bag3/Grpel1/Tomm40/Pmpca/Dnajc15/Samm50/Pmpcb/Parl/Timm44/Dnajc19/Tomm70a/Timm23/Tomm5/Hspa1l/Srebf1
CC	DW	GO:0060077	inhibitory synapse	22	-0.528613	-1.66605	0.0137615	0.0679492	4253	tags=64%, list=31%, signal=44%	Lhfpl4/Gphn/Syt11/Nlgn2/Pclo/Bsn/Igsf21/Cep112/Rims1/Rims2/Nrxn1/Gabrg2/Gabrb3/Maf1
CC	DW	GO:0098831	presynaptic active zone cytoplasmic component	18	-0.565073	-1.66559	0.0181818	0.0808115	4166	tags=67%, list=30%, signal=46%	Rimbp2/Ppfia3/Rims3/Pclo/Bsn/Ctnna2/Rims1/Erc2/Rims2/Unc13a/Gucy1b1/Nr3c2
BP	DW	GO:0006677	glycosylceramide metabolic process	14	-0.599464	-1.66516	0.0131004	0.0664081	2136	tags=57%, list=16%, signal=48%	St6galnac6/B3galt1/Gal3st1/Psap/Prkcd/B3galt2/Naga/St6galnac3
BP	UP	GO:0061687	detoxification of inorganic compound	5	0.848141	1.66509	0.0135922	0.0676663	227	tags=40%, list=2%, signal=39%	Mt2/Mt1
BP	UP	GO:2000848	positive regulation of corticosteroid hormone secretion	6	0.814472	1.66458	0.011811	0.0626447	8	tags=17%, list=0%, signal=17%	Dab2
BP	UP	GO:0007000	nucleolus organization	8	0.740828	1.66454	0.0149533	0.0715747	2079	tags=75%, list=15%, signal=64%	Usp36/Polr1b/Nolc1/Pes1/Rps19/Emg1
BP	DW	GO:1901568	fatty acid derivative metabolic process	84	-0.39968	-1.66444	0.00560224	0.0411342	2923	tags=45%, list=21%, signal=36%	Pla2g3/Ptgds/Mgll/Pnpla8/Cyp4f14/Hmgcl/Cyp4f13/Alox12/Pla2g5/Dgat2/Prxl2b/Gpx4/Tlr4/Acsl1/Abhd16a/Ncf1/Cyp2e1/Daglb/Far2/Hsd17b4/Cyp2u1/Dagla/Akr1c18/Alox5/Alox12b/Cyp2d22/Ptgr2/Acsl3/Alox5ap/Hmgcs2/Mgst3/Ptgs1/Gstm2/Ggt5/Ephx1/Ltc4s/Akr1c14/Hpgd
BP	UP	GO:0048524	positive regulation of viral process	78	0.429779	1.6642	0.00766871	0.0493882	2724	tags=40%, list=20%, signal=32%	Igf2r/P4hb/Mdfic/Cfl1/Kpna2/Pfn1/Larp1/Top2a/Cd74/Ppid/Ppia/Ppie/Tarbp2/Smarca4/Chmp2a/Rrp1b/Kpna6/Ppib/Ppih/Ddb1/Ctdp1/Taf11/Chd1/Hspa8/Pde12/Smarcb1/Rad23a/Dhx9/Trim30a/Chmp4b/Srpk1
BP	UP	GO:0009206	purine ribonucleoside triphosphate biosynthetic process	55	0.459183	1.66369	0.00638978	0.0446357	2497	tags=44%, list=18%, signal=36%	Vcp/Impdh2/Nme1/Pkm/Stat3/Atp5g1/Stoml2/Nme6/Nme2/Sphk2/Myc/Atpsckmt/Atp5j2/Atp5pb/Cyc1/Atp5o/Slc25a13/Nudt2/Cox5b/Atp5d/Parp1/Atp5k/Nme4/Atp5g3
BP	UP	GO:0045429	positive regulation of nitric oxide biosynthetic process	40	0.492138	1.66366	0.00986842	0.0559839	871	tags=20%, list=6%, signal=19%	Cd36/Tnf/Ass1/Ptgs2/Ptx3/Hsp90aa1/Sod2/Tlr2
BP	UP	GO:0031167	rRNA methylation	20	0.579644	1.66334	0.0108893	0.0598153	2455	tags=45%, list=18%, signal=37%	Ftsj3/Fbl/Mettl16/Bud23/Nop2/Nsun5/Mrm3/Emg1/Mettl5
BP	UP	GO:0033273	response to vitamin	21	0.572442	1.66194	0.0126582	0.0652379	2047	tags=33%, list=15%, signal=28%	Spp1/Postn/Eif2ak2/Pdia3/Med1/Pim1/Ada
MF	UP	GO:0016859	cis-trans isomerase activity	34	0.509502	1.66193	0.0115702	0.061838	2735	tags=47%, list=20%, signal=38%	Fkbp11/Cwc27/Ppil1/Ppid/Fkbp1a/Ppia/Ppie/Ppig/Pin1/Ppib/Ppih/Fkbp2/Ranbp2/Fkbp10/Ppif/Ppil3
BP	UP	GO:0071394	cellular response to testosterone stimulus	5	0.846368	1.66161	0.0135922	0.0676663	1048	tags=40%, list=8%, signal=37%	Spp1/Rwdd1
BP	DW	GO:0007440	foregut morphogenesis	11	-0.648032	-1.66129	0.011236	0.0604109	1521	tags=45%, list=11%, signal=40%	Nckap1/Smad3/Foxf1/Acvr2b/Sox17
BP	UP	GO:0009145	purine nucleoside triphosphate biosynthetic process	56	0.456753	1.66129	0.00794913	0.0497866	2497	tags=43%, list=18%, signal=35%	Vcp/Impdh2/Nme1/Pkm/Stat3/Atp5g1/Stoml2/Nme6/Nme2/Sphk2/Myc/Atpsckmt/Atp5j2/Atp5pb/Cyc1/Atp5o/Slc25a13/Nudt2/Cox5b/Atp5d/Parp1/Atp5k/Nme4/Atp5g3
CC	DW	GO:0032591	dendritic spine membrane	12	-0.625965	-1.66105	0.0107527	0.0595017	4597	tags=75%, list=34%, signal=50%	Akap5/Ppp1r9b/Atp2b1/Gria1/Shisa7/Shisa9/Dagla/Palm/Gper1
BP	UP	GO:0051205	protein insertion into membrane	35	0.506316	1.66092	0.01473	0.0708746	2215	tags=34%, list=16%, signal=29%	Bax/Pdcd5/Hspa4/Hsp90aa1/Timm13/Tram2/Tomm40/Samm50/Bcs1l/Cox18/Bag6/Get3
BP	UP	GO:0039529	RIG-I signaling pathway	22	0.561004	1.66088	0.00883392	0.0529228	2819	tags=45%, list=21%, signal=36%	Phb2/C1qbp/Dhx58/Gpatch3/Zc3hav1/Nploc4/Phb/Ufd1/Ddx58/Ddx60
BP	UP	GO:0002830	positive regulation of type 2 immune response	12	0.662246	1.66052	0.0111732	0.0603851	886	tags=33%, list=6%, signal=31%	Rsad2/Il4ra/Il33/Cd74
BP	UP	GO:0007160	cell-matrix adhesion	175	0.389308	1.66032	0.002849	0.0346187	1850	tags=21%, list=14%, signal=18%	Adam8/Postn/Cd36/Csf1/Mmp12/Adamts9/Sdc4/Cdk6/Cd63/Thbs1/Fmn1/Coro1c/Nid1/Peak1/Cfl1/Gfus/Actg1/Bcl6/Mmp14/Itgb1bp1/Itgal/Serpine1/Adam9/Actn1/Map4k4/Pik3cb/Jag1/Itgb1/Bcl2/Iqgap1/Adam15/Itga2b/Srf/Cttn/Bst1/Rcc2
BP	UP	GO:0007063	regulation of sister chromatid cohesion	17	0.59696	1.66023	0.0107143	0.0594471	2585	tags=47%, list=19%, signal=38%	Macroh2a1/Fen1/Cdca5/Nsmce2/Sfpq/Ddx11/Smc5/Slf2
MF	DW	GO:0015145	monosaccharide transmembrane transporter activity	13	-0.610549	-1.65989	0.0150215	0.0715747	3808	tags=69%, list=28%, signal=50%	Slc45a1/Slc2a9/Mfsd4b4/Slc2a3/Slc5a10/Mfsd4a/Slc2a1/Slc2a8/Slc2a5
BP	DW	GO:0030432	peristalsis	8	-0.709338	-1.65966	0.012848	0.0658898	2820	tags=75%, list=21%, signal=60%	Sstr2/Dlg1/Tbx3/Drd1/Npy1r/Tifab
BP	UP	GO:0007202	activation of phospholipase C activity	14	0.631332	1.6593	0.0147059	0.0708406	1466	tags=36%, list=11%, signal=32%	Sele/Htr2b/Phb2/Cd86/Phb
MF	DW	GO:0004115	3',5'-cyclic-AMP phosphodiesterase activity	11	-0.647221	-1.65921	0.011236	0.0604109	3958	tags=75%, list=29%, signal=53%	Pde3b/Pde3a/Pde4a/Pde1b/Pde4d/Pde8b/Pde2a/Pde2a/Pde7b
BP	DW	GO:0021819	layer formation in cerebral cortex	14	-0.597297	-1.65915	0.0152838	0.0722876	3562	tags=57%, list=26%, signal=42%	Cdk5r2/Bmerb1/Gli3/Cdk5/Dab2ip/Lrp8/Cdk5r1/Adgrg1
MF	UP	GO:0036435	K48-linked polyubiquitin modification-dependent protein binding	9	0.709203	1.65856	0.0220588	0.0920998	2312	tags=56%, list=17%, signal=46%	Vcp/Ikbke/Nploc4/Ufd1/Ubxn1
BP	DW	GO:0019098	reproductive behavior	30	-0.493023	-1.65854	0.00746269	0.0485114	3779	tags=50%, list=28%, signal=36%	Pten/Brinp1/Kalrn/Thra/Ncoa2/Grin1/Thrb/Nr3c1/Mapk8ip2/Oprk1/Drd1/Ncoa1/Hexb/Pgr/Crebrf
BP	UP	GO:0030214	hyaluronan catabolic process	8	0.738037	1.65827	0.0168224	0.076818	1187	tags=38%, list=9%, signal=34%	Cd44/Fgf2/Cemip2
BP	DW	GO:0021684	cerebellar granular layer formation	9	-0.681311	-1.65822	0.00873362	0.0524753	2456	tags=56%, list=18%, signal=46%	Kndc1/Nfix/Atp2b2/Nrxn1/Ulk1
BP	DW	GO:0021707	cerebellar granule cell differentiation	9	-0.681311	-1.65822	0.00873362	0.0524753	2456	tags=56%, list=18%, signal=46%	Kndc1/Nfix/Atp2b2/Nrxn1/Ulk1
BP	UP	GO:0042632	cholesterol homeostasis	62	0.448613	1.65716	0.00486224	0.0391937	2309	tags=27%, list=17%, signal=23%	Lpl/Washc5/Ehd1/Abca1/Tmem97/Nus1/Soat2/Ampd2/Fabp4/Apob/Ldlrap1/Ttc39b/Soat1/Lima1/Commd1/Commd9/Acox1
BP	UP	GO:0055092	sterol homeostasis	62	0.448613	1.65716	0.00486224	0.0391937	2309	tags=27%, list=17%, signal=23%	Lpl/Washc5/Ehd1/Abca1/Tmem97/Nus1/Soat2/Ampd2/Fabp4/Apob/Ldlrap1/Ttc39b/Soat1/Lima1/Commd1/Commd9/Acox1
CC	DW	GO:0014069	postsynaptic density	372	-0.32164	-1.65716	0.00487805	0.0391937	4156	tags=45%, list=30%, signal=33%	Gphn/Homer2/Kcnab2/Prrt1/Tiam1/Rapgef4/Grm3/Grik1/Map4/Chrna3/Syt11/Mapk10/Dclk1/Rtn4/Adgrl1/Prkcg/Epb41l1/Baiap2/Clstn3/Shank2/Dcc/Shank1/Nrcam/Dlgap1/Chrm3/Neto1/Dmtn/Adam10/Pacsin1/Lrrc7/Adcy1/Usp8/Abr/Lrrc4/Kalrn/Rpl30/Gap43/Epha7/Snap47/Lrrc4b/Ncoa2/Oprd1/Arc/Chrna7/Src/Pclo/Dlg4/Nck2/Bsn/Chrm1/Grin1/Tmem108/Sipa1l1/Nr3c1/Clstn2/Gria1/Ctnna2/Rims1/Add3/Crtc1/Pak1/Bcl11a/Ank2/Mapt/Camk2b/Cdk5…
CC	UP	GO:0045335	phagocytic vesicle	96	0.419676	1.65716	0.00454545	0.0387721	2421	tags=28%, list=18%, signal=23%	Adam8/Rab7b/Capg/Calr/Stx11/Actg1/Slamf1/Vim/Sec61a1/Abca1/Tlr1/Myo1c/Cdc42ep4/Slc11a1/Stxbp2/Tcirg1/Zdhhc5/Coro1a/Stx8/Tap1/Rab20/Stx4a/Scimp/Stx12/Rab8a/Irgm1/Kif5b
BP	UP	GO:2000105	positive regulation of DNA-dependent DNA replication	10	0.691085	1.65714	0.0170132	0.0773924	3549	tags=70%, list=26%, signal=52%	Cdt1/Stoml2/Ino80/Cdc7/Dbf4/Fgfr1/Cdk2
BP	DW	GO:0042472	inner ear morphogenesis	76	-0.406432	-1.65708	0.00852273	0.0515426	2499	tags=37%, list=18%, signal=30%	Six4/Gata2/Vangl2/Tbx18/Insig1/Abr/Foxg1/Fgf10/Ephb2/Eya1/Frzb/Tbx1/Lrig3/Atp2b2/Wnt5a/Spry2/Tprn/Cthrc1/Aldh1a3/Whrn/Tifab/Fzd6/Clic5/Fzd3/Atp8a2/Nr4a3/Stox1/Cdh23
CC	DW	GO:0032279	asymmetric synapse	377	-0.32075	-1.65674	0.0049505	0.0392539	4156	tags=46%, list=30%, signal=33%	Gphn/Homer2/Kcnab2/Prrt1/Tiam1/Rapgef4/Grm3/Grik1/Map4/Chrna3/Syt11/Mapk10/Dclk1/Rtn4/Adgrl1/Prkcg/Epb41l1/Baiap2/Grm7/Clstn3/Shank2/Dcc/Shank1/Nrcam/Kcna4/Dlgap1/Chrm3/Neto1/Dmtn/Adam10/Pacsin1/Lrrc7/Adcy1/Usp8/Abr/Lrrc4/Kalrn/Rpl30/Gap43/Epha7/Snap47/Lrrc4b/Ncoa2/Oprd1/Arc/Chrna7/Slc1a1/Src/Pclo/Dlg4/Nck2/Bsn/Chrm1/Grin1/Tmem108/Sipa1l1/Nr3c1/Clstn2/Gria1/Ctnna2/Rims1/Add3/Crtc1/Pak1/Bcl11a/Ank…
CC	--	GO:0034361	very-low-density lipoprotein particle	11	0.666591	1.65648	0.0251346	0.100126	1103	tags=27%, list=8%, signal=25%	Lpl/Apob/Apobr
CC	--	GO:0034385	triglyceride-rich plasma lipoprotein particle	11	0.666591	1.65648	0.0251346	0.100126	1103	tags=27%, list=8%, signal=25%	Lpl/Apob/Apobr
BP	DW	GO:0008016	regulation of heart contraction	132	-0.365327	-1.65633	0.00315457	0.0346187	4451	tags=56%, list=32%, signal=38%	Slc8a1/Cacna1c/Cacna2d2/Sema3a/Dsg2/Dmpk/Hey2/Tmem38b/Cacna1g/Myl4/Sumo1/Myh7/Pik3r1/Ryr2/Trpm4/Scn1b/Tnnt2/Adrb1/Thra/Atp5j/Atp1a2/Casq2/Chrna7/Slc1a1/Slc9a1/Tmem65/Pln/Thrb/Atp1b1/Adra1b/Cacna1b/Adra1d/Chrm2/Ank2/Epas1/Gjc1/Kcnh6/Fkbp1b/Prkg1/Tpm1/Scn4b/Cacnb2/Scn3b/Prkca/S100a1/Tmem38a/Pde5a/Mdm4/Dlg1/Tgfb2/Slc4a3/Smtn/Sri/Cacna1e/Snta1/Kcnn2/Mef2a/Akap6/Pde4d/Cacna1h/Atp2b4/Myl2/Gpd1l/Sp4/Agr…
BP	UP	GO:0051170	import into nucleus	149	0.393066	1.65624	0.0014556	0.0346187	2262	tags=27%, list=17%, signal=23%	Cd36/Mmp12/Nup62/Ipo4/Mdfic/Stat3/Hsp90ab1/Heatr3/Phb2/Cfl1/Kpna2/Nup93/Ptgs2/Ipo5/Ufm1/Ran/Lmna/Hsp90aa1/Nup50/Bag3/Cdk1/Kpnb1/Tardbp/Nup54/Tnpo3/Zc3h12a/Ect2/Med1/Nup188/Tpr/Trim28/Kpna6/Nup98/Ranbp2/Pom121/Hcls1/Hspa8/Nup85/Nup107/Zpr1
BP	UP	GO:0046931	pore complex assembly	22	0.559348	1.65598	0.0106007	0.0592906	3365	tags=55%, list=25%, signal=41%	Cct3/Cct8/Nup93/Atp5g1/Nup205/Ndc1/Nup98/Nup107/Atp5g3/Ano6/Ahctf1/Gsdmd
BP	DW	GO:0042596	fear response	50	-0.435527	-1.65596	0.0078329	0.049678	3876	tags=60%, list=28%, signal=43%	Cckbr/Grm7/Neurod2/Brinp1/Adrb1/Asic4/Kalrn/Atp1a2/Crhr1/Htr1a/Usp46/Npy2r/Adcyap1/Gng7/Apoe/Mapk8ip2/Npas2/Crh/Grin2b/Adra2a/Grik2/Gabra5/Drd1/Cacna1e/Pde8b/Cck/Lypd1/Mef2c/Dpp4/Fbxl20
BP	--	GO:0060073	micturition	10	-0.652623	-1.65565	0.02537	0.100535	4452	tags=70%, list=32%, signal=47%	Htr7/Cacna1c/Chrna3/Adra1d/Kcnma1/Psap/Ptger3
BP	UP	GO:0043484	regulation of RNA splicing	133	0.399028	1.65556	0.00146413	0.0346187	3448	tags=41%, list=25%, signal=31%	Ncl/C1qbp/Smn1/Npm1/Snrnp70/Rbm19/Srsf2/U2af2/Rnps1/Larp7/Srsf6/Dazap1/Rbm17/Rbm8a/Ptbp1/Jmjd6/Rbm25/Rps26/Hnrnpa2b1/Acin1/Rrp1b/Sf3b4/Nup98/Srsf1/Hnrnpl/Prdx6/Hnrnpu/Hspa8/Srsf7/Ern1/Tra2a/Polr2a/Zpr1/Rbmxl1/Prx/Nsrp1/Srek1/Slc38a2/Hnrnph1/Eif4a3/Rps13/Zfp326/Srsf9/Fxr1/Sfswap/Grsf1/Sf1/Ik/Srsf3/Setx/Celf1/Ncbp1/Khdrbs1/Cdk12/Rest
BP	DW	GO:0070472	regulation of uterine smooth muscle contraction	8	-0.707563	-1.6555	0.0149893	0.0715747	2143	tags=38%, list=16%, signal=32%	Setd3/Adra2a/Gper1
BP	DW	GO:0015669	gas transport	9	-0.680041	-1.65513	0.010917	0.0598153	804	tags=33%, list=6%, signal=31%	Car14/Ngb/Car4
BP	--	GO:2001279	regulation of unsaturated fatty acid biosynthetic process	11	0.665695	1.65425	0.0251346	0.100126	1992	tags=45%, list=15%, signal=39%	Fabp5/Ptgs2/Cd74/Il1b/Pla2g4a
MF	UP	GO:0030546	signaling receptor activator activity	254	0.37393	1.65325	0.00134771	0.0346187	1581	tags=19%, list=12%, signal=17%	Lgals3/Ccl2/Spp1/Ccl3/Il1rn/Ccl12/Ccl7/Csf1/Tnf/Ccl9/Cxcl16/Ccl4/Gdf15/Il33/Saa3/Cxcl3/Manf/Mif/Osm/Tnfsf9/Cxcl10/Scgb3a1/Hbegf/Pf4/Il12b/Tnfsf8/Aimp1/Ccl24/Metrnl/Adm/Edn1/Gfer/Il11/Lif/Fgf2/Ucn2/Sema3f/Sema6d/Hdgf/Copa/Insl3/Jag1/Bmp1/Pdgfa/Ccl11/Cxcl13/Hgf/Gpnmb
BP	DW	GO:0021952	central nervous system projection neuron axonogenesis	27	-0.498156	-1.65311	0.0121359	0.0636883	3942	tags=56%, list=29%, signal=40%	Dclk1/Dcc/Scn1b/Ephb6/Slit2/Adarb1/Ephb1/Ephb2/Plxna4/Mycbp2/Nr4a2/Bhlhe22/Cdh11/Epha4/Grcc10
BP	DW	GO:0006182	cGMP biosynthetic process	7	-0.737988	-1.65299	0.00826446	0.0507168	629	tags=71%, list=5%, signal=68%	Gucy2e/Nppc/Npr2/Gucy1b1/Gucy1a1
BP	UP	GO:0046831	regulation of RNA export from nucleus	14	0.628905	1.65292	0.0165441	0.075713	4473	tags=79%, list=33%, signal=53%	Nsun2/Thoc5/Tpr/Iws1/Rbm27/Dhx9/Khdrbs1/Nup153/Setd2/Cpsf6/Supt6
MF	UP	GO:0001727	lipid kinase activity	7	0.767839	1.65292	0.015444	0.0726329	1258	tags=43%, list=9%, signal=39%	Sphk1/Sphk2/Dgkz
BP	UP	GO:0000492	box C/D snoRNP assembly	9	0.706738	1.6528	0.0220588	0.0920998	3203	tags=80%, list=23%, signal=61%	Znhit6/Ruvbl2/Nufip1/Ruvbl1/Pih1d1/Taf9/Taf9/Pih1d2
MF	DW	GO:0005234	extracellularly glutamate-gated ion channel activity	6	-0.772507	-1.65236	0.0161943	0.0746634	1952	tags=83%, list=14%, signal=71%	Grin2a/Grin2b/Grik2/Slc17a7/Gria2
BP	UP	GO:2001044	regulation of integrin-mediated signaling pathway	12	0.658945	1.65224	0.0111732	0.0603851	560	tags=25%, list=4%, signal=24%	Dab2/Cd63/Itgb1bp1
BP	UP	GO:1905216	positive regulation of RNA binding	8	0.735221	1.65194	0.0186916	0.0822873	3297	tags=88%, list=24%, signal=66%	Eif3c/Eif4g1/Eif3d/Hnrnpl/Cdk9/Eif3e/Ncbp1
BP	UP	GO:0006544	glycine metabolic process	8	0.735219	1.65194	0.0186916	0.0822873	1996	tags=75%, list=15%, signal=64%	Shmt2/Gart/Gcsh/Shmt1/Phgdh/Tha1
BP	UP	GO:2001236	regulation of extrinsic apoptotic signaling pathway	138	0.394689	1.65186	0.00144718	0.0346187	1958	tags=25%, list=14%, signal=22%	Lgals3/Dab2/Hmox1/Tnf/Bax/Siglec1/Psen2/Thbs1/Pf4/Lmna/Pdia3/Stk3/Pycard/Faf1/Psme3/Fyn/Htt/Serpine1/Ltbr/Acsl5/Tnfaip3/Tnfrsf23/Tmbim1/Eya4/Tnfrsf22/Bcl2/Atf3/Hgf/Ripk1/Siah2/Jak3/Cttn/Gclm/Il1b/Stx4a
BP	DW	GO:0071875	adrenergic receptor signaling pathway	24	-0.512245	-1.65105	0.0141509	0.0694111	3534	tags=46%, list=26%, signal=34%	Adrb1/Rapgef2/Pln/Adra1b/Adra1d/Arrdc3/Adra2a/Drd1/Atp2b4/Rgs2/Adrb2
BP	UP	GO:1902416	positive regulation of mRNA binding	7	0.766971	1.65105	0.015444	0.0726329	2840	tags=86%, list=21%, signal=68%	Eif3c/Eif4g1/Eif3d/Hnrnpl/Cdk9/Eif3e
CC	UP	GO:0012507	ER to Golgi transport vesicle membrane	20	0.575351	1.65102	0.0108893	0.0598153	1306	tags=30%, list=10%, signal=27%	Sec23b/Sec24d/Sec31a/Sec16a/Uso1/Sec13
BP	UP	GO:0048050	post-embryonic eye morphogenesis	5	0.840877	1.65083	0.0135922	0.0676663	1095	tags=60%, list=8%, signal=55%	Bax/Bak1/Hmgn1
BP	UP	GO:0048597	post-embryonic camera-type eye morphogenesis	5	0.840877	1.65083	0.0135922	0.0676663	1095	tags=60%, list=8%, signal=55%	Bax/Bak1/Hmgn1
BP	UP	GO:0098586	cellular response to virus	48	0.468206	1.65073	0.00811688	0.0503744	1723	tags=29%, list=13%, signal=26%	Mmp12/Phb2/C1qbp/Ikbke/Dhx58/Riok3/Gpatch3/Mapk11/Zc3hav1/Zc3h12a/Nploc4/Phb/Ifih1/Rrp1b
BP	UP	GO:1902166	negative regulation of intrinsic apoptotic signaling pathway in response to DNA damage by p53 class mediator	10	0.688337	1.65054	0.0170132	0.0773924	886	tags=30%, list=6%, signal=28%	Cd44/Mif/Cd74
BP	UP	GO:0006541	glutamine metabolic process	16	0.604763	1.65018	0.018018	0.0803836	3257	tags=75%, list=24%, signal=57%	Cad/Ctps/Phgdh/Ppat/Pfas/Asns/Asl/Gfpt1/Gmps/Nit2/Gfpt2/Glud1
BP	UP	GO:0009220	pyrimidine ribonucleotide biosynthetic process	13	0.646894	1.65	0.0186567	0.0822873	1546	tags=54%, list=11%, signal=48%	Nme1/Cad/Ctps/Nme6/Nme2/Uck2/Umps
BP	UP	GO:0006888	endoplasmic reticulum to Golgi vesicle-mediated transport	106	0.411975	1.64999	0.00302572	0.0346187	2233	tags=32%, list=16%, signal=27%	Vcp/Hyou1/Sec23b/Sec24d/Sec31a/Sec16a/Uso1/Lman1/Kdelr3/Tmed10/Rangrf/Ergic1/Htt/Erp29/Tmed9/Yif1a/Copa/Tfg/Sec13/Copb2/Preb/Ykt6/Tmed1/Yif1b/Cope/Kdelr2/Tmed5/Whamm/Rab1b/Trappc1/Ergic2/Scfd1/Tmed3/Copb1
BP	UP	GO:0045931	positive regulation of mitotic cell cycle	144	0.393063	1.64991	0.00145138	0.0346187	3246	tags=39%, list=24%, signal=30%	Tnf/Cdt1/Ranbp1/Nup62/Lmnb1/Phb2/Eif4g1/Eif4ebp1/Anp32b/Sphk1/Macroh2a1/Cdk1/Cdk4/Larp7/Edn1/Adamts1/Cdca5/Ccnd1/Nsmce2/Cdc25a/Eif4e/Nsfl1c/Asns/Cdc45/Aurkb/Met/Apex1/Tpr/Poldip2/Rcc2/Il1b/Smc5/Tal1/Hnrnpu/Igf1/Xrcc3/Tfdp1/Mtbp/Pdgfb/Ndc80/Mdm2/Cdc7/Rps6kb1/Cenpe/Slf2/Kif20b/Dbf4/Ccnd2/Mad2l1/Il1a/Fgfr1/Plrg1/Adam17/Dtl/Cul3/Rad51b
BP	DW	GO:0014052	regulation of gamma-aminobutyric acid secretion	11	-0.643568	-1.64985	0.0157303	0.0734698	4219	tags=82%, list=31%, signal=57%	Hrh3/Grik1/Slc6a1/Htr1a/Sv2a/Htr6/Htr1b/Gabbr1/P2rx7
BP	--	GO:0002544	chronic inflammatory response	11	0.663821	1.64959	0.02693	0.104384	1460	tags=45%, list=11%, signal=41%	Tnf/Ahcy/Tnfaip3/Gja1/S100a9
BP	UP	GO:0050434	positive regulation of viral transcription	21	0.568188	1.64959	0.0126582	0.0652379	2433	tags=43%, list=18%, signal=35%	Mdfic/Pfn1/Smarca4/Rrp1b/Ctdp1/Taf11/Chd1/Smarcb1/Dhx9
CC	DW	GO:0048786	presynaptic active zone	87	-0.395699	-1.64948	0.00574713	0.0416114	4166	tags=57%, list=30%, signal=40%	Rimbp2/Nectin1/Ppfia2/Grm3/Ppfia3/Syt11/Vps11/Atp2b1/Grm7/Shank2/Ncoa2/Rims3/Pclo/Sv2a/Bsn/Ctnna2/Rims1/Stxbp1/Flot2/Erc2/Rims2/Unc13a/Kcnma1/P2rx1/Stx1b/Scn8a/Rab3a/Adra2a/Grm8/Slc17a7/P2ry1/Atp2b2/Cntnap1/Apba1/Cdh10/Nrxn1/Stx1a/Snap91/Snap25/Adcy8/Cacna1h/Atp2b4/Fzd3/Gucy1b1/Cacna2d1/Otof/Nr3c2/Gper1/Gpm6a/Ppfia4
BP	UP	GO:0002437	inflammatory response to antigenic stimulus	42	0.477641	1.6494	0.00963082	0.0551238	1082	tags=24%, list=8%, signal=22%	Il1rn/Tnf/Lilrb4a/Ahcy/Psma1/Il12b/Psmb4/Trex1/Fcgr1/Rbpj
MF	UP	GO:0022889	serine transmembrane transporter activity	7	0.765995	1.64895	0.0173745	0.078479	1418	tags=71%, list=10%, signal=64%	Sfxn1/Slc1a4/Sfxn2/Slc38a7/Slc1a5
BP	UP	GO:0090279	regulation of calcium ion import	28	0.526079	1.64887	0.0118243	0.0626447	1502	tags=32%, list=11%, signal=29%	Lgals3/Ccl12/Psen2/Dysf/Sphk2/Fyn/Serpine1/Pawr/Cxcr4
CC	UP	GO:0022627	cytosolic small ribosomal subunit	42	0.477464	1.64878	0.00963082	0.0551238	3564	tags=48%, list=26%, signal=35%	Rps8/Isg15/Rpsa/Rps2/Rps6/Rps27l/Rack1/Dhx29/Rps26/Rps19/Larp4/Rps5/Rps17/Rps13/Rps15/Rps7/Mrps11/Eif2a/Rps10/Rps3a1
BP	DW	GO:0051923	sulfation	7	-0.735799	-1.64809	0.0103306	0.0582789	251	tags=29%, list=2%, signal=28%	Tpst2/Sult1a1
BP	DW	GO:1901890	positive regulation of cell junction assembly	97	-0.386144	-1.64766	0.00289017	0.0346187	2823	tags=40%, list=21%, signal=32%	Stau2/Flrt1/Ephb1/Vstm5/Ephb2/Ptprd/Adgrl2/Lrrn3/Sema4d/Asic2/Slitrk1/Musk/Prkca/Nlgn1/Slitrk5/Syndig1/Tek/Lrrtm3/Cldn5/Clstn1/Thy1/Gsk3b/Lrrtm2/Smad3/Nrxn1/Flrt2/Wnt4/Adgrb3/Ntrk3/Lrtm2/Lrrtm4/Slitrk3/Cbln2/Agrn/Abl1/Adgre5/Eef2k/Cav1/Enpp2
BP	UP	GO:2000121	regulation of removal of superoxide radicals	9	0.704523	1.64762	0.0238971	0.096816	62	tags=22%, list=0%, signal=22%	Cd36/Tnf
BP	DW	GO:0044342	type B pancreatic cell proliferation	21	-0.527305	-1.64753	0.0155902	0.0730319	3137	tags=48%, list=23%, signal=37%	Men1/Serpinb1a/Btbd10/Ptprn/Sidt2/Ccn3/Nr4a1/Nr4a3/Nr1d1/Sgpp2
CC	UP	GO:0005642	annulate lamellae	6	0.805985	1.64723	0.0137795	0.0679492	2050	tags=83%, list=15%, signal=71%	Nup62/Eif5a/Tnpo3/Xpo1/Bicd2
BP	UP	GO:0006165	nucleoside diphosphate phosphorylation	82	0.42265	1.64687	0.00610687	0.0433499	1610	tags=26%, list=12%, signal=23%	Nme1/Pkm/Hk3/Stat3/Mif/Gapdh/Ak1/Gale/Ier3/Eif6/Galk1/Nme6/Nme2/Trex1/Eno1b/Myc/Hif1a/Slc2a6/Tigar/Eno1/Adpgk
BP	DW	GO:2000465	regulation of glycogen (starch) synthase activity	6	-0.769859	-1.6467	0.0161943	0.0746634	2632	tags=83%, list=19%, signal=67%	Epm2aip1/Ppp1r3g/Igf2/Epm2a/Inpp5k
CC	DW	GO:0098797	plasma membrane protein complex	431	-0.313305	-1.64646	0.00518135	0.040011	3827	tags=42%, list=28%, signal=31%	Shank2/Tfr2/Shank1/Kcnk2/Gnaz/Scn1b/Tnk2/Itgav/Apc2/Gjb6/Kcna4/Itga1/Sgcz/H2-M3/Cdh8/Neo1/Lrrc7/H2-Aa/Inha/Atp1a2/Erbb3/Birc2/Ticam2/H2-Eb1/Catspere2/Lin7a/Kcns3/Kcnh1/Gjd2/Chrna7/Cnih3/Stxbp5/Kcnb1/Kcnc3/Gna11/Dlg4/Amhr2/Kcnc1/Grin1/C8g/Kcnq3/Lrp6/Acvr1c/Dlgap3/Gria1/Atp1b1/Cntfr/Sorbs1/Gng7/Kcnk1/Slc6a6/Traf4/Cacna1b/Kcnc4/Sntg2/Flot2/Utrn/Cd79a/Calm3/Cdh13/Cdh20/Lin7c/Cdh9/Itga11/Ncstn/Gjc1/Hs…
BP	DW	GO:1903859	regulation of dendrite extension	29	-0.48932	-1.64582	0.0123457	0.0645047	3034	tags=52%, list=22%, signal=40%	Syt3/Rnf157/Rims1/Bcl11a/Rims2/Unc13a/Rasal1/Cpne5/Cpne6/Syt1/Nedd4l/Syt17/Syt4/Cpne9/Prkn
BP	DW	GO:1903909	regulation of receptor clustering	20	-0.535982	-1.64573	0.0221729	0.0924374	3114	tags=55%, list=23%, signal=43%	Crkl/Dlg4/Sorbs1/Shisa7/Fzd9/Musk/Zdhhc2/Lrp4/Cd81/Sorbs2/Ptn
MF	DW	GO:0005005	transmembrane-ephrin receptor activity	14	-0.592456	-1.6457	0.0152838	0.0722876	4316	tags=71%, list=32%, signal=49%	Epha3/Epha6/Epha7/Ephb6/Epha5/Ephb1/Epha1/Ephb2/Epha8/Epha4
BP	DW	GO:0031295	T cell costimulation	16	-0.575803	-1.64564	0.0178971	0.0801444	1156	tags=38%, list=8%, signal=34%	Tnfsf13b/Cd81/Cd80/Cav1/Tnfrsf14/Dpp4
BP	DW	GO:0060087	relaxation of vascular associated smooth muscle	8	-0.703227	-1.64536	0.0171306	0.0776298	2355	tags=62%, list=17%, signal=52%	Kcnma1/Prkg1/Gucy1a1/Irag1/Rgs2
BP	UP	GO:1903201	regulation of oxidative stress-induced cell death	68	0.439107	1.64507	0.00481541	0.0391937	1588	tags=31%, list=12%, signal=27%	Glrx/Tnf/P4hb/Hk3/Mmp3/Hsph1/Atf4/Slc7a11/Pycr1/Sod2/Gfer/Txn1/Fyn/Hif1a/Rack1/Atg7/Sfpq/Met/Pawr/Hgf/Ripk1
BP	UP	GO:1990000	amyloid fibril formation	16	0.602837	1.64493	0.0198198	0.086072	2398	tags=44%, list=18%, signal=36%	Cd36/Ripk3/Fkbp1a/Hspg2/Ripk1/Cryab/Mdm2
BP	UP	GO:0050860	negative regulation of T cell receptor signaling pathway	17	0.591306	1.6445	0.0160714	0.0742841	1737	tags=29%, list=13%, signal=26%	Lgals3/Ptpn2/Dgkz/Pawr/Ezr
MF	DW	GO:0035374	chondroitin sulfate binding	8	-0.702808	-1.64438	0.0171306	0.0776298	2648	tags=62%, list=19%, signal=50%	Rtn4r/Ptprs/Agrn/Rtn4rl1/Ptn
BP	UP	GO:0140014	mitotic nuclear division	224	0.375863	1.6443	0.00138313	0.0346187	2962	tags=33%, list=22%, signal=27%	Tnf/Cdt1/Ranbp1/Nup62/Kif2c/Hspa1a/Hspa1b/Rrs1/Spdl1/Phb2/Rcc1/Bccip/Sphk1/Chek1/Ran/Nme6/Macroh2a1/Cdc6/Nek6/Rpl24/Aurka/Smc2/Kif22/Naa50/Kpnb1/Pinx1/Bub1b/Edn1/Cdca5/Nsmce2/Trip13/Anapc15/Nsfl1c/Dscc1/Aurkb/Met/Chmp2a/Ube2s/Tacc3/Tpr/Il1b/Bora/Msto1/Smc5/Ctdp1/Ino80/Smc4/Cdca8/Hnrnpu/Tubg1/Dis3l2/Igf1/Ncapg2/Xrcc3/Mtbp/Pdgfb/Ndc80/Kif3b/Pds5a/Hira/Tpx2/Cenpe/Cdk11b/Slf2/Kif20b/Chmp4b/Ndel1/Racg…
BP	DW	GO:0001964	startle response	27	-0.495498	-1.64429	0.0121359	0.0636883	4454	tags=52%, list=33%, signal=35%	Grin3a/Bace1/Get1/Pten/Kcnh1/Grin1/Ctnna2/Csmd1/Grin2a/Grin2b/Nrxn1/Prkn/Glrb/Otof
BP	--	GO:0001660	fever generation	11	0.661562	1.64398	0.0287253	0.108946	466	tags=45%, list=3%, signal=44%	Il1rn/Tnf/Tnfrsf11a/Ednrb/Ptgs2
BP	UP	GO:0051299	centrosome separation	12	0.655598	1.64385	0.0148976	0.0714748	1287	tags=42%, list=9%, signal=38%	Ranbp1/Nup62/Chek1/Aurka/Nsfl1c
BP	DW	GO:1901380	negative regulation of potassium ion transmembrane transport	18	-0.557685	-1.64381	0.0204545	0.0880718	1138	tags=50%, list=8%, signal=46%	Sumo1/Pten/Casq2/Ank3/Nedd4l/Agrn/Rgs4/Cav1/Ptger3
BP	DW	GO:0007215	glutamate receptor signaling pathway	85	-0.394109	-1.64358	0.00564972	0.0411681	4503	tags=67%, list=33%, signal=45%	Mink1/Atp1a3/Grin3a/Ptk2b/Cacng8/Homer2/Prrt1/Tiam1/Grm3/Grik1/Grm7/Shank2/Grm2/Shank1/Nlgn2/Rph3a/Neto1/Ifngr2/Kalrn/Rasgrf1/Arc/Cnih3/Kcnb1/Dlg4/Grin1/Ncstn/Ephb2/Cnih2/Unc13a/Mapk8ip2/Shisa9/Neto2/Nlgn1/Crh/Grin2a/Cacng3/Grin2b/Grm8/Sstr1/Cx3cl1/Daglb/Nrxn1/Grm1/Homer1/Camk2a/Dagla/Cdk5r1/Plcb1/Pink1/Gria2/Rasgrf2/Grm5/Mef2c/Klhl24/Frrs1l/Ifngr1/Adrb2
BP	UP	GO:0006740	NADPH regeneration	13	0.644368	1.64356	0.0186567	0.0822873	2195	tags=38%, list=16%, signal=32%	Pgd/Tkt/Taldo1/Tigar/Pgam1
BP	DW	GO:0071600	otic vesicle morphogenesis	7	-0.733657	-1.64329	0.0123967	0.0646856	2499	tags=57%, list=18%, signal=47%	Fgf10/Eya1/Tbx1/Stox1
MF	--	GO:0019783	ubiquitin-like protein-specific protease activity	18	0.582232	1.64319	0.0266904	0.103759	2239	tags=56%, list=16%, signal=47%	Cops5/Usp50/Uspl1/Usp18/Senp3/Ufsp1/Cops4/Senp1/Ufsp2/Senp5
BP	DW	GO:0006821	chloride transport	62	-0.410845	-1.64263	0.00519481	0.040011	3626	tags=50%, list=26%, signal=37%	Gabrb2/Pacc1/Ano4/Clca3a1/Car7/Slc1a1/Prkg2/Gabrg3/Slc26a7/Pcyox1/Slc12a5/Clcn6/Slc12a2/Gabrd/Ptafr/Clcn4/Gabra5/Slc1a3/Ano7/Gabrg2/Glra3/Gabrb3/Clic5/Abcb1a/Slc12a6/Gabra4/Clcnka/Grm5/Glrb/Gabra1/Ano3
MF	UP	GO:0008175	tRNA methyltransferase activity	31	0.514407	1.64257	0.0135135	0.0676663	2156	tags=29%, list=16%, signal=25%	Mettl1/Trmt61a/Nsun2/Trmt6/Wdr4/Mettl2/Trmt1/Trmt5/Trmt10a
BP	UP	GO:0017182	peptidyl-diphthamide metabolic process	6	0.803664	1.64249	0.0137795	0.0679492	2091	tags=67%, list=15%, signal=57%	Dph2/Dph6/Dph5/Dph1
BP	UP	GO:0017183	peptidyl-diphthamide biosynthetic process from peptidyl-histidine	6	0.803664	1.64249	0.0137795	0.0679492	2091	tags=67%, list=15%, signal=57%	Dph2/Dph6/Dph5/Dph1
CC	UP	GO:0031261	DNA replication preinitiation complex	5	0.836618	1.64246	0.015534	0.0729737	2180	tags=80%, list=16%, signal=67%	Gins1/Cdc45/Gins2/Orc3
BP	DW	GO:0097484	dendrite extension	39	-0.456984	-1.64237	0.0128866	0.0660473	3034	tags=51%, list=22%, signal=40%	Syt3/Tmem108/Rnf157/Rims1/Bcl11a/Sh3gl2/Rims2/Unc13a/Cyfip2/Rasal1/Wasf1/Cpne5/Auts2/Cpne6/Syt1/Nedd4l/Syt17/Syt4/Cpne9/Prkn
BP	UP	GO:0072683	T cell extravasation	12	0.654981	1.6423	0.0167598	0.0765738	957	tags=25%, list=7%, signal=23%	Ccl2/Ripk3/Itgal
BP	UP	GO:0055090	acylglycerol homeostasis	21	0.565614	1.64212	0.0126582	0.0652379	501	tags=10%, list=4%, signal=9%	Lpl/Sesn2
BP	UP	GO:0070328	triglyceride homeostasis	21	0.565614	1.64212	0.0126582	0.0652379	501	tags=10%, list=4%, signal=9%	Lpl/Sesn2
BP	UP	GO:2000508	regulation of dendritic cell chemotaxis	6	0.803228	1.6416	0.0137795	0.0679492	2675	tags=83%, list=20%, signal=67%	Calr/C1qbp/Slamf1/Slamf8/Il12a
BP	DW	GO:0021694	cerebellar Purkinje cell layer formation	14	-0.590949	-1.64151	0.0152838	0.0722876	3998	tags=57%, list=29%, signal=41%	Agtpbp1/Ldb1/Rora/Faim2/Slc25a46/Atp2b2/Psap/Whrn
MF	UP	GO:0001046	core promoter sequence-specific DNA binding	45	0.468974	1.64148	0.0096	0.0550608	2326	tags=31%, list=17%, signal=26%	Mmp12/Npm1/Macroh2a1/Ago2/Myc/Fos/Ruvbl2/Ezh2/Smarca4/Pih1d1/Taf1c/Drap1/Polr2a/Smarcb1
MF	UP	GO:0051087	chaperone binding	89	0.419118	1.64121	0.00611621	0.0433792	2177	tags=29%, list=16%, signal=25%	Hspd1/Hspa9/Bax/Bak1/Fnip2/Sdf2l1/Dnajc3/Bag3/Grpel1/Dlst/Hspe1/Erp29/Stip1/Cdc25a/Ptges3l/Ahsa2/Ahsa1/Ficd/Timm44/Atp1a1/Dnajc1/Pfdn6/Ctsc/Pdpn/Hspa8/Ptges3
BP	UP	GO:0055072	iron ion homeostasis	61	0.445718	1.6412	0.00482315	0.0391937	1259	tags=25%, list=9%, signal=22%	Hmox1/Slc39a14/Bola2/Glrx3/Ftl1/Aco1/Slc11a2/Fxn/Nubp1/Sod2/Myc/Htt/Hif1a/Slc11a1/Steap3
BP	DW	GO:0032959	inositol trisphosphate biosynthetic process	9	-0.674298	-1.64116	0.0131004	0.0664081	2352	tags=56%, list=17%, signal=46%	Plcg1/Ptafr/P2ry1/Scp2/Gper1
BP	UP	GO:0007007	inner mitochondrial membrane organization	29	0.5188	1.64103	0.0117253	0.0623978	2049	tags=31%, list=15%, signal=26%	Bax/Afg3l1/Immt/Timm13/Myc/Samm50/Afg3l2/Dnajc11/Chchd3
MF	DW	GO:0008046	axon guidance receptor activity	8	-0.701351	-1.64097	0.0171306	0.0776298	3390	tags=75%, list=25%, signal=56%	Epha7/Robo1/Ephb1/Ephb2/Robo2/Sema5a
BP	DW	GO:0007611	learning or memory	255	-0.332338	-1.64062	0.00389105	0.0357123	4663	tags=55%, list=34%, signal=37%	Hrh2/Ctnnd2/Ntan1/Drd5/Comt/Nog/Slc8a2/Dcdc2a/Atp1a3/Asic1/Htr7/Cacna1c/Cpeb3/Idua/Bace1/Brsk1/Kmt2a/Creb1/Hrh3/Pak6/Shc3/Jph3/Prrt1/Braf/Slc6a1/Syt11/Tmod2/Atp8a1/Grm7/Shank2/Shank1/Pten/Neurod2/Brinp1/Neto1/Nrxn2/Rin1/Adcy1/Adrb1/Tafa2/Kalrn/Thra/Atp1a2/Crhr1/Ddhd2/Chst10/Rcan2/Arc/Amph/Chrna7/Eif4ebp2/Grin1/Apbb1/Vip/Gria1/Htr6/Foxo6/Adra1b/Crtc1/Pak1/Apoe/Pomk/Hrh1/Mapt/Slc24a2/Slc12a5/Cdk5/N…
BP	UP	GO:0060416	response to growth hormone	17	0.589905	1.64061	0.0160714	0.0742841	1158	tags=29%, list=8%, signal=27%	Gdf15/Stat3/Cacybp/Adrm1/Socs2
BP	UP	GO:0002443	leukocyte mediated immunity	263	0.369945	1.64058	0.00134228	0.0346187	2252	tags=26%, list=16%, signal=22%	Ccl2/Milr1/Hmox1/Cd300lb/Hspd1/Tnf/Rsad2/Ripk3/Ddx21/Trem1/Fgr/Il4ra/Ung/H2-M2/Arg1/Lat2/Trem3/C1qbp/Wdr1/Mlh1/Gfus/Stx11/Bcl6/Slamf1/Il12b/Prdx1/Bcl3/Irf7/Myd88/Tlr2/Cd74/Gfer/Sphk2/Trex1/Batf/Fcgr1/Nsd2/Ddx1/Exosc3/Slc11a1/Stxbp2/Rabgef1/Jag1/Tcirg1/Msh6/Fzd5/Pi4k2a/Coro1a/Jak3/Snap23/Tap1/Myo1g/Il1b/Thoc1/Cxcl1/Fer/Stx4a/Ctsc/Ticam1/Vav1/Scimp/Hspa8/Pld2/Fcgr2b/Stap1/Il18rap/Serpinb9b/Ulbp1
CC	UP	GO:0034708	methyltransferase complex	93	0.419019	1.64058	0.00463679	0.0390318	2672	tags=32%, list=20%, signal=26%	Mettl1/Trmt61a/Wdr77/Snrpd2/Snrpd1/Snrpd3/Prmt5/Prmt1/Trmt6/Senp3/Ruvbl2/Riok1/Ezh2/Prpf31/Ash2l/Ino80c/Ruvbl1/Wdr4/Wdr5/N6amt1/Erh/Prdm4/Snrpb/Phf19/Snrpf/Ncoa6/Clns1a/E2f6/Taf9/Kdm4a
BP	UP	GO:0032675	regulation of interleukin-6 production	121	0.400837	1.64046	0.00443787	0.0380884	1560	tags=21%, list=11%, signal=18%	Lpl/Rab7b/Cd36/Cd300ld/Hspd1/Tnf/Il33/Stat3/Ncl/Tnfsf9/Slamf1/Cd200/Gba/Mapkapk2/Tlr1/Myd88/Pycard/Tlr2/Cd74/Zc3h12a/Tnfaip3/Rabgef1/Met/Ifih1/Hgf
BP	--	GO:0006613	cotranslational protein targeting to membrane	18	0.581247	1.64041	0.0266904	0.103759	2495	tags=50%, list=18%, signal=41%	Srp54c/Sec61a1/Srp72/Tram2/Sec63/Sec61b/Srp54a/Srp68/Srpr
BP	UP	GO:0070245	positive regulation of thymocyte apoptotic process	6	0.802576	1.64027	0.0137795	0.0679492	2	tags=17%, list=0%, signal=17%	Adam8
MF	DW	GO:0004683	calmodulin-dependent protein kinase activity	23	-0.516349	-1.64025	0.0210773	0.08939	2630	tags=57%, list=19%, signal=46%	Phkg1/Camkv/Camk2b/Mknk1/Camkk1/Itpka/Camk1/Camk2g/Camk1g/Camkk2/Camk2a/Camk4/Eef2k
BP	UP	GO:0070212	protein poly-ADP-ribosylation	8	0.729988	1.64018	0.0186916	0.0822873	3667	tags=88%, list=27%, signal=64%	Parp10/Parp9/Parp1/Parp3/Parp2/Tnks/Parp14
CC	DW	GO:0000421	autophagosome membrane	22	-0.520082	-1.63916	0.016055	0.0742841	3786	tags=55%, list=28%, signal=40%	Uvrag/Tex264/Tecpr1/Entpd4b/Entpd4/Stx17/Rubcnl/Gabarapl1/Gabarapl2/Map1lc3b/Ulk1/Map1lc3a
MF	UP	GO:0008494	translation activator activity	10	0.683548	1.63906	0.020794	0.0885294	1618	tags=50%, list=12%, signal=44%	C1qbp/Larp1/Abcf1/Rps27l/Dhx29
MF	UP	GO:0008173	RNA methyltransferase activity	63	0.443275	1.63863	0.00649351	0.0449058	2156	tags=27%, list=16%, signal=23%	Mettl1/Ftsj3/Fbl/Trmt61a/Nsun2/Mettl16/Trmt6/Bud23/Nop2/Nsun5/Mrm3/Wdr4/Mettl2/Trmt1/Emg1/Trmt5/Trmt10a
BP	UP	GO:0034250	positive regulation of cellular amide metabolic process	142	0.391671	1.63832	0.00146413	0.0346187	2913	tags=35%, list=21%, signal=28%	Tnf/Pkm/Ccn1/Eif3c/Thbs1/C1qbp/Eif5a/Npm1/Eif4g1/Larp1/Nat10/Piwil2/Eif6/Vim/Dnajc3/Bcl3/Secisbp2/Usp16/Cdk4/Abcf1/Ddx39b/Sphk2/Ptbp1/Hnrnpd/Rcc1l/Rps27l/Rpusd4/Nsun5/Eif4g2/Tarbp2/Polr2d/Eif2b5/Larp4b/Larp4/Eif3d/Hnrnpl/Eef2/Uqcc2/Rpl5/Dhx9/Mettl5/Trub2/Rps6kb1/Slc35a4/Eif4a3/Fxr1/Eif3e/Ythdf1/Pym1/Otud6b
BP	UP	GO:0002768	immune response-regulating cell surface receptor signaling pathway	140	0.393493	1.63823	0.0014771	0.0346187	2220	tags=29%, list=16%, signal=25%	Lgals3/Clec4d/C5ar1/Bax/Psen2/Bcl2a1d/C3ar1/Lat2/Rnf31/Eif2b4/Stoml2/Eif2b3/Vav3/Lcp2/Fpr1/Clec4e/Tlr2/Cd276/Fyb/Ptpn2/Fyn/Nfkbiz/Klhl6/Plscr1/Zc3h12a/Dgkz/Sh2b2/Clec2i/Rabgef1/Bcl2/Pawr/Eif2b5/Ezr/Myo1g/Fer/Cmtm3/Ada/Fcgr2b/Stap1/Bag6/Nfkbid
BP	DW	GO:1903861	positive regulation of dendrite extension	26	-0.499092	-1.63794	0.00959233	0.0550547	3034	tags=54%, list=22%, signal=42%	Syt3/Rnf157/Rims1/Rims2/Unc13a/Rasal1/Cpne5/Cpne6/Syt1/Nedd4l/Syt17/Syt4/Cpne9/Prkn
MF	UP	GO:0008097	5S rRNA binding	13	0.642167	1.63794	0.0186567	0.0822873	3473	tags=77%, list=25%, signal=57%	Rrs1/Rpf2/Eef2/Mdm2/Rpl5/Rpl11/Rpl3/Rpl4/Mrpl18/Rpl7
BP	--	GO:0014848	urinary tract smooth muscle contraction	10	-0.645567	-1.63775	0.0317125	0.11608	4452	tags=80%, list=32%, signal=54%	Htr7/Cacna1c/Tshz3/Kcnma1/Htr2a/Tbx3/Atp2b4/Ptger3
BP	UP	GO:0034475	U4 snRNA 3'-end processing	7	0.760625	1.63739	0.0212355	0.0898782	3285	tags=100%, list=24%, signal=76%	Exosc2/Exosc3/Exosc4/Exosc9/Exosc5/Exosc8/Exosc7
BP	DW	GO:0071926	endocannabinoid signaling pathway	6	-0.765464	-1.6373	0.0182186	0.0808888	2909	tags=83%, list=21%, signal=66%	Mgll/Abhd6/Daglb/Camk2a/Dagla
BP	UP	GO:0050798	activated T cell proliferation	35	0.499002	1.63693	0.01473	0.0708746	2122	tags=37%, list=15%, signal=31%	Ripk3/Arg1/Tnfsf9/Slamf1/Il12b/Cd274/Pycard/Itgal/Fyn/Cd86/Jak3/Lrrc32/Igf1
MF	UP	GO:0019956	chemokine binding	20	0.570375	1.63674	0.0127042	0.0652729	2140	tags=50%, list=16%, signal=42%	Ccr1/Zfp36/Ackr1/Cxcr6/A2m/Fgf2/Itgb1/Cxcr4/Pdpn/Ackr3
BP	UP	GO:0006591	ornithine metabolic process	7	0.760321	1.63674	0.0212355	0.0898782	1382	tags=57%, list=10%, signal=51%	Arg1/Aldh18a1/Odc1/Asl
MF	DW	GO:0008429	phosphatidylethanolamine binding	9	-0.672361	-1.63644	0.0152838	0.0722876	2328	tags=56%, list=17%, signal=46%	Esyt2/Mfge8/Map1lc3a/Cd300a/Pltp
BP	UP	GO:0043516	regulation of DNA damage response, signal transduction by p53 class mediator	30	0.514012	1.63624	0.015	0.0715747	1389	tags=23%, list=10%, signal=21%	Cd44/Mif/Npm1/Cd74/Eef1e1/Kmt5a/Snai1
BP	DW	GO:0003025	regulation of systemic arterial blood pressure by baroreceptor feedback	6	-0.764896	-1.63608	0.0182186	0.0808888	3198	tags=83%, list=23%, signal=64%	Chrna7/Adra1b/Adra1d/Asic2/Nav2
MF	UP	GO:0070008	serine-type exopeptidase activity	9	0.699491	1.63585	0.0238971	0.096816	1524	tags=44%, list=11%, signal=40%	Cpd/Prep/Scpep1/Tpp2
BP	UP	GO:0000280	nuclear division	329	0.360072	1.63567	0.0012987	0.0346187	2982	tags=32%, list=22%, signal=25%	Tnf/Cdt1/Ranbp1/Nup62/Washc5/Kif2c/Hspa1a/Hspa1b/Calr/Rrs1/Spdl1/Osm/Phb2/Psmd13/Rcc1/Bccip/Sphk1/Mlh1/Piwil2/Chek1/Ran/Nme6/Macroh2a1/Cdc6/Nek6/Psmc3ip/Rad54l/Fignl1/Rpl24/Aurka/Smc2/Kif22/Top2a/Naa50/Kpnb1/Pinx1/Bub1b/Topbp1/Edn1/Lif/Cdca5/Ndc1/Nsmce2/Actr3/Trip13/Anapc15/Brip1/Nsfl1c/Suv39h2/Hormad1/Dscc1/Aurkb/Met/Chmp2a/Ube2s/Fanca/Tacc3/Tpr/Fancm/Il1b/Mnd1/Bora/Eme1/Msto1/Smc5/Ctdp1/Ino80/S…
BP	UP	GO:0035973	aggrephagy	8	0.727945	1.63559	0.0186916	0.0822873	2284	tags=50%, list=17%, signal=42%	Bag3/Htt/Sqstm1/Ubqln1
BP	DW	GO:0046466	membrane lipid catabolic process	27	-0.492764	-1.63522	0.0121359	0.0636883	1480	tags=37%, list=11%, signal=33%	Hexa/Gm2a/Smpd3/Asah1/Psap/Hexb/Prkcd/Naga/Enpp2/Smpdl3a
BP	UP	GO:0031077	post-embryonic camera-type eye development	9	0.699089	1.63491	0.0238971	0.096816	1525	tags=44%, list=11%, signal=40%	Bax/Bak1/Hmgn1/Fzd5
MF	DW	GO:0043495	protein-membrane adaptor activity	13	-0.601294	-1.63473	0.0150215	0.0715747	1572	tags=46%, list=11%, signal=41%	Sun2/Akap6/Sun1/Slc9a3r2/Jup/Rapsn
BP	UP	GO:0007157	heterophilic cell-cell adhesion via plasma membrane cell adhesion molecules	40	0.483478	1.63438	0.0115132	0.061623	226	tags=12%, list=2%, signal=12%	Selp/Itga5/Sele/Pvr/Mcam
BP	UP	GO:0032239	regulation of nucleobase-containing compound transport	16	0.598916	1.63423	0.0216216	0.0907747	4473	tags=75%, list=33%, signal=51%	Nsun2/Thoc5/Ripk1/Tpr/Iws1/Rbm27/Dhx9/Khdrbs1/Nup153/Setd2/Cpsf6/Supt6
BP	DW	GO:0031294	lymphocyte costimulation	17	-0.564926	-1.63372	0.0180995	0.0806178	1600	tags=41%, list=12%, signal=36%	Cd320/Tnfsf13b/Cd81/Cd80/Cav1/Tnfrsf14/Dpp4
BP	DW	GO:0010766	negative regulation of sodium ion transport	15	-0.579849	-1.63337	0.0177778	0.0797386	3409	tags=60%, list=25%, signal=45%	Atp1a2/Wnk2/Osr1/Nedd4/Hecw2/Nedd4l/Hecw1/Agrn/Serpine2
BP	DW	GO:0021696	cerebellar cortex morphogenesis	35	-0.467854	-1.63289	0.0153453	0.0723318	2464	tags=37%, list=18%, signal=31%	Cdk5/Kndc1/Faim2/Slc25a46/Map2k1/Nfix/Atp2b2/Nrxn1/Psap/Zfp365/Whrn/Ulk1/Serpine2
BP	UP	GO:0019856	pyrimidine nucleobase biosynthetic process	6	0.798819	1.63259	0.0137795	0.0679492	1546	tags=50%, list=11%, signal=44%	Cad/Ctps/Umps
BP	UP	GO:0006999	nuclear pore organization	14	0.621111	1.63244	0.0220588	0.0920998	3210	tags=64%, list=23%, signal=49%	Nup93/Nup54/Nup205/Ndc1/Nup98/Pom121/Nup107/Ahctf1/Nup133
BP	UP	GO:0090201	negative regulation of release of cytochrome c from mitochondria	17	0.586963	1.63242	0.0160714	0.0742841	3036	tags=56%, list=22%, signal=43%	Lmna/Fxn/Parl/Prelid1/Bcl2l2/Hgf/Igf1/Ppif/Arrb2/Higd1a
BP	UP	GO:0030071	regulation of mitotic metaphase/anaphase transition	46	0.465139	1.63238	0.008	0.049865	3754	tags=43%, list=27%, signal=32%	Cdt1/Spdl1/Cdc6/Nek6/Bub1b/Nsmce2/Trip13/Anapc15/Aurkb/Tpr/Xrcc3/Ndc80/Cenpe/Mad2l1/Ik/Cul3/Zw10/Cdc16/Cdk5rap2/Atm
BP	UP	GO:1902099	regulation of metaphase/anaphase transition of cell cycle	46	0.465139	1.63238	0.008	0.049865	3754	tags=43%, list=27%, signal=32%	Cdt1/Spdl1/Cdc6/Nek6/Bub1b/Nsmce2/Trip13/Anapc15/Aurkb/Tpr/Xrcc3/Ndc80/Cenpe/Mad2l1/Ik/Cul3/Zw10/Cdc16/Cdk5rap2/Atm
MF	--	GO:0000340	RNA 7-methylguanosine cap binding	11	0.656623	1.6317	0.032316	0.117245	1240	tags=45%, list=9%, signal=41%	Eif4e2/Larp1/Gemin5/Ago2/Eif4e
BP	DW	GO:0060856	establishment of blood-brain barrier	13	-0.600152	-1.63163	0.0150215	0.0715747	1032	tags=38%, list=8%, signal=36%	Mxra8/Lsr/Abcb1a/Reck/Mfsd2a
BP	UP	GO:0010825	positive regulation of centrosome duplication	10	0.680393	1.6315	0.020794	0.0885294	340	tags=20%, list=2%, signal=20%	Nup62/Npm1
BP	UP	GO:2000831	regulation of steroid hormone secretion	15	0.606668	1.63104	0.0235507	0.0959259	8	tags=7%, list=0%, signal=7%	Dab2
CC	DW	GO:0034704	calcium channel complex	43	-0.448233	-1.63081	0.0105263	0.0589536	4516	tags=60%, list=33%, signal=41%	Cacnb3/Cacnb1/Cacna1c/Cacna2d2/Cacng8/Cacna1g/Trpv6/Cacna2d3/Ryr2/Ryr1/Catspere2/Cacna1b/Pkd1/Hspa2/Fkbp1b/Cacnb2/Nos1ap/Mcub/Cacna1e/Sestd1/Akap6/Pde4d/Micu3/Cacna1h/Cacnb4/Cacna2d1
BP	UP	GO:0034370	triglyceride-rich lipoprotein particle remodeling	6	0.797897	1.63071	0.0137795	0.0679492	1	tags=17%, list=0%, signal=17%	Lpl
BP	DW	GO:0042391	regulation of membrane potential	359	-0.319966	-1.63069	0.00473934	0.0391937	3258	tags=40%, list=24%, signal=31%	Rims3/Casq2/Kcnh1/Gjd2/Slc39a8/Chrna7/Cnih3/Slc9a1/Src/Kcnb1/Gna11/Dlg4/Npy2r/Bscl2/Grin1/Myh14/Tmem108/Adcyap1/Kcnq3/Bid/Gabrg3/Gria1/Atp1b1/Kcnk1/Rims1/Crtc1/Kcnc4/Prkce/Ank2/Mapt/Kcnh5/Ank3/Ppa2/Lrrk2/Cdk5/Alox12/Kcna2/Kcnh6/Fkbp1b/Rgs7/Mllt11/Rims2/Cnih2/Kcnma1/Hcn1/P2rx1/Scn4b/Cacna1i/Cacnb2/Scn3b/Asic2/Mapk8ip2/Gabrd/Trem2/Tmem135/Nlgn1/Akap7/Stx1b/Scn8a/Grin2a/Mpp2/Grin2b/Pmaip1/Dlg1/Arl6i…
BP	--	GO:0007100	mitotic centrosome separation	11	0.656044	1.63027	0.032316	0.117245	1287	tags=45%, list=9%, signal=41%	Ranbp1/Nup62/Chek1/Aurka/Nsfl1c
BP	UP	GO:2001242	regulation of intrinsic apoptotic signaling pathway	149	0.386884	1.63019	0.0014556	0.0346187	3321	tags=40%, list=24%, signal=31%	Cd44/Ripk3/P4hb/Bax/Hyou1/Mif/Plaur/Hsph1/Noc2l/Hells/Ptgs2/Ptpn1/Fignl1/Pias4/Pycard/Sod2/Plagl2/Ybx3/Cd74/Ptpn2/S100a8/Erp29/Plscr1/Hif1a/Steap3/Rack1/Parl/Snai1/Sfpq/Bcl2l2/S100a9/Bcl2/Parp1/Creb3l1/Ackr3/Trap1/Ptpmt1/Ubqln1/Mmp9/Rad9a/Mdm2/Rnf183/Ppif/Dnaja1/Uri1/Ddit3/Dnm1l/Rpl11/Mapk7/Bclaf1/Kdm1a/Selenos/Tmem161a/Park7/Txndc12/Xbp1/Vdac2/Bcl2l12/Atad5/Mcl1
CC	UP	GO:0005682	U5 snRNP	15	0.606277	1.62999	0.0235507	0.0959259	3611	tags=62%, list=26%, signal=46%	Snrpd2/Snrpd1/Snrpd3/Txnl4a/Ddx23/Snrpe/Snrpb/Prpf6/Snrnp200/Txnl4a
BP	DW	GO:0051124	synaptic growth at neuromuscular junction	9	-0.6697	-1.62996	0.0152838	0.0722876	3827	tags=78%, list=28%, signal=56%	Shank2/Shank1/Six4/Musk/Gsk3b/Lrp4/Agrn
BP	DW	GO:1904393	regulation of skeletal muscle acetylcholine-gated channel clustering	8	-0.696491	-1.6296	0.0192719	0.0843964	3114	tags=88%, list=23%, signal=68%	Crkl/Sorbs1/Fzd9/Musk/Lrp4/Sorbs2/Ptn
BP	UP	GO:0043648	dicarboxylic acid metabolic process	73	0.427377	1.62917	0.00629921	0.0443375	3367	tags=45%, list=25%, signal=34%	Shmt2/Ass1/Adssl1/Aldh18a1/Mthfd1/Atic/Slc7a11/Fpgs/Mthfd1l/Dlst/Htt/Shmt1/Asl/Cs/Dld/Mdh2/Gclm/Me2/Fh1/Got2/Me1/Mrps36/Oat/Dhfr/Nit2/Ogdh/Folr1/Acot8/Hoga1/Idh1/Suclg2/Glud1/Gclc
MF	DW	GO:0008373	sialyltransferase activity	21	-0.521325	-1.62885	0.0200445	0.086912	4850	tags=76%, list=35%, signal=49%	St3gal4/St3gal3/St8sia5/St8sia6/St6galnac1/St6galnac2/St6gal1/St8sia4/St3gal2/St8sia1/St6galnac6/St6gal2/St8sia3/St3gal5/St6galnac3/St3gal6
BP	UP	GO:0039531	regulation of viral-induced cytoplasmic pattern recognition receptor signaling pathway	17	0.585677	1.62885	0.0160714	0.0742841	1322	tags=35%, list=10%, signal=32%	C1qbp/Dhx58/Riok3/Gpatch3/Zc3hav1/Nploc4
CC	UP	GO:0000776	kinetochore	116	0.402295	1.62873	0.00453172	0.0386946	3274	tags=38%, list=24%, signal=29%	Cdt1/Kif2c/Psen2/Spdl1/Orc2/Pinx1/Bub1b/Nup43/Mis18bp1/Cenph/Spc25/Sec13/Xpo1/Aurkb/Pmf1/Nup160/Nudcd2/Tpr/Gpatch11/Nup98/Cenpn/Hnrnpu/Spout1/Nup85/Mtbp/Nup107/Cenpo/Ndc80/Dctn3/Cenpe/Ndel1/Cfdp1/Mis12/Incenp/Trp53bp1/Mad2l1/Zwilch/Cenps/Ahctf1/Cenpt/Bod1l/Psen1/Nup133/Ppp1r12a
BP	UP	GO:0070129	regulation of mitochondrial translation	27	0.522299	1.6286	0.0169492	0.0772274	2593	tags=33%, list=19%, signal=27%	Shmt2/C1qbp/Tsfm/Rcc1l/Lrpprc/Rpusd4/Uqcc2/Trub2/Malsu1
BP	DW	GO:0030149	sphingolipid catabolic process	26	-0.496134	-1.62824	0.0119904	0.0632833	1480	tags=38%, list=11%, signal=34%	Hexa/Gm2a/Smpd3/Asah1/Psap/Hexb/Prkcd/Naga/Enpp2/Smpdl3a
CC	DW	GO:0070382	exocytic vesicle	237	-0.331094	-1.62814	0.003663	0.0347285	3138	tags=37%, list=23%, signal=29%	Snap47/Cttnbp2/Oprd1/Amph/Stxbp5/Dlg4/Apba2/Sv2a/Septin4/Syt3/Bsn/Grin1/Gria1/Syt15/Kcnc4/Sh3gl2/Calm3/Ston1/Slc2a3/Rab3c/Lrrk2/D230025D16Rik/Ncstn/Syngr3/Unc13a/Rnf112/Rab3ip/Stx7/Scamp1/Rab4a/Oprk1/Syndig1/Akap7/Stx1b/Syt13/Grin2a/Dlg2/Atp6v1g2/Ptprs/Clcn4/Grin2b/Stx16/Syn2/Rab11b/Rab3a/Vamp4/Rab27a/Slc17a7/Rab26/Syt10/Apba1/Gabbr1/Nkd2/Stx1a/Syngr1/Syt1/Rab40b/Mff/Vamp2/Snap91/Syt17/Syt4/Prrt2…
BP	DW	GO:2001016	positive regulation of skeletal muscle cell differentiation	6	-0.761154	-1.62808	0.0202429	0.0875899	3278	tags=100%, list=24%, signal=76%	Gpc1/Tbx1/Arntl/Rbm24/Mef2c
BP	UP	GO:0002097	tRNA wobble base modification	21	0.560733	1.62795	0.0126582	0.0652379	4935	tags=62%, list=36%, signal=40%	Ctu2/Elp5/Trmu/Elp6/Mto1/Adat3/Alkbh8/Kti12/Alkbh1/Adat2/Elp2/Elp4/Elp3
BP	UP	GO:0048087	positive regulation of developmental pigmentation	8	0.724379	1.62758	0.0205607	0.088096	1463	tags=38%, list=11%, signal=34%	Adamts9/Bax/Bcl2
BP	DW	GO:1901018	positive regulation of potassium ion transmembrane transporter activity	20	-0.530046	-1.6275	0.0221729	0.0924374	3063	tags=45%, list=22%, signal=35%	Kcnc1/Atp1b1/Ank2/Prkg1/Trem2/Akap7/Lrrc55/Akap6/Kcnc2
BP	UP	GO:0001959	regulation of cytokine-mediated signaling pathway	97	0.412415	1.62724	0.00457317	0.0389289	2183	tags=30%, list=16%, signal=25%	Il1rn/Csf1/Zbp1/Mmp12/Casp4/Arg1/Sphk1/Ikbke/Ttll12/Cd300lf/Irf7/Pias4/Il1r2/Pycard/Cd74/Trex1/Nlrc5/Ptpn2/Ube2k/Rabgef1/Med1/Cxcr4/Ripk1/Il6st/Otulin/Samhd1/Parp9/Axl/Stap1
BP	UP	GO:0046784	viral mRNA export from host cell nucleus	6	0.796131	1.62709	0.0137795	0.0679492	1901	tags=83%, list=14%, signal=72%	Ddx39b/Thoc6/Thoc5/Thoc3/Thoc1
BP	DW	GO:0021549	cerebellum development	89	-0.388047	-1.62703	0.00574713	0.0416114	2545	tags=39%, list=19%, signal=32%	Klhl1/Atrn/Cdk5/Kndc1/Faim2/Sez6l/Slc25a46/Ttbk2/Nav2/Sez6l2/Cplane1/Nr2c2/Map2k1/Ptprs/Nfix/Neurod1/Atp2b2/B4galt2/Nrxn1/Zbtb18/Foxp2/Nanos1/Igf1r/Psap/Cdk5r1/Zfp365/Whrn/Cntn1/Dixdc1/Ulk1/Sez6/Gas1/Abl1/Serpine2/Rere
BP	UP	GO:0002683	negative regulation of immune system process	366	0.353639	1.62679	0.00125471	0.0346187	2183	tags=24%, list=16%, signal=21%	Lgals3/Milr1/Ccl12/Cd44/Hmox1/Zc3h12d/Tnf/Mmp12/Sdc4/Ccr1/Cdk6/Cst7/Hspa9/Fgr/Ptger4/Il4ra/Nme1/Il33/Acod1/Zfp36/Thbs1/Arg1/Mif/Id2/C1qbp/Tarm1/Bcl6/Pf4/Slamf1/Cd200/Psma1/Il12b/Ttll12/Dhx58/A2m/Cd300lf/Cd274/Riok3/Itpkb/Gpatch3/Pdcd1/Nme2/Cd74/Psmb4/Gfer/Cd276/Trex1/Leo1/Prmt1/Myc/Nlrc5/Ptpn2/Paf1/Zc3h12a/Pilrb1/Tnfaip3/Dgkz/Cd86/Dusp1/Nploc4/Clec2i/Rabgef1/Thoc5/Pawr/Tarbp2/Gpnmb/Meis1/Slfn1/Ez…
BP	UP	GO:0034504	protein localization to nucleus	259	0.368037	1.62665	0.0013459	0.0346187	2204	tags=26%, list=16%, signal=22%	Cd36/Mmp12/Nup62/Ipo4/Calr/Rrs1/Mdfic/Stat3/Hsp90ab1/Heatr3/Phb2/Cfl1/Kpna2/Npm1/Nup93/Rpf2/Ptgs2/Ipo5/Ufm1/Sesn2/Ran/Lmna/Hsp90aa1/Nup50/Bag3/Cdk1/Nvl/Larp7/Kpnb1/Tardbp/Pinx1/Nup54/Lif/Polr1a/Nol8/Txn1/Fyn/Htt/Tnpo3/Paf1/Hdgf/Zc3h12a/Tbrg1/Hnrnpm/Ywhae/Xpo1/Ect2/Med1/Pin1/Nup188/Tpr/Trim28/Kpna6/Nup98/Tor1aip1/Ranbp2/Ints13/Tor1b/Ctdnep1/Parp9/Parp1/Hnrnpu/Pom121/Hcls1/Hspa8/Nup85/Nup107
BP	UP	GO:0048254	snoRNA localization	5	0.828535	1.62659	0.0174757	0.0785954	1807	tags=80%, list=13%, signal=69%	Nop58/Fbl/Znhit6/Pih1d1
BP	DW	GO:0090162	establishment of epithelial cell polarity	28	-0.48646	-1.62641	0.0146341	0.0708406	1794	tags=32%, list=13%, signal=28%	Camsap3/Frmd4b/Hes5/Frmd4a/Wnt5a/Foxf1/Hey1/Tcf15/Cyth3
BP	UP	GO:0033045	regulation of sister chromatid segregation	67	0.434287	1.62623	0.008	0.049865	2585	tags=33%, list=19%, signal=27%	Cdt1/Spdl1/Macroh2a1/Cdc6/Nek6/Fen1/Bub1b/Cdca5/Nsmce2/Trip13/Anapc15/Sfpq/Aurkb/Tacc3/Tpr/Ddx11/Smc5/Hnrnpu/Xrcc3/Ndc80/Cenpe/Slf2
BP	UP	GO:0000447	endonucleolytic cleavage in ITS1 to separate SSU-rRNA from 5.8S rRNA and LSU-rRNA from tricistronic rRNA transcript (SSU-rRNA, 5.8S rRNA, LSU-rRNA)	8	0.723772	1.62622	0.0205607	0.088096	2980	tags=75%, list=22%, signal=59%	Rrs1/Fcf1/Kri1/Rpp40/Nop9/Rcl1
BP	UP	GO:0043615	astrocyte cell migration	8	0.723721	1.6261	0.0205607	0.088096	38	tags=25%, list=0%, signal=25%	Ccl3/Ccl12
BP	UP	GO:0034113	heterotypic cell-cell adhesion	39	0.482685	1.62604	0.0130293	0.0664081	2191	tags=31%, list=16%, signal=26%	Itga5/Il1rn/Cd44/Tnf/Cd200/Itgax/Gcnt2/Tnfaip3/Itgb1/Il1b/Cd200r1/Gldn
BP	DW	GO:0008306	associative learning	87	-0.390027	-1.62584	0.00574713	0.0416114	4663	tags=63%, list=34%, signal=42%	Hrh2/Drd5/Nog/Dcdc2a/Atp1a3/Asic1/Cacna1c/Idua/Brsk1/Kmt2a/Creb1/Braf/Slc6a1/Grm7/Shank1/Neurod2/Neto1/Rin1/Tafa2/Atp1a2/Crhr1/Ddhd2/Chrna7/Grin1/Apbb1/Adra1b/Hrh1/Cdk5/Meis2/Tnr/Pde1b/Csmd1/Oprk1/Crh/Grin2a/Syngap1/Map1a/Grin2b/Rgs14/Ndrg4/B4galt2/Pias1/Ctns/Gabra5/Drd1/Cacna1e/Lrrn4/Snap25/Oprl1/Pde8b/Tbr1/Atxn1/Btg2/Cck/Adrb2
BP	UP	GO:0048026	positive regulation of mRNA splicing, via spliceosome	20	0.566542	1.62574	0.0127042	0.0652729	2663	tags=50%, list=19%, signal=40%	Ncl/Snrnp70/Dazap1/Sf3b4/Nup98/Prdx6/Hspa8/Tra2a/Rbmxl1/Eif4a3
[truncated: 9,125 more rows]

## Sheet: GSEARA
Additional file 2- Enriched Genesets Reactome Pathways of ischemia versus control for the Pdgf-RiboTag technique
[truncated: 512 more rows]
