# Supplementary material for: Transcriptomics and translatomics identify a robust inflammatory gene signature in brain endothelial cells after ischemic stroke
Source: J Neuroinflammation. 2023 Sep 11;20:207. doi: 10.1186/s12974-023-02888-6 (PMC10494365; doi:10.1186/s12974-023-02888-6)
Supplement: Supplementary file 3 — Additional file 3: Table S2. Pathway enrichment analysis for the CD31+ cell sorting technique. [file 12974_2023_2888_MOESM3_ESM.xlsx]

## Sheet: GSEAGO
Additional file 3- Enriched Genesets GO analysis of ischemia versus control for the CD31+ cell sorting technique
Ontology	flagg	ID	Description	setSize	enrichmentScore	NES	pvalue	qvalues	rank	leading_edge	core_enrichment
MF	UP	GO:0004984	olfactory receptor activity	387	0.623669	2.83298	0.00115473	0.057678	5186	tags=91%, list=36%, signal=60%	Olfr190/Olfr25/Olfr867/Olfr843/Olfr6/Olfr1258/Olfr791/Olfr1013/Olfr1225/Olfr1489/Olfr914/Olfr868/Olfr577/Olfr1271/Olfr1204/Olfr143/Olfr56/Olfr215/Olfr890/Olfr729/Olfr112/Olfr50/Olfr1280/Olfr142/Olfr1259/Olfr640/Olfr1226/Olfr592/Olfr1193/Olfr768/Olfr902/Olfr1199/Olfr1181/Olfr1501/Olfr135/Olfr305/Olfr1336/Olfr887/Olfr912/Olfr1141/Olfr145/Olfr308/Olfr1056/Olfr1243/Olfr235/Olfr943/Olfr1097/Olfr1442/O…
BP	UP	GO:0007608	sensory perception of smell	400	0.597501	2.72079	0.00115075	0.057678	5186	tags=88%, list=36%, signal=58%	Nav2/Olfr190/Olfr25/Olfr867/Olfr843/Olfr6/Olfr1258/Olfr791/Olfr1013/Olfr1225/Olfr1489/Olfr914/Olfr868/Olfr577/Olfr1271/Olfr1204/Olfr143/Olfr56/Olfr215/Olfr890/Olfr729/Olfr112/Olfr50/Igf1/Olfr1280/Olfr142/Olfr1259/Olfr640/Olfr1226/Olfr592/Olfr1193/Olfr768/Olfr902/Olfr1199/Olfr1181/Olfr1501/Olfr135/Olfr305/Olfr1336/Olfr887/Olfr912/Olfr1141/Olfr145/Olfr308/Olfr1056/Olfr1243/Olfr235/Olfr943/Olfr1097/…
BP	UP	GO:0007606	sensory perception of chemical stimulus	423	0.579159	2.64662	0.00113766	0.057678	5186	tags=86%, list=36%, signal=57%	Nav2/Olfr190/Olfr25/Olfr867/Olfr843/Olfr6/Olfr1258/Olfr791/Olfr1013/Olfr1225/Olfr1489/Olfr914/Olfr868/Olfr577/Olfr1271/Olfr1204/Olfr143/Olfr56/Olfr215/Olfr890/Olfr729/Olfr112/Olfr50/Igf1/Olfr1280/Olfr142/Olfr1259/Olfr640/Olfr1226/Olfr592/Olfr1193/Olfr768/Olfr902/Olfr1199/Olfr1181/Cd36/Olfr1501/Olfr135/Olfr305/Olfr1336/Olfr887/Olfr912/Olfr1141/Olfr145/Olfr308/Olfr1056/Olfr1243/Olfr235/Olfr943/Olfr…
MF	UP	GO:0005549	odorant binding	133	0.622105	2.51818	0.001321	0.057678	4137	tags=77%, list=29%, signal=56%	Lcn2/Olfr190/Olfr25/Vmn1r228/Olfr1013/Olfr1489/Olfr914/Olfr143/Olfr890/Olfr112/Olfr902/Olfr1501/Olfr305/Olfr887/Olfr912/Olfr1141/Olfr145/Olfr1056/Olfr235/Olfr943/Olfr1097/Olfr1442/Olfr911-ps1/Olfr948/Olfr1046/Olfr299/Olfr1152/Olfr1500/Olfr1136/Olfr968/Olfr125/Olfr193/Olfr1048/Olfr711/Olfr481/Olfr933/Olfr921/Olfr1462/Olfr1167/Olfr1110/Olfr826/Olfr1448/Olfr884/Olfr1459/Olfr128/Olfr1044/Olfr116/Olfr…
CC	DW	GO:0065010	extracellular membrane-bounded organelle	10	-0.909351	-2.32565	0.00255754	0.0771421	1100	tags=80%, list=8%, signal=74%	Gbp6/Gbp9/Gbp2/Irgm2/Iigp1/Gbp7/Gbp3/Alpl
BP	UP	GO:0042273	ribosomal large subunit biogenesis	68	0.634618	2.26847	0.00146843	0.057678	3526	tags=60%, list=24%, signal=46%	Rpl12/Mrto4/Rplp0/Rrp15/Nop16/Rpl7a/Nhp2/Rpl6/Npm1/Heatr3/Eif6/Bop1/Ftsj3/Mdn1/Wdr12/Mak16/Gtpbp4/Nip7/Rpf2/Sdad1/Snu13/Ppan/Rpl10a/Pak1ip1/Nop2/Ebna1bp2/Rpl3/Rpl24/Rsl1d1/Nle1/Rrs1/Nifk/Urb1/Rpl23a/Wdr74/Rpl14/Fastkd2/Rpl7l1/Rpl11/Pes1/Brix1
CC	UP	GO:0002102	podosome	27	0.739725	2.24348	0.00151515	0.057678	2433	tags=67%, list=17%, signal=56%	Tpm4/Tpm3/Actr3/Fscn1/Sh3pxd2b/Arpc2/Vcam1/Ptpn12/Actb/Cttn/Sh3pxd2a/Actr2/Asap1/Adam8/Dbnl/Vcl/Lpxn/Ccn5
BP	UP	GO:1990266	neutrophil migration	93	0.586407	2.23773	0.00136799	0.057678	3091	tags=61%, list=21%, signal=49%	Bst1/Il1r1/Dysf/Lbp/Ccl11/Nod2/Wdr1/S100a9/Ccl2/Spp1/Mcu/Ccl7/Tirap/S100a8/Il23a/C1qbp/C5ar1/Ccl9/Il1b/Pde4b/C3ar1/Pawr/Myd88/Rac1/Ccl12/Lgals3/Adam8/Trem1/Ccl4/Ptger4/Cxcr2/Ccl3/Jaml/Csf3r/Ccl6/Cxcl3/Dnm1l/Cklf/Pecam1/Rtn4/Il1a/Vav1/Fcer1g/Cxcl10/Mcoln2/Cxcl2/Irak4/Cxcl9/Itgam/Slit2/Nckap1l/Cd177/Ptger3/Fcgr3/Itgb2/Syk/Slamf8
CC	UP	GO:0000502	proteasome complex	61	0.627808	2.21759	0.00144718	0.057678	2147	tags=57%, list=15%, signal=49%	Psmd14/Psmc5/Psmd11/Zfand2a/Psma3/Psmd12/Psmd3/Txnl1/Psmc6/Vcp/Psmc4/Psma5/Psmd1/Psmb4/Psmc3/Psma6/Psma4/Psma1/Psmc2/Psmb7/Psmd6/Psmd2/Usp14/Psmd7/Psma7/Adrm1/Psmb2/Psmb6/Psmd4/Rad23a/Psma2/Psmd13/Psmb5/Ubqln4/Uchl5
CC	DW	GO:0018995	host cellular component	11	-0.84123	-2.18754	0.00263158	0.0771421	1100	tags=64%, list=8%, signal=59%	Gbp6/Gbp9/Gbp2/Irgm2/Iigp1/Gbp7/Gbp3
CC	DW	GO:0033643	host cell part	11	-0.84123	-2.18754	0.00263158	0.0771421	1100	tags=64%, list=8%, signal=59%	Gbp6/Gbp9/Gbp2/Irgm2/Iigp1/Gbp7/Gbp3
CC	DW	GO:0043657	host cell	11	-0.84123	-2.18754	0.00263158	0.0771421	1100	tags=64%, list=8%, signal=59%	Gbp6/Gbp9/Gbp2/Irgm2/Iigp1/Gbp7/Gbp3
CC	UP	GO:0005838	proteasome regulatory particle	21	0.761697	2.18512	0.00155763	0.057678	2038	tags=76%, list=14%, signal=66%	Psmd14/Psmc5/Psmd11/Psmd12/Psmd3/Psmc6/Psmc4/Psmd1/Psmc3/Psmc2/Psmd6/Psmd2/Psmd7/Adrm1/Psmd4/Psmd13
CC	UP	GO:0101031	chaperone complex	23	0.73905	2.1779	0.00153374	0.057678	1490	tags=57%, list=10%, signal=51%	Hspb8/Tcp1/Cct4/Cct6a/Cct2/Ptges3/Cct3/Cct8/Stip1/Hsp90ab1/Cct5/Cct7/Ppp5c
CC	DW	GO:0020003	symbiont-containing vacuole	8	-0.921407	-2.17681	0.00240964	0.0771421	1100	tags=88%, list=8%, signal=81%	Gbp6/Gbp9/Gbp2/Irgm2/Iigp1/Gbp7/Gbp3
CC	DW	GO:0030430	host cell cytoplasm	8	-0.921407	-2.17681	0.00240964	0.0771421	1100	tags=88%, list=8%, signal=81%	Gbp6/Gbp9/Gbp2/Irgm2/Iigp1/Gbp7/Gbp3
CC	DW	GO:0033655	host cell cytoplasm part	8	-0.921407	-2.17681	0.00240964	0.0771421	1100	tags=88%, list=8%, signal=81%	Gbp6/Gbp9/Gbp2/Irgm2/Iigp1/Gbp7/Gbp3
BP	UP	GO:1904816	positive regulation of protein localization to chromosome, telomeric region	11	0.898383	2.17571	0.00160772	0.057678	1035	tags=82%, list=7%, signal=76%	Tcp1/Cct4/Cct6a/Cct2/Cct3/Cct8/Gnl3/Cct5/Cct7
BP	UP	GO:0002181	cytoplasmic translation	77	0.591448	2.17013	0.00143885	0.057678	2557	tags=43%, list=18%, signal=35%	Eif4ebp1/Rps2/Eif4a1/Rplp0/Etf1/Rpsa/Rpl6/Dph5/Eif2s2/Rwdd1/Eif5/Rpl15/Aars/Eif3i/Rpl29/Rpl18/Rpl8/Rpl10a/Eif3d/Rps26/Rpl24/Cpeb2/Pkm/Rplp1/Zc3h15/Dph2/Rpl19/Dph3/Cpeb1/Gspt1/Eif3m/Rpl17/Eef2
BP	UP	GO:0097530	granulocyte migration	117	0.547784	2.16922	0.0013624	0.057678	3091	tags=56%, list=21%, signal=44%	Bst1/Il1r1/Trpv4/Il17ra/Dysf/Lbp/Ccl11/Nod2/Wdr1/S100a9/Ccl2/Spp1/Mcu/Ccl7/Tirap/S100a8/Il23a/C1qbp/C5ar1/Ccl9/Il1b/Pde4b/C3ar1/Pawr/Myd88/Rac1/Ccl12/Lgals3/Adam8/Trem1/Ccl4/Ptger4/Cxcr2/Ccl3/Jaml/Csf3r/Ccl6/Cxcl3/Kars/Dnm1l/Akirin1/Cklf/Pecam1/Rtn4/Il1a/Vav1/Fcer1g/Cxcl10/Mcoln2/Cxcl2/Irak4/Scg2/Cxcl9/Itgam/Slit2/Nckap1l/Sirpa/Csf1r/Cd177/Ptger3/Anxa1/Fcgr3/Itgb2/Syk/Slamf8
CC	DW	GO:0033646	host intracellular part	10	-0.848163	-2.16916	0.00255754	0.0771421	1100	tags=70%, list=8%, signal=65%	Gbp6/Gbp9/Gbp2/Irgm2/Iigp1/Gbp7/Gbp3
CC	DW	GO:0043656	host intracellular region	10	-0.848163	-2.16916	0.00255754	0.0771421	1100	tags=70%, list=8%, signal=65%	Gbp6/Gbp9/Gbp2/Irgm2/Iigp1/Gbp7/Gbp3
BP	UP	GO:0050729	positive regulation of inflammatory response	114	0.548406	2.1622	0.00135501	0.057678	3318	tags=50%, list=23%, signal=39%	Ace/Trpv4/Tgm2/Il17ra/Tnfrsf1a/Tlr4/Stat3/Lbp/Abcc1/Serpine1/Fabp4/Fgfr1/Nod2/S100a9/Tnfrsf11a/Nfkbia/Zbp1/Il6/S100a8/Tnf/Il1b/Myd88/Tnip1/Adam8/Ptger4/Pik3cg/Mif/Hyal2/Ccl3/Lpl/Ptgs2/Hspd1/Ticam1/Cd81/Kars/Tafa3/Osm/Nfkbiz/Fcer1g/Snx4/Adora3/Ccr2/Gpsm3/Ccr5/Mmp8/Cebpb/Ctss/Wnt5a/Ptger3/Fcgr3/C3/Tarm1/Ldlr/Trem2/Alox5ap/Cebpa/Clec7a/Fcgr1
CC	UP	GO:0022624	proteasome accessory complex	23	0.733664	2.16203	0.00153374	0.057678	2038	tags=70%, list=14%, signal=60%	Psmd14/Psmc5/Psmd11/Psmd12/Psmd3/Psmc6/Psmc4/Psmd1/Psmc3/Psmc2/Psmd6/Psmd2/Psmd7/Adrm1/Psmd4/Psmd13
CC	UP	GO:1905368	peptidase complex	90	0.567827	2.15985	0.0013587	0.057678	3431	tags=54%, list=24%, signal=41%	Psmd14/Psmc5/Psmd11/Zfand2a/Psma3/Psmd12/Psmd3/Txnl1/Psmc6/Vcp/Psmc4/Psma5/Psmd1/Psmb4/Psmc3/Psma6/Psma4/Psma1/Psmc2/Psmb7/Psmd6/Psmd2/Usp14/Psmd7/Psma7/Adrm1/Afg3l1/Psmb2/Psmb6/Psmd4/Rad23a/Spcs3/Spcs2/Psma2/Eny2/Psmd13/Psmb5/Ubqln4/Uchl5/Psmb3/Usp22/Psmc1/Psma8/Taf9/Psmb1/Pigu/Rad23b/Sem1/Psmd8
BP	UP	GO:0006953	acute-phase response	27	0.710993	2.15633	0.00151515	0.057678	2891	tags=67%, list=20%, signal=53%	Serpina3n/Stat3/Lbp/Ednrb/Tnfrsf11a/Il1rn/Il6/Fn1/Tnf/Il1b/Hp/Ptgs2/Itih4/Il1a/Crp/Ccr5/Saa3/Ptger3
CC	UP	GO:1905369	endopeptidase complex	67	0.602433	2.15576	0.00145773	0.057678	3431	tags=64%, list=24%, signal=49%	Psmd14/Psmc5/Psmd11/Zfand2a/Psma3/Psmd12/Psmd3/Txnl1/Psmc6/Vcp/Psmc4/Psma5/Psmd1/Psmb4/Psmc3/Psma6/Psma4/Psma1/Psmc2/Psmb7/Psmd6/Psmd2/Usp14/Psmd7/Psma7/Adrm1/Psmb2/Psmb6/Psmd4/Rad23a/Psma2/Psmd13/Psmb5/Ubqln4/Uchl5/Psmb3/Psmc1/Psma8/Psmb1/Pigu/Rad23b/Sem1/Psmd8
MF	UP	GO:0002020	protease binding	122	0.536667	2.14105	0.00134771	0.057678	2684	tags=38%, list=19%, signal=31%	Lcn2/Anxa2/Fas/Il1r1/Adamts4/Flot1/Xbp1/Tnfrsf1a/Itga3/Tnfrsf10b/Serpine1/Insl3/Vwf/Bdkrb2/Cflar/Kit/Prnp/Hspg2/Itgb1/Vcp/Cast/Sh3pxd2a/Fn1/Timp3/Ecm1/Furin/Tnfaip3/Tnf/Itgb3/Bcl2/Aldoa/Riok3/Selenos/Adrm1/Mif/Rad23a/Hspd1/A2m/Derl2/Bcl10/Itgav/Bin1/Cstb/Cltc/Atp5a1/Ccbe1
CC	UP	GO:0022626	cytosolic ribosome	96	0.556941	2.13565	0.00136799	0.057678	4091	tags=57%, list=28%, signal=41%	Rps2/Rpl12/Rplp0/Apod/Rpsa/Rpl7a/Rpl6/Rps18/Rpl15/Eif2ak4/Rack1/Rps6/Larp4/Rpl29/Rpl18/Rps27l/Rpl8/Rpl10a/Rpl32/Rpl4/Rps26/Rps17/Rps11/Rpl3/Rpl28/Rpl24/Rplp2/Rps8/Rps25/Rplp1/Rpl27/Rps9/Rps10/Rpl19/Rpl17/Rps13/Rps3/Rps12/Rps14/Rpl23a/Rpl14/Rpl23/Rps15a/Rps3a1/Rpl7l1/Rpl11/Rps16/Eif2a/Rps7/Rpl36/Rps15/Rpl35/Rps23/Rps5/Rpl13
CC	UP	GO:0030684	preribosome	75	0.586189	2.13462	0.00146199	0.057678	2794	tags=52%, list=19%, signal=42%	Fbl/Mrto4/Bysl/Rrp15/Utp20/Nop58/Heatr1/Nop14/Eif6/Rrp7a/Ltv1/Nol10/Nop56/Bop1/Ftsj3/Mdn1/Wdr12/Rrp9/Tsr1/Mak16/Nip7/Dcaf13/Riok3/Utp18/Snu13/Ppan/Tbl3/Utp4/Ebna1bp2/Wdr46/Ngdn/Pwp2/Rsl1d1/Rrs1/Wdr36/Casp8/Emg1/Kri1/Wdr37
BP	UP	GO:0042254	ribosome biogenesis	276	0.486273	2.13311	0.00123001	0.057678	4084	tags=50%, list=28%, signal=37%	Rps2/Ran/Rpl12/Ipo4/Fbl/Mrto4/Bysl/Rplp0/Rrp15/Nop16/Rpsa/Ddx21/Rpl7a/Nhp2/Mybbp1a/Utp20/Rrp12/Rpl6/Npm1/Nop58/Heatr1/Nop14/Heatr3/Ncl/Eif6/Rrp7a/Ltv1/Nol10/Chd7/Pa2g4/Npm3/Nop56/Bop1/Ftsj3/Mdn1/C1qbp/Wdr12/Rrp9/Tsr1/Mak16/Gtpbp4/Nip7/Rpf2/Sdad1/Rps6/Dcaf13/Riok3/Utp18/Snu13/Gar1/Rps27l/Ppan/Wdr55/Abce1/Tbl3/Rpl10a/Pak1ip1/Nop2/Ddx27/Utp4/Ebna1bp2/Wdr18/Wdr46/Rps17/Rpl3/Ngdn/Ipo9/Rpl24/Ddx54/Pwp2…
BP	UP	GO:0002526	acute inflammatory response	72	0.587162	2.12587	0.0014556	0.057678	3146	tags=56%, list=22%, signal=44%	Serpina3n/Icam1/Stat3/Lbp/Ednrb/Il20rb/Bdkrb2/Tnfrsf11a/Il1rn/Il6/Fn1/Tnf/Ano6/Il1b/Selenos/Fcgr2b/Adam8/Trem1/Cxcr2/Pik3cg/Mif/Prcp/Hp/Ptgs2/Itih4/Il1a/Fcer1g/Dnase1l3/Crp/Ccr5/Saa3/Il31ra/Alox5/Nlrp3/B4galt1/Ptger3/Fcgr3/C3/Adora1/Alox5ap
BP	UP	GO:0002673	regulation of acute inflammatory response	34	0.664669	2.12322	0.00151976	0.057678	3318	tags=65%, list=23%, signal=50%	Ednrb/Il20rb/Tnfrsf11a/Il6/Tnf/Il1b/Selenos/Fcgr2b/Adam8/Pik3cg/Mif/Ptgs2/Fcer1g/Dnase1l3/Ccr5/Nlrp3/Ptger3/Fcgr3/C3/Adora1/Alox5ap/Fcgr1
BP	UP	GO:1904814	regulation of protein localization to chromosome, telomeric region	13	0.83734	2.1224	0.00163132	0.057678	1035	tags=69%, list=7%, signal=64%	Tcp1/Cct4/Cct6a/Cct2/Cct3/Cct8/Gnl3/Cct5/Cct7
MF	UP	GO:0005200	structural constituent of cytoskeleton	53	0.617467	2.11791	0.00150376	0.057678	1984	tags=43%, list=14%, signal=38%	Tubb6/Tubb2a/Arpc1b/Actr3/Plec/Arpc3/Tubb2b/Vim/Tubb4b/Arpc2/Actg1/Actb/Tuba4a/Tuba1a/Gfap/Actr2/Tuba1c/Tubb5/Tubb3/Arpc5/Synm/Tuba1b/Odf2
CC	UP	GO:0005832	chaperonin-containing T-complex	9	0.917351	2.11599	0.00163132	0.057678	1035	tags=89%, list=7%, signal=83%	Tcp1/Cct4/Cct6a/Cct2/Cct3/Cct8/Cct5/Cct7
BP	UP	GO:1902624	positive regulation of neutrophil migration	31	0.683039	2.11163	0.00155521	0.057678	2042	tags=58%, list=14%, signal=50%	Il1r1/Dysf/Lbp/Mcu/Tirap/Il23a/C1qbp/C5ar1/Il1b/C3ar1/Pawr/Rac1/Adam8/Ptger4/Cxcr2/Dnm1l/Rtn4/Il1a
BP	UP	GO:0050900	leukocyte migration	288	0.476625	2.09846	0.00122549	0.057678	3091	tags=44%, list=21%, signal=35%	Ch25h/Bst1/Il1r1/Trpv4/Sele/Il27ra/Icam1/Bcr/Il17ra/Dysf/Cd200/S1pr1/Lbp/Ednrb/Hsd3b7/Apod/Calr/Serpine1/Swap70/Cd9/Ccl11/Gpr35/Nod2/Kit/Wdr1/Vcam1/S100a9/Emilin1/Ccl2/Spp1/Fut9/Itgb1/Mcu/Selp/Ccl7/Pgf/Ripk3/Tirap/Ecm1/S100a8/Il23a/Ccr1/Cdc42/Rhoa/C1qbp/Tnf/Itgb3/Ano6/C5ar1/Ccl9/F11r/Il1b/Pde4b/C3ar1/Crk/Pawr/Myd88/Rac1/Ccl12/Lgals3/Adam8/Lgmn/Mmp9/Trem1/Ccl4/Ptger4/Cxcl16/Cxcr2/Mif/Slc12a2/Ccl3/…
BP	UP	GO:0002275	myeloid cell activation involved in immune response	72	0.579076	2.09659	0.0014556	0.057678	3239	tags=51%, list=22%, signal=40%	Il4ra/Bcr/Sbno2/Stx11/Dysf/Fes/Fgr/Lbp/Ywhaz/Kit/Snap23/Trex1/Gab2/Hmox1/Rabgef1/Ticam1/Kars/Tyrobp/Lat2/Fcer1g/Milr1/Dnase1l3/Snx4/Adora3/Chga/Ccr2/Ptafr/Dock2/Myo1f/Itgam/Cd177/Ms4a2/Itgb2/Syk/Trem2/Stx4a/Prkce
CC	DW	GO:0020005	symbiont-containing vacuole membrane	7	-0.92087	-2.08855	0.00238663	0.0771421	1100	tags=86%, list=8%, signal=79%	Gbp6/Gbp9/Gbp2/Iigp1/Gbp7/Gbp3
BP	UP	GO:1904851	positive regulation of establishment of protein localization to telomere	9	0.898166	2.07174	0.00163132	0.057678	1035	tags=89%, list=7%, signal=83%	Tcp1/Cct4/Cct6a/Cct2/Cct3/Cct8/Cct5/Cct7
BP	DW	GO:0038166	angiotensin-activated signaling pathway	10	-0.806345	-2.06221	0.00511509	0.0942225	660	tags=40%, list=5%, signal=38%	Ahcyl1/Agtrap/Cav1/Car2
BP	DW	GO:0098743	cell aggregation	15	-0.71381	-2.05423	0.00253807	0.0771421	456	tags=33%, list=3%, signal=32%	Mapk14/Sox9/Thra/Mycn/Tgfb2
BP	UP	GO:0050727	regulation of inflammatory response	290	0.465279	2.05154	0.001221	0.057678	3156	tags=42%, list=22%, signal=33%	Bst1/Ace/Sting1/Il1r1/Trpv4/Bcr/Sbno2/Tgm2/Socs5/Il17ra/Cd200/Casp4/Ctla2a/Nt5e/Tnfrsf1a/Tlr4/Stat3/Socs3/Lbp/Sphk1/Ednrb/Sema7a/Abcc1/Apod/Serpine1/Fabp4/Pglyrp1/Fgfr1/Bcl6/Il20rb/Pmp22/Nod2/Per1/S100a9/Tnfrsf11a/Tnfrsf1b/Nfkbia/Gpx1/Zbp1/Il6/Psmb4/Macir/Acod1/S100a8/Il1r2/Fndc4/Il1rl2/Tnfaip3/Tnf/Metrnl/Smpdl3b/Rela/Il1b/Psma1/Trex1/Igf1/Selenos/Myd88/Lpcat3/Tnip1/Fcgr2b/Adam8/Ptger4/Pik3cg/Mif…
BP	UP	GO:0000470	maturation of LSU-rRNA	28	0.670919	2.05127	0.00152905	0.057678	1355	tags=50%, list=9%, signal=45%	Rrp15/Rpl7a/Nhp2/Npm1/Eif6/Bop1/Ftsj3/Wdr12/Mak16/Gtpbp4/Rpf2/Snu13/Rpl10a/Nop2
BP	UP	GO:0000027	ribosomal large subunit assembly	26	0.679575	2.04985	0.00151745	0.057678	3526	tags=65%, list=24%, signal=50%	Rpl12/Mrto4/Rplp0/Rpl6/Bop1/Mdn1/Rpf2/Ppan/Nop2/Rpl3/Rpl24/Nle1/Rrs1/Rpl23a/Fastkd2/Rpl11/Brix1
BP	UP	GO:0022613	ribonucleoprotein complex biogenesis	381	0.451228	2.04884	0.00114416	0.057678	4103	tags=46%, list=28%, signal=34%	Rps2/Ran/Rpl12/Ipo4/Fbl/Mrto4/Bysl/Rplp0/Hsp90aa1/Lsm4/Rrp15/Snrpd1/Nop16/Rpsa/Ddx21/Rpl7a/Nhp2/Mybbp1a/Utp20/Rrp12/Rpl6/Ptges3/Npm1/Nop58/Heatr1/Eif2s2/Ago2/Nop14/Heatr3/Ncl/Eif6/Rrp7a/Ltv1/Nol10/Chd7/Hsp90ab1/Eif5/Pa2g4/Npm3/Nop56/Bop1/Ftsj3/Mdn1/C1qbp/Wdr12/Rrp9/Tsr1/Mak16/Gtpbp4/Nip7/Rpf2/Sdad1/Rps6/Dcaf13/Riok3/Utp18/Snu13/Gar1/Prmt7/Rps27l/Ppan/Wdr55/Abce1/Tbl3/Rpl10a/Srsf6/Pak1ip1/Nop2/Ddx…
CC	UP	GO:0002199	zona pellucida receptor complex	10	0.866117	2.04695	0.00163666	0.057678	1035	tags=80%, list=7%, signal=74%	Tcp1/Cct4/Cct6a/Cct2/Cct3/Cct8/Cct5/Cct7
BP	UP	GO:0030593	neutrophil chemotaxis	76	0.556979	2.0399	0.00143472	0.057678	3063	tags=57%, list=21%, signal=45%	Bst1/Dysf/Lbp/Ccl11/Nod2/S100a9/Ccl2/Spp1/Mcu/Ccl7/Tirap/S100a8/Il23a/C1qbp/C5ar1/Ccl9/Il1b/Pde4b/C3ar1/Rac1/Ccl12/Lgals3/Trem1/Ccl4/Cxcr2/Ccl3/Jaml/Csf3r/Ccl6/Cxcl3/Dnm1l/Cklf/Vav1/Fcer1g/Cxcl10/Cxcl2/Cxcl9/Itgam/Slit2/Nckap1l/Fcgr3/Itgb2/Syk
BP	DW	GO:0001502	cartilage condensation	14	-0.722211	-2.03659	0.00255102	0.0771421	456	tags=36%, list=3%, signal=35%	Mapk14/Sox9/Thra/Mycn/Tgfb2
BP	UP	GO:0002274	myeloid leukocyte activation	183	0.482735	2.03634	0.00128041	0.057678	3239	tags=45%, list=22%, signal=35%	Crlf2/Il4ra/Bcr/Sbno2/Stx11/Dysf/Cd200/Ptpre/Fes/Tlr4/Fgr/Lbp/Sphk1/Ywhaz/Kit/Relb/Il18rap/Nectin2/Snap23/Adam9/Tnf/Ltbr/C5ar1/Trex1/Spi1/Tlr1/Gab2/Hmox1/Cxcr2/Hyal2/Clec4d/Rabgef1/Tnip2/Slc11a1/Pirb/Tnfsf9/Klrk1/Aif1/Hspd1/Ticam1/Cd244a/Kars/Tafa3/Tyrobp/Fcgr4/Cst7/Lat2/Fcer1g/Tmem106a/Milr1/Dnase1l3/Snx4/Bcl10/Adora3/Chga/Ccr2/Ptafr/C1qa/Lcp2/Mmp8/Dock2/Mrgprx2/Myo1f/Nr1d1/Itgam/Wnt5a/Pilrb1/Cd…
BP	UP	GO:0097529	myeloid leukocyte migration	172	0.483891	2.03533	0.00129032	0.057678	3091	tags=50%, list=21%, signal=40%	Bst1/Il1r1/Trpv4/Il17ra/Dysf/Cd200/Lbp/Ednrb/Serpine1/Swap70/Cd9/Ccl11/Gpr35/Nod2/Kit/Wdr1/S100a9/Emilin1/Ccl2/Spp1/Mcu/Ccl7/Pgf/Tirap/S100a8/Il23a/Ccr1/C1qbp/Ano6/C5ar1/Ccl9/Il1b/Pde4b/C3ar1/Pawr/Myd88/Rac1/Ccl12/Lgals3/Adam8/Lgmn/Trem1/Ccl4/Ptger4/Cxcr2/Mif/Ccl3/Jaml/Csf3r/Retnlg/Aif1/Ccl6/Cd81/Cxcl3/Kars/Dnm1l/Akirin1/Cklf/Pecam1/Rtn4/Il1a/Vav1/Fcer1g/Cxcl10/Mcoln2/Cxcl2/Irak4/Scg2/Chga/Cxcl9/…
BP	UP	GO:0071353	cellular response to interleukin-4	25	0.676101	2.03427	0.00152672	0.057678	2089	tags=48%, list=14%, signal=41%	Rps2/Jak3/Xbp1/Hspa5/Rplp0/Impdh2/Hsp90ab1/Alad/Rpl3/Tuba1b/Ptpn2/Coro1a
CC	UP	GO:0022625	cytosolic large ribosomal subunit	49	0.597392	2.03004	0.00150602	0.057678	3788	tags=55%, list=26%, signal=41%	Rpl12/Rplp0/Rpl7a/Rpl6/Rpl15/Rpl29/Rpl18/Rpl8/Rpl10a/Rpl32/Rpl4/Rpl3/Rpl28/Rpl24/Rplp2/Rplp1/Rpl27/Rpl19/Rpl17/Rps12/Rpl23a/Rpl14/Rpl23/Rpl7l1/Rpl11/Rpl36/Rpl35
MF	UP	GO:0016814	hydrolase activity, acting on carbon-nitrogen (but not peptide) bonds, in cyclic amidines	23	0.687723	2.02665	0.00153374	0.057678	1800	tags=52%, list=12%, signal=46%	Dctd/Mthfd2/Apobec3/Ampd3/Adarb1/Gch1/Adarb2/Atic/Gda/Ada/Adat3/Mthfd1
BP	UP	GO:0043299	leukocyte degranulation	56	0.587972	2.02302	0.00151057	0.057678	3113	tags=50%, list=22%, signal=39%	Il4ra/Bcr/Stx11/Fes/Fgr/Ywhaz/Kit/Snap23/Gab2/Hmox1/Rabgef1/Lat2/Coro1a/Fcer1g/Milr1/Snx4/Adora3/Chga/Ccr2/Ptafr/Myo1f/Itgam/Cd177/Ms4a2/Itgb2/Lgals9/Syk/Stx4a
BP	UP	GO:0002675	positive regulation of acute inflammatory response	21	0.704764	2.02179	0.00155763	0.057678	3318	tags=71%, list=23%, signal=55%	Tnfrsf11a/Il6/Tnf/Il1b/Adam8/Pik3cg/Mif/Ptgs2/Fcer1g/Ccr5/Ptger3/Fcgr3/C3/Alox5ap/Fcgr1
BP	UP	GO:0002444	myeloid leukocyte mediated immunity	79	0.546308	2.01111	0.00143472	0.057678	3843	tags=56%, list=27%, signal=41%	Il4ra/Ace/Bcr/Stx11/Fes/Fgr/Ddx21/Ywhaz/Kit/Wdr1/Snap23/Gab2/Hmox1/Trem1/Rabgef1/Ticam1/Tyrobp/Lat2/Fcer1g/Milr1/Dnase1l3/Snx4/Adora3/Ncf1/Irak4/Chga/Ccr2/Ptafr/Myo1f/Itgam/Cd177/Ms4a2/Fcgr3/Itgb2/C3/Syk/Stx4a/Fcgr1/Arg1/Ddx1/Rac2/Cd84/Anxa3/Cd300lb
MF	UP	GO:0051082	unfolded protein binding	79	0.545673	2.00878	0.00143472	0.057678	1233	tags=32%, list=9%, signal=29%	Hspa5/Serpinh1/Hsp90aa1/Calr/Tcp1/Cct4/Cct6a/Canx/Dnajb13/Cct2/Ptges3/Npm1/Cct3/Dnajb5/Heatr3/Hspe1/Cct8/Hsp90ab1/Hspa9/Dnajb11/Cct5/Hsp90b1/Ern1/Cct7/Trap1
BP	UP	GO:1902622	regulation of neutrophil migration	41	0.602508	2.00812	0.00149701	0.057678	2042	tags=51%, list=14%, signal=44%	Bst1/Il1r1/Dysf/Lbp/Nod2/Mcu/Tirap/Il23a/C1qbp/C5ar1/Il1b/C3ar1/Pawr/Myd88/Rac1/Adam8/Ptger4/Cxcr2/Dnm1l/Rtn4/Il1a
CC	DW	GO:0000786	nucleosome	48	-0.527351	-2.00806	0.00287356	0.0771421	2214	tags=40%, list=15%, signal=34%	Tcf3/H3c15/H3c6/Mphosph8/H3f3a/Shprh/H4c14/Cenpa/Kat6b/Sphk2/H4c8/H1f0/Sos2/H2aw/H2bu2/H2bc21/Hp1bp3/H2az2/H1f2
BP	UP	GO:0002437	inflammatory response to antigenic stimulus	42	0.599121	1.9987	0.00149925	0.057678	3318	tags=57%, list=23%, signal=44%	Icam1/Il20rb/Bdkrb2/Nod2/Gpx1/Il1rn/Psmb4/Tnf/Ahcy/Psma1/Trex1/Selenos/Fcgr2b/Cd68/Cxcr2/Lilrb4a/Cd81/Notch1/Fcer1g/Il31ra/Fcgr3/C3/Il1f9/Fcgr1
BP	DW	GO:0035458	cellular response to interferon-beta	42	-0.547058	-1.99799	0.00298507	0.0771421	1196	tags=38%, list=8%, signal=35%	Ifit1/Gbp6/Gm4951/Irgm1/Tgtp1/Gbp2/Mndal/Igtp/Irgm2/Irf1/Iigp1/Ifi203/Stat1/Ifi47/Tgtp2/Gbp3
CC	DW	GO:0005777	peroxisome	125	-0.437356	-1.99309	0.00389105	0.0856793	1483	tags=27%, list=10%, signal=25%	Ehhadh/Rida/Acad11/Syt7/Decr2/Phyh/Pik3c3/Mtarc2/Acsl1/Mavs/Idh2/Mff/Pex2/Pex6/Isoc1/Crot/Idh1/Mgst1/Plaat3/Nudt7/Acaa1a/Far2/Lonp2/Cat/Pxmp4/Slc22a21/Zadh2/Mvk/Hacl1/Cav1/Mpv17/Nudt12/Pomc/Acsl3
CC	DW	GO:0042579	microbody	125	-0.437356	-1.99309	0.00389105	0.0856793	1483	tags=27%, list=10%, signal=25%	Ehhadh/Rida/Acad11/Syt7/Decr2/Phyh/Pik3c3/Mtarc2/Acsl1/Mavs/Idh2/Mff/Pex2/Pex6/Isoc1/Crot/Idh1/Mgst1/Plaat3/Nudt7/Acaa1a/Far2/Lonp2/Cat/Pxmp4/Slc22a21/Zadh2/Mvk/Hacl1/Cav1/Mpv17/Nudt12/Pomc/Acsl3
BP	UP	GO:0045576	mast cell activation	55	0.57837	1.99133	0.0015015	0.057678	3175	tags=47%, list=22%, signal=37%	Crlf2/Il4ra/Ptpre/Fes/Tlr4/Fgr/Ywhaz/Kit/Nectin2/Snap23/Gab2/Hmox1/Rabgef1/Lat2/Fcer1g/Milr1/Snx4/Bcl10/Adora3/Chga/Lcp2/Mrgprx2/Ms4a2/Fcgr3/Syk/Cd300lf
BP	UP	GO:0032675	regulation of interleukin-6 production	126	0.496694	1.99014	0.00134048	0.057678	3141	tags=48%, list=22%, signal=38%	Trpv4/Il27ra/Socs5/Il17ra/Cd200/Xbp1/Tnfrsf1a/Tlr4/Stat3/Lbp/Il6ra/Nod2/Arid5a/Il6/Ncl/Tirap/Il1rl2/Tnfaip3/Tnf/Il1b/Tlr1/Selenos/Zfp64/Myd88/Rab7b/Cd36/Hyal2/Rabgef1/Prg4/Cd300ld/Lpl/Irak3/Inpp5d/Hgf/Tnfsf9/Aif1/Hspd1/Ticam1/Muc16/Tyrobp/Il1a/Fcer1g/Cyba/Gba/Flt3/Ptafr/Ccr5/Mmp8/Cebpb/Nckap1l/Card9/Wnt5a/Sirpa/Pou2f2/Ereg/Lgals9/Met/Syk/Trem2/Tbc1d23/Il1f9
BP	UP	GO:0071621	granulocyte chemotaxis	98	0.518396	1.9887	0.00138122	0.057678	3063	tags=51%, list=21%, signal=41%	Bst1/Trpv4/Il17ra/Dysf/Lbp/Ccl11/Nod2/S100a9/Ccl2/Spp1/Mcu/Ccl7/Tirap/S100a8/Il23a/C1qbp/C5ar1/Ccl9/Il1b/Pde4b/C3ar1/Rac1/Ccl12/Lgals3/Trem1/Ccl4/Cxcr2/Ccl3/Jaml/Csf3r/Ccl6/Cxcl3/Kars/Dnm1l/Akirin1/Cklf/Vav1/Fcer1g/Cxcl10/Cxcl2/Scg2/Cxcl9/Itgam/Slit2/Nckap1l/Csf1r/Anxa1/Fcgr3/Itgb2/Syk
BP	UP	GO:0070670	response to interleukin-4	26	0.658742	1.98701	0.00151745	0.057678	2089	tags=46%, list=14%, signal=40%	Rps2/Jak3/Xbp1/Hspa5/Rplp0/Impdh2/Hsp90ab1/Alad/Rpl3/Tuba1b/Ptpn2/Coro1a
MF	UP	GO:0005031	tumor necrosis factor-activated receptor activity	7	0.93229	1.98411	0.00171527	0.0588437	625	tags=71%, list=4%, signal=68%	Fas/Tnfrsf1a/Tnfrsf23/Tnfrsf11a/Tnfrsf1b
CC	DW	GO:0030992	intraciliary transport particle B	20	-0.636666	-1.97949	0.00265957	0.0771421	4162	tags=80%, list=29%, signal=57%	Ift81/Ift22/Cluap1/Ift80/Ttc30a2/Traf3ip1/Ift74/Ift27/Ttc30a1/Ift88/Rabl2/Ubxn10/Ift172/Ift46/Ttc30b/Ift52
BP	UP	GO:0070203	regulation of establishment of protein localization to telomere	10	0.837496	1.9793	0.00163666	0.057678	1035	tags=80%, list=7%, signal=74%	Tcp1/Cct4/Cct6a/Cct2/Cct3/Cct8/Cct5/Cct7
BP	UP	GO:0030595	leukocyte chemotaxis	177	0.469249	1.97156	0.00129534	0.057678	3091	tags=45%, list=21%, signal=36%	Ch25h/Bst1/Trpv4/Il17ra/Dysf/S1pr1/Lbp/Ednrb/Hsd3b7/Calr/Serpine1/Swap70/Ccl11/Gpr35/Nod2/Kit/S100a9/Ccl2/Spp1/Mcu/Ccl7/Pgf/Tirap/S100a8/Il23a/Ccr1/C1qbp/Ano6/C5ar1/Ccl9/Il1b/Pde4b/C3ar1/Rac1/Ccl12/Lgals3/Adam8/Lgmn/Trem1/Ccl4/Cxcl16/Cxcr2/Mif/Slc12a2/Ccl3/Jaml/Csf3r/Retnlg/Aif1/Ccl6/Cxcl3/Kars/Dnm1l/Akirin1/Cklf/Gpr183/Vav1/Coro1a/Fcer1g/Cxcl10/Cxcl2/Scg2/Chga/Cxcl9/Ccr2/Gpsm3/Padi2/Alox5/Itgam/…
BP	UP	GO:0002862	negative regulation of inflammatory response to antigenic stimulus	11	0.813376	1.96984	0.00160772	0.057678	1260	tags=64%, list=9%, signal=58%	Il20rb/Nod2/Gpx1/Psmb4/Psma1/Selenos/Fcgr2b
BP	UP	GO:0042255	ribosome assembly	60	0.558771	1.9653	0.00146199	0.057678	3716	tags=53%, list=26%, signal=40%	Rps2/Rpl12/Mrto4/Rplp0/Rpsa/Rpl6/Eif6/Rrp7a/Bop1/Mdn1/C1qbp/Nip7/Rpf2/Rps27l/Ppan/Nop2/Rpl3/Rpl24/Pwp2/Nle1/Rps25/Rps10/Rrs1/Mrps7/Rps14/Rpl23a/Fastkd2/Rpl11/Brix1/Dhx37/Eif2a/Rps15
CC	UP	GO:0030687	preribosome, large subunit precursor	24	0.660422	1.95919	0.00152672	0.057678	3077	tags=62%, list=21%, signal=49%	Mrto4/Rrp15/Eif6/Bop1/Ftsj3/Mdn1/Wdr12/Mak16/Nip7/Ppan/Ebna1bp2/Rrs1/Casp8/Wdr37/Wdr74
MF	UP	GO:0003953	NAD+ nucleosidase activity	12	0.790593	1.95764	0.0016129	0.057678	1174	tags=58%, list=8%, signal=54%	Bst1/Il1r1/Tlr4/Cd38/Il18rap/Il1rl2/Tlr1
MF	UP	GO:0050135	NAD(P)+ nucleosidase activity	12	0.790593	1.95764	0.0016129	0.057678	1174	tags=58%, list=8%, signal=54%	Bst1/Il1r1/Tlr4/Cd38/Il18rap/Il1rl2/Tlr1
MF	UP	GO:0061809	NAD+ nucleotidase, cyclic ADP-ribose generating	12	0.790593	1.95764	0.0016129	0.057678	1174	tags=58%, list=8%, signal=54%	Bst1/Il1r1/Tlr4/Cd38/Il18rap/Il1rl2/Tlr1
BP	DW	GO:2000738	positive regulation of stem cell differentiation	17	-0.655744	-1.95508	0.00259067	0.0771421	1639	tags=41%, list=11%, signal=37%	Gata6/Foxc1/Vsir/Sema3c/Sox9/Ptn/Tgfb2
BP	DW	GO:1990776	response to angiotensin	19	-0.636799	-1.95265	0.00263158	0.0771421	744	tags=32%, list=5%, signal=30%	Igf1r/Ahcyl1/Prkcd/Agtrap/Cav1/Car2
BP	DW	GO:1901098	positive regulation of autophagosome maturation	6	-0.904467	-1.94984	0.00238095	0.0771421	1103	tags=67%, list=8%, signal=62%	Fyco1/Irgm1/Adrb2/Irgm2
CC	DW	GO:0031519	PcG protein complex	43	-0.530975	-1.94632	0.003003	0.0771421	1921	tags=33%, list=13%, signal=28%	Cbx4/Pcgf1/Asxl1/Mtf2/Phc3/Bmi1/Cbx2/Cbx6/Cbx8/Phf1/Asxl2/Ezh1/Jarid2/Cbx7
BP	UP	GO:0070200	establishment of protein localization to telomere	15	0.7368	1.94588	0.00164474	0.057678	1035	tags=53%, list=7%, signal=50%	Tcp1/Cct4/Cct6a/Cct2/Cct3/Cct8/Cct5/Cct7
BP	UP	GO:0071624	positive regulation of granulocyte chemotaxis	24	0.655345	1.94412	0.00152672	0.057678	1861	tags=50%, list=13%, signal=44%	Dysf/Lbp/Mcu/Tirap/Il23a/C1qbp/C5ar1/Il1b/C3ar1/Rac1/Cxcr2/Dnm1l
BP	UP	GO:0090023	positive regulation of neutrophil chemotaxis	24	0.655345	1.94412	0.00152672	0.057678	1861	tags=50%, list=13%, signal=44%	Dysf/Lbp/Mcu/Tirap/Il23a/C1qbp/C5ar1/Il1b/C3ar1/Rac1/Cxcr2/Dnm1l
BP	UP	GO:0006364	rRNA processing	196	0.456773	1.94266	0.00127714	0.057678	4058	tags=48%, list=28%, signal=35%	Fbl/Mrto4/Bysl/Rrp15/Ddx21/Rpl7a/Nhp2/Utp20/Rrp12/Npm1/Heatr1/Nop14/Ncl/Eif6/Rrp7a/Nol10/Chd7/Pa2g4/Npm3/Bop1/Ftsj3/Mdn1/Wdr12/Rrp9/Tsr1/Mak16/Gtpbp4/Rpf2/Rps6/Dcaf13/Riok3/Utp18/Snu13/Gar1/Wdr55/Tbl3/Rpl10a/Nop2/Ddx27/Utp4/Ebna1bp2/Wdr18/Wdr46/Rps17/Ngdn/Ddx54/Pwp2/Rps8/Lyar/Utp15/Rsl1d1/Wdr75/Nat10/Exosc2/Rpl27/Ddx10/Rrs1/Bud23/Wdr36/Nifk/Mrm3/Emg1/Ddx56/Rpp40/Kri1/Rpp38/Urb1/Rps14/Wdr43/Wdr74/…
CC	DW	GO:0044815	DNA packaging complex	56	-0.49644	-1.94218	0.00294118	0.0771421	2214	tags=43%, list=15%, signal=36%	H2az1/Macroh2a2/Ncapd3/H4c9/Tcf3/H3c15/H3c6/Mphosph8/H3f3a/Shprh/H4c14/Cenpa/Kat6b/Sphk2/H4c8/H1f0/Sos2/H2aw/Ncapd2/H2bu2/H2bc21/Hp1bp3/H2az2/H1f2
BP	UP	GO:0042274	ribosomal small subunit biogenesis	70	0.538937	1.93999	0.00146199	0.057678	3716	tags=54%, list=26%, signal=41%	Rps2/Bysl/Rpsa/Npm1/Heatr1/Nop14/Rrp7a/Ltv1/Nol10/Tsr1/Rps6/Dcaf13/Riok3/Snu13/Rps27l/Tbl3/Utp4/Wdr46/Rps17/Ngdn/Pwp2/Rps8/Nat10/Rps25/Rps10/Rrs1/Rpp40/Kri1/Mrps7/Rps14/Rcl1/Fcf1/Nol11/Nom1/Dhx37/Rps16/Rps7/Rps15
BP	UP	GO:0043300	regulation of leukocyte degranulation	40	0.584917	1.93928	0.0015015	0.057678	3113	tags=48%, list=22%, signal=37%	Il4ra/Bcr/Fes/Fgr/Gab2/Hmox1/Rabgef1/Fcer1g/Snx4/Adora3/Ccr2/Ptafr/Itgam/Cd177/Ms4a2/Itgb2/Lgals9/Syk/Stx4a
CC	UP	GO:0034663	endoplasmic reticulum chaperone complex	10	0.819605	1.93702	0.00163666	0.057678	1529	tags=80%, list=11%, signal=72%	Hspa5/Pdia6/P4hb/Sdf2l1/Pdia4/Dnajb11/Hsp90b1/Hyou1
BP	DW	GO:1904385	cellular response to angiotensin	17	-0.649417	-1.93621	0.00259067	0.0771421	744	tags=35%, list=5%, signal=34%	Igf1r/Ahcyl1/Prkcd/Agtrap/Cav1/Car2
MF	UP	GO:0019843	rRNA binding	68	0.5406	1.9324	0.00146843	0.057678	3404	tags=47%, list=24%, signal=36%	Lipe/Rpl12/Rplp0/Ddx21/Rpl6/Npm1/Ncl/Nol12/Rps18/Rpf2/Rpl8/Ppan/Rpl4/Rcc1l/Rps11/Rpl3/Rps9/Rpl19/Rrs1/Emg1/Rpl17/Eef2/Rps13/Rps3/Mdm2/Mrpl16/Mrps7/Rps14/Rpl23a/Fastkd2/Rpl23/Rpl11
MF	UP	GO:0015036	disulfide oxidoreductase activity	35	0.600868	1.93135	0.00151745	0.057678	2882	tags=60%, list=20%, signal=48%	Gsto1/Pdia6/Txn1/Txnrd1/P4hb/Txnl1/Pdia4/Pdia3/Glrx3/Gfer/Gsr/Txndc12/Tmx1/Sco2/Selenot/Txn2/Sh3bgrl3/Chchd4/Ifi30/Pdia5/Txndc17
BP	UP	GO:0032754	positive regulation of interleukin-5 production	10	0.815421	1.92713	0.00163666	0.057678	222	tags=30%, list=2%, signal=30%	Crlf2/Il17ra/Rara
BP	UP	GO:0002366	leukocyte activation involved in immune response	209	0.449174	1.92703	0.00126422	0.057678	3113	tags=40%, list=22%, signal=32%	Il4ra/Ercc1/Jak3/Il27ra/Icam1/Bcr/Sbno2/Stx11/Socs5/Dysf/Xbp1/Fes/Tlr4/Fgr/Stat3/Rara/Lbp/Il6ra/Swap70/Pglyrp1/Bcl6/Ywhaz/Kit/Relb/Icosl/Parp3/Mfng/Dll1/Il6/Clec4e/Snap23/Il23a/Eif2ak4/Tnfaip3/Lgals1/Rps6/Trex1/Gab2/Hmox1/Lgals3/Ptger4/Ndfip1/Clec4d/Rabgef1/Apbb1ip/Ada/Slc11a1/Nfkbid/Hspd1/Ticam1/Cd244a/Cd81/Cd46/Kars/Tyrobp/Lat2/Ung/Gpr183/Nfkbiz/Bcl3/Coro1a/Fcer1g/Milr1/Dnase1l3/Snx4/Adora3/Chg…
CC	UP	GO:0008540	proteasome regulatory particle, base subcomplex	11	0.79433	1.92371	0.00160772	0.057678	1599	tags=73%, list=11%, signal=65%	Psmc5/Psmc6/Psmc4/Psmd1/Psmc3/Psmc2/Psmd2/Psmd4
BP	UP	GO:0002183	cytoplasmic translational initiation	22	0.658841	1.92296	0.00153374	0.057678	1427	tags=32%, list=10%, signal=29%	Eif4ebp1/Rps2/Eif4a1/Eif2s2/Eif5/Eif3i/Eif3d
BP	UP	GO:0002263	cell activation involved in immune response	213	0.446659	1.92026	0.00125628	0.057678	3113	tags=40%, list=22%, signal=32%	Il4ra/Ercc1/Jak3/Il27ra/Icam1/Bcr/Sbno2/Stx11/Socs5/Dysf/Xbp1/Fes/Tlr4/Fgr/Stat3/Rara/Lbp/Il6ra/Swap70/Pglyrp1/Bcl6/Ywhaz/Kit/Relb/Icosl/Parp3/Mfng/Dll1/Il6/Clec4e/Snap23/Il23a/Eif2ak4/Tnfaip3/Lgals1/Rps6/Trex1/Gab2/Hmox1/Lgals3/Ptger4/Ndfip1/Clec4d/Rabgef1/Apbb1ip/Ada/Slc11a1/Nfkbid/Tcim/Hspd1/Ticam1/Cd244a/Cd81/Cd46/Kars/Tyrobp/Lat2/Ung/Gpr183/Nfkbiz/Bcl3/Coro1a/Fcer1g/Milr1/Dnase1l3/Snx4/Adora…
MF	UP	GO:0005035	death receptor activity	8	0.865879	1.92009	0.00170358	0.0588437	625	tags=62%, list=4%, signal=60%	Fas/Tnfrsf1a/Tnfrsf23/Tnfrsf11a/Tnfrsf1b
BP	UP	GO:0032635	interleukin-6 production	135	0.47288	1.917	0.00131752	0.057678	3141	tags=47%, list=22%, signal=37%	Trpv4/Il27ra/Socs5/Il17ra/Cd200/Xbp1/Tnfrsf1a/Tlr4/Stat3/Lbp/Il6ra/Nod2/Il18rap/Arid5a/Il6/Ncl/Tirap/Il1rl2/Tnfaip3/Tnf/Il1b/Tlr1/Selenos/Zfp64/Myd88/Rab7b/Cd36/Hyal2/Rabgef1/Prg4/Cd300ld/Lpl/Irak3/Inpp5d/Hgf/Tnfsf9/Aif1/Hspd1/Ticam1/Muc16/Tyrobp/Il1a/Fcer1g/Cyba/Tmem106a/Gba/Flt3/Ptafr/Ccr5/Mmp8/Cebpb/Nckap1l/Card9/Wnt5a/Sirpa/Pou2f2/Ereg/Lgals9/Met/Syk/Trem2/Tbc1d23/Il1f9
MF	UP	GO:0015037	peptide disulfide oxidoreductase activity	11	0.790699	1.91492	0.00160772	0.057678	1693	tags=73%, list=12%, signal=64%	Gsto1/Pdia6/Txn1/P4hb/Pdia4/Pdia3/Gsr/Txndc12
BP	UP	GO:1902042	negative regulation of extrinsic apoptotic signaling pathway via death domain receptors	24	0.64513	1.91382	0.00152672	0.057678	1724	tags=46%, list=12%, signal=40%	Icam1/Tnfrsf23/Serpine1/Cflar/Bcl2l1/Gpx1/Tnfaip3/Hmox1/Hgf/Dapk1/Tmbim1
BP	DW	GO:0090090	negative regulation of canonical Wnt signaling pathway	109	-0.429399	-1.91295	0.0037037	0.0844246	3053	tags=39%, list=21%, signal=31%	Tle6/Sox17/Lzts2/Slc9a3r1/Cdh2/Invs/Nphp3/Sostdc1/Tle1/Nog/Dab2ip/Foxo1/Tbx18/Pfdn5/Mapk14/Znrf3/App/Nkd1/Stk4/Axin2/Snai2/Wnt5b/Notum/Jade1/Amer2/Egr1/Cby1/Mllt3/Lrp4/Tle5/Sox9/Prickle1/Tle2/Cyld/Cthrc1/Ankrd6/Mcc/Fzd6/Fuz/Cav1/Ptpru/Apoe
BP	UP	GO:0006457	protein folding	140	0.467715	1.90906	0.0013089	0.057678	2750	tags=35%, list=19%, signal=29%	Fkbp1a/Fkbp5/Qsox1/Hspa5/Hsp90aa1/Calr/Tcp1/Ppia/Cct4/Cct6a/Canx/Dnajb13/Cct2/Ptges3/Cct3/P4hb/Dnajb5/Hspe1/Cct8/Hsp90ab1/Pdia4/Pdia3/Hspa9/Dnajb11/Cct5/P3h1/Hsp90b1/Cct7/H2-DMb1/Pdcd5/Trap1/Ppic/Tbca/Hspd1/Erp44/Ptges3l/Hspa8/Chchd4/Dnaja2/Selenof/Dnajc3/Pofut2/Tbcc/Dnajb6/St13/Cdc37l1/Tor2a/Ranbp2/Pfdn2
BP	UP	GO:0070202	regulation of establishment of protein localization to chromosome	11	0.787545	1.90728	0.00160772	0.057678	1035	tags=73%, list=7%, signal=68%	Tcp1/Cct4/Cct6a/Cct2/Cct3/Cct8/Cct5/Cct7
CC	UP	GO:0043209	myelin sheath	197	0.448003	1.90606	0.00127389	0.057678	2690	tags=36%, list=19%, signal=29%	Anxa2/Nme1/Car13/Hspa5/Uchl1/Fscn1/Gsto1/Prx/Gapdh/Ehd1/Hsp90aa1/Tcp1/Ppia/Pmp22/Cycs/Phb/Canx/Tubb4b/Actg1/Cct2/Nme2/Eef1a1/Wdr1/Cct3/Actb/Itgb1/Vcp/Tuba1a/Idh3a/Ywhag/Gfap/Pdcd6ip/Stip1/Nsf/Pdia3/Cdc42/Hspa9/Dlst/Sod2/Prdx1/Slc25a3/Cct5/Bcl2/Aldoa/Gdi2/Atp5b/Marveld2/Mif/Calm2/Septin8/Rala/Hspd1/Tuba1b/Rtn4/Pkm/Phgdh/Hspa8/Ncmap/Mdh2/Tspan2/Cldn11/Sod1/Ckb/Atp5pb/Pebp1/Vdac1/Immt/Cltc/Atp5a1/Gn…
CC	UP	GO:0031597	cytosolic proteasome complex	9	0.825585	1.90432	0.00326264	0.0796188	2147	tags=89%, list=15%, signal=76%	Psmd14/Psmc5/Psmc6/Psmc4/Psmd1/Psmd2/Ubqln4/Uchl5
BP	UP	GO:0008210	estrogen metabolic process	14	0.734617	1.90387	0.00163934	0.057678	1763	tags=50%, list=12%, signal=44%	Schip1/Tiparp/Sult1a1/Cyp1b1/Hsd17b7/Sgpl1/Ugt1a7c
BP	UP	GO:0032715	negative regulation of interleukin-6 production	40	0.573948	1.90291	0.003003	0.0771421	2726	tags=45%, list=19%, signal=37%	Il27ra/Socs5/Cd200/Tnfrsf1a/Tlr4/Tnfaip3/Tnf/Selenos/Rabgef1/Prg4/Irak3/Inpp5d/Hgf/Muc16/Gba/Flt3/Nckap1l/Sirpa
MF	UP	GO:0001968	fibronectin binding	28	0.621316	1.89962	0.00152905	0.057678	2915	tags=54%, list=20%, signal=43%	Igfbp3/Tnc/Igfbp6/Hsd17b12/Itga3/Itgb1/Ccn2/Itgb3/Mmp9/Mmp13/Lrrc15/Itgav/Sdc4/Ctss/Igfbp5
BP	UP	GO:0016072	rRNA metabolic process	204	0.443455	1.89922	0.00126263	0.057678	4058	tags=46%, list=28%, signal=34%	Fbl/Mrto4/Bysl/Rrp15/Ddx21/Rpl7a/Nhp2/Utp20/Rrp12/Npm1/Heatr1/Nop14/Ncl/Eif6/Rrp7a/Nol10/Chd7/Pa2g4/Npm3/Bop1/Ftsj3/Mdn1/Wdr12/Rrp9/Tsr1/Mak16/Gtpbp4/Rpf2/Rps6/Dcaf13/Riok3/Utp18/Snu13/Gar1/Wdr55/Tbl3/Rpl10a/Nop2/Ddx27/Utp4/Ebna1bp2/Wdr18/Wdr46/Rps17/Ngdn/Ddx54/Pwp2/Rps8/Lyar/Utp15/Rsl1d1/Wdr75/Nat10/Exosc2/Rpl27/Ddx10/Rrs1/Bud23/Wdr36/Nifk/Mrm3/Emg1/Ddx56/Rpp40/Kri1/Rpp38/Urb1/Rps14/Wdr43/Wdr74/…
BP	UP	GO:0006949	syncytium formation	49	0.557787	1.89546	0.00150602	0.057678	2362	tags=47%, list=16%, signal=39%	Scgb3a1/Il4ra/Ercc1/Sbno2/Flot1/Ehd1/Ptgfrn/Cflar/Plekho1/Cd9/Myh9/Sh3pxd2a/Adam9/Adam8/Gdf15/Cd53/Cd81/Tyrobp/Ehd2/Vash2/Cxcl10/Rapgef3/Cxcl9
BP	DW	GO:0046164	alcohol catabolic process	30	-0.54718	-1.89509	0.00276243	0.0771421	2637	tags=47%, list=18%, signal=38%	Cyp27a1/Inpp5a/Inpp5b/Synj2/Sord/Srd5a3/Adh5/Scarb1/Inpp4b/Cyp39a1/Inpp5k/Inpp1/Adh1/Apoe
BP	UP	GO:2000343	positive regulation of chemokine (C-X-C motif) ligand 2 production	12	0.765207	1.89477	0.0016129	0.057678	2214	tags=50%, list=15%, signal=42%	Tlr4/Tirap/Tnf/Mif/Lpl/Mcoln2
MF	UP	GO:0099186	structural constituent of postsynapse	18	0.687418	1.89177	0.00161551	0.057678	824	tags=33%, list=6%, signal=31%	Actg1/Actb/Shank3/Actn1/Mpp2/Git1
MF	UP	GO:0043023	ribosomal large subunit binding	11	0.780589	1.89043	0.00160772	0.057678	2080	tags=64%, list=14%, signal=55%	Eif1a/Mrrf/Npm1/Eif6/Dhx33/Cpeb2/Nmd3
BP	UP	GO:0001660	fever generation	10	0.79943	1.88934	0.00163666	0.057678	2891	tags=90%, list=20%, signal=72%	Ednrb/Tnfrsf11a/Il1rn/Tnf/Il1b/Ptgs2/Il1a/Ccr5/Ptger3
BP	UP	GO:0043302	positive regulation of leukocyte degranulation	24	0.635749	1.88599	0.00152672	0.057678	3113	tags=54%, list=22%, signal=43%	Il4ra/Fgr/Gab2/Fcer1g/Snx4/Adora3/Ptafr/Itgam/Cd177/Ms4a2/Itgb2/Syk/Stx4a
MF	UP	GO:0003735	structural constituent of ribosome	143	0.460537	1.88271	0.00131062	0.057678	5134	tags=55%, list=35%, signal=36%	Rps2/Rpl12/Rplp0/Mrps18b/Rpsa/Rpl6/Mrpl52/Rps18/Rpl15/Rpl41/Rps6/Rpl29/Rpl18/Rps27l/Rpl8/Rpl10a/Rpl32/Mrpl17/Rpl4/Rps26/Rps17/Rps11/Rpl3/Mrpl33/Rpl28/Rpl24/Rplp2/Rps8/Mrps10/Rps25/Rplp1/Rpl27/Rps9/Rps10/Rpl19/Rpl17/Rps13/Mrpl54/Rps3/Mrpl12/Mrpl16/Mrps7/Rps12/Mrpl19/Rps14/Rpl23a/Rpl14/Rpl23/Rps15a/Rps3a1/Rpl7l1/Rpl11/Rps16/Rps7/Mrpl32/Rpl36/Rps15/Rpl35/Dap3/Mrpl20/Rps23/Rps5/Rpl13/Mrpl37/Rpl22l1/M…
MF	UP	GO:0005092	GDP-dissociation inhibitor activity	13	0.742435	1.88185	0.00163132	0.057678	2888	tags=77%, list=20%, signal=62%	Ranbp1/Eif5/Gdi2/Arhgdia/Itgb1bp1/Gpsm1/Ccdc88a/Chml/Arhgdib/Sesn2
CC	UP	GO:0022627	cytosolic small ribosomal subunit	42	0.563682	1.88048	0.00149925	0.057678	4084	tags=62%, list=28%, signal=45%	Rps2/Rpsa/Rps18/Rack1/Rps6/Larp4/Rps27l/Rps26/Rps17/Rps11/Rps8/Rps25/Rps9/Rps10/Rps13/Rps3/Rps12/Rps14/Rps15a/Rps3a1/Rps16/Eif2a/Rps7/Rps15/Rps23/Rps5
BP	UP	GO:0032736	positive regulation of interleukin-13 production	11	0.774228	1.87503	0.00160772	0.057678	222	tags=27%, list=2%, signal=27%	Il17ra/Tlr4/Rara
BP	UP	GO:0001819	positive regulation of cytokine production	348	0.417452	1.87366	0.00116959	0.057678	3470	tags=41%, list=24%, signal=32%	Mapk11/Crlf2/Sting1/Il1r1/Trpv4/Il27ra/Il17ra/Cd200/Casp4/Flot1/Xbp1/Tnfrsf1a/Tlr4/Fgr/Hif1a/Stat3/Rara/Lbp/Sphk1/Il6ra/Gapdh/Sema7a/Serpine1/Il20rb/Cd14/Ddx21/Phb/Hilpda/Flt4/Atf4/Nod2/Icosl/Ccl2/Hk1/Arid5a/Polr3d/Il6/Ncl/Clec4e/Mmp12/Tirap/Il23a/Furin/Il1rl2/C1qbp/Tnf/Rela/Sec14l1/Ifi204/C5ar1/Irf8/Il1b/Pde4b/C3ar1/Riok3/Tlr1/Trim16/Zfp64/Runx1/Myd88/Rab7b/Adam8/Cd36/Cyp1b1/Ccl4/Ptger4/Clec5a/O…
BP	UP	GO:0002448	mast cell mediated immunity	37	0.57594	1.8735	0.00155521	0.057678	2352	tags=41%, list=16%, signal=34%	Il4ra/Fes/Fgr/Ywhaz/Kit/Snap23/Gab2/Hmox1/Rabgef1/Lat2/Fcer1g/Milr1/Snx4/Adora3/Chga
BP	UP	GO:0043303	mast cell degranulation	37	0.57594	1.8735	0.00155521	0.057678	2352	tags=41%, list=16%, signal=34%	Il4ra/Fes/Fgr/Ywhaz/Kit/Snap23/Gab2/Hmox1/Rabgef1/Lat2/Fcer1g/Milr1/Snx4/Adora3/Chga
BP	UP	GO:0002532	production of molecular mediator involved in inflammatory response	67	0.523512	1.87335	0.00145773	0.057678	4781	tags=63%, list=33%, signal=42%	Il4ra/Il17ra/Tlr4/Stat3/Lbp/Apod/Serpine1/Ywhaz/Nod2/Per1/Il6/Macir/Snap23/Il1r2/Tnf/Myd88/Ticam1/Kars/Fcer1g/Snx4/Adora3/Adcy7/Gpsm3/Alox5/Sirpa/Tarm1/Syk/Slamf8/Alox5ap/Clec7a/Mefv/Pld4/Seh1l/Lep/Zc3h12a/Pycard/Appl1/Cd96/Chid1/Cd300a/Kpna6/Grn
BP	UP	GO:0010573	vascular endothelial growth factor production	32	0.598536	1.87327	0.00152439	0.057678	3017	tags=56%, list=21%, signal=45%	Hif1a/Il6ra/Adgrg1/Flt4/Atf4/Ccl2/Il6/Tnf/C5ar1/Il1b/C3ar1/Cyp1b1/Ptgs2/Il1a/Sars/Ccr2/Ccbe1/C3
BP	UP	GO:0006909	phagocytosis	190	0.442506	1.87258	0.00128205	0.057678	4312	tags=53%, list=30%, signal=37%	Bcr/Tgm2/Dysf/Tlr4/Fgr/Rara/Lbp/Sphk1/Rab20/Calr/Coro1c/Nod2/Rapgef1/Ccl2/Myh9/Itgb1/Abca1/Tnf/Itgb3/Rack1/Ano6/Irf8/Il1b/Trex1/Myd88/Rab31/Rab7b/Fcgr2b/Rac1/Cd36/Pros1/Msr1/Slc11a1/Aif1/Lyar/Tyrobp/Pecam1/Myo7a/Vav1/Hck/Coro1a/Hspa8/Fcer1g/Cyba/Itgav/Treml4/Cnn2/Sod1/Ccr2/Sirpb1c/Megf10/Atg7/Dock2/Ncf4/Itgam/Nckap1l/Sirpa/P2ry6/Xkr5/Anxa1/Ptprc/Fcgr3/Itgb2/Met/C3/Gm5150/Ldlr/Syk/Trem2/Sirpb1b/Cd…
CC	UP	GO:0005885	Arp2/3 protein complex	10	0.791998	1.87178	0.00327332	0.079674	1261	tags=60%, list=9%, signal=55%	Arpc1b/Actr3/Arpc3/Arpc2/Actr2/Arpc5
CC	DW	GO:0034464	BBSome	8	-0.79169	-1.87035	0.00481928	0.0923703	2284	tags=88%, list=16%, signal=74%	Bbs1/Bbs5/Bbs7/Ttc8/Bbs9/Bbs4/Bbs2
BP	UP	GO:0002685	regulation of leukocyte migration	182	0.444294	1.87027	0.001287	0.057678	3091	tags=42%, list=21%, signal=33%	Bst1/Il1r1/Trpv4/Sele/Il27ra/Icam1/Bcr/Dysf/Cd200/Lbp/Apod/Calr/Serpine1/Swap70/Cd9/Nod2/Emilin1/Ccl2/Fut9/Mcu/Selp/Pgf/Ripk3/Tirap/Ecm1/Il23a/Ccr1/Rhoa/C1qbp/Itgb3/Ano6/C5ar1/Il1b/C3ar1/Crk/Pawr/Myd88/Rac1/Ccl12/Lgals3/Adam8/Lgmn/Mmp9/Ccl4/Ptger4/Cxcr2/Mif/Rabgef1/Ada/Aif1/Cd81/Kars/Dnm1l/Akirin1/Pecam1/Rtn4/Il1a/Cxcl10/Adora3/Ccr2/Gpsm3/Ptafr/Padi2/Fut4/Slit2/Nckap1l/Creb3/Wnt5a/Dock8/Csf1r/Ptg…
BP	--	GO:0043586	tongue development	16	-0.632495	-1.8698	0.0100251	0.132351	1905	tags=38%, list=13%, signal=33%	Wdpcp/Lef1/Ctnnb1/Cyp26b1/Fuz/Prdm16
BP	UP	GO:0050663	cytokine secretion	56	0.542891	1.86791	0.00151057	0.057678	4132	tags=61%, list=29%, signal=44%	Dysf/Fgr/Gapdh/Cd14/Nod2/Lrrc32/Il6/Clec4e/Tnf/Tlr1/Cd36/Trem1/Hdac9/Ptger4/Clec5a/Optn/Mif/Tnfsf15/Il1a/Tmem106a/Sorl1/Ppp1r11/Lcp2/Nlrp3/Ms4a2/Syk/Src/Scamp5/Cd34/Clec4n/Glmn/Cd300c2/Tlr2/Ccn4
BP	--	GO:0071468	cellular response to acidic pH	7	-0.822782	-1.86608	0.0071599	0.11187	596	tags=43%, list=4%, signal=41%	Rab11fip5/Impact/Slc38a3
BP	UP	GO:0045454	cell redox homeostasis	57	0.537747	1.86542	0.00147929	0.057678	4288	tags=63%, list=30%, signal=45%	Qsox1/Apex1/Pdia6/Txn1/Txnrd1/P4hb/Txnl1/Gpx1/Il6/Pdia4/Pdia3/Txndc11/Prdx1/Selenos/Glrx3/Gsr/Txndc12/Erp44/Tmx1/Sco2/Selenot/Txn2/Sh3bgrl3/Nfe2l2/Pdia5/Dld/Dnajc10/Nhlrc2/Txndc9/Txndc5/Prdx6/Egln2/Ddit3/Gclc/Slc2a10/Qsox2
BP	UP	GO:0032755	positive regulation of interleukin-6 production	80	0.505696	1.86474	0.00143062	0.057678	3141	tags=51%, list=22%, signal=40%	Trpv4/Il17ra/Xbp1/Tlr4/Stat3/Lbp/Il6ra/Nod2/Arid5a/Il6/Ncl/Tirap/Il1rl2/Tnf/Il1b/Tlr1/Zfp64/Myd88/Rab7b/Cd36/Hyal2/Lpl/Tnfsf9/Aif1/Hspd1/Ticam1/Tyrobp/Il1a/Fcer1g/Cyba/Ptafr/Ccr5/Mmp8/Card9/Wnt5a/Pou2f2/Ereg/Lgals9/Syk/Tbc1d23/Il1f9
BP	UP	GO:0043403	skeletal muscle tissue regeneration	29	0.606834	1.86439	0.00154799	0.057678	2929	tags=52%, list=20%, signal=41%	Dysf/Ifrd1/Gja1/Ptgfrn/Cflar/Cd9/Gpx1/Igf1/Cd81/Akirin1/Pkm/Naca/Selenon/Plau/Anxa1
BP	--	GO:0015670	carbon dioxide transport	7	-0.82107	-1.8622	0.0071599	0.11187	194	tags=57%, list=1%, signal=56%	Car12/Car14/Car4/Car2
BP	UP	GO:0072676	lymphocyte migration	79	0.505511	1.86093	0.00143472	0.057678	2119	tags=35%, list=15%, signal=30%	Ch25h/Il27ra/Icam1/Cd200/S1pr1/Hsd3b7/Apod/Ccl11/Ccl2/Ccl7/Ripk3/Ecm1/Rhoa/Itgb3/Ccl9/F11r/Crk/Ccl12/Adam8/Ccl4/Cxcl16/Slc12a2/Ccl3/Aif1/Ccl6/Cklf/Gpr183/Cxcl10
BP	DW	GO:0006342	chromatin silencing	51	-0.487371	-1.85695	0.00293255	0.0771421	1857	tags=47%, list=13%, signal=41%	Pcgf2/H1f4/Wdhd1/H2ac8/H2az1/Dpy30/Macroh2a2/Ctbp1/H2ac24/Pcgf1/Cdc45/Ppm1d/Arid1a/Atad2b/Bmi1/H1f0/Cbx8/H2aw/H2ac19/Rif1/Hells/Ezh1/H2az2/H1f2
BP	UP	GO:1904996	positive regulation of leukocyte adhesion to vascular endothelial cell	19	0.66625	1.85689	0.00160772	0.057678	3009	tags=68%, list=21%, signal=54%	Sele/Icam1/Il6/Selp/Rhoa/Tnf/Rela/Pawr/Ccr2/Ptafr/Fut4/Alox5/Itgb2
BP	UP	GO:0006956	complement activation	28	0.607275	1.85668	0.0030581	0.0771421	3519	tags=64%, list=24%, signal=49%	Cfb/Phb/Cd55/C4b/C1qbp/Il1b/Cr1l/Cd59a/A2m/C1qb/C1qc/Crp/C1qa/C4bp/Colec11/C3/Masp1/C1ra
BP	UP	GO:0014812	muscle cell migration	95	0.483881	1.85614	0.00135685	0.057678	3013	tags=43%, list=21%, signal=34%	Myc/Ace/Igfbp3/Apex1/Sema6d/Serpine1/Plekho1/Arpc2/Adamts1/Trib1/Itgb3/Bcl2/Myo5a/Plat/Igf1/Crk/Pdgfa/Arpc5/Itgb1bp1/Cyp1b1/Ptger4/Mif/Aif1/Akirin1/P2ry2/Parva/Naca/Sorl1/Rapgef3/Pgr/Nfe2l2/Megf10/Six4/Slit2/Mdm2/Camk2d/P2ry6/Plau/Igfbp5/Anxa1/Met
BP	DW	GO:0051568	histone H3-K4 methylation	47	-0.492659	-1.85578	0.00289017	0.0771421	3662	tags=49%, list=25%, signal=37%	Kmt2b/Setd1a/H1f4/Dnmt3b/Tet3/Dpy30/Rtf1/Paxip1/Wdr5b/Auts2/Tet2/Snw1/Pagr1a/Smad4/Wdr82/Rbbp5/Kmt2c/Kmt2a/Ehmt2/Ctnnb1/Setd1b/Arid4a/H1f2
BP	UP	GO:0097527	necroptotic signaling pathway	8	0.834945	1.8515	0.00170358	0.0588437	1059	tags=62%, list=7%, signal=58%	Fas/Tnfrsf23/Ripk3/Tnf/Mlkl
BP	UP	GO:0000768	syncytium formation by plasma membrane fusion	47	0.551459	1.8513	0.00152439	0.057678	2362	tags=47%, list=16%, signal=39%	Scgb3a1/Il4ra/Sbno2/Flot1/Ehd1/Ptgfrn/Cflar/Plekho1/Cd9/Myh9/Sh3pxd2a/Adam9/Adam8/Gdf15/Cd53/Cd81/Tyrobp/Ehd2/Vash2/Cxcl10/Rapgef3/Cxcl9
BP	UP	GO:0140253	cell-cell fusion	47	0.551459	1.8513	0.00152439	0.057678	2362	tags=47%, list=16%, signal=39%	Scgb3a1/Il4ra/Sbno2/Flot1/Ehd1/Ptgfrn/Cflar/Plekho1/Cd9/Myh9/Sh3pxd2a/Adam9/Adam8/Gdf15/Cd53/Cd81/Tyrobp/Ehd2/Vash2/Cxcl10/Rapgef3/Cxcl9
BP	UP	GO:0050919	negative chemotaxis	40	0.558354	1.85121	0.003003	0.0771421	3127	tags=50%, list=22%, signal=39%	Sema3f/Sema6d/Sema7a/Nrg3/Sema6b/Ntn1/Sema3a/Rhoa/Itgb3/Robo2/Pdgfa/Sema4c/Sema3g/Itgav/Slit2/Wnt5a/Sema4d/Lrtm2/Lrtm1/Robo3
BP	UP	GO:0072674	multinuclear osteoclast differentiation	7	0.868654	1.84868	0.00171527	0.0588437	1737	tags=71%, list=12%, signal=63%	Sbno2/Tnfrsf11a/Sh3pxd2a/Adam8/Cd81
BP	UP	GO:0035036	sperm-egg recognition	27	0.609489	1.84849	0.0030303	0.0771421	3580	tags=67%, list=25%, signal=50%	Tcp1/Cct4/Cct6a/Cd9/Cct2/Cct3/Arsa/Cct8/Cct5/Aldoa/Cct7/Acr/Adam1b/Izumo1/B4galt1/Spa17/Ly6k/Adam3
BP	UP	GO:0050715	positive regulation of cytokine secretion	29	0.601573	1.84822	0.00154799	0.057678	4064	tags=69%, list=28%, signal=50%	Fgr/Gapdh/Cd14/Clec4e/Tnf/Cd36/Ptger4/Clec5a/Mif/Tnfsf15/Il1a/Sorl1/Syk/Src/Scamp5/Cd34/Clec4n/Glmn/Cd300c2/Tlr2
BP	UP	GO:0071404	cellular response to low-density lipoprotein particle stimulus	15	0.69979	1.84813	0.00493421	0.0931427	3063	tags=73%, list=21%, signal=58%	Socs5/Cdh13/Cd9/Itgb1/Cd36/Lpl/Cd81/Fcer1g/Itgb2/Ldlr/Syk
CC	DW	GO:0005778	peroxisomal membrane	41	-0.509163	-1.84636	0.00299401	0.0771421	3193	tags=44%, list=22%, signal=34%	Pex19/Pex26/Slc25a17/Abcd4/Pex11b/Pex1/Pex10/Decr2/Acsl1/Mavs/Pex2/Pex6/Mgst1/Far2/Cat/Pxmp4/Slc22a21/Cav1
CC	DW	GO:0031903	microbody membrane	41	-0.509163	-1.84636	0.00299401	0.0771421	3193	tags=44%, list=22%, signal=34%	Pex19/Pex26/Slc25a17/Abcd4/Pex11b/Pex1/Pex10/Decr2/Acsl1/Mavs/Pex2/Pex6/Mgst1/Far2/Cat/Pxmp4/Slc22a21/Cav1
BP	UP	GO:2000659	regulation of interleukin-1-mediated signaling pathway	7	0.867521	1.84627	0.00171527	0.0588437	884	tags=71%, list=6%, signal=67%	Il1r1/Zbp1/Il1rn/Il6/Il1r2
BP	UP	GO:0010499	proteasomal ubiquitin-independent protein catabolic process	21	0.643467	1.84594	0.00155763	0.057678	2984	tags=76%, list=21%, signal=61%	Psma3/Psma5/Psmb4/Psma6/Psma4/Psma1/Psmb7/Psma7/Psmb2/Psmb6/Psma2/Psmb5/Nfe2l2/Psmb3/Psma8/Psmb1
BP	--	GO:0006020	inositol metabolic process	9	-0.762309	-1.84444	0.00771208	0.114781	125	tags=33%, list=1%, signal=33%	Ppip5k1/Isyna1/Ip6k1
BP	--	GO:0046174	polyol catabolic process	18	-0.61192	-1.84222	0.0078329	0.114985	3413	tags=50%, list=24%, signal=38%	Tkfc/Inpp5e/Inpp5a/Inpp5b/Synj2/Sord/Inpp4b/Inpp5k/Inpp1
BP	UP	GO:0060252	positive regulation of glial cell proliferation	18	0.668593	1.83997	0.00323102	0.0794357	1395	tags=50%, list=10%, signal=45%	Myc/Vim/Il6/Gfap/Etv5/Tnf/Il1b/Igf1/Tspo
CC	UP	GO:0032040	small-subunit processome	36	0.566422	1.83697	0.0015361	0.057678	2511	tags=50%, list=17%, signal=41%	Fbl/Utp20/Nop58/Heatr1/Nop14/Nol10/Nop56/Rrp9/Dcaf13/Utp18/Snu13/Tbl3/Utp4/Wdr46/Ngdn/Pwp2/Wdr36/Emg1
BP	--	GO:0046112	nucleobase biosynthetic process	12	0.740874	1.83452	0.00645161	0.10612	2810	tags=75%, list=19%, signal=60%	Ctps/Cmpk1/Aprt/Cad/Ada/Umps/Shmt2/Shmt1/Gart
BP	--	GO:0072683	T cell extravasation	12	0.740115	1.83264	0.00645161	0.10612	1168	tags=50%, list=8%, signal=46%	Il27ra/Icam1/Ccl2/Ripk3/F11r/Crk
BP	UP	GO:0010812	negative regulation of cell-substrate adhesion	49	0.539212	1.83233	0.00150602	0.057678	2329	tags=39%, list=16%, signal=33%	Fam107a/Angpt2/Apod/Serpine1/Acer2/Bcl6/Adam15/Coro1c/Fzd4/Acvrl1/Mmp12/Rhoa/Gcnt2/Lgals1/Itgb1bp1/Nf1/Notch1/Bcar1/Dmtn
BP	UP	GO:0002861	regulation of inflammatory response to antigenic stimulus	21	0.637624	1.82918	0.00155763	0.057678	3318	tags=62%, list=23%, signal=48%	Il20rb/Nod2/Gpx1/Psmb4/Tnf/Psma1/Selenos/Fcgr2b/Cd81/Fcer1g/Fcgr3/C3/Fcgr1
MF	--	GO:0015645	fatty acid ligase activity	14	-0.648422	-1.82851	0.0102041	0.13419	1835	tags=50%, list=13%, signal=44%	Acsf3/Acsf2/Slc27a1/Slc27a3/Acsl1/Slc27a6/Acsl3
BP	UP	GO:0030490	maturation of SSU-rRNA	47	0.543722	1.82532	0.00304878	0.0771421	3618	tags=51%, list=25%, signal=38%	Bysl/Heatr1/Nop14/Nol10/Tsr1/Dcaf13/Riok3/Snu13/Tbl3/Utp4/Wdr46/Ngdn/Pwp2/Rps8/Nat10/Rrs1/Rpp40/Kri1/Rps14/Rcl1/Fcf1/Nol11/Dhx37/Rps16
BP	UP	GO:0061299	retina vasculature morphogenesis in camera-type eye	10	0.77227	1.82515	0.00490998	0.093132	1315	tags=60%, list=9%, signal=55%	Col4a1/Clic4/Slc4a7/Fzd4/Rhoj/Cyp1b1
BP	--	GO:0015669	gas transport	11	-0.701324	-1.82373	0.00789474	0.115356	194	tags=45%, list=1%, signal=45%	Car12/Hbb-y/Car14/Car4/Car2
BP	UP	GO:0002279	mast cell activation involved in immune response	38	0.557961	1.82278	0.00308166	0.0771421	2352	tags=39%, list=16%, signal=33%	Il4ra/Fes/Fgr/Ywhaz/Kit/Snap23/Gab2/Hmox1/Rabgef1/Lat2/Fcer1g/Milr1/Snx4/Adora3/Chga
BP	UP	GO:0090022	regulation of neutrophil chemotaxis	30	0.593755	1.82224	0.0015625	0.057678	1398	tags=43%, list=10%, signal=39%	Bst1/Dysf/Lbp/Nod2/Mcu/Tirap/Il23a/C1qbp/C5ar1/Il1b/C3ar1/Rac1/Cxcr2
CC	UP	GO:0009897	external side of plasma membrane	293	0.41271	1.82214	0.00121359	0.057678	3382	tags=39%, list=23%, signal=31%	Abcb1b/Mcam/Crlf2/Ace/Fas/Il1r1/Il27ra/Icam1/Ly6a/Tnfrsf9/Osmr/Flot1/Tlr4/S1pr1/Itga3/Tnfrsf23/Itga5/Il6ra/Sema7a/Cdh13/Calr/Il3ra/Vwf/Cd14/Cd9/Kit/Vcam1/Ghr/Cd55/Sdc1/P4hb/Icosl/Tnfrsf11a/Ece1/Itgb1/Arsa/Ly6c1/Il6/Selp/Abca1/Ccr1/Adam9/Robo4/Tnf/Itgb3/Skint5/Insr/Cr1l/Abcg1/Nlgn1/Fcgr2b/Lgals3/H2-D1/Adgre1/Cd36/Cxcr2/Cd69/Hyal2/Msr1/Cd59a/Ada/Lilrb4a/Adam29/Csf3r/Klrk1/Gsr/Cd244a/Muc16/Pecam1/Fc…
BP	UP	GO:0032653	regulation of interleukin-10 production	39	0.551939	1.822	0.00301659	0.0771421	3064	tags=54%, list=21%, signal=43%	Jak3/Tnfrsf9/Tlr4/Stat3/Il20rb/Nod2/Dll1/Il6/Il23a/Fcgr2b/Ptger4/Hgf/Hspd1/Cd46/Tyrobp/Bcl3/Fcer1g/Mmp8/Lgals9/Syk/Trem2
MF	UP	GO:0044548	S100 protein binding	14	0.702901	1.82167	0.00491803	0.093132	793	tags=29%, list=5%, signal=27%	S100a6/S100a11/Anxa2/Ahnak
BP	UP	GO:0007339	binding of sperm to zona pellucida	23	0.618107	1.8215	0.00153374	0.057678	3580	tags=70%, list=25%, signal=52%	Tcp1/Cct4/Cct6a/Cct2/Cct3/Arsa/Cct8/Cct5/Aldoa/Cct7/Acr/Adam1b/B4galt1/Spa17/Ly6k/Adam3
BP	DW	GO:0042417	dopamine metabolic process	26	-0.552387	-1.82053	0.00291545	0.0771421	877	tags=19%, list=6%, signal=18%	Cyp2d22/Spr/Ddc/Pnkd/Tgfb2
BP	DW	GO:0030178	negative regulation of Wnt signaling pathway	135	-0.395664	-1.81998	0.00411523	0.088121	2167	tags=28%, list=15%, signal=24%	Nog/Dab2ip/Foxo1/Tbx18/Pfdn5/Mapk14/Znrf3/App/Nkd1/Stk4/Axin2/Snai2/Wnt5b/Notum/Hic1/Jade1/2210016L21Rik/Nxn/Amer2/Egr1/Cby1/Mllt3/Lrp4/Tle5/Sox9/Prickle1/Tle2/Cyld/Apcdd1/Lrp6/Cthrc1/Ankrd6/Mcc/Fzd6/Fuz/Cav1/Ptpru/Apoe
MF	UP	GO:0005527	macrolide binding	7	0.85517	1.81998	0.00171527	0.0588437	105	tags=57%, list=1%, signal=57%	Lcn2/Fkbp1a/Fkbp5/Fkbp10
BP	UP	GO:0022618	ribonucleoprotein complex assembly	159	0.438168	1.81985	0.00130208	0.057678	4498	tags=48%, list=31%, signal=33%	Rps2/Rpl12/Mrto4/Rplp0/Hsp90aa1/Lsm4/Snrpd1/Rpsa/Rpl6/Ptges3/Eif2s2/Ago2/Eif6/Rrp7a/Hsp90ab1/Eif5/Bop1/Mdn1/Rpf2/Snu13/Prmt7/Rps27l/Ppan/Srsf6/Nop2/Eif3d/Mbnl1/Rpl3/Rpl24/Pwp2/Snrpd3/Lsm2/Nle1/Snrpf/Rps25/Khdc4/Isy1/Rps10/Rrs1/Ago3/Strap/Prmt5/Celf1/Srpk1/Snrpd2/Usp4/Snrpb/Prpf19/Srsf10/Taf9/Mrps7/Rps14/Rpl23a/Fastkd2/Prpf31/Ddx39b/Nol3/Rpl11/Dhx9/Brix1/Nudt21/Tdrd6/Rps15/Ruvbl2/Ncbp1/Mrpl20/Rps5…
BP	UP	GO:0032757	positive regulation of interleukin-8 production	40	0.548487	1.8185	0.003003	0.0771421	1936	tags=42%, list=13%, signal=37%	Tlr4/Stat3/Lbp/Serpine1/Cd14/Nod2/Il6/Tirap/Tnf/Rela/Il1b/Tlr1/Myd88/Ptger4/Hyal2/Cd244a/Prkd2
BP	DW	GO:0097549	chromatin organization involved in negative regulation of transcription	86	-0.423011	-1.81847	0.00341297	0.0815793	3595	tags=52%, list=25%, signal=40%	Cenpv/Sin3a/Sirt6/Smarca5/Trim28/Mier1/Dicer1/Kdm1a/Resf1/Pcgf2/H1f4/Baz2a/Wdhd1/Dnmt3b/H2ac8/H2az1/Dpy30/Macroh2a2/Znfx1/Ctbp1/H2ac24/Phf2/Mphosph8/Setdb1/Pcgf1/H3f3a/Cdc45/Ppm1d/Arid1a/Atad2b/Dnmt3a/Bmi1/H1f0/Ubtf/Cbx8/H2aw/Tet1/Atf7ip/Nrde2/H2ac19/Rif1/Hells/Ezh1/H2az2/H1f2
BP	UP	GO:0071826	ribonucleoprotein complex subunit organization	166	0.435982	1.81641	0.0013089	0.057678	4498	tags=47%, list=31%, signal=33%	Rps2/Rpl12/Mrto4/Rplp0/Hsp90aa1/Lsm4/Snrpd1/Rpsa/Rpl6/Ptges3/Eif2s2/Ago2/Vcp/Eif6/Rrp7a/Hsp90ab1/Eif5/Bop1/Mdn1/Rpf2/Snu13/Prmt7/Rps27l/Ppan/Srsf6/Nop2/Eif3d/Mbnl1/Kif5b/Rpl3/Rpl24/Pwp2/Snrpd3/Lsm2/Nle1/Snrpf/Rps25/Khdc4/Isy1/Rps10/Rrs1/Ago3/Strap/Prmt5/Celf1/Srpk1/Snrpd2/Usp4/Snrpb/Prpf19/Srsf10/Taf9/Mrps7/Rps14/Rpl23a/Fastkd2/Prpf31/Ddx39b/Nol3/Rpl11/Dhx9/Brix1/Nudt21/Tdrd6/Rps15/Ruvbl2/Ncbp1/M…
BP	UP	GO:0031334	positive regulation of protein-containing complex assembly	210	0.422405	1.81499	0.00125471	0.057678	3171	tags=35%, list=22%, signal=28%	Fas/Icam1/Arpc1b/Csf3/Rhoc/Fes/Tlr4/Actr3/Map1b/Fscn1/Arpc3/Cdc42ep4/Myo1c/Hsp90aa1/Bax/Psmc5/Ccl11/Arpc2/Vasp/Cttn/Eif4g1/Psmc6/Vcp/Cdc42ep2/Psmc4/Abca1/Cdc42ep3/Mapre1/Psmc3/Tirap/Actr2/Pfn1/Trhr/Rhoa/Ppp2r5b/Tnf/Rack1/Gmfg/Arf1/Psmc2/Asap1/Bid/Fnip2/Arpc5/Rac1/Lgals3/Cd36/Piezo1/Dhx33/Gda/Fmn1/Fmn2/Clip1/Cck/Coro1a/Cyfip1/Rasip1/Bin1/Spidr/Cdt1/Arpc4/Nav3/Wasf2/Nckap1l/Rps3/Nckap1/Trim27/Cdh5/…
MF	UP	GO:0008139	nuclear localization sequence binding	20	0.645188	1.81431	0.00159744	0.057678	2712	tags=50%, list=19%, signal=41%	Ipo4/Kpna2/Nfkbia/Ipo5/Nup98/Kpnb1/Kpna3/Nupl1/Pom121l2/Kpna1
BP	UP	GO:0032733	positive regulation of interleukin-10 production	26	0.601431	1.81414	0.0030349	0.0771421	3382	tags=62%, list=23%, signal=47%	Tlr4/Stat3/Il20rb/Nod2/Il6/Il23a/Ptger4/Hgf/Hspd1/Cd46/Bcl3/Fcer1g/Lgals9/Syk/Trem2/Cd34
BP	UP	GO:0070972	protein localization to endoplasmic reticulum	61	0.513449	1.81364	0.00144718	0.057678	2734	tags=39%, list=19%, signal=32%	Gja1/Hspa5/Tram2/Vapa/Ssr3/Kdelr3/Chmp4b/Srprb/Spcs3/Ppp1r15a/Spcs2/Ubac2/Sec61b/Tram1/Rtn4/Sec61g/Kdelr2/Rer1/Srp72/Srp54a/Sec16a/Srp54c/Srpr/Sec61a1
BP	--	GO:0046459	short-chain fatty acid metabolic process	8	-0.767668	-1.8136	0.00722892	0.112576	2396	tags=75%, list=17%, signal=63%	Pck2/Oxsm/Thnsl2/Acads/Phyh/Acss2
BP	UP	GO:1902041	regulation of extrinsic apoptotic signaling pathway via death domain receptors	41	0.544102	1.81346	0.00299401	0.0771421	1724	tags=37%, list=12%, signal=32%	Icam1/Mal/Tnfrsf23/Serpine1/Cflar/Bcl2l1/Gpx1/Timp3/Tnfaip3/Hmox1/Lgals3/Skil/Hgf/Dapk1/Tmbim1
CC	UP	GO:0070062	extracellular exosome	64	0.508398	1.81247	0.00144092	0.057678	2274	tags=42%, list=16%, signal=36%	Anxa2/Ace/Icam1/Clic1/Sdcbp/Qsox1/Serpine1/Rab11a/Adam15/Acy1/Cd9/Actg1/Ago2/Fn1/Pdcd6ip/Ahnak/Aldoa/Gars/Nsun2/Ybx1/Hspd1/Cd81/Gprc5a/Cd86/Plaa/Hspa8/Snx18
BP	UP	GO:0010591	regulation of lamellipodium assembly	29	0.589658	1.81162	0.00309598	0.0771421	2770	tags=52%, list=19%, signal=42%	Actr3/Epha2/Fscn1/Hsp90aa1/Arpc2/Capzb/Actr2/Cfl1/Rac1/Akirin1/Twf1/Dmtn/Wasf2/Slit2/Nckap1
MF	UP	GO:0000049	tRNA binding	61	0.512049	1.8087	0.00144718	0.057678	2490	tags=36%, list=17%, signal=30%	Mettl1/Rpl6/Eef1a1/Cars/Trmt1/Yars/Trnau1ap/Iars/Eif2ak4/Aars/Trmt10a/Ctu2/Mars1/Pus1/Nsun2/Ears2/Rars/Kars/Nat10/Sars/Rps10/Farsa
BP	--	GO:0070734	histone H3-K27 methylation	18	-0.600384	-1.80749	0.0078329	0.114985	1437	tags=33%, list=10%, signal=30%	Mtf2/Ehmt2/Phf1/Asxl2/Ezh1/H1f2
CC	UP	GO:0044391	ribosomal subunit	174	0.429416	1.80614	0.00128535	0.057678	4091	tags=41%, list=28%, signal=30%	Rps2/Rpl12/Rplp0/Mrps18b/Rpsa/Rpl7a/Rpl6/Npm1/Mrpl52/Rps18/Rpl15/Mrps28/Rack1/Rps6/Larp4/Rpl29/Rpl18/Rps27l/Rpl8/Rpl10a/Rpl32/Mrpl17/Rpl4/Rps26/Rps17/Rps11/Rpl3/Mrpl33/Rpl28/Rpl24/Rplp2/Rps8/Mrps10/Rps25/Rplp1/Rpl27/Rps9/Rps10/Rpl19/Rpl17/Rps13/Mrpl54/Rps3/Mief1/Mrpl38/Mrpl12/Mrpl16/Mrps7/Rps12/Mrpl19/Rps14/Rpl23a/Rpl14/Rpl23/Rps15a/Rps3a1/Rpl7l1/Rpl11/Rps16/Eif2a/Rps7/Mrps27/Mrpl32/Rpl36/Rps15/R…
BP	UP	GO:0072567	chemokine (C-X-C motif) ligand 2 production	16	0.67583	1.80558	0.00331675	0.0803181	2214	tags=44%, list=15%, signal=37%	Tlr4/Tirap/Tnf/Myd88/Mif/Lpl/Mcoln2
BP	UP	GO:2000341	regulation of chemokine (C-X-C motif) ligand 2 production	16	0.67583	1.80558	0.00331675	0.0803181	2214	tags=44%, list=15%, signal=37%	Tlr4/Tirap/Tnf/Myd88/Mif/Lpl/Mcoln2
BP	--	GO:0051580	regulation of neurotransmitter uptake	14	0.69659	1.80532	0.00655738	0.10612	1655	tags=43%, list=11%, signal=38%	Flot1/Per2/Itgb1/Gfap/Itgb3/Slc18a1
BP	UP	GO:0000462	maturation of SSU-rRNA from tricistronic rRNA transcript (SSU-rRNA, 5.8S rRNA, LSU-rRNA)	34	0.565084	1.8051	0.00303951	0.0771421	3618	tags=56%, list=25%, signal=42%	Bysl/Heatr1/Nol10/Tsr1/Dcaf13/Tbl3/Utp4/Wdr46/Ngdn/Pwp2/Rps8/Rrs1/Rpp40/Kri1/Rps14/Rcl1/Fcf1/Dhx37/Rps16
BP	UP	GO:0034605	cellular response to heat	46	0.53634	1.80328	0.00304878	0.0771421	3438	tags=46%, list=24%, signal=35%	Trpv4/Hsp90aa1/Eif2s1/Pmp22/Vcp/Hsp90ab1/Ywhae/Slc52a3/Hmox1/Pdcd6/Tcim/Tfec/Nf1/Il1a/Clpb/Atxn3/St8sia1/Pdcl3/Cd34/Dhx9/Myof
CC	UP	GO:0005839	proteasome core complex	18	0.655132	1.80292	0.00484653	0.092705	2984	tags=83%, list=21%, signal=66%	Psma3/Psma5/Psmb4/Psma6/Psma4/Psma1/Psmb7/Psma7/Psmb2/Psmb6/Psma2/Psmb5/Psmb3/Psma8/Psmb1
BP	--	GO:0072677	eosinophil migration	15	0.682467	1.80238	0.00657895	0.10612	1388	tags=53%, list=10%, signal=48%	Ccl11/Ccl2/Ccl7/Ccl12/Lgals3/Adam8/Ccl4/Ptger4
MF	--	GO:0017162	aryl hydrocarbon receptor binding	10	-0.704636	-1.8021	0.0127877	0.150488	2446	tags=50%, list=17%, signal=42%	Taf4/Ahr/Ncoa2/Ncoa1/Arntl
CC	UP	GO:0070971	endoplasmic reticulum exit site	29	0.58654	1.80204	0.00309598	0.0771421	3929	tags=59%, list=27%, signal=43%	Tmed5/Sec24d/Preb/Pdcd6ip/H2-D1/Sec23b/Apob/Pdcd6/Plpp3/Sar1a/Sec16a/Sec24b/Sec24c/H2-K1/Sec31a/H2-Q4/H2-Q7
MF	UP	GO:0004298	threonine-type endopeptidase activity	19	0.646169	1.80092	0.00321543	0.0792841	2984	tags=79%, list=21%, signal=63%	Psma3/Psma5/Psmb4/Psma6/Psma4/Psma1/Psmb7/Psma7/Psmb2/Psmb6/Psma2/Psmb5/Psmb3/Psma8/Psmb1
MF	--	GO:0016405	CoA-ligase activity	18	-0.598028	-1.8004	0.0078329	0.114985	1835	tags=44%, list=13%, signal=39%	Acsf3/Acsf2/Slc27a1/Slc27a3/Acsl1/Slc27a6/Acss2/Acsl3
BP	UP	GO:0002443	leukocyte mediated immunity	276	0.410268	1.79971	0.00123001	0.057678	3134	tags=38%, list=22%, signal=30%	Crlf2/Il4ra/Ace/Fas/Ercc1/Jak3/Il1r1/Il27ra/Icam1/Bcr/Stx11/Fes/Tlr4/Fgr/Swap70/Bcl6/Il20rb/Ddx21/Ywhaz/Nod2/Kit/Wdr1/Cd55/Icosl/Parp3/Il18rap/Tnfrsf1b/Ccl2/Arid5a/Il6/Nectin2/Snap23/Ripk3/C4b/Il23a/Prdx1/C1qbp/Tnf/Rftn1/Il1b/Cr1l/Trex1/Crk/Gab2/Hmox1/Myd88/Fcgr2b/H2-D1/Trem1/Ndfip1/Rabgef1/Slc11a1/Inpp5d/Pirb/Gfer/Klrk1/Hspd1/Ticam1/Cd81/Cd46/Cyrib/Tyrobp/Lat2/Ung/Vav1/Bcl3/C1qb/Coro1a/Hspa8/Fce…
MF	--	GO:0003707	steroid hormone receptor activity	42	-0.492477	-1.79864	0.00597015	0.103675	2677	tags=48%, list=18%, signal=39%	Thrb/Nr4a1/Olfr78/Ppara/Rxrb/Abhd2/Rora/Esrra/Rarb/Nr2c1/Rxra/Nr2c2/Lef1/Paqr7/Gper1/Nr4a3/Nr3c2/Nr3c1/Rarg/Thra
BP	UP	GO:0060261	positive regulation of transcription initiation from RNA polymerase II promoter	29	0.585244	1.79806	0.00309598	0.0771421	1133	tags=28%, list=8%, signal=25%	Myc/Ercc1/Psmc5/Psmc6/Psmc4/Psmc3/Irf8/Psmc2
BP	UP	GO:0009156	ribonucleoside monophosphate biosynthetic process	19	0.645006	1.79768	0.00321543	0.0792841	3609	tags=79%, list=25%, signal=59%	Ampd3/Impdh2/Aprt/Atic/Ada/Uck2/Adssl1/Umps/Gmps/Pfas/Ampd2/Gart/Paics/Ppat/Adsl
BP	UP	GO:0048247	lymphocyte chemotaxis	41	0.538605	1.79514	0.00299401	0.0771421	2718	tags=46%, list=19%, signal=38%	Ch25h/Hsd3b7/Ccl11/Ccl2/Ccl7/Ccl9/Ccl12/Adam8/Ccl4/Cxcl16/Slc12a2/Ccl3/Ccl6/Cklf/Gpr183/Cxcl10/Ccr2/Padi2/Wnt5a
BP	UP	GO:0050707	regulation of cytokine secretion	45	0.533517	1.79331	0.00302115	0.0771421	4132	tags=58%, list=29%, signal=41%	Fgr/Gapdh/Cd14/Lrrc32/Il6/Clec4e/Tnf/Tlr1/Cd36/Hdac9/Ptger4/Clec5a/Mif/Tnfsf15/Il1a/Sorl1/Ppp1r11/Syk/Src/Scamp5/Cd34/Clec4n/Glmn/Cd300c2/Tlr2/Ccn4
BP	UP	GO:0061450	trophoblast cell migration	13	0.707226	1.7926	0.00489396	0.0930484	2301	tags=54%, list=16%, signal=45%	Gja1/Calr/Ago2/Mmp12/C1qbp/Acvr1c/Arhgdib
BP	UP	GO:0009408	response to heat	78	0.488247	1.79234	0.00143678	0.057678	3438	tags=44%, list=24%, signal=33%	Il1r1/Trpv4/Hsp90aa1/Eif2s1/Pmp22/Ccl2/Trp53inp1/Vcp/Hsp90ab1/Ywhae/Pde4b/Igf1/Slc52a3/Hmox1/Tgfb1i1/Pdcd6/Tcim/Tfec/Nf1/Eif2b4/Osm/Il1a/Clpb/Dnaja2/Sod1/Eif2b2/Atxn3/St8sia1/Pdcl3/Casq1/Hspa4/Cd34/Dhx9/Myof
BP	--	GO:0048532	anatomical structure arrangement	14	0.690448	1.7894	0.00655738	0.10612	1345	tags=43%, list=9%, signal=39%	Sema3f/Hspa5/Dll1/Sema3a/Rac1/Kif14
CC	UP	GO:0019773	proteasome core complex, alpha-subunit complex	8	0.806911	1.78933	0.00511073	0.0942225	2802	tags=100%, list=19%, signal=81%	Psma3/Psma5/Psma6/Psma4/Psma1/Psma7/Psma2/Psma8
BP	UP	GO:0071219	cellular response to molecule of bacterial origin	155	0.432734	1.78891	0.00130208	0.057678	2726	tags=42%, list=19%, signal=35%	Litaf/Bcr/Sbno2/Xbp1/Tlr4/Rara/Lbp/Vim/Serpine1/Cd14/Nod2/Tnfrsf1b/Ccl2/Trib1/Arid5a/Gch1/Nfkbia/Nos3/Il6/Ncl/Abca1/Plscr3/Tirap/Acod1/Adam9/Rhoa/Tnfaip3/Irak2/Tnf/Rela/Irf8/Il1b/Pde4b/Tlr1/Selenos/Myd88/Fcgr2b/Ccl12/Cd36/Cd68/Cxcl16/Mif/Nfkbib/Tnip2/Lilrb4a/Klrk1/Ticam1/Cyrib/Sash1/Cxcl3/Fcgr4/Cd86/Plaa/Il1a/Ly86/Cxcl10/Tnip3/Cxcl2/Bcl10/Cxcl9/Cd180/Cebpb/Nr1d1/Nfkbil1/Wnt5a/Sirpa
BP	UP	GO:0030810	positive regulation of nucleotide biosynthetic process	17	0.661698	1.78871	0.00324675	0.0794357	698	tags=29%, list=5%, signal=28%	Myc/Stat3/Bcl2l1/Vcp/Nos3
BP	UP	GO:1900373	positive regulation of purine nucleotide biosynthetic process	17	0.661698	1.78871	0.00324675	0.0794357	698	tags=29%, list=5%, signal=28%	Myc/Stat3/Bcl2l1/Vcp/Nos3
BP	--	GO:0098532	histone H3-K27 trimethylation	9	-0.739125	-1.78835	0.0128535	0.150488	446	tags=33%, list=3%, signal=32%	Asxl2/Ezh1/H1f2
MF	--	GO:0015101	organic cation transmembrane transporter activity	18	-0.593906	-1.78799	0.0078329	0.114985	1806	tags=44%, list=12%, signal=39%	Slc6a20a/Slc44a1/Slc25a42/Slc22a5/Slc25a45/Slc29a4/Slc22a21/Slc22a8
BP	UP	GO:0007043	cell-cell junction assembly	104	0.461582	1.78774	0.00137552	0.057678	3084	tags=38%, list=21%, signal=30%	Ace/Trpv4/Rhoc/Gja1/Epha2/Fscn1/Myo1c/Pmp22/Hipk1/Cd9/Actg1/Wdr1/Actb/Itgb1/Pdcd6ip/Rhoa/Cldn6/Tnf/Snai1/Marveld2/F11r/Il1b/Gjc1/Cdh12/Esam/Cdh8/Pkp3/Pecam1/Vcl/Cldn11/Cdh7/Prkch/Pak2/Ptpro/Actn4/Cdh5/Cdh19/Cldn9/Ramp2/Ugt8a
BP	UP	GO:0002886	regulation of myeloid leukocyte mediated immunity	54	0.518914	1.78751	0.00149925	0.057678	3783	tags=54%, list=26%, signal=40%	Il4ra/Bcr/Fes/Fgr/Ddx21/Gab2/Hmox1/Rabgef1/Ticam1/Tyrobp/Fcer1g/Dnase1l3/Snx4/Adora3/Ccr2/Ptafr/Itgam/Cd177/Ms4a2/Fcgr3/Itgb2/C3/Syk/Stx4a/Fcgr1/Arg1/Ddx1/Rac2/Cd84
BP	--	GO:0060947	cardiac vascular smooth muscle cell differentiation	14	-0.633357	-1.78603	0.0178571	0.178495	1639	tags=57%, list=11%, signal=51%	Gata6/Pbrm1/Pdgfrb/Hey2/Gper1/Ctnnb1/Pdgfb/Vangl2
BP	--	GO:0071428	rRNA-containing ribonucleoprotein complex export from nucleus	14	0.689027	1.78571	0.00655738	0.10612	2287	tags=57%, list=16%, signal=48%	Ran/Npm1/Eif6/Ltv1/Sdad1/Abce1/Nmd3/Rrs1
BP	--	GO:0048298	positive regulation of isotype switching to IgA isotypes	7	-0.786995	-1.78492	0.0143198	0.158101	368	tags=62%, list=3%, signal=61%	Mlh1/Pms2/Tnfsf13/Msh2/Tnfsfm13
BP	--	GO:0006144	purine nucleobase metabolic process	15	0.675601	1.78425	0.00657895	0.10612	2810	tags=67%, list=19%, signal=54%	Gmpr/Aprt/Urah/Xdh/Gda/Ada/Shmt2/Dpyd/Shmt1/Gart
BP	--	GO:0002283	neutrophil activation involved in immune response	14	0.688223	1.78363	0.00655738	0.10612	3063	tags=79%, list=21%, signal=62%	Bcr/Stx11/Tyrobp/Fcer1g/Dnase1l3/Ptafr/Myo1f/Itgam/Cd177/Itgb2/Syk
BP	DW	GO:0031497	chromatin assembly	117	-0.393026	-1.78346	0.00373134	0.0844246	2303	tags=29%, list=16%, signal=25%	Itgb3bp/Smyd3/H3c15/Tspyl1/H3c6/Hmgb1/Parp10/Mphosph8/Setdb1/Oip5/H3f3a/Shprh/Cdan1/Ubn1/H4c14/Kat6b/Dnmt3a/H4c8/H1f0/Ubtf/Tet1/Atf7ip/Ctcf/Nrde2/Sox9/H2bu2/H2bc21/Hells/Hp1bp3/H2bc4/Ezh1/Smarca2/Tspyl4/H1f2
BP	UP	GO:0045047	protein targeting to ER	34	0.558055	1.78265	0.00303951	0.0771421	2734	tags=44%, list=19%, signal=36%	Hspa5/Tram2/Ssr3/Chmp4b/Srprb/Spcs3/Spcs2/Sec61b/Tram1/Sec61g/Srp72/Srp54a/Srp54c/Srpr/Sec61a1
BP	UP	GO:0009988	cell-cell recognition	41	0.534857	1.78264	0.00299401	0.0771421	3580	tags=56%, list=25%, signal=42%	Tcp1/Cct4/Cct6a/Cd9/Cct2/Cct3/Arsa/Cct8/Git1/Cct5/Aldoa/Cct7/Lgals3/Cd81/Acr/Dock2/Adam1b/Dock8/Izumo1/B4galt1/Spa17/Ly6k/Adam3
BP	--	GO:1904398	positive regulation of neuromuscular junction development	6	-0.826257	-1.78123	0.00952381	0.12809	999	tags=50%, list=7%, signal=47%	Agrn/Lrp4/Ptn
MF	UP	GO:0003743	translation initiation factor activity	42	0.533693	1.78043	0.0029985	0.0771421	2473	tags=40%, list=17%, signal=34%	Eif1a/Eif4a1/Eif2s1/Eif2s2/Eif4g1/Eif6/Eif5/Eif3i/Eif1/Eif3d/Eif3g/Eif4e2/Eif2b4/Eif4g2/Eif1b/Eif2b2/Eif3m
MF	UP	GO:0005048	signal sequence binding	41	0.533986	1.77974	0.00299401	0.0771421	2734	tags=44%, list=19%, signal=36%	Ipo4/Kpna2/Nfkbia/Ipo5/Kdelr3/Nup98/Ap2m1/Kpnb1/Srp54b/Kpna3/Kdelr2/Nupl1/Pom121l2/Tomm40l/Srp54a/Kpna1/Srp54c/Sec61a1
MF	UP	GO:0004866	endopeptidase inhibitor activity	104	0.458869	1.77723	0.00137552	0.057678	2569	tags=32%, list=18%, signal=26%	Ctla2b/Serpina3n/Anxa2/Gapdh/Tnfaip8/Serpinh1/Serpine1/Serpina3f/Prnp/Tfpi2/Bcl2l1/Birc3/Cast/Timp3/Furin/Lxn/Usp14/Bcl2a1d/Serpina3i/Crim1/Serpinb9g/Spint1/A2m/Itih4/Cst7/Wfdc17/Bst2/Uchl5/Bin1/Pebp1/Ngf/Cstb/Serpinb5
BP	--	GO:0002363	alpha-beta T cell lineage commitment	15	0.672703	1.7766	0.00657895	0.10612	999	tags=40%, list=7%, signal=37%	Stat3/Il6ra/Il6/Il23a/Rhoa/Bcl2
MF	UP	GO:0061135	endopeptidase regulator activity	112	0.45052	1.77597	0.00134953	0.057678	2569	tags=31%, list=18%, signal=26%	Ctla2b/Serpina3n/Anxa2/Gapdh/Tnfaip8/Serpinh1/Serpine1/Psmd14/Serpina3f/Prnp/Tfpi2/Bcl2l1/Birc3/Cast/Timp3/Furin/Lxn/Usp14/Adrm1/Bcl2a1d/Serpina3i/Crim1/Serpinb9g/Spint1/A2m/Itih4/Cst7/Wfdc17/Bst2/Uchl5/Bin1/Pebp1/Ngf/Cstb/Serpinb5
MF	UP	GO:0005198	structural molecule activity	434	0.388228	1.77526	0.00114286	0.057678	4091	tags=41%, list=28%, signal=31%	Tubb6/Rps2/Hmga1/Tnc/Tubb2a/Igfbp7/Dcn/Rpl12/Mall/Arpc1b/Igfbp6/Nid1/Col4a2/Mal/Col4a1/Sparc/Actr3/Plec/Arpc3/Rplp0/Tubb2b/Vim/Cltb/Vwf/Mrps18b/Rpsa/Tubb4b/Arpc2/Actg1/Mmrn2/Rpl6/Psmd11/Creld2/Mrpl52/Hspg2/Actb/Shank3/Emilin1/Csrp1/Tuba4a/Tuba1a/Actn1/Gfap/Fn1/Mpp2/Ntn1/Ahnak/Git1/Rps18/Actr2/Ecm1/Tuba1c/Rpl15/Cldn6/Rpl41/Tubb5/Vcan/Insr/Rps6/Nup98/Sntg1/Rpl29/Hmox1/Tubb3/Rpl18/Rps27l/Arpc5/Rpl8/…
BP	--	GO:1901163	regulation of trophoblast cell migration	12	0.716748	1.77478	0.00645161	0.10612	2301	tags=58%, list=16%, signal=49%	Gja1/Calr/Ago2/Mmp12/C1qbp/Acvr1c/Arhgdib
BP	--	GO:0000054	ribosomal subunit export from nucleus	13	0.7	1.77429	0.00652529	0.10612	2287	tags=62%, list=16%, signal=52%	Ran/Npm1/Eif6/Ltv1/Sdad1/Abce1/Nmd3/Rrs1
BP	--	GO:0033750	ribosome localization	13	0.7	1.77429	0.00652529	0.10612	2287	tags=62%, list=16%, signal=52%	Ran/Npm1/Eif6/Ltv1/Sdad1/Abce1/Nmd3/Rrs1
BP	DW	GO:0034401	chromatin organization involved in regulation of transcription	100	-0.402388	-1.77285	0.00369004	0.0844246	1969	tags=28%, list=14%, signal=24%	Mphosph8/Setdb1/Pcgf1/Zmiz2/H3f3a/Cdc45/Smarcd1/Ppm1d/Arid1a/Atad2b/Dnmt3a/Bmi1/H1f0/Ubtf/Cbx8/H2aw/Tet1/Sertad2/Atf7ip/Ctnnb1/Nrde2/H2ac19/Nr3c1/Rif1/Hells/Ezh1/H2az2/H1f2
CC	UP	GO:0001772	immunological synapse	37	0.54492	1.77259	0.00466563	0.0906659	5524	tags=65%, list=38%, signal=40%	Icam1/Myh9/Zap70/Pdcd6ip/Arhgdia/Lgals3/Cd53/Cd81/Stoml2/Coro1a/Bcl10/Lck/Skap1/Cd37/Scimp/Dusp3/Ptprj/Vav3/Havcr2/Prkar1a/Rhoh/Atp2b1/Cd3e/Ezr
BP	DW	GO:0035456	response to interferon-beta	52	-0.464921	-1.7719	0.00299401	0.0771421	1196	tags=33%, list=8%, signal=30%	Ifit1/Gbp6/Gm4951/Irgm1/Tgtp1/Gbp2/Mndal/Igtp/Irgm2/Irf1/Iigp1/Ifi203/Stat1/Ifnar2/Ifi47/Tgtp2/Gbp3
MF	--	GO:0038085	vascular endothelial growth factor binding	5	-0.861384	-1.77172	0.00938967	0.127372	1305	tags=80%, list=9%, signal=73%	Pdgfrb/Kdr/Nrp1/Ptn
BP	UP	GO:0031620	regulation of fever generation	8	0.79894	1.77165	0.00511073	0.0942225	2891	tags=88%, list=20%, signal=70%	Ednrb/Tnfrsf11a/Tnf/Il1b/Ptgs2/Ccr5/Ptger3
BP	--	GO:0017144	drug metabolic process	25	-0.54221	-1.77165	0.00576369	0.102006	877	tags=32%, list=6%, signal=30%	Cyp2j9/Cyp2d22/Cyp2u1/Fmo2/Cbr1/Fmo5/Cyp2e1/Fmo1
CC	UP	GO:0042470	melanosome	24	0.596878	1.77068	0.00152672	0.057678	2160	tags=33%, list=15%, signal=28%	Myrip/Mlph/Itgb3/Sytl1/Myo5a/Tmem33/Myo7a/Tyr
CC	UP	GO:0048770	pigment granule	24	0.596878	1.77068	0.00152672	0.057678	2160	tags=33%, list=15%, signal=28%	Myrip/Mlph/Itgb3/Sytl1/Myo5a/Tmem33/Myo7a/Tyr
BP	--	GO:2001171	positive regulation of ATP biosynthetic process	12	0.714458	1.76911	0.00645161	0.10612	686	tags=33%, list=5%, signal=32%	Myc/Stat3/Bcl2l1/Vcp
BP	UP	GO:0071216	cellular response to biotic stimulus	176	0.420059	1.76853	0.0012837	0.057678	2726	tags=40%, list=19%, signal=32%	Litaf/Bcr/Sbno2/Xbp1/Tlr4/Hspa5/Rara/Lbp/Vim/Serpine1/Cd14/Nod2/Tnfrsf1b/Ccl2/Trib1/Arid5a/Gch1/Nfkbia/Nos3/Il6/Ncl/Abca1/Plscr3/Tirap/Acod1/Txnip/Adam9/Rhoa/Tnfaip3/Irak2/Tnf/Rela/Irf8/Il1b/Pde4b/Tlr1/Selenos/Bid/Myd88/Fcgr2b/Ccl12/Cd36/Cd68/Cxcl16/Mif/Nfkbib/Tnip2/Lilrb4a/Klrk1/Ticam1/Cyrib/Sash1/Cxcl3/Fcgr4/Cd86/Plaa/Il1a/Ly86/Cxcl10/Tnip3/Cxcl2/Ppp1r15b/Bcl10/Cxcl9/Cd180/Cebpb/Nr1d1/Nfkbil1/W…
BP	DW	GO:0034968	histone lysine methylation	96	-0.404923	-1.76779	0.00369004	0.0844246	3662	tags=43%, list=25%, signal=32%	Kmt2b/Setd1a/H1f4/Kdm4b/Baz2a/Dnmt3b/Tet3/Dpy30/Rtf1/Paxip1/Wdr5b/Auts2/Ehmt1/Kdm4c/Tet2/Smyd3/Snw1/Pagr1a/Smad4/Kdm3a/Setdb1/Wdr82/Rbbp5/Kdm4a/Mtf2/Kmt2c/Prdm5/Kmt5c/Kmt2a/Ehmt2/Ctnnb1/Phf1/Arid4b/Setd1b/Asxl2/Rif1/Arid4a/Mllt6/Ezh1/Jarid2/H1f2
BP	UP	GO:0033003	regulation of mast cell activation	40	0.533006	1.76717	0.003003	0.0771421	3843	tags=48%, list=27%, signal=35%	Crlf2/Il4ra/Ptpre/Fes/Fgr/Nectin2/Gab2/Hmox1/Rabgef1/Fcer1g/Milr1/Snx4/Adora3/Ms4a2/Syk/Cd300lf/Rac2/Cd84/Cd300lb
CC	UP	GO:0031428	box C/D snoRNP complex	5	0.918192	1.76657	0.00173611	0.0591303	1189	tags=100%, list=8%, signal=92%	Fbl/Nop58/Nop56/Rrp9/Snu13
MF	UP	GO:0019966	interleukin-1 binding	6	0.866591	1.76518	0.00343643	0.0815793	1792	tags=83%, list=12%, signal=73%	Il1r1/Il1rn/Il1r2/Trim16/A2m
CC	UP	GO:0042788	polysomal ribosome	28	0.576978	1.76406	0.00458716	0.0905255	3596	tags=54%, list=25%, signal=40%	Rpl7a/Rpl6/Btf3/Rpl29/Rpl18/Rpl8/Rpl10a/Rps26/Rpl24/Elavl4/Rpl19/Eef2/Rpl11/Dhx9/Pnpt1
MF	--	GO:0004467	long-chain fatty acid-CoA ligase activity	11	-0.678262	-1.76375	0.0157895	0.167041	1286	tags=45%, list=9%, signal=41%	Slc27a1/Slc27a3/Acsl1/Slc27a6/Acsl3
BP	UP	GO:0072675	osteoclast fusion	6	0.865799	1.76357	0.00343643	0.0815793	1737	tags=67%, list=12%, signal=59%	Sbno2/Sh3pxd2a/Adam8/Cd81
BP	UP	GO:0032602	chemokine production	64	0.494415	1.76262	0.00144092	0.057678	2214	tags=31%, list=15%, signal=27%	Ackr1/Trpv4/Socs5/Il17ra/Tlr4/Epha2/Lbp/Il6ra/Apod/Nod2/Il6/Tirap/Tnf/Il1b/Myd88/Mif/Lpl/Il1a/P2ry2/Mcoln2
BP	UP	GO:0030728	ovulation	19	0.63235	1.76241	0.00321543	0.0792841	2998	tags=53%, list=21%, signal=42%	Inhbb/Adamts1/Nos3/Plat/Ptgs2/Foxo3/Pgr/Ereg/Plau/Inhba
BP	UP	GO:0002693	positive regulation of cellular extravasation	24	0.594078	1.76237	0.00152672	0.057678	2891	tags=58%, list=20%, signal=47%	Il1r1/Sele/Icam1/Ccl2/Selp/Pawr/Adam8/Ptger4/Pecam1/Il1a/Ccr2/Ptafr/Fut4/Ptger3
BP	UP	GO:0008625	extrinsic apoptotic signaling pathway via death domain receptors	68	0.492964	1.76212	0.00146843	0.057678	1851	tags=32%, list=13%, signal=28%	Fas/Icam1/Mal/Tnfrsf10b/Tnfrsf23/Serpine1/Bax/Cflar/Bcl2l1/Gpx1/Timp3/Tnfaip3/Tnf/Bcl2/Hmox1/Lgals3/Skil/Hgf/Dapk1/Tmbim1/Dedd/Nf1
MF	UP	GO:0004930	G protein-coupled receptor activity	285	0.401091	1.76187	0.0012285	0.057678	4282	tags=49%, list=30%, signal=35%	Ackr1/Gpr182/Adgrg3/S1pr1/Sphk1/Ednrb/Gpr55/Adgrg1/Bdkrb2/Gpr35/Htr2a/Olfr867/Olfr6/Vmn2r29/Fzd4/Adgrl3/Vmn1r228/Vmn2r71/Vmn2r35/Vmn2r101/Olfr1013/Vmn2r44/Ccr1/Vmn2r106/Trhr/Olfr56/C5ar1/C3ar1/Olfr50/Vmn2r124/Vmn2r112/Vmn2r76/Olfr142/Vmn2r70/Vmn2r113/Vmn2r66/Adgre1/Ptger4/Cxcr2/Gpr84/Olfr145/Avpr1a/Vmn2r74/Vmn2r78/Vmn2r48/Gpr141/Vmn2r94/Vmn2r67/Vmn2r10/Vmn2r43/Vmn2r39/Vmn2r33/Tm2d1/Vmn2r100/Ramp3…
MF	UP	GO:0030414	peptidase inhibitor activity	106	0.453429	1.76186	0.00136799	0.057678	2569	tags=31%, list=18%, signal=26%	Ctla2b/Serpina3n/Anxa2/Gapdh/Tnfaip8/Serpinh1/Serpine1/Serpina3f/Prnp/Tfpi2/Bcl2l1/Birc3/Cast/Timp3/Furin/Lxn/Usp14/Bcl2a1d/Serpina3i/Crim1/Serpinb9g/Spint1/A2m/Itih4/Cst7/Wfdc17/Bst2/Uchl5/Bin1/Pebp1/Ngf/Cstb/Serpinb5
MF	UP	GO:0008536	Ran GTPase binding	35	0.547581	1.76008	0.0030349	0.0771421	3791	tags=43%, list=26%, signal=32%	Ipo4/Ranbp1/Ipo5/Ipo7/Rangrf/Rangap1/Rcc1l/Kpnb1/Ipo9/Cse1l/Rcc1/Ranbp2/Birc5/Spryd3/Ranbp10
CC	--	GO:0008250	oligosaccharyltransferase complex	11	0.726518	1.75948	0.011254	0.140291	1881	tags=73%, list=13%, signal=63%	Ostc/Krtcap2/Rpn1/Trex1/Stt3a/Rpn2/Ddost/Dad1
BP	UP	GO:0014910	regulation of smooth muscle cell migration	76	0.480386	1.75939	0.00143472	0.057678	2915	tags=39%, list=20%, signal=32%	Myc/Ace/Igfbp3/Apex1/Sema6d/Serpine1/Arpc2/Adamts1/Trib1/Itgb3/Bcl2/Myo5a/Igf1/Crk/Pdgfa/Cyp1b1/Ptger4/Mif/Aif1/P2ry2/Sorl1/Rapgef3/Pgr/Nfe2l2/Slit2/Mdm2/Camk2d/P2ry6/Plau/Igfbp5
MF	UP	GO:0048019	receptor antagonist activity	9	0.762466	1.75873	0.00489396	0.0930484	700	tags=22%, list=5%, signal=21%	Angpt2/Il1rn
BP	UP	GO:0070199	establishment of protein localization to chromosome	22	0.602532	1.75861	0.00460123	0.0905255	1035	tags=36%, list=7%, signal=34%	Tcp1/Cct4/Cct6a/Cct2/Cct3/Cct8/Cct5/Cct7
BP	UP	GO:0032642	regulation of chemokine production	63	0.496712	1.75816	0.00145138	0.057678	2214	tags=32%, list=15%, signal=27%	Ackr1/Trpv4/Socs5/Il17ra/Tlr4/Epha2/Lbp/Il6ra/Apod/Nod2/Il6/Tirap/Tnf/Il1b/Myd88/Mif/Lpl/Il1a/P2ry2/Mcoln2
CC	UP	GO:0030686	90S preribosome	28	0.575048	1.75815	0.00458716	0.0905255	3515	tags=57%, list=24%, signal=43%	Utp20/Heatr1/Nop14/Rrp7a/Bop1/Wdr12/Utp18/Tbl3/Utp4/Pwp2/Rsl1d1/Wdr36/Casp8/Kri1/Noc4l/Pes1
BP	UP	GO:0009124	nucleoside monophosphate biosynthetic process	23	0.596364	1.75742	0.00306748	0.0771421	3609	tags=74%, list=25%, signal=56%	Dctd/Ampd3/Impdh2/Aprt/Atic/Ada/Uck2/Adssl1/Umps/Gmps/Pfas/Shmt1/Ampd2/Gart/Paics/Ppat/Adsl
BP	UP	GO:0008360	regulation of cell shape	141	0.430453	1.75593	0.00131406	0.057678	3839	tags=46%, list=27%, signal=34%	Plxna2/Icam1/Rnd1/Rhoc/Anxa7/Fes/Fgr/Cdc42ep4/Fmnl2/Plxnb2/Pakap/Plekho1/Ccl11/Kit/Wdr1/Pxn/Ccl2/Myh9/Il6/Cdc42ep2/Rhoj/Fn1/Cdc42ep3/Rhoa/Cfl1/Fblim1/Aldoa/Arhgdia/F11r/Crk/Rac1/Ccl12/Shroom3/Ccl3/Epb42/Diaph1/Arhgap15/Hck/Coro1a/Parva/Cyfip1/Epb41/Dmtn/Myl12a/Fmnl1/Gna13/Cfdp1/Csf1r/Sema4d/Fyn/Anxa1/Arap1/Fgd4/Rhou/Epb41l2/Fermt2/Pdpn/Plxnb1/Zmpste24/Rhog/Plxnd1/Rac2/Ptk2b/Rhof/Arap3
CC	--	GO:0030990	intraciliary transport particle	28	-0.519615	-1.75494	0.00574713	0.101903	4162	tags=68%, list=29%, signal=48%	Ift22/Cluap1/Ttc21b/Ift80/Ttc30a2/Traf3ip1/Ift74/Ift140/Ift27/Ttc30a1/Ift88/Dync2li1/Rabl2/Ubxn10/Ift172/Ift46/Ttc30b/Ift52/Wdr19
BP	--	GO:0072672	neutrophil extravasation	12	0.708681	1.75481	0.00967742	0.129604	2891	tags=83%, list=20%, signal=67%	Il1r1/Pawr/Adam8/Trem1/Ptger4/Jaml/Pecam1/Il1a/Cd177/Ptger3
BP	UP	GO:0002285	lymphocyte activation involved in immune response	144	0.428707	1.75475	0.00130548	0.057678	2108	tags=31%, list=15%, signal=27%	Il4ra/Ercc1/Jak3/Il27ra/Icam1/Stx11/Socs5/Xbp1/Tlr4/Stat3/Rara/Il6ra/Swap70/Pglyrp1/Bcl6/Relb/Icosl/Parp3/Mfng/Dll1/Il6/Clec4e/Il23a/Eif2ak4/Tnfaip3/Lgals1/Rps6/Lgals3/Ptger4/Ndfip1/Clec4d/Apbb1ip/Ada/Slc11a1/Nfkbid/Hspd1/Cd244a/Cd81/Cd46/Ung/Gpr183/Nfkbiz/Bcl3/Coro1a/Fcer1g
BP	--	GO:0032494	response to peptidoglycan	11	0.724513	1.75463	0.011254	0.140291	3064	tags=73%, list=21%, signal=57%	Nod2/Rela/C5ar1/Myd88/Irak3/Card9/Nlrp3/Trem2
MF	UP	GO:0016860	intramolecular oxidoreductase activity	36	0.541028	1.75462	0.00460829	0.0905255	2654	tags=42%, list=18%, signal=34%	Qsox1/Ptges/Pdia6/Ptges3/Creld2/P4hb/Pdia4/Pdia3/Itgb3/Hpgds/Mif/Erp44/Eci2/Ptgis/Pdia5
MF	--	GO:0047676	arachidonate-CoA ligase activity	9	-0.724422	-1.75277	0.0179949	0.178495	1286	tags=56%, list=9%, signal=51%	Slc27a1/Slc27a3/Acsl1/Slc27a6/Acsl3
BP	--	GO:0070391	response to lipoteichoic acid	10	0.741167	1.75164	0.00818331	0.118114	1309	tags=60%, list=9%, signal=55%	Tlr4/Lbp/Cd14/Tirap/Rela/Cd36
BP	--	GO:0071223	cellular response to lipoteichoic acid	10	0.741167	1.75164	0.00818331	0.118114	1309	tags=60%, list=9%, signal=55%	Tlr4/Lbp/Cd14/Tirap/Rela/Cd36
MF	--	GO:0031995	insulin-like growth factor II binding	8	0.789811	1.75141	0.00681431	0.109357	1090	tags=50%, list=8%, signal=46%	Igfbp4/Igfbp3/Igfbp6/Insr
CC	--	GO:0017101	aminoacyl-tRNA synthetase multienzyme complex	12	0.707297	1.75138	0.00967742	0.129604	1833	tags=58%, list=13%, signal=51%	Eef1e1/Iars/Mars1/Aimp2/Rars/Eprs/Kars
BP	UP	GO:1901889	negative regulation of cell junction assembly	28	0.572604	1.75068	0.00458716	0.0905255	1282	tags=29%, list=9%, signal=26%	Ace/Fam107a/Apod/Coro1c/Acvrl1/Tnf/Il1b/Itgb1bp1
MF	--	GO:0001846	opsonin binding	12	0.706899	1.75039	0.00967742	0.129604	4252	tags=100%, list=29%, signal=71%	Phb/Cd93/C4b/C1qbp/Itgav/Crp/Megf10/Itgam/Itgb2/Ptx3/Masp2/Cfh
BP	UP	GO:0030335	positive regulation of cell migration	500	0.377942	1.75026	0.00111235	0.057678	2946	tags=35%, list=20%, signal=29%	Myc/Mcam/Glipr2/Fam107a/Il1r1/Trpv4/Sele/Icam1/Nus1/Dysf/Sdcbp/Rhoc/Xbp1/Sparc/Sema3f/Actr3/S1pr1/Itga3/Fgr/Hif1a/Stat3/Hspa5/Sema6d/Lbp/Sphk1/Itga5/Myo1c/Sema7a/Cdh13/Abcc1/Calr/Serpine1/Rab11a/Swap70/Map4k4/Insl3/Fgfr1/Prr5/Flt4/Ccl11/Arpc2/Actg1/Akap12/Kit/Map2k3/Adamts1/Mgat5/Ccl2/Sema6b/Ago2/Itgb1/Mcu/Nos3/Selp/Rhoj/Fn1/Pgf/Sema3a/Tirap/Pfn1/Il23a/Ccr1/Adam9/Elp5/Ptp4a1/Rhoa/Sod2/Trip6/Furin…
BP	UP	GO:0032722	positive regulation of chemokine production	42	0.524622	1.75017	0.0029985	0.0771421	2214	tags=36%, list=15%, signal=30%	Trpv4/Il17ra/Tlr4/Lbp/Il6ra/Nod2/Il6/Tirap/Tnf/Il1b/Mif/Lpl/Il1a/P2ry2/Mcoln2
BP	UP	GO:0060326	cell chemotaxis	237	0.403213	1.74928	0.00125	0.057678	2778	tags=37%, list=19%, signal=31%	Ch25h/Bst1/Trpv4/Il17ra/Dysf/S1pr1/Epha2/Lbp/Ednrb/Hsd3b7/Abcc1/Calr/Serpine1/Swap70/Fgfr1/Ccl11/Gpr35/Nod2/Kit/Vcam1/S100a9/Ccl2/Spp1/Mcu/Ccl7/Pgf/Tirap/S100a8/Il23a/Ccr1/C1qbp/Ano6/C5ar1/Ccl9/Il1b/Pde4b/C3ar1/Crk/Rac1/Ccl12/Lgals3/Adam8/Lgmn/Trem1/Ccl4/Cxcl16/Cxcr2/Mif/Slc12a2/Ccl3/Jaml/Hgf/Csf3r/Retnlg/Aif1/Ccl6/Cxcl3/Kars/Dnm1l/Akirin1/Cklf/Notch1/Prkd2/Gpr183/Vav1/Coro1a/Fcer1g/Cxcl10/Parva/…
CC	UP	GO:0098552	side of membrane	456	0.380527	1.74892	0.00113379	0.057678	3382	tags=37%, list=23%, signal=29%	Abcb1b/Mcam/Crlf2/Traf1/S100a6/Ace/Litaf/Gngt2/Fas/Il1r1/Il27ra/Icam1/Ly6a/Tnfrsf9/Osmr/Flot1/Fes/Tlr4/S1pr1/Itga3/Fgr/Tnfrsf23/Itga5/Il6ra/Sema7a/Cdh13/Calr/Il3ra/Vwf/Ppp1r9b/Cd14/Canx/Cd9/H13/Kit/Vcam1/Ghr/Cd55/Sdc1/P4hb/Icosl/Shank3/Tnfrsf11a/Ece1/Itgb1/Arsa/Fgfr3/Ly6c1/Il6/Gfap/Selp/Zap70/Abca1/Ccr1/Adam9/Ptp4a1/Rhoa/Robo4/Esyt1/Tnf/Itgb3/Skint5/Gnai3/Insr/Ptpn1/Cr1l/Abcg1/Chmp4b/Nlgn1/Errfi1…
MF	--	GO:0003756	protein disulfide isomerase activity	14	0.674736	1.74868	0.00983607	0.130803	1749	tags=57%, list=12%, signal=50%	Qsox1/Pdia6/Creld2/P4hb/Pdia4/Pdia3/Itgb3/Erp44
MF	--	GO:0016864	intramolecular oxidoreductase activity, transposing S-S bonds	14	0.674736	1.74868	0.00983607	0.130803	1749	tags=57%, list=12%, signal=50%	Qsox1/Pdia6/Creld2/P4hb/Pdia4/Pdia3/Itgb3/Erp44
BP	--	GO:0071545	inositol phosphate catabolic process	15	-0.607583	-1.74853	0.0177665	0.178185	2435	tags=47%, list=17%, signal=39%	Inpp5e/Inpp5a/Inpp5b/Synj2/Inpp4b/Inpp5k/Inpp1
BP	UP	GO:0045123	cellular extravasation	63	0.493936	1.74834	0.00145138	0.057678	3009	tags=46%, list=21%, signal=37%	Il1r1/Sele/Il27ra/Icam1/Bcr/Vcam1/Ccl2/Fut9/Itgb1/Selp/Ripk3/Tnf/F11r/Crk/Pawr/Adam8/Trem1/Ptger4/Jaml/Pecam1/Il1a/Ccr2/Ptafr/Fut4/Itgam/Sirpa/Cd177/Ptger3/Itgb2
BP	--	GO:0003356	regulation of cilium beat frequency	9	-0.721867	-1.74659	0.0231362	0.203885	2284	tags=56%, list=16%, signal=47%	Bbs1/Mkks/Bbs4/Bbs2/Cfap20
MF	UP	GO:0019955	cytokine binding	95	0.455183	1.74605	0.00135685	0.057678	1428	tags=28%, list=10%, signal=26%	Ackr1/Crlf2/Il1r1/Il27ra/Tnfrsf9/Osmr/Tnfrsf1a/Il6ra/Il3ra/Il20rb/Kit/Ghr/Lrrc32/Tnfrsf11a/Tnfrsf1b/Fzd4/Itgb1/Il1rn/Acvrl1/Ccr1/Il1r2/Il18bp/Itgb3/Trim16/Cd36/Cxcr2/Hyal2
MF	UP	GO:0004908	interleukin-1 receptor activity	5	0.907196	1.74542	0.00173611	0.0591303	941	tags=80%, list=6%, signal=75%	Il1r1/Il18rap/Il1r2/Il1rl2
BP	UP	GO:0002920	regulation of humoral immune response	26	0.578619	1.74533	0.0030349	0.0771421	1792	tags=42%, list=12%, signal=37%	Phb/Nod2/Cd55/Acod1/C1qbp/Tnf/Il1b/Cr1l/Fcgr2b/Cd59a/A2m
BP	DW	GO:0006333	chromatin assembly or disassembly	139	-0.378227	-1.74528	0.0041841	0.0890266	2464	tags=31%, list=17%, signal=26%	Rsf1/Tlk1/Arid2/Itgb3bp/Smyd3/H3c15/Tspyl1/Baz1b/H3c6/Hmgb1/Parp10/Mphosph8/Setdb1/Smarcd2/Oip5/H3f3a/Shprh/Cdan1/Ubn1/H4c14/Smarcd1/Arid1a/Kat6b/Dnmt3a/H4c8/Chd3/H1f0/Ubtf/H2aw/Tet1/Atf7ip/Ctcf/Nrde2/Sox9/H2bu2/H2bc21/Hells/Hp1bp3/H2bc4/Ezh1/Smarca2/Tspyl4/H1f2
BP	--	GO:0009127	purine nucleoside monophosphate biosynthetic process	16	0.653241	1.74523	0.00995025	0.131583	3609	tags=81%, list=25%, signal=61%	Ampd3/Impdh2/Aprt/Atic/Ada/Adssl1/Gmps/Pfas/Ampd2/Gart/Paics/Ppat/Adsl
BP	--	GO:0009168	purine ribonucleoside monophosphate biosynthetic process	16	0.653241	1.74523	0.00995025	0.131583	3609	tags=81%, list=25%, signal=61%	Ampd3/Impdh2/Aprt/Atic/Ada/Adssl1/Gmps/Pfas/Ampd2/Gart/Paics/Ppat/Adsl
BP	UP	GO:0002286	T cell activation involved in immune response	76	0.476183	1.74399	0.00143472	0.057678	2108	tags=36%, list=15%, signal=31%	Il4ra/Jak3/Icam1/Stx11/Socs5/Stat3/Rara/Il6ra/Bcl6/Relb/Il6/Clec4e/Il23a/Eif2ak4/Rps6/Lgals3/Ptger4/Clec4d/Apbb1ip/Slc11a1/Nfkbid/Cd81/Cd46/Gpr183/Nfkbiz/Bcl3/Fcer1g
CC	UP	GO:0005840	ribosome	207	0.406242	1.74383	0.00125471	0.057678	4536	tags=44%, list=31%, signal=31%	Rps2/Rpl12/Rplp0/Apod/Mrps18b/Rpsa/Rpl7a/Canx/Rpl6/Npm1/Mrpl52/Btf3/Rps18/Rpl15/Eif2ak4/Rpl41/Mrps28/Rack1/Rps6/Larp4/Rpl29/Rpl18/Rps27l/Rpl8/Rpl10a/Rpl32/Mrpl17/Rpl4/Rps26/Rps17/Rps11/Rpl3/Mrpl33/Rpl28/Rpl24/Rplp2/Elavl4/Rps8/Mrps10/Rps25/Rplp1/Rpl27/Rps9/Rps10/Rpl19/Rpl17/Eef2/Rps13/Mrpl54/Rps3/Mief1/Mrpl38/Mrpl12/Mrpl16/Mrps7/Rps12/Mrpl19/Rps14/Rpl23a/Rpl14/Rpl23/Rps15a/Rps3a1/Rpl7l1/Rpl11/Dhx…
BP	UP	GO:0030838	positive regulation of actin filament polymerization	86	0.465813	1.74338	0.00141044	0.057678	2880	tags=34%, list=20%, signal=28%	Icam1/Arpc1b/Csf3/Actr3/Arpc3/Cdc42ep4/Myo1c/Ccl11/Arpc2/Vasp/Cttn/Cdc42ep2/Cdc42ep3/Actr2/Pfn1/Rhoa/Gmfg/Arf1/Arpc5/Rac1/Fmn1/Fmn2/Coro1a/Cyfip1/Bin1/Arpc4/Wasf2/Nckap1l/Nckap1/Trim27
BP	UP	GO:0071222	cellular response to lipopolysaccharide	146	0.424803	1.74287	0.00130208	0.057678	2726	tags=41%, list=19%, signal=34%	Litaf/Bcr/Sbno2/Xbp1/Tlr4/Rara/Lbp/Vim/Serpine1/Cd14/Nod2/Tnfrsf1b/Ccl2/Trib1/Arid5a/Gch1/Nfkbia/Nos3/Il6/Ncl/Abca1/Plscr3/Acod1/Adam9/Rhoa/Tnfaip3/Irak2/Tnf/Rela/Irf8/Il1b/Pde4b/Selenos/Myd88/Ccl12/Cd36/Cd68/Cxcl16/Mif/Nfkbib/Tnip2/Lilrb4a/Klrk1/Ticam1/Sash1/Cxcl3/Fcgr4/Cd86/Plaa/Il1a/Ly86/Cxcl10/Tnip3/Cxcl2/Bcl10/Cxcl9/Cd180/Cebpb/Nr1d1/Nfkbil1/Sirpa
BP	UP	GO:0071347	cellular response to interleukin-1	66	0.489303	1.74238	0.00146843	0.057678	2726	tags=48%, list=19%, signal=40%	Mapk11/Il1r1/Serpine1/Ccl11/Ccl2/Usp10/Zbp1/Il1rn/Il6/Fn1/Ccl7/Acod1/Il1r2/Irak2/Cfl1/Rela/Ccl9/Il1b/Myd88/Ccl12/Ccl4/Hyal2/Ccl3/Tnip2/Irak3/Ccl6/Il1a/St18/Saa3/Cebpb/Nr1d1/Sirpa
BP	UP	GO:0060143	positive regulation of syncytium formation by plasma membrane fusion	20	0.619607	1.74237	0.00479233	0.0920402	2362	tags=55%, list=16%, signal=46%	Scgb3a1/Il4ra/Flot1/Ehd1/Adam9/Gdf15/Cd53/Tyrobp/Ehd2/Rapgef3/Cxcl9
BP	UP	GO:0034341	response to interferon-gamma	115	0.440742	1.74222	0.00135501	0.057678	1941	tags=36%, list=13%, signal=31%	Capg/Stx11/Tlr4/Actr3/Ifitm3/Ifitm2/Cdc42ep4/Myo1c/Gapdh/Rab20/Vim/Ccl11/Actg1/Syncrip/Ccl2/Gch1/Cdc42ep2/Ccl7/Flnb/Zyx/Acod1/Actr2/Cdc42/Pde12/Ccl9/Irf8/Ifitm1/Rab7b/Ccl12/Ccl4/Cxcl16/Ccl3/Kif5b/Slc11a1/Eprs/Kynu/Ccl6/Dapk1/Ifitm6/Ptpn2/Bst2
BP	UP	GO:0032471	negative regulation of endoplasmic reticulum calcium ion concentration	7	0.818597	1.74214	0.0051458	0.0942225	369	tags=29%, list=3%, signal=28%	Tgm2/Bax
MF	--	GO:1901474	azole transmembrane transporter activity	7	-0.768112	-1.74209	0.0214797	0.194807	2260	tags=86%, list=16%, signal=72%	Slc15a4/Slc25a19/Slc38a7/Slc7a1/Slc38a3/Slc19a3
BP	UP	GO:0009112	nucleobase metabolic process	26	0.577328	1.74143	0.0030349	0.0771421	2810	tags=54%, list=19%, signal=43%	Ctps/Gmpr/Cmpk1/Aprt/Urah/Xdh/Cad/Gda/Ada/Umps/Shmt2/Dpyd/Shmt1/Gart
BP	--	GO:0019755	one-carbon compound transport	10	-0.680616	-1.74067	0.0153453	0.163789	194	tags=40%, list=1%, signal=39%	Car12/Car14/Car4/Car2
MF	--	GO:0043024	ribosomal small subunit binding	15	0.658997	1.7404	0.0115132	0.141942	2417	tags=53%, list=17%, signal=44%	Nme1/Pim1/Npm1/Eif1/Abce1/Cpeb2/Ung/Eif1b
BP	UP	GO:0030865	cortical cytoskeleton organization	60	0.494689	1.73991	0.00146199	0.057678	1273	tags=25%, list=9%, signal=23%	Synpo/Trpv4/Rnd1/Rhoc/Calr/Fmnl2/Cavin3/Kif23/Wdr1/Actn1/Pdcd6ip/Rhoa/Tnf/Nlgn1/Rac1
BP	--	GO:0051096	positive regulation of helicase activity	6	-0.806834	-1.73936	0.00952381	0.12809	2577	tags=67%, list=18%, signal=55%	Ssbp1/Pot1a/Msh3/Msh2
BP	--	GO:0003198	epithelial to mesenchymal transition involved in endocardial cushion formation	15	-0.604314	-1.73912	0.0177665	0.178185	2167	tags=53%, list=15%, signal=45%	Nog/Smad4/Hey1/Acvr1/Heyl/Snai2/Msx1/Tgfb2
BP	UP	GO:0060191	regulation of lipase activity	64	0.487725	1.73877	0.00144092	0.057678	4135	tags=44%, list=29%, signal=31%	Angptl4/Sele/Rhoc/Fgfr1/Gpr55/Phb/Htr2a/Fgfr3/Arf4/Rhoa/Hdac9/Plcd1/Plin5/Cd86/Plaa/Ptafr/Gna13/Ms4a2/Anxa1/Nr1h2/Rgs2/Gnaq/Phb2/Adra1a/Bicd1/Fgfr2/Apoc2/Abl2
BP	UP	GO:1902510	regulation of apoptotic DNA fragmentation	9	0.753288	1.73756	0.00489396	0.0930484	2007	tags=56%, list=14%, signal=48%	Igfbp3/Bax/Il6/Apaf1/Pam16
BP	UP	GO:0002691	regulation of cellular extravasation	33	0.550978	1.73689	0.00460829	0.0905255	2493	tags=52%, list=17%, signal=43%	Il1r1/Sele/Il27ra/Icam1/Bcr/Ccl2/Fut9/Selp/Ripk3/Pawr/Adam8/Ptger4/Pecam1/Il1a/Ccr2/Ptafr/Fut4
BP	UP	GO:0007520	myoblast fusion	33	0.550971	1.73687	0.00460829	0.0905255	2362	tags=45%, list=16%, signal=38%	Scgb3a1/Il4ra/Flot1/Ehd1/Ptgfrn/Cflar/Plekho1/Cd9/Myh9/Gdf15/Cd53/Cd81/Ehd2/Cxcl10/Cxcl9
MF	UP	GO:0061134	peptidase regulator activity	138	0.426637	1.73622	0.0013089	0.057678	2569	tags=31%, list=18%, signal=26%	Ctla2b/Serpina3n/Anxa2/Tnfrsf10b/Gapdh/Tnfaip8/Serpinh1/Serpine1/Psmd14/Serpina3f/Cflar/Prnp/Tfpi2/Bcl2l1/Birc3/Vcp/Cast/Fn1/Timp3/Apaf1/Furin/Rack1/Lxn/Usp14/Rps27l/Adrm1/Bcl2a1d/Serpina3i/Crim1/Serpinb9g/Spint1/A2m/Itih4/Cst7/Wfdc17/Bst2/Uchl5/Bcl10/Bin1/Pebp1/Ngf/Cstb/Serpinb5
BP	UP	GO:0072538	T-helper 17 type immune response	24	0.585172	1.73595	0.00152672	0.057678	2979	tags=46%, list=21%, signal=36%	Il27ra/Stat3/Il6ra/Phb/Arid5a/Il6/Il23a/Nfkbid/Nfkbiz/Nlrp3/Slamf6
BP	--	GO:0046838	phosphorylated carbohydrate dephosphorylation	15	-0.602932	-1.73514	0.0177665	0.178185	2435	tags=53%, list=17%, signal=44%	Inpp5e/Inpp5a/Inpp5b/Synj2/Inpp4b/Epm2a/Inpp5k/Inpp1
BP	--	GO:0009200	deoxyribonucleoside triphosphate metabolic process	18	-0.576333	-1.73508	0.0104439	0.13538	1413	tags=33%, list=10%, signal=30%	Rrm2b/Nudt16/Dguok/Dut/Ak3/Cmpk2
BP	UP	GO:0009651	response to salt stress	21	0.604617	1.73449	0.0046729	0.0906659	787	tags=24%, list=5%, signal=23%	Trpv4/Anxa7/Bax/Bdkrb2/Trip10
CC	--	GO:0034709	methylosome	10	0.733447	1.7334	0.0114566	0.141429	2649	tags=80%, list=18%, signal=65%	Snrpd1/Prmt1/Wdr77/Snrpd3/Snrpf/Prmt5/Snrpd2/Snrpb
BP	--	GO:0060296	regulation of cilium beat frequency involved in ciliary motility	5	-0.842603	-1.73309	0.00938967	0.127372	2284	tags=100%, list=16%, signal=84%	Mkks/Bbs4/Bbs2/Cfap20
CC	--	GO:0071986	Ragulator complex	6	-0.803454	-1.73208	0.0119048	0.144388	2747	tags=83%, list=19%, signal=68%	Lamtor2/Lamtor1/Lamtor5/Lamtor4/Slc38a9
CC	--	GO:0000506	glycosylphosphatidylinositol-N-acetylglucosaminyltransferase (GPI-GnT) complex	7	-0.763129	-1.73079	0.0214797	0.194807	2708	tags=86%, list=19%, signal=70%	Pigq/Pyurf/Pigc/Pigyl/Pigh/Pigp
BP	UP	GO:0030032	lamellipodium assembly	61	0.489906	1.73048	0.00289436	0.0771421	2770	tags=43%, list=19%, signal=35%	Actr3/S1pr1/Epha2/Fscn1/Cdh13/Hsp90aa1/Pmp22/Arpc2/Kit/Pxn/Arhgef7/Capzb/Itgb1/Actr2/Cfl1/Rac1/Akirin1/Twf1/Vcl/Ccdc88a/Cyfip1/Dmtn/Wasf2/Slit2/Ptpro/Nckap1
BP	--	GO:0098760	response to interleukin-7	16	0.647533	1.72998	0.0116086	0.142562	1725	tags=56%, list=12%, signal=50%	P4hb/Stip1/Pdia3/Atp5b/Jak1/Ybx1/Atic/Hdgf/Hspd1
BP	--	GO:0098761	cellular response to interleukin-7	16	0.647533	1.72998	0.0116086	0.142562	1725	tags=56%, list=12%, signal=50%	P4hb/Stip1/Pdia3/Atp5b/Jak1/Ybx1/Atic/Hdgf/Hspd1
BP	--	GO:0000055	ribosomal large subunit export from nucleus	7	0.812809	1.72983	0.00686106	0.109429	2287	tags=71%, list=16%, signal=60%	Ran/Npm1/Sdad1/Nmd3/Rrs1
BP	--	GO:0043032	positive regulation of macrophage activation	23	0.586849	1.72938	0.00613497	0.103857	3156	tags=52%, list=22%, signal=41%	Il4ra/Tlr4/Lbp/Tnip2/Hspd1/Kars/Tafa3/Mmp8/Wnt5a/Lgals9/Trem2/Cebpa
BP	UP	GO:0032377	regulation of intracellular lipid transport	6	0.848946	1.72924	0.00515464	0.0942225	114	tags=33%, list=1%, signal=33%	Anxa2/Nus1
BP	UP	GO:0032380	regulation of intracellular sterol transport	6	0.848946	1.72924	0.00515464	0.0942225	114	tags=33%, list=1%, signal=33%	Anxa2/Nus1
BP	UP	GO:0032383	regulation of intracellular cholesterol transport	6	0.848946	1.72924	0.00515464	0.0942225	114	tags=33%, list=1%, signal=33%	Anxa2/Nus1
BP	--	GO:0045947	negative regulation of translational initiation	14	0.667013	1.72866	0.0131148	0.151804	928	tags=36%, list=6%, signal=33%	Eif4ebp1/Rara/Eif2s1/Ago2/Eif2ak4
BP	DW	GO:0045814	negative regulation of gene expression, epigenetic	60	-0.439494	-1.72866	0.00314465	0.0781494	3595	tags=45%, list=25%, signal=34%	Pcgf2/H1f4/Wdhd1/Epc1/Dnmt3b/H2ac8/H2az1/Dpy30/Macroh2a2/Ctbp1/H2ac24/Mphosph8/Pcgf1/Cdc45/Ppm1d/Arid1a/Atad2b/Bmi1/H1f0/Cbx8/H2aw/H2ac19/Rif1/Hells/Ezh1/H2az2/H1f2
BP	UP	GO:0008630	intrinsic apoptotic signaling pathway in response to DNA damage	107	0.444195	1.72857	0.00137363	0.057678	1449	tags=26%, list=10%, signal=24%	Myc/Phlda3/Cdkn1a/Tnfrsf1a/Epha2/Aen/Shisa5/Bax/Ddit4/Hipk1/Pmaip1/Mtch2/Tnfrsf1b/Bcl2l1/Sod2/Tnf/Snai1/Bcl2/Ifi204/Hmox1/Bid/Fnip2/Rps27l/Steap3/Skil/Cdkn2d/Mif/Bcl2a1d
BP	UP	GO:0000466	maturation of 5.8S rRNA from tricistronic rRNA transcript (SSU-rRNA, 5.8S rRNA, LSU-rRNA)	24	0.582553	1.72818	0.00305344	0.0771421	3515	tags=58%, list=24%, signal=44%	Npm1/Bop1/Ftsj3/Wdr12/Exosc2/Rrs1/Rpp40/Kri1/Urb1/Exosc3/Rcl1/Fcf1/Exosc10/Pes1
BP	--	GO:0000463	maturation of LSU-rRNA from tricistronic rRNA transcript (SSU-rRNA, 5.8S rRNA, LSU-rRNA)	16	0.646815	1.72806	0.0116086	0.142562	4058	tags=75%, list=28%, signal=54%	Npm1/Bop1/Ftsj3/Wdr12/Gtpbp4/Rpf2/Nifk/Urb1/Rpl7l1/Pes1/Rpl35/Ddx18
BP	UP	GO:0014909	smooth muscle cell migration	83	0.46307	1.72668	0.00140252	0.057678	2915	tags=40%, list=20%, signal=32%	Myc/Ace/Igfbp3/Apex1/Sema6d/Serpine1/Arpc2/Adamts1/Trib1/Itgb3/Bcl2/Myo5a/Plat/Igf1/Crk/Pdgfa/Arpc5/Cyp1b1/Ptger4/Mif/Aif1/P2ry2/Parva/Sorl1/Rapgef3/Pgr/Nfe2l2/Slit2/Mdm2/Camk2d/P2ry6/Plau/Igfbp5
BP	DW	GO:0042073	intraciliary transport	44	-0.468975	-1.72646	0.00296736	0.0771421	4485	tags=61%, list=31%, signal=42%	Dync2h1/Ift81/Tctex1d2/Ift22/Cluap1/Ttc21b/Nme7/Ift80/Ttc30a2/Traf3ip1/Ift74/Ift140/Cep131/Lca5l/Ift27/Lca5/Bbs1/Tub/Ttc30a1/Ift88/Dync2li1/Ift172/Ift46/Ttc30b/Ift52/Wdr19/Ssx2ip
BP	--	GO:0051238	sequestering of metal ion	7	0.811225	1.72646	0.00686106	0.109429	1165	tags=57%, list=8%, signal=53%	Lcn2/Fth1/Ftl1/Slc30a4
BP	UP	GO:0014912	negative regulation of smooth muscle cell migration	20	0.613919	1.72637	0.00479233	0.0920402	2915	tags=45%, list=20%, signal=36%	Igfbp3/Apex1/Sema6d/Serpine1/Trib1/Aif1/Nfe2l2/Slit2/Igfbp5
BP	UP	GO:0051495	positive regulation of cytoskeleton organization	199	0.404951	1.72603	0.00127389	0.057678	2770	tags=32%, list=19%, signal=26%	Synpo/Trpv4/Icam1/Arpc1b/Csf3/Rhoc/Fes/Actr3/Map1b/Arpc3/Cdc42ep4/Sh3pxd2b/Myo1c/Swap70/Sorbs3/Ccl11/Arpc2/Npm1/Ranbp1/Wdr1/Pxn/Vasp/Cttn/Cdc42ep2/Cdc42ep3/Mapre1/Actr2/Pfn1/Ccn2/Rhoa/Cfl1/Gmfg/Arf1/Arpc5/Rac1/Itgb1bp1/Dstn/Gda/Ntrk3/Fmn1/Fmn2/Nsfl1c/Azin1/Clip1/Mapk15/Hck/Coro1a/Ccdc88a/Cyfip1/Rapgef3/S100a10/Bin1/Arpc4/Id1/Nav3/Limk1/Wasf2/Sdc4/Ppm1f/Nckap1l/Rps3/Pfdn2/Nckap1
BP	UP	GO:0002687	positive regulation of leukocyte migration	130	0.428404	1.72602	0.00132979	0.057678	2778	tags=39%, list=19%, signal=32%	Il1r1/Trpv4/Sele/Icam1/Dysf/Lbp/Calr/Serpine1/Swap70/Ccl2/Mcu/Selp/Pgf/Tirap/Il23a/Ccr1/Rhoa/C1qbp/Itgb3/Ano6/C5ar1/Il1b/C3ar1/Pawr/Rac1/Ccl12/Lgals3/Adam8/Lgmn/Mmp9/Ccl4/Ptger4/Cxcr2/Aif1/Kars/Dnm1l/Akirin1/Pecam1/Rtn4/Il1a/Cxcl10/Adora3/Ccr2/Gpsm3/Ptafr/Fut4/Nckap1l/Creb3/Wnt5a/Dock8/Csf1r
BP	UP	GO:0032649	regulation of interferon-gamma production	76	0.471253	1.72594	0.00143472	0.057678	3011	tags=43%, list=21%, signal=35%	Il1r1/Il27ra/Tlr4/Rara/Pglyrp1/Il20rb/Cd14/Nod2/Prnp/Arid5a/Ripk3/Il23a/C1qbp/Tnf/Irf8/Il1b/Pde4b/Runx1/Nras/Slc11a1/Tnfsf9/Klrk1/Hspd1/Cd244a/Cyrib/Bcl3/Flt3/Ccr2/Cebpg/Wnt5a/Sirpa/Slamf6/Lgals9
BP	--	GO:0002371	dendritic cell cytokine production	13	0.680467	1.72478	0.0114192	0.141152	529	tags=38%, list=4%, signal=37%	Jak3/Tlr4/Ddx21/Nod2/Kit
BP	--	GO:0030878	thyroid gland development	16	-0.583413	-1.7247	0.0200501	0.190223	288	tags=19%, list=2%, signal=18%	Hhex/Mapk3/Thra
MF	UP	GO:0005126	cytokine receptor binding	185	0.408253	1.72435	0.00128041	0.057678	2518	tags=34%, list=17%, signal=28%	Lrg1/Traf1/Fkbp1a/Il27ra/Angpt2/Il11/Csf3/Tnfsf8/Sdcbp/Osmr/Stat3/Il6ra/Shc1/Cflar/Ccl11/Ccl2/Il1rn/Il6/Babam2/Ccl7/Pgf/Nucb2/Ecm1/Il23a/Trip6/Tnf/Itgb3/Ccl9/Smad6/Il1b/Prl2c3/Myd88/Nars/Ccl12/Hsd17b7/Ccl4/Jak1/Cxcl16/Mif/Ccl3/Tnfsf9/Ccl6/Tmbim1/Sh2b3/Cxcl3/Cklf/Ctf2/Tnfsf15/Osm/Traf3/Il1a/Cxcl10/Ccdc88a/Cxcl2/Grin2b/Irak4/Cxcl9/Tnfsf13b/Casp8/Lif/Nradd/Prl7a2/Ngf
BP	--	GO:1902018	negative regulation of cilium assembly	10	-0.674177	-1.7242	0.0179028	0.178495	3505	tags=70%, list=24%, signal=53%	Tchp/Map4/Tbc1d7/Cdk10/Dnm2/Cep97/Tbc1d30
BP	--	GO:0042416	dopamine biosynthetic process	11	-0.662687	-1.72326	0.0157895	0.167041	877	tags=27%, list=6%, signal=26%	Cyp2d22/Ddc/Tgfb2
MF	--	GO:0001848	complement binding	18	0.625737	1.72203	0.00807754	0.117123	4252	tags=78%, list=29%, signal=55%	Phb/Cd93/C4b/C1qbp/C5ar1/C3ar1/Cd59a/Crp/Megf10/Itgam/Itgb2/Ptx3/Masp2/Cfh
BP	--	GO:0046855	inositol phosphate dephosphorylation	13	-0.630362	-1.72162	0.0179949	0.178495	2435	tags=54%, list=17%, signal=45%	Inpp5e/Inpp5a/Inpp5b/Synj2/Inpp4b/Inpp5k/Inpp1
BP	--	GO:0021889	olfactory bulb interneuron differentiation	12	0.695227	1.72149	0.0112903	0.140291	3219	tags=67%, list=22%, signal=52%	Fgfr1/Robo2/Rac1/Erbb4/Atf5/Slit2/Wnt5a/Sall3
BP	--	GO:0042758	long-chain fatty acid catabolic process	7	0.808655	1.72099	0.00857633	0.121047	1374	tags=43%, list=9%, signal=39%	Aig1/Lipe/Acadl
MF	--	GO:0070180	large ribosomal subunit rRNA binding	8	0.77496	1.71848	0.00851789	0.120916	3218	tags=75%, list=22%, signal=58%	Rpl12/Rplp0/Rpl19/Rpl17/Rpl23a/Rpl23
BP	--	GO:0048025	negative regulation of mRNA splicing, via spliceosome	22	0.588654	1.7181	0.00613497	0.103857	2900	tags=50%, list=20%, signal=40%	Npm1/Ptbp3/C1qbp/Srsf6/Rnps1/Pcbp4/U2af2/Ptbp1/Srsf10/Tra2b/Hnrnpk
BP	--	GO:0019362	pyridine nucleotide metabolic process	22	-0.546426	-1.71797	0.0142857	0.158101	1297	tags=32%, list=9%, signal=29%	Naxe/Nudt13/Idh2/Nampt/Nmrk1/Nadk2/Nudt12
BP	--	GO:1902285	semaphorin-plexin signaling pathway involved in neuron projection guidance	11	0.709286	1.71775	0.0128617	0.150488	802	tags=36%, list=6%, signal=34%	Plxna2/Sema3f/Plxnb2/Sema3a
MF	UP	GO:0004896	cytokine receptor activity	66	0.482237	1.71722	0.00146843	0.057678	941	tags=27%, list=6%, signal=26%	Crlf2/Il4ra/Il1r1/Il27ra/Il17ra/Osmr/Il6ra/Csf2rb/Il3ra/Il20rb/Csf2rb2/Gpr35/Ghr/Il18rap/Fzd4/Ccr1/Il1r2/Il1rl2
BP	UP	GO:1902743	regulation of lamellipodium organization	39	0.520046	1.71672	0.00452489	0.0905255	3756	tags=54%, list=26%, signal=40%	Actr3/Epha2/Fscn1/Hsp90aa1/Coro1c/Arpc2/Capzb/Actr2/Cfl1/Rac1/Akirin1/Twf1/Dmtn/Wasf2/Slit2/Nckap1/Src/Cd44/Pdpn/Hdac4/Rac2
BP	UP	GO:0031349	positive regulation of defense response	212	0.399097	1.71669	0.00125313	0.057678	3463	tags=40%, list=24%, signal=31%	Ace/Sting1/Trpv4/Tgm2/Il17ra/Tnfrsf1a/Tlr4/Gja1/Stat3/Lbp/Abcc1/Serpine1/Fabp4/Fgfr1/Nod2/S100a9/Il18rap/Tnfrsf11a/Nfkbia/Zbp1/Polr3d/Il6/Nectin2/Mmp12/Tirap/S100a8/Tnf/Ifi204/Il1b/Riok3/Ifi214/Myd88/Tnip1/Adam8/Ptger4/Optn/Pik3cg/Mif/Hyal2/Ccl3/Lpl/Ube2k/Klrk1/Ptgs2/Hspd1/Ticam1/Cd81/Kars/Tafa3/Osm/Nfkbiz/Vav1/Cck/Fcer1g/Cyba/Snx4/Adora3/Ccr2/Ifi205/Gpsm3/Ccr5/Mmp8/Cebpb/Card9/Ctss/Wnt5a/Ereg/Pt…
BP	--	GO:0060142	regulation of syncytium formation by plasma membrane fusion	25	0.57045	1.71639	0.00610687	0.10381	2362	tags=52%, list=16%, signal=44%	Scgb3a1/Il4ra/Flot1/Ehd1/Cflar/Adam9/Gdf15/Cd53/Tyrobp/Ehd2/Cxcl10/Rapgef3/Cxcl9
BP	UP	GO:0006418	tRNA aminoacylation for protein translation	40	0.517672	1.71633	0.0045045	0.0905255	2991	tags=48%, list=21%, signal=38%	Vars/Cars/Yars/Iars/Aars/Gars/Mars1/Nars/Tars/Ears2/Rars/Eprs/Kars/Hars/Sars/Farsa/Lars/Wars/Sars2
BP	--	GO:0070307	lens fiber cell development	11	0.708468	1.71577	0.0128617	0.150488	696	tags=36%, list=5%, signal=35%	Epha2/Vim/Atf4/Fgfr3
MF	UP	GO:0043236	laminin binding	27	0.565402	1.71478	0.0030303	0.0771421	3226	tags=56%, list=22%, signal=43%	Nid1/Itga3/Rpsa/Itgb1/Ncl/Ecm1/Adam9/Lgals1/Lgals3/Tinagl1/Lrrc15/Slit2/Ctss/B4galt1/Itga6
BP	UP	GO:0010574	regulation of vascular endothelial growth factor production	29	0.558099	1.71466	0.00464396	0.0906618	3696	tags=59%, list=26%, signal=44%	Hif1a/Flt4/Atf4/Ccl2/Il6/C5ar1/Il1b/C3ar1/Cyp1b1/Ptgs2/Il1a/Sars/Ccr2/Ccbe1/C3/Brca1/Cxcl17
BP	UP	GO:0070198	protein localization to chromosome, telomeric region	26	0.568278	1.71413	0.0030349	0.0771421	1035	tags=35%, list=7%, signal=32%	Tcp1/Cct4/Cct6a/Cct2/Cct3/Cct8/Gnl3/Cct5/Cct7
BP	--	GO:0035905	ascending aorta development	5	-0.833142	-1.71363	0.0117371	0.143396	1357	tags=80%, list=9%, signal=73%	Hes1/Sox4/Hey2/Tgfb2
BP	UP	GO:0002455	humoral immune response mediated by circulating immunoglobulin	29	0.55755	1.71297	0.00464396	0.0906618	3519	tags=59%, list=24%, signal=44%	Nod2/Cd55/C1qbp/Tnf/Cr1l/Fcgr2b/Cd81/Bcl3/C1qb/C1qc/Crp/C1qa/C4bp/Ptprc/C3/Ptpn6/C1ra
BP	--	GO:0043304	regulation of mast cell degranulation	28	0.560133	1.71255	0.00764526	0.113998	3783	tags=46%, list=26%, signal=34%	Il4ra/Fes/Fgr/Gab2/Hmox1/Rabgef1/Fcer1g/Snx4/Adora3/Ms4a2/Syk/Rac2/Cd84
MF	--	GO:0031957	very long-chain fatty acid-CoA ligase activity	7	-0.754858	-1.71203	0.0214797	0.194807	1835	tags=57%, list=13%, signal=50%	Acsf3/Slc27a1/Slc27a3/Slc27a6
BP	UP	GO:1902905	positive regulation of supramolecular fiber organization	175	0.407006	1.71191	0.0012837	0.057678	2662	tags=31%, list=18%, signal=26%	Synpo/Trpv4/Icam1/Arpc1b/Csf3/Rhoc/Fes/Actr3/Map1b/Arpc3/Cdc42ep4/Sh3pxd2b/Myo1c/Swap70/Sorbs3/Ccl11/Arpc2/Colgalt1/Wdr1/Pxn/Vasp/Cttn/Cdc42ep2/Cdc42ep3/Mapre1/Actr2/Pfn1/Ccn2/Rhoa/Cfl1/Gmfg/Arf1/Arpc5/Rac1/Itgb1bp1/Dstn/Gda/Fmn1/Fmn2/Clip1/Coro1a/Ccdc88a/Cyfip1/Rapgef3/S100a10/Bin1/Arpc4/Id1/Nav3/Limk1/Wasf2/Sdc4/Ppm1f/Nckap1l/Rps3
BP	UP	GO:0042771	intrinsic apoptotic signaling pathway in response to DNA damage by p53 class mediator	43	0.510486	1.71191	0.0044843	0.0905255	2073	tags=30%, list=14%, signal=26%	Phlda3/Cdkn1a/Aen/Shisa5/Ddit4/Hipk1/Pmaip1/Ifi204/Rps27l/Steap3/Mif/Trp63/Bcl3
BP	UP	GO:0060193	positive regulation of lipase activity	47	0.509816	1.7115	0.00457317	0.0905255	4135	tags=47%, list=29%, signal=34%	Sele/Rhoc/Fgfr1/Gpr55/Phb/Htr2a/Fgfr3/Arf4/Rhoa/Plin5/Cd86/Plaa/Ptafr/Gna13/Ms4a2/Nr1h2/Gnaq/Phb2/Adra1a/Fgfr2/Apoc2/Abl2
BP	DW	GO:1901616	organic hydroxy compound catabolic process	39	-0.478967	-1.71131	0.00294985	0.0771421	3490	tags=46%, list=24%, signal=35%	Fah/Ldhd/Tkfc/Inpp5e/Cyp27a1/Inpp5a/Inpp5b/Synj2/Sord/Srd5a3/Adh5/Scarb1/Inpp4b/Cyp39a1/Inpp5k/Inpp1/Adh1/Apoe
BP	UP	GO:0032613	interleukin-10 production	42	0.512901	1.71107	0.00449775	0.0905255	3064	tags=50%, list=21%, signal=40%	Jak3/Tnfrsf9/Tlr4/Stat3/Il20rb/Nod2/Dll1/Il6/Il23a/Fcgr2b/Ptger4/Hgf/Hspd1/Cd46/Tyrobp/Bcl3/Fcer1g/Mmp8/Lgals9/Syk/Trem2
MF	UP	GO:0042169	SH2 domain binding	41	0.513326	1.71088	0.00449102	0.0905255	3658	tags=51%, list=25%, signal=38%	Trpv4/Sh3pxd2b/Fgfr1/Kit/Ghr/Rack1/Crk/Sh2b2/Lat2/Shcbp1/Ccdc88a/Blnk/Ms4a2/Syk/Src/Khdrbs1/Lck/Nup62/Skap1/Ptpn6/Khdrbs2
BP	--	GO:0051095	regulation of helicase activity	9	-0.706909	-1.7104	0.0231362	0.203885	2577	tags=56%, list=18%, signal=46%	Ssbp1/Pot1a/Mnat1/Msh3/Msh2
CC	UP	GO:0098802	plasma membrane signaling receptor complex	140	0.419024	1.71032	0.0013089	0.057678	4238	tags=43%, list=29%, signal=31%	Traf1/Il27ra/Sdcbp/Osmr/Itga3/Chrnb1/Itga5/Il6ra/Pmp22/Shank3/Emilin1/Il18rap/Grid2/Itgb1/Il6/Zap70/Itgbl1/Acvrl1/Itgb3/Insr/Lrrtm4/Nlgn1/Tlr1/Grik2/Apbb1ip/Acvr1c/Ramp3/Stoml2/Traf3/Trf/Grin2b/Itgav/Itgax/Grik1/Rnf31/Itgam/Diablo/Itgb2/Chrnb3/Ramp2/Grm1/Syk/Itga6/Skap1/Sorbs1/Gria4/Ptpn6/Ceacam1/B2m/Ptk2b/Birc2/Chrnb2/Itgb6/Il6st/Lrrc7/Tlr2/Grin3a/Abhd12/Itgb8/Ticam2
BP	UP	GO:0032609	interferon-gamma production	85	0.458387	1.70988	0.00141044	0.057678	3011	tags=41%, list=21%, signal=33%	Il1r1/Il27ra/Tlr4/Rara/Pglyrp1/Il20rb/Cd14/Nod2/Prnp/Il18rap/Arid5a/Ripk3/Il23a/C1qbp/Tnf/Irf8/Il1b/Pde4b/Runx1/Nras/Slc11a1/Tnfsf9/Klrk1/Hspd1/Cd244a/Cyrib/Bcl3/Flt3/Ccr2/Cebpg/Wnt5a/Sirpa/Trim27/Slamf6/Lgals9
BP	--	GO:2001267	regulation of cysteine-type endopeptidase activity involved in apoptotic signaling pathway	16	0.639986	1.70982	0.0149254	0.161313	2388	tags=44%, list=16%, signal=37%	Fas/Plaur/Tnfrsf23/Bax/Mmp9/Nle1/St18
CC	UP	GO:1903561	extracellular vesicle	72	0.472198	1.70963	0.00291121	0.0771421	2103	tags=36%, list=15%, signal=31%	Anxa2/Ace/Icam1/Clic1/Sdcbp/Qsox1/Serpine1/Rab11a/Adam15/Acy1/Cd9/Actg1/Ago2/Fn1/Pdcd6ip/Ahnak/Aldoa/Gars/Nsun2/Ybx1/Hspd1/Cd81/Gprc5a/Cd86/Plaa/Hspa8
BP	--	GO:0010713	negative regulation of collagen metabolic process	14	0.6594	1.70893	0.0163934	0.170597	2291	tags=43%, list=16%, signal=36%	Il6ra/Emilin1/Il6/Fn1/Errfi1/Rapgef3
BP	--	GO:0032966	negative regulation of collagen biosynthetic process	14	0.6594	1.70893	0.0163934	0.170597	2291	tags=43%, list=16%, signal=36%	Il6ra/Emilin1/Il6/Fn1/Errfi1/Rapgef3
MF	--	GO:0005149	interleukin-1 receptor binding	11	0.705335	1.70818	0.0128617	0.150488	2346	tags=64%, list=16%, signal=53%	Il1rn/Trip6/Il1b/Myd88/Il1a/Grin2b/Irak4
BP	UP	GO:1905323	telomerase holoenzyme complex assembly	6	0.838442	1.70784	0.00515464	0.0942225	810	tags=50%, list=6%, signal=47%	Hsp90aa1/Ptges3/Hsp90ab1
BP	--	GO:0048290	isotype switching to IgA isotypes	8	-0.722539	-1.70698	0.0192771	0.185641	368	tags=56%, list=3%, signal=54%	Mlh1/Pms2/Tnfsf13/Msh2/Tnfsfm13
BP	--	GO:0048296	regulation of isotype switching to IgA isotypes	8	-0.722539	-1.70698	0.0192771	0.185641	368	tags=56%, list=3%, signal=54%	Mlh1/Pms2/Tnfsf13/Msh2/Tnfsfm13
BP	DW	GO:0018022	peptidyl-lysine methylation	110	-0.382492	-1.7069	0.0037037	0.0844246	3662	tags=41%, list=25%, signal=31%	Kmt2b/Setd1a/H1f4/Kdm4b/Baz2a/Dnmt3b/Antkmt/Tet3/Dpy30/Rtf1/Paxip1/Wdr5b/Auts2/Ehmt1/Kdm4c/Tet2/Eef1akmt1/Smyd3/Snw1/Pagr1a/Smad4/Kdm3a/Setdb1/Wdr82/Rbbp5/Kdm4a/Mtf2/Kmt2c/Prdm5/Kmt5c/Kmt2a/Ehmt2/Etfbkmt/Mettl21a/Ctnnb1/Phf1/Arid4b/Setd1b/Asxl2/Rif1/Arid4a/Mllt6/Ezh1/Jarid2/H1f2
BP	UP	GO:1905897	regulation of response to endoplasmic reticulum stress	81	0.460993	1.70683	0.0028169	0.0771421	3119	tags=43%, list=22%, signal=34%	Xbp1/Manf/Rnf183/Pdia6/Bax/Spop/Bcl2l1/Atf6/Serinc3/Ern1/Ptpn1/Ube2g2/Selenos/Ube2j1/Tmed2/Lpcat3/Usp14/Fcgr2b/Hyou1/Txndc12/Tmem33/Ppp1r15a/Ubac2/Ptpn2/Derl2/Ppp1r15b/Erp29/Dnajc3/Alox5/Creb3/Atxn3/Cops5/Edem1/Creb3l1/Nr1h2
CC	--	GO:0032580	Golgi cisterna membrane	11	-0.656267	-1.70656	0.0210526	0.194095	579	tags=18%, list=4%, signal=17%	Nsg2/Fut8
BP	UP	GO:0090303	positive regulation of wound healing	44	0.508967	1.70638	0.00451128	0.0905255	3653	tags=50%, list=25%, signal=37%	Xbp1/Tlr4/Serpine1/Insl3/Actg1/S100a9/Ccl2/Itgb1/Selp/Ano6/F11r/Cd36/Ptger4/Plpp3/Hbegf/Dmtn/Nfe2l2/Anxa1/Prkce/Clec7a/Pdpn/Plek
BP	UP	GO:0071622	regulation of granulocyte chemotaxis	49	0.502077	1.70614	0.00451807	0.0905255	1872	tags=37%, list=13%, signal=32%	Bst1/Trpv4/Dysf/Lbp/Nod2/Ccl2/Mcu/Tirap/Il23a/C1qbp/C5ar1/Il1b/C3ar1/Rac1/Cxcr2/Kars/Dnm1l/Akirin1
MF	--	GO:0035374	chondroitin sulfate binding	7	-0.752213	-1.70603	0.0214797	0.194807	2212	tags=71%, list=15%, signal=61%	Anxa6/Dpysl3/Ptprs/Agrn/Ptn
BP	--	GO:0032825	positive regulation of natural killer cell differentiation	11	-0.655738	-1.70518	0.0210526	0.194095	2681	tags=73%, list=19%, signal=59%	Stat5a/Zbtb1/Il15ra/Stat5b/Flt3l/Il15/Gas6/Irf1
MF	--	GO:0140326	ATPase-coupled intramembrane lipid transporter activity	12	0.688452	1.70472	0.0112903	0.140291	1119	tags=42%, list=8%, signal=38%	Abcb1b/Atp8b1/Abca4/Abca1/Abcg1
BP	--	GO:0051451	myoblast migration	12	0.68825	1.70422	0.0112903	0.140291	3734	tags=67%, list=26%, signal=50%	Plekho1/Itgb1bp1/Akirin1/Naca/Megf10/Six4/Anxa1/Net1
CC	UP	GO:0032432	actin filament bundle	84	0.457031	1.70419	0.00140449	0.057678	2421	tags=35%, list=17%, signal=29%	Synpo/Anxa2/Fam107a/Tpm4/Tpm3/Fscn1/Pdlim1/Pdlim7/Mlph/Pxn/Actb/Septin9/Myh9/Actn1/Flnb/Zyx/Trip6/Cfl1/Fblim1/Klhl2/Pdlim5/Sh2b2/Dst/Pdlim2/Vcl/Cyba/Myl12a/Cnn2/Sipa1l3
BP	--	GO:0008356	asymmetric cell division	18	0.619006	1.7035	0.0113086	0.140333	933	tags=28%, list=6%, signal=26%	Zbtb16/Actr3/Actr2/Etv5/Wnt9b
CC	--	GO:0001931	uropod	10	0.72064	1.70313	0.01473	0.159925	648	tags=30%, list=4%, signal=29%	Bst1/Flot1/Myh9
CC	--	GO:0031254	cell trailing edge	10	0.72064	1.70313	0.01473	0.159925	648	tags=30%, list=4%, signal=29%	Bst1/Flot1/Myh9
BP	--	GO:0000460	maturation of 5.8S rRNA	34	0.533093	1.70291	0.00607903	0.10381	3515	tags=50%, list=24%, signal=38%	Rrp15/Npm1/Eif6/Bop1/Ftsj3/Wdr12/Mak16/Exosc2/Rrs1/Rpp40/Kri1/Urb1/Exosc3/Rcl1/Fcf1/Exosc10/Pes1
BP	UP	GO:0072678	T cell migration	50	0.500454	1.70275	0.00451807	0.0905255	2756	tags=42%, list=19%, signal=34%	Il27ra/Icam1/Cd200/S1pr1/Apod/Ccl2/Ripk3/Ecm1/Rhoa/Itgb3/F11r/Crk/Adam8/Cxcl16/Slc12a2/Aif1/Gpr183/Cxcl10/Ccr2/Wnt5a/Dock8
BP	--	GO:1904396	regulation of neuromuscular junction development	12	-0.638356	-1.70252	0.0157068	0.166713	999	tags=33%, list=7%, signal=31%	Agrn/Sorbs2/Lrp4/Ptn
BP	UP	GO:0050766	positive regulation of phagocytosis	67	0.475746	1.70242	0.00145773	0.057678	3318	tags=48%, list=23%, signal=37%	Bcr/Lbp/Calr/Nod2/Rapgef1/Ccl2/Tnf/Ano6/Il1b/Rab31/Fcgr2b/Cd36/Pros1/Slc11a1/Lyar/Hspa8/Fcer1g/Cyba/Sod1/Sirpb1c/Dock2/Nckap1l/Sirpa/Ptprc/Fcgr3/C3/Gm5150/Trem2/Sirpb1b/Cd300lf/Clec7a/Fcgr1
BP	UP	GO:1904645	response to amyloid-beta	37	0.523153	1.70178	0.00466563	0.0906659	1844	tags=38%, list=13%, signal=33%	Icam1/Casp4/Tlr4/Gja1/Abcc1/Vcam1/Prnp/Igf1/Fcgr2b/Lgmn/Cd36/Mmp9/Ramp3/Grm5
BP	--	GO:1901739	regulation of myoblast fusion	18	0.618316	1.7016	0.0129241	0.150488	2362	tags=56%, list=16%, signal=47%	Scgb3a1/Il4ra/Flot1/Ehd1/Cflar/Gdf15/Cd53/Ehd2/Cxcl10/Cxcl9
BP	--	GO:1903624	regulation of DNA catabolic process	10	0.719537	1.70052	0.01473	0.159925	2007	tags=50%, list=14%, signal=43%	Igfbp3/Bax/Il6/Apaf1/Pam16
MF	--	GO:0070324	thyroid hormone binding	7	-0.749754	-1.70046	0.0238663	0.204875	506	tags=57%, list=3%, signal=55%	Thrb/Ctsh/Aldh1a3/Thra
CC	UP	GO:0042641	actomyosin	86	0.454113	1.69959	0.00141044	0.057678	2421	tags=35%, list=17%, signal=29%	Synpo/Anxa2/Fam107a/Tpm4/Tpm3/Fscn1/Pdlim1/Pdlim7/Mlph/Pxn/Actb/Septin9/Myh9/Actn1/Pdcd6ip/Flnb/Zyx/Trip6/Fblim1/Klhl2/Myo5a/Pdlim5/Sh2b2/Dst/Pdlim2/Vcl/Cyba/Myl12a/Cnn2/Sipa1l3
BP	--	GO:0061298	retina vasculature development in camera-type eye	18	0.617495	1.69935	0.0129241	0.150488	1315	tags=44%, list=9%, signal=40%	Col4a1/Hif1a/Clic4/Slc4a7/Fzd4/Rhoj/Acvrl1/Cyp1b1
BP	--	GO:0031622	positive regulation of fever generation	7	0.798341	1.69904	0.0102916	0.134966	2891	tags=86%, list=20%, signal=69%	Tnfrsf11a/Tnf/Il1b/Ptgs2/Ccr5/Ptger3
BP	--	GO:0002070	epithelial cell maturation	10	0.718395	1.69783	0.01473	0.159925	2373	tags=50%, list=16%, signal=42%	Xbp1/Gja1/Hif1a/Gpat4/Pgr
CC	UP	GO:0001725	stress fiber	77	0.462718	1.6978	0.00143885	0.057678	2421	tags=36%, list=17%, signal=30%	Synpo/Anxa2/Fam107a/Tpm4/Tpm3/Fscn1/Pdlim1/Pdlim7/Mlph/Pxn/Actb/Septin9/Myh9/Actn1/Flnb/Zyx/Trip6/Fblim1/Klhl2/Pdlim5/Sh2b2/Dst/Pdlim2/Vcl/Cyba/Myl12a/Cnn2/Sipa1l3
CC	UP	GO:0097517	contractile actin filament bundle	77	0.462718	1.6978	0.00143885	0.057678	2421	tags=36%, list=17%, signal=30%	Synpo/Anxa2/Fam107a/Tpm4/Tpm3/Fscn1/Pdlim1/Pdlim7/Mlph/Pxn/Actb/Septin9/Myh9/Actn1/Flnb/Zyx/Trip6/Fblim1/Klhl2/Pdlim5/Sh2b2/Dst/Pdlim2/Vcl/Cyba/Myl12a/Cnn2/Sipa1l3
MF	--	GO:0005542	folic acid binding	12	-0.635915	-1.69601	0.0157068	0.166713	1283	tags=50%, list=9%, signal=46%	Mtr/Mthfs/Uros/Dhfr/Dmgdh/Slc19a1
BP	--	GO:0023019	signal transduction involved in regulation of gene expression	10	-0.662999	-1.69561	0.0230179	0.203513	1267	tags=50%, list=9%, signal=46%	Smad3/Sox17/Tbx6/Dand5/Msx1
BP	--	GO:0046040	IMP metabolic process	9	0.734772	1.69485	0.00978793	0.130714	3345	tags=78%, list=23%, signal=60%	Ampd3/Atic/Adssl1/Pfas/Ampd2/Gart/Paics
BP	--	GO:1904393	regulation of skeletal muscle acetylcholine-gated channel clustering	7	-0.746959	-1.69412	0.0238663	0.204875	631	tags=43%, list=4%, signal=41%	Sorbs2/Lrp4/Ptn
CC	--	GO:0030897	HOPS complex	11	-0.651093	-1.69311	0.0210526	0.194095	2572	tags=55%, list=18%, signal=45%	Vps33a/Vps11/Stx17/Vps39/Aktip/Vps41
MF	UP	GO:0005178	integrin binding	118	0.426979	1.69306	0.00408719	0.0881136	1737	tags=30%, list=12%, signal=26%	Icam1/Anxa7/Itga3/Itga5/Sema7a/Calr/Tspan4/Vwf/Adam15/Cd9/Vcam1/Pxn/P4hb/Emilin1/Myh9/Spp1/Itgb1/Actn1/Gfap/Fn1/Itgbl1/Adam9/Ccn2/Itgb3/F11r/Il1b/Igf1/Itgb1bp1/Adam8/Tgfbi/Gpnmb/Edil3/Jaml/Plpp3/Cd81
CC	--	GO:0008541	proteasome regulatory particle, lid subcomplex	8	0.763442	1.69294	0.00851789	0.120916	3431	tags=100%, list=24%, signal=76%	Psmd14/Psmd11/Psmd12/Psmd3/Adrm1/Psmd13/Sem1/Psmd8
BP	DW	GO:0003279	cardiac septum development	107	-0.38085	-1.69263	0.00364964	0.0844246	2702	tags=35%, list=19%, signal=29%	Jag1/Ccn1/Pde2a/Nphp3/Tbx2/Tgfbr3/Nog/Pde2a/Smad4/Mks1/Pcsk5/Cntrl/Ift88/Tbx3/Ltbp1/Myh10/Hey1/Egln1/Gata6/Acvr1/Rarb/Heyl/Sox4/Dnm2/Nprl3/Hey2/Maml1/Nrp1/Zbtb14/Prdm1/Sema3c/Vangl2/Lrp6/Nfatc1/Dand5/Fuz/Dhrs3/Tgfb2
BP	--	GO:0021891	olfactory bulb interneuron development	8	0.763176	1.69235	0.00851789	0.120916	3219	tags=88%, list=22%, signal=68%	Fgfr1/Robo2/Rac1/Atf5/Slit2/Wnt5a/Sall3
BP	--	GO:0006884	cell volume homeostasis	25	0.562388	1.69213	0.00610687	0.10381	1437	tags=32%, list=10%, signal=29%	Lrrc8a/Anxa7/Slc12a4/Slc12a7/Npm1/Shank3/Ano6/Slc12a2
BP	--	GO:0002568	somatic diversification of T cell receptor genes	5	-0.822418	-1.69157	0.0164319	0.170597	1160	tags=60%, list=8%, signal=55%	Lef1/Prkdc/Tcf7
BP	--	GO:0002681	somatic recombination of T cell receptor gene segments	5	-0.822418	-1.69157	0.0164319	0.170597	1160	tags=60%, list=8%, signal=55%	Lef1/Prkdc/Tcf7
BP	--	GO:0033153	T cell receptor V(D)J recombination	5	-0.822418	-1.69157	0.0164319	0.170597	1160	tags=60%, list=8%, signal=55%	Lef1/Prkdc/Tcf7
BP	UP	GO:0010986	positive regulation of lipoprotein particle clearance	5	0.879132	1.69142	0.00347222	0.0815793	43	tags=20%, list=0%, signal=20%	Anxa2
BP	UP	GO:0019087	transformation of host cell by virus	5	0.87912	1.6914	0.00347222	0.0815793	1428	tags=80%, list=10%, signal=72%	Myc/Insr/Mmp9/Hyal2
BP	--	GO:0019048	modulation by virus of host process	16	0.632856	1.69077	0.0165837	0.171421	2510	tags=50%, list=17%, signal=41%	Myc/Bcl2l1/Eif2ak4/Insr/Mmp9/Hyal2/Ccr5/Atg7
BP	--	GO:0030449	regulation of complement activation	12	0.682675	1.69041	0.0129032	0.150488	1792	tags=58%, list=12%, signal=51%	Phb/Cd55/C1qbp/Il1b/Cr1l/Cd59a/A2m
BP	--	GO:0099623	regulation of cardiac muscle cell membrane repolarization	18	0.614177	1.69021	0.0129241	0.150488	1971	tags=33%, list=14%, signal=29%	Kcna5/Gja1/Wdr1/Kcnq1/Kcne3/Rnf207
BP	UP	GO:0070427	nucleotide-binding oligomerization domain containing 1 signaling pathway	6	0.829766	1.69017	0.00515464	0.0942225	952	tags=50%, list=7%, signal=47%	Tlr4/Nfkbia/Tnfaip3
BP	--	GO:0033005	positive regulation of mast cell activation	22	0.57904	1.69004	0.0153374	0.163789	3063	tags=45%, list=21%, signal=36%	Crlf2/Il4ra/Fgr/Nectin2/Gab2/Fcer1g/Snx4/Adora3/Ms4a2/Syk
MF	UP	GO:0004812	aminoacyl-tRNA ligase activity	41	0.506768	1.68903	0.00449102	0.0905255	2991	tags=46%, list=21%, signal=37%	Vars/Cars/Yars/Iars/Aars/Gars/Mars1/Nars/Tars/Ears2/Rars/Eprs/Kars/Hars/Sars/Farsa/Lars/Wars/Sars2
MF	UP	GO:0016875	ligase activity, forming carbon-oxygen bonds	41	0.506768	1.68903	0.00449102	0.0905255	2991	tags=46%, list=21%, signal=37%	Vars/Cars/Yars/Iars/Aars/Gars/Mars1/Nars/Tars/Ears2/Rars/Eprs/Kars/Hars/Sars/Farsa/Lars/Wars/Sars2
MF	UP	GO:0019838	growth factor binding	126	0.421499	1.68886	0.00134048	0.057678	1920	tags=29%, list=13%, signal=25%	Igfbp4/Rps2/Igfbp3/Il1r1/Igfbp7/Igfbp6/Sdcbp/Osmr/Col4a1/Il6ra/Il3ra/Fgfr1/Shc1/Flt4/Ghr/Lrrc32/Fgfr3/Il1rn/Acvrl1/Il1r2/Hspa9/Ccn2/Furin/Itgb3/Insr/Trim16/Pdgfa/Cd36/Hyal2/Crim1/Erbb4/Ntrk3/Acvr1c/A2m/Sec61b/Fstl4
CC	UP	GO:0030863	cortical cytoskeleton	108	0.433231	1.68836	0.00413223	0.088121	3542	tags=44%, list=24%, signal=34%	Trpv4/Sele/Tpm4/Flot1/Tpm3/Slc2a1/Hcls1/Myrip/Ppp1r9b/Mlph/Eef1a1/Wdr1/Actb/Triobp/Capzb/Cttn/Myh9/Actn1/Dbn1/Mapre1/Actr2/Cfl1/Cap1/Myadm/Dstn/Dbnl/Shroom3/Inpp5d/Epb42/Pdlim2/Coro1a/Epb41/Rapgef3/Dmtn/Cotl1/Capza1/Myo1f/Cald1/Krt19/Sptbn5/Actn4/Septin2/Myo1e/Akap13/Calb1/Capza2/Cfl2/Ppp1r9a
BP	UP	GO:0050764	regulation of phagocytosis	93	0.442342	1.68798	0.00273598	0.0771421	3318	tags=44%, list=23%, signal=34%	Bcr/Dysf/Fgr/Lbp/Sphk1/Calr/Nod2/Rapgef1/Ccl2/Tnf/Rack1/Ano6/Il1b/Rab31/Fcgr2b/Cd36/Pros1/Slc11a1/Lyar/Hck/Hspa8/Fcer1g/Cyba/Itgav/Cnn2/Sod1/Sirpb1c/Atg7/Dock2/Nckap1l/Sirpa/Ptprc/Fcgr3/C3/Gm5150/Syk/Trem2/Sirpb1b/Cd300lf/Clec7a/Fcgr1
BP	UP	GO:0009266	response to temperature stimulus	123	0.423017	1.68752	0.00407056	0.0881136	3438	tags=41%, list=24%, signal=31%	Il1r1/Trpv4/Tlr4/Ucp2/Hsp90aa1/Eif2s1/Pmp22/Aldh18a1/Htr2a/Ccl2/Trp53inp1/Vcp/Hsp90ab1/Eif2ak4/Metrnl/Ywhae/Pde4b/Igf1/Lxn/Pawr/Slc52a3/Hmox1/Vgf/Cdh8/Acadl/Tgfb1i1/Grik2/Pdcd6/Tcim/Tfec/Nf1/Ano3/Eif2b4/Osm/Il1a/Clpb/Dnaja2/Dnajc3/Sod1/Eif2b2/Atxn3/St8sia1/Pdcl3/Casq1/Adora1/Hspa4/Cd34/Plac8/Dhx9/Myof
BP	DW	GO:1905268	negative regulation of chromatin organization	51	-0.442757	-1.68696	0.00293255	0.0771421	3595	tags=43%, list=25%, signal=33%	H1f4/Kdm4b/Dnmt3b/Kdm5a/Atg5/Ctbp1/Phf2/Otub2/Kdm4c/L3mbtl2/Kdm3a/Taf7/Kdm4a/Mtf2/Sphk2/Atad2b/H1f0/Tet1/Phf1/Mllt6/Jarid2/H1f2
BP	--	GO:0002888	positive regulation of myeloid leukocyte mediated immunity	37	0.518595	1.68696	0.00622084	0.10497	3587	tags=57%, list=25%, signal=43%	Il4ra/Fgr/Ddx21/Gab2/Ticam1/Tyrobp/Fcer1g/Snx4/Adora3/Ptafr/Itgam/Cd177/Ms4a2/Fcgr3/Itgb2/C3/Syk/Stx4a/Fcgr1/Arg1/Ddx1
MF	--	GO:0018455	alcohol dehydrogenase [NAD(P)+] activity	6	-0.782423	-1.68674	0.0238095	0.204875	1476	tags=33%, list=10%, signal=30%	Adh5/Adh1
BP	--	GO:1900017	positive regulation of cytokine production involved in inflammatory response	19	0.605051	1.68632	0.011254	0.140291	3307	tags=63%, list=23%, signal=49%	Il17ra/Tlr4/Stat3/Nod2/Il6/Tnf/Myd88/Ticam1/Kars/Gpsm3/Tarm1/Clec7a
BP	UP	GO:0034976	response to endoplasmic reticulum stress	221	0.390697	1.68614	0.00124224	0.057678	2989	tags=34%, list=21%, signal=28%	Casp4/Flot1/Xbp1/Manf/Ccnd1/Hspa5/Calr/Eif2s1/Rnf183/Pdia6/Bax/Pmp22/Canx/Atf4/H13/Spop/Pmaip1/P4hb/Sdf2l1/Bcl2l1/Eif4g1/Psmc6/Vcp/Atf6/Apaf1/Pdia4/Serinc3/Pla2g6/Pdia3/Ufm1/Eif2ak4/Erlin1/Serp1/Hsp90b1/Bcl2/Ern1/Trim13/Ptpn1/Ube2g2/Selenos/Ube2j1/Tmed2/Bid/Lpcat3/Usp14/Fcgr2b/Rnf121/Hyou1/Ube2k/Txndc12/Tmem33/Erp44/Ppp1r15a/Ubac2/Sec61b/Ptpn2/Tmx1/Creb3l2/Derl2/Ppp1r15b/Erp29/Dnajc3/Nhlrc1/Nfe2l…
CC	--	GO:0035102	PRC1 complex	15	-0.585657	-1.68543	0.0177665	0.178185	1921	tags=47%, list=13%, signal=41%	Cbx4/Pcgf1/Phc3/Bmi1/Cbx2/Cbx8/Cbx7
MF	--	GO:0015651	quaternary ammonium group transmembrane transporter activity	9	-0.696543	-1.68532	0.0257069	0.210447	1806	tags=56%, list=12%, signal=49%	Slc6a20a/Slc22a5/Slc25a45/Slc22a21/Slc22a8
CC	UP	GO:0015629	actin cytoskeleton	416	0.369626	1.68511	0.00114943	0.057678	2440	tags=28%, list=17%, signal=24%	Synpo/Anxa2/Fam107a/Trpv4/Capg/Arpc1b/Tpm4/Rnd1/Flot1/Tpm3/Actr3/Fgr/Rara/Fscn1/Slc2a1/Arpc3/Cdc42ep4/Sh3pxd2b/Hcls1/Myo1c/Ehbp1l1/Swap70/Myrip/Cnn3/Ppp1r9b/Pdlim1/Pdlim7/Mlph/Coro1c/Arpc2/Actg1/Cttnbp2nl/Eef1a1/Ptges3/Wdr1/Vcam1/Pxn/Ptpn12/Actb/Triobp/Csrp1/Capzb/Cttn/Septin9/Myh9/Flnc/Actn1/Sh3pxd2a/Pdcd6ip/Cdc42ep3/Ahnak/Dbn1/Rinl/Flnb/Tmod3/Zyx/Actr2/Trip6/Npm3/Cfl1/Fblim1/Klhl2/Aldoa/Trmt10a…
BP	--	GO:0071526	semaphorin-plexin signaling pathway	35	0.524167	1.68482	0.0060698	0.10381	1652	tags=31%, list=11%, signal=28%	Plxna2/Sema3f/Sema6d/Sema7a/Plxnb2/Sema6b/Sema3a/Arhgdia/Rac1/Sema4c/Sema3g
BP	UP	GO:0034113	heterotypic cell-cell adhesion	45	0.501157	1.68454	0.00453172	0.0905255	3392	tags=49%, list=23%, signal=38%	Cd200/Flot1/Itga5/Vcam1/Itgb1/Il1rn/Tnfaip3/Tnf/Itgb3/Gcnt2/Il1b/Myadm/Parva/Itgav/Itgax/Izumo1/Ptprc/Itgb2/Lck/Wnk1/Cd44/Skap1
BP	--	GO:0033119	negative regulation of RNA splicing	27	0.555389	1.68441	0.00757576	0.11367	2900	tags=48%, list=20%, signal=39%	Npm1/Ptbp3/C1qbp/Srsf6/Rps26/Rnps1/Pcbp4/U2af2/Ptbp1/Rps13/Srsf10/Tra2b/Hnrnpk
BP	--	GO:0046068	cGMP metabolic process	11	-0.647641	-1.68413	0.0236842	0.204875	2961	tags=58%, list=20%, signal=46%	Gucy2d/Pde2a/Pde2a/Pde5a/Rora/Gucy1a1/Gucy1b1
BP	--	GO:0033008	positive regulation of mast cell activation involved in immune response	16	0.630295	1.68393	0.0165837	0.171421	3063	tags=50%, list=21%, signal=39%	Il4ra/Fgr/Gab2/Fcer1g/Snx4/Adora3/Ms4a2/Syk
BP	--	GO:0043306	positive regulation of mast cell degranulation	16	0.630295	1.68393	0.0165837	0.171421	3063	tags=50%, list=21%, signal=39%	Il4ra/Fgr/Gab2/Fcer1g/Snx4/Adora3/Ms4a2/Syk
BP	--	GO:0002823	negative regulation of adaptive immune response based on somatic recombination of immune receptors built from immunoglobulin superfamily domains	32	0.538024	1.68388	0.00609756	0.10381	1454	tags=28%, list=10%, signal=25%	Il4ra/Jak3/Il27ra/Bcl6/Il20rb/Nod2/Parp3/Fcgr2b/Ndfip1
MF	UP	GO:0030594	neurotransmitter receptor activity	52	0.491801	1.68345	0.00449102	0.0905255	4973	tags=60%, list=34%, signal=39%	Chrnb1/Htr2a/Grid2/Glra3/Gabra1/Tspo/Grik2/Grm5/Gabrb2/Grin2b/Grik1/Olfr63/Htr1d/Gabrg1/Chrnb3/Grm1/Adora1/Gria4/Gabrg3/Grid1/Ptk2b/Gabrb3/Chrnb2/Olfr1564/Olfr472/Grin3a/Grin2a/Gabra4/Gria2/Hrh2/Chrng
BP	--	GO:0032689	negative regulation of interferon-gamma production	20	0.598589	1.68327	0.00638978	0.10612	959	tags=35%, list=7%, signal=33%	Tlr4/Rara/Pglyrp1/Il20rb/Nod2/Prnp/C1qbp
BP	--	GO:0001821	histamine secretion	9	0.729692	1.68313	0.0114192	0.141152	2304	tags=56%, list=16%, signal=47%	Ywhaz/Snap23/Ada/Snx4/Adora3
CC	--	GO:0036156	inner dynein arm	11	0.694825	1.68273	0.0160772	0.169453	2674	tags=55%, list=18%, signal=45%	Dnah6/Dnah10/Dnah2/Casc1/Dnah12/Dnah1
BP	--	GO:0035641	locomotory exploration behavior	15	-0.584502	-1.6821	0.0177665	0.178185	1071	tags=27%, list=7%, signal=25%	Myg1/Atp1a2/Dpp4/Apoe
BP	UP	GO:0070555	response to interleukin-1	79	0.456924	1.68207	0.00143472	0.057678	1705	tags=35%, list=12%, signal=31%	Mapk11/Il1r1/Sele/Serpine1/Ccl11/Tnfrsf11a/Ccl2/Usp10/Zbp1/Il1rn/Il6/Fn1/Ccl7/Acod1/Il1r2/Irak2/Cfl1/Rela/Ccl9/Il1b/Myd88/Ccl12/Ccl4/Hyal2/Ccl3/Tnip2/Irak3/Ccl6
BP	--	GO:0031650	regulation of heat generation	11	0.694283	1.68142	0.0160772	0.169453	2891	tags=73%, list=20%, signal=58%	Ednrb/Arrdc3/Tnfrsf11a/Tnf/Il1b/Ptgs2/Ccr5/Ptger3
BP	--	GO:2001169	regulation of ATP biosynthetic process	18	0.610759	1.68081	0.0161551	0.16977	883	tags=28%, list=6%, signal=26%	Myc/Stat3/Bcl2l1/Vcp/Entpd1
BP	UP	GO:0097581	lamellipodium organization	79	0.456486	1.68045	0.00286944	0.0771421	2770	tags=38%, list=19%, signal=31%	Actr3/S1pr1/Epha2/Fscn1/Cdh13/Hsp90aa1/Pmp22/Plekho1/Coro1c/Arpc2/Kit/Pxn/Arhgef7/Capzb/Cttn/Itgb1/Actr2/Cfl1/Arpc5/Rac1/Akirin1/Twf1/Vcl/Ccdc88a/Cyfip1/Dmtn/Wasf2/Slit2/Ptpro/Nckap1
BP	--	GO:0010918	positive regulation of mitochondrial membrane potential	14	0.648379	1.68037	0.0163934	0.170597	1783	tags=29%, list=12%, signal=25%	Myc/Vcp/Bid/Stoml2
BP	UP	GO:0019724	B cell mediated immunity	97	0.438637	1.68021	0.00277008	0.0771421	3017	tags=39%, list=21%, signal=31%	Crlf2/Il4ra/Fas/Ercc1/Il27ra/Swap70/Bcl6/Nod2/Cd55/Icosl/Parp3/Nectin2/C4b/C1qbp/Tnf/Cr1l/Trex1/Myd88/Fcgr2b/Ndfip1/Inpp5d/Pirb/Hspd1/Cd81/Ung/Bcl3/C1qb/Fcer1g/C1qc/Bcl10/Crp/C1qa/Pou2f2/C4bp/Ptprc/Fcgr3/Mad2l2/C3
BP	--	GO:0048245	eosinophil chemotaxis	12	0.678485	1.68004	0.0145161	0.158712	2349	tags=58%, list=16%, signal=49%	Ccl11/Ccl2/Ccl7/Ccl12/Lgals3/Ccl4/Scg2
BP	--	GO:1902287	semaphorin-plexin signaling pathway involved in axon guidance	10	0.710703	1.67965	0.0163666	0.170597	802	tags=40%, list=6%, signal=38%	Plxna2/Sema3f/Plxnb2/Sema3a
CC	UP	GO:0005884	actin filament	115	0.4249	1.67959	0.00271003	0.0771421	2787	tags=36%, list=19%, signal=29%	Tpm4/Tpm3/Actr3/Arpc3/Hcls1/Myo1c/Ehbp1l1/Pdlim1/Pdlim7/Arpc2/Actg1/Ptges3/Wdr1/Actb/Cttn/Actn1/Dbn1/Tmod3/Myo1b/Myo5a/Pawr/Rac1/Smtn/Dbnl/Inpp5d/Fmn1/Pdlim5/Aif1/Sh2b2/Fmn2/Twf1/Pdlim2/Hck/Vcl/Coro1a/Dmtn/Cotl1/Myo1f/Cald1/Nckap1/Fyn
BP	--	GO:0009220	pyrimidine ribonucleotide biosynthetic process	13	0.662605	1.6795	0.0179445	0.178495	1871	tags=54%, list=13%, signal=47%	Ctps/Nme1/Cmpk1/Nme2/Cad/Uck2/Umps
BP	DW	GO:0060828	regulation of canonical Wnt signaling pathway	205	-0.345001	-1.67924	0.00478469	0.0920402	2167	tags=24%, list=15%, signal=21%	Nog/Reck/Dab2ip/Foxo1/Tbx18/Mks1/Pfdn5/Otulin/Mapk14/Znrf3/Gid8/App/Sox7/Daam2/Rnf220/Tnks/Nkd1/Sox4/Stk4/Axin2/Adgra2/Snai2/Wnt5b/Notum/Fam53b/Csnk1g2/Jade1/Wls/Amer2/Egr1/Cby1/Mllt3/Lrp4/Sema5a/Tle5/Sox9/Prickle1/Tle2/Cyld/Tnks2/Cthrc1/Ankrd6/Mcc/Fzd6/Fuz/Arntl/Cav1/Ptpru/Thra/Apoe
BP	UP	GO:0002237	response to molecule of bacterial origin	229	0.387586	1.67867	0.00124224	0.057678	2726	tags=36%, list=19%, signal=29%	Ace/Litaf/Bcr/Sbno2/Xbp1/Tlr4/Rara/Lbp/Ednrb/Vim/Serpine1/Cd14/Nod2/S100a9/Tnfrsf11a/Tnfrsf1b/Ccl2/Trib1/Arid5a/Gch1/Nfkbia/Nos3/Il6/Ncl/Abca1/Plscr3/Tirap/Acod1/S100a8/Adam9/Rhoa/Tnfaip3/Irak2/Tnf/Rela/C5ar1/Irf8/Smad6/Il1b/Pde4b/Tlr1/Selenos/Myd88/Fcgr2b/Ccl12/Cd36/Cd68/Ptger4/Cxcl16/Mif/Adm/Nfkbib/Tnip2/Irak3/Slc11a1/Lilrb4a/Klrk1/Ptgs2/Ticam1/Cyrib/Sash1/Cxcl3/Fcgr4/Cd86/Plaa/Il1a/Ly86/Cxcl10…
CC	UP	GO:0015935	small ribosomal subunit	71	0.464751	1.67861	0.00145349	0.057678	4780	tags=54%, list=33%, signal=36%	Rps2/Mrps18b/Rpsa/Npm1/Rps18/Mrps28/Rack1/Rps6/Larp4/Rps27l/Rps26/Rps17/Rps11/Rps8/Mrps10/Rps25/Rps9/Rps10/Rps13/Rps3/Mrps7/Rps12/Rps14/Rps15a/Rps3a1/Rps16/Eif2a/Rps7/Mrps27/Rps15/Dap3/Rps23/Rps5/Mrps34/Mrps2/Rps27a/Mrps18c/Mrps16
CC	--	GO:0097038	perinuclear endoplasmic reticulum	22	0.57502	1.67831	0.0168712	0.17323	3412	tags=55%, list=24%, signal=42%	Trim13/Gdpd5/Dbi/Cisd2/Creb3l2/Dst/Cyba/Osbp2/Fyn/Kcnd2/Nox4/Dgat2
MF	UP	GO:0048306	calcium-dependent protein binding	70	0.466176	1.67808	0.00292398	0.0771421	1797	tags=24%, list=12%, signal=21%	S100a6/S100a11/Anxa2/Anxa7/Mgp/S100a9/Selp/Pdcd6ip/Plscr3/S100a8/Myo5a/Vps37c/Calm2/Pdcd6/Mmp13/A2m/Syt8
BP	DW	GO:0061014	positive regulation of mRNA catabolic process	49	-0.441094	-1.67659	0.00295858	0.0771421	2896	tags=37%, list=20%, signal=29%	Gigyf2/Tnrc6a/Cnot8/Ythdf1/Gtpbp1/Cnot6l/Cpeb3/Zfp36l1/Qk/Rida/Mettl14/Btg2/Plekhn1/Mov10/Tnrc6b/Zfp36/Prr5l/Nanos1
BP	DW	GO:0060070	canonical Wnt signaling pathway	240	-0.334929	-1.67382	0.00510204	0.0942225	2167	tags=25%, list=15%, signal=21%	Nog/Reck/Dab2ip/Foxo1/Tbx18/Mks1/Pfdn5/Klf4/Otulin/Bcl9l/Mapk14/Znrf3/Dvl2/Gid8/App/Sox7/Daam2/Fzd3/Rnf220/Tnks/Nkd1/Sox4/Stk4/Axin2/Adgra2/Snai2/Wnt5b/Lef1/Notum/Fam53b/Bcl9/Csnk1g2/Jade1/Wls/Tcf7/Ctnnb1/Amer2/Egr1/Cby1/Mllt3/Lrp4/Sema5a/Tle5/Sox9/Prickle1/Tle2/Cyld/Lrp6/Tnks2/Cthrc1/Ankrd6/Mcc/Fzd6/Fuz/Arntl/Cav1/Ptpru/Thra/Apoe
BP	UP	GO:0002190	cap-independent translational initiation	5	0.869518	1.67293	0.00347222	0.0815793	24	tags=20%, list=0%, signal=20%	Eif4ebp1
MF	--	GO:0017176	phosphatidylinositol N-acetylglucosaminyltransferase activity	5	-0.813308	-1.67284	0.0234742	0.204091	2708	tags=100%, list=19%, signal=81%	Pigc/Pigyl/Pigh/Pigp
MF	--	GO:0031994	insulin-like growth factor I binding	12	0.674971	1.67134	0.0145161	0.158712	1090	tags=42%, list=8%, signal=39%	Igfbp4/Igfbp3/Igfbp6/Itgb3/Insr
BP	--	GO:0002446	neutrophil mediated immunity	27	0.551071	1.67131	0.00757576	0.11367	3843	tags=63%, list=27%, signal=46%	Ace/Bcr/Stx11/Wdr1/Trem1/Dnase1l3/Ncf1/Irak4/Ptafr/Myo1f/Itgam/Cd177/Itgb2/Syk/Arg1/Anxa3/Cd300lb
MF	--	GO:0070003	threonine-type peptidase activity	24	0.563068	1.67038	0.00916031	0.126076	2984	tags=62%, list=21%, signal=50%	Psma3/Psma5/Psmb4/Psma6/Psma4/Psma1/Psmb7/Psma7/Psmb2/Psmb6/Psma2/Psmb5/Psmb3/Psma8/Psmb1
MF	--	GO:0070577	lysine-acetylated histone binding	19	-0.544736	-1.67035	0.0210526	0.194095	1383	tags=63%, list=10%, signal=57%	Zmynd8/Baz2a/Dpf2/Brdt/Phip/Pbrm1/Atad2b/Kmt2a/Brd9/Brd3/Brd7/Mllt3
MF	--	GO:0140033	acetylation-dependent protein binding	19	-0.544736	-1.67035	0.0210526	0.194095	1383	tags=63%, list=10%, signal=57%	Zmynd8/Baz2a/Dpf2/Brdt/Phip/Pbrm1/Atad2b/Kmt2a/Brd9/Brd3/Brd7/Mllt3
BP	--	GO:0071800	podosome assembly	19	0.599186	1.66998	0.0128617	0.150488	2078	tags=42%, list=14%, signal=36%	Fscn1/Sh3pxd2b/Arpc2/Rhoa/Tnf/Asap1/Dbnl/Hck
BP	--	GO:0021532	neural tube patterning	37	-0.468176	-1.66926	0.00835655	0.120233	3419	tags=49%, list=24%, signal=37%	Hes1/Tctn1/Traf3ip1/Ift140/Sufu/Sox17/Dzip1l/Mks1/Rab23/Fkbp8/Prkaca/Ptch1/Bmi1/Gpr161/Ssbp3/Cdk20/Lrp6/Wdr19
BP	--	GO:0048486	parasympathetic nervous system development	13	0.65832	1.66864	0.0179445	0.178495	802	tags=31%, list=6%, signal=29%	Sema3f/Nav2/Adarb1/Sema3a
BP	UP	GO:0002253	activation of immune response	213	0.38813	1.66864	0.00125628	0.057678	3519	tags=43%, list=24%, signal=33%	Sting1/Cfb/Tlr4/Cd38/Bax/Phb/Nod2/Rapgef1/Prnp/Cd55/Icosl/Zbp1/Zap70/Nectin2/C4b/Cmtm3/Ube2n/C1qbp/Bcl2/Rftn1/Rela/Ifi204/Skint5/C5ar1/Il1b/Cr1l/Pde4b/C3ar1/Trex1/Pawr/Ifi214/Fcgr2b/Lgals3/Nras/Bcl2a1d/Rabgef1/Cd59a/Ada/Nfkbid/Klrk1/Cd81/Sh2b2/Stoml2/A2m/Ptpn2/Prkd2/Eif2b4/Lat2/Nfkbiz/C1qb/Fcer1g/C1qc/Bcar1/Blnk/Bcl10/Crp/Rnf31/Skint6/Ifi205/Lpxn/Eif2b2/Prkch/C1qa/Ermap/Lcp2/Skint10/Themis2/Nckap…
MF	UP	GO:0043021	ribonucleoprotein complex binding	134	0.411806	1.66859	0.00131926	0.057678	3788	tags=38%, list=26%, signal=28%	Eif1a/Nme1/Hspa5/Mrrf/Eif2s1/Snrpd1/Rpsa/Pim1/Npm1/Eif6/Gtpbp6/Snd1/Eif5a/Bop1/Prmt1/C1qbp/Rack1/Prmt7/Eif1/Abce1/Rpn2/Dhx33/Naa15/Ybx3/Cpeb2/Snrpd3/Sec61b/Ung/Nmd3/Rplp1/Cpeb1/Prmt5/Srp72/Eif1b/Eef2/Snrpd2/Snrpb/Srp54a/Srpr/Sec61a1/Mdm2/Hnrnpk/Eif3c/Prpf31/Dhx9/Timm50/Prmt3/Eif2a/Mrps27/Snrnp70/Rpl35
BP	UP	GO:0043297	apical junction assembly	57	0.48096	1.66842	0.00295858	0.0771421	3041	tags=40%, list=21%, signal=32%	Rhoc/Gja1/Epha2/Myo1c/Wdr1/Itgb1/Pdcd6ip/Rhoa/Cldn6/Tnf/Snai1/Marveld2/F11r/Esam/Pecam1/Vcl/Cldn11/Prkch/Pak2/Actn4/Cdh5/Cldn9/Ramp2
MF	--	GO:0019992	diacylglycerol binding	7	-0.735498	-1.66812	0.026253	0.210447	64	tags=71%, list=0%, signal=71%	Trpc2/Unc13b/Dgat1/Pltp/Unc13c
BP	UP	GO:0006413	translational initiation	95	0.434853	1.66807	0.0027137	0.0771421	2473	tags=32%, list=17%, signal=26%	Eif4ebp1/Rps2/Eif1a/Rara/Eif4a1/Eif2s1/Npm1/Eif2s2/Eif4g1/Ago2/Eif6/Eif5/Eif2ak4/Tnf/Eif3i/Tmed2/Eif1/Abce1/Eif3d/Dhx33/Ppp1r15a/Eif3g/Eif4e2/Eif2b4/Ppp1r15b/Dnajc3/Eif4g2/Eif1b/Eif2b2/Eif3m
BP	--	GO:0045899	positive regulation of RNA polymerase II transcription preinitiation complex assembly	11	0.688699	1.66789	0.0176849	0.178185	1133	tags=45%, list=8%, signal=42%	Psmc5/Psmc6/Psmc4/Psmc3/Psmc2
BP	--	GO:0048840	otolith development	7	-0.735383	-1.66786	0.026253	0.210447	2953	tags=57%, list=20%, signal=46%	Atg5/Lrig1/Lrig3/Bloc1s5
BP	UP	GO:0032273	positive regulation of protein polymerization	115	0.421797	1.66733	0.00271003	0.0771421	2880	tags=33%, list=20%, signal=26%	Icam1/Arpc1b/Csf3/Fes/Actr3/Map1b/Arpc3/Cdc42ep4/Myo1c/Hsp90aa1/Ccl11/Arpc2/Vasp/Cttn/Cdc42ep2/Cdc42ep3/Mapre1/Actr2/Pfn1/Rhoa/Gmfg/Arf1/Arpc5/Rac1/Gda/Fmn1/Fmn2/Clip1/Coro1a/Cyfip1/Bin1/Arpc4/Nav3/Wasf2/Nckap1l/Rps3/Nckap1/Trim27
MF	--	GO:0048027	mRNA 5'-UTR binding	22	0.571064	1.66676	0.0184049	0.181526	3020	tags=50%, list=21%, signal=40%	Rara/Syncrip/Ncl/Gnl3/Cct5/Rsl1d1/Shmt2/Shmt1/Igf2bp2/Rps13/Rps14
CC	--	GO:0034045	phagophore assembly site membrane	11	-0.640955	-1.66674	0.0263158	0.210447	3695	tags=64%, list=26%, signal=47%	Atg12/Atg5/Rb1cc1/Wipi1/Ulk2/Atg14/Ulk1
BP	--	GO:0043574	peroxisomal transport	21	-0.53371	-1.66623	0.0222222	0.19944	3193	tags=43%, list=22%, signal=33%	Pex19/Pex26/Abcd4/Pex1/Pex10/Pex2/Pex6/Lonp2/Hacl1
MF	DW	GO:0016627	oxidoreductase activity, acting on the CH-CH group of donors	52	-0.437102	-1.66588	0.00299401	0.0771421	2376	tags=38%, list=16%, signal=32%	Srd5a1/Dhcr24/Cox15/Acad10/Gcdh/Srd5a3/Cpox/Sdhaf4/Decr1/Acad11/Acads/Tecr/Ivd/Decr2/Acad8/Ppox/Ptgr2/Acaa1a/Dhcr7/Zadh2
BP	UP	GO:0002534	cytokine production involved in inflammatory response	45	0.495581	1.66579	0.00453172	0.0905255	4674	tags=64%, list=32%, signal=44%	Il17ra/Tlr4/Stat3/Apod/Nod2/Per1/Il6/Macir/Il1r2/Tnf/Myd88/Ticam1/Kars/Adcy7/Gpsm3/Alox5/Sirpa/Tarm1/Clec7a/Mefv/Pld4/Seh1l/Lep/Zc3h12a/Pycard/Appl1/Cd96/Chid1/Kpna6
BP	--	GO:0090114	COPII-coated vesicle budding	24	0.561514	1.66577	0.00916031	0.126076	2875	tags=46%, list=20%, signal=37%	Vapa/Sec24d/Preb/Sec23b/Pdcd6/Sar1a/Mapk15/Sec13/Sec16a/Sec24b/Sec24c
BP	UP	GO:0001818	negative regulation of cytokine production	205	0.388684	1.66531	0.00126103	0.057678	3064	tags=35%, list=21%, signal=28%	Jak3/Il27ra/Tnfrsf9/Socs5/Cd200/Inhbb/Tnfrsf1a/Tlr4/Epha2/Rara/Lbp/Apod/Pglyrp1/Fgfr1/Bcl6/Il20rb/Nod2/Prnp/Lrrc32/Relb/Dll1/Il6/Macir/Hsp90ab1/Acod1/Il23a/Il1r2/Furin/Tnfaip3/C1qbp/Tnf/Clec4a2/Igf1/Selenos/Hmox1/Errfi1/Fcgr2b/Rac1/Gpnmb/Hdac9/Ptger4/Tspo/Ndfip1/Rabgef1/Prg4/Cd59a/Irak3/Slc11a1/Inpp5d/Hgf/Muc16/Tyrobp/Bcl3/Gba/Sars/Flt3/Ppp1r11/Adcy7/Nav3/Mmp8/Nckap1l/Nfkbil1/Rel/Sirpa/Nlrp3/Trim…
BP	--	GO:0032634	interleukin-5 production	12	0.67249	1.66519	0.0145161	0.158712	222	tags=25%, list=2%, signal=25%	Crlf2/Il17ra/Rara
BP	--	GO:0032674	regulation of interleukin-5 production	12	0.67249	1.66519	0.0145161	0.158712	222	tags=25%, list=2%, signal=25%	Crlf2/Il17ra/Rara
BP	UP	GO:0072599	establishment of protein localization to endoplasmic reticulum	38	0.509459	1.66433	0.0046225	0.0906164	2734	tags=39%, list=19%, signal=32%	Hspa5/Tram2/Ssr3/Chmp4b/Srprb/Spcs3/Spcs2/Sec61b/Tram1/Sec61g/Srp72/Srp54a/Srp54c/Srpr/Sec61a1
BP	--	GO:1900015	regulation of cytokine production involved in inflammatory response	42	0.498861	1.66423	0.005997	0.103675	4290	tags=60%, list=30%, signal=42%	Il17ra/Tlr4/Stat3/Apod/Nod2/Per1/Il6/Macir/Il1r2/Tnf/Myd88/Ticam1/Kars/Adcy7/Gpsm3/Alox5/Sirpa/Tarm1/Clec7a/Mefv/Pld4/Lep/Zc3h12a/Pycard/Appl1
MF	--	GO:0042043	neurexin family protein binding	8	0.750382	1.66398	0.011925	0.144388	1149	tags=50%, list=8%, signal=46%	Sdcbp/Cpe/Sytl1/Nlgn1
BP	UP	GO:1905517	macrophage migration	53	0.485097	1.66388	0.00451128	0.0905255	4550	tags=60%, list=31%, signal=42%	Trpv4/Cd200/Ednrb/Cd9/Gpr35/Emilin1/Ccl2/C5ar1/C3ar1/Ccl12/Lgals3/Mif/Ccl3/Cd81/Kars/Akirin1/Cklf/Rtn4/Mcoln2/Ccr2/Csf1r/Trem2/Slamf8/Cxcl17/Mmp14/Ptk2b/Cx3cr1/Thbs1/Mapk1/Csf1/Ptprj/Cmklr1
BP	--	GO:0045933	positive regulation of muscle contraction	33	0.527552	1.66304	0.00921659	0.126108	3565	tags=58%, list=25%, signal=43%	Sphk1/Kit/Kcnq1/Cttn/Ccn2/Rhoa/Pawr/Smtn/Ada/Ptgs2/Rnf207/Chga/Map2k1/Ptafr/Ptger3/Lck/Rgs2/Adra1a/Atp1a1
BP	UP	GO:0032627	interleukin-23 production	5	0.864304	1.66289	0.00347222	0.0815793	1273	tags=80%, list=9%, signal=73%	Il17ra/Tlr4/Myd88/Rac1
BP	UP	GO:0032667	regulation of interleukin-23 production	5	0.864304	1.66289	0.00347222	0.0815793	1273	tags=80%, list=9%, signal=73%	Il17ra/Tlr4/Myd88/Rac1
BP	--	GO:1900026	positive regulation of substrate adhesion-dependent cell spreading	35	0.517338	1.66287	0.00758725	0.11367	2329	tags=37%, list=16%, signal=31%	Calr/Arpc2/P4hb/Triobp/Dbn1/C1qbp/Itgb3/Crk/Rac1/Myadm/Dab2/S100a10/Dmtn
BP	UP	GO:0042117	monocyte activation	5	0.864271	1.66283	0.00347222	0.0815793	1428	tags=60%, list=10%, signal=54%	Dysf/Adam9/Hyal2
BP	UP	GO:0009992	cellular water homeostasis	5	0.864222	1.66273	0.00347222	0.0815793	159	tags=20%, list=1%, signal=20%	Anxa7
BP	--	GO:0021783	preganglionic parasympathetic fiber development	12	0.671483	1.6627	0.0145161	0.158712	802	tags=33%, list=6%, signal=32%	Sema3f/Nav2/Adarb1/Sema3a
BP	--	GO:0045992	negative regulation of embryonic development	24	-0.510018	-1.66265	0.0172911	0.176042	1517	tags=38%, list=10%, signal=34%	Fzd3/Prkaca/Col5a2/Gpr161/Cdk20/Ctnnb1/Lrp6/Fuz/Lfng
BP	--	GO:0080182	histone H3-K4 trimethylation	19	-0.542167	-1.66248	0.0210526	0.194095	4244	tags=63%, list=29%, signal=45%	Ctr9/Kmt2e/Kmt2b/Setd1a/H1f4/Tet3/Rtf1/Tet2/Wdr82/Kmt2a/Arid4a/H1f2
MF	UP	GO:0005125	cytokine activity	117	0.419754	1.66222	0.00544959	0.0978587	2437	tags=34%, list=17%, signal=28%	Scgb3a1/Crlf2/Il11/Csf3/Tnfsf8/Inhbb/Pglyrp1/Ccl11/Ccl2/Spp1/Il1rn/Il6/Ccl7/Cmtm3/Il23a/Wnt9b/Tnf/Bmp1/Ccl9/Il1b/Ccl12/Gdf15/Ccl4/Cxcl16/Mif/Ccl3/Tnfsf9/Ccl6/Cxcl3/Cklf/Ctf2/Tnfsf15/Osm/Il1a/Cxcl10/Cxcl2/Scg2/Cxcl9/Tnfsf13b/Lif
CC	DW	GO:0036064	ciliary basal body	138	-0.361152	-1.66209	0.00420168	0.0892002	3337	tags=41%, list=23%, signal=32%	Fam161a/Dnaaf2/Ttc30a2/Traf3ip1/Cibar1/Ift140/Cep131/Irs1/Cfap410/Ccsap/B9d1/Tbc1d7/Cys1/Wrap73/Dzip1l/Cep250/Cep290/Lca5/Cdk10/2700049A03Rik/Pkd2/Cep19/Bbs1/Kifap3/Pcnt/Saxo2/Fbf1/Akap9/Cep78/Mks1/Ttc30a1/Bbs5/Ift88/Sdccag8/Cdc45/Dync2li1/Arhgap35/Gle1/Mkks/Ift172/Bbs7/Ttc8/Cep20/Bbs9/Jade1/Rilpl2/Cby1/Bbs4/Ttc30b/Ift52/Nek4/Bbs2/Tbc1d30/Cyld/Ssx2ip/Cfap20
BP	UP	GO:0070432	regulation of nucleotide-binding oligomerization domain containing 2 signaling pathway	5	0.863692	1.66172	0.00347222	0.0815793	952	tags=40%, list=7%, signal=37%	Tlr4/Tnfaip3
BP	--	GO:0000478	endonucleolytic cleavage involved in rRNA processing	15	0.628982	1.66113	0.0213816	0.194807	3261	tags=60%, list=23%, signal=47%	Npm1/Bop1/Tsr1/Tbl3/Rrs1/Rpp40/Kri1/Rcl1/Fcf1
BP	--	GO:0000479	endonucleolytic cleavage of tricistronic rRNA transcript (SSU-rRNA, 5.8S rRNA, LSU-rRNA)	15	0.628982	1.66113	0.0213816	0.194807	3261	tags=60%, list=23%, signal=47%	Npm1/Bop1/Tsr1/Tbl3/Rrs1/Rpp40/Kri1/Rcl1/Fcf1
BP	--	GO:2001032	regulation of double-strand break repair via nonhomologous end joining	25	-0.508294	-1.66083	0.0144092	0.158643	2050	tags=36%, list=14%, signal=31%	Shld2/Pot1a/Parp9/Kmt5c/Prkdc/Nudt16l1/Dtx3l/Rif1/Sirt7
BP	--	GO:0071243	cellular response to arsenic-containing substance	14	0.640704	1.66048	0.0163934	0.170597	1768	tags=43%, list=12%, signal=38%	Gsto1/Zfand2a/Vcp/Hmox1/Slc38a2/Cpeb2
MF	--	GO:0016799	hydrolase activity, hydrolyzing N-glycosyl compounds	29	0.540336	1.66009	0.0108359	0.137164	2299	tags=38%, list=16%, signal=32%	Bst1/Il1r1/Tlr4/Cd38/Il18rap/Pcna/Il1rl2/Tlr1/Tdg/Ung/Man2a2
BP	--	GO:0045348	positive regulation of MHC class II biosynthetic process	8	0.748552	1.65992	0.011925	0.144388	2173	tags=38%, list=15%, signal=32%	Xbp1/Tlr4/Tmem106a
BP	--	GO:0021884	forebrain neuron development	26	0.550264	1.6598	0.00758725	0.11367	3513	tags=54%, list=24%, signal=41%	Fgfr1/Zmiz1/Sema3a/Robo2/Rac1/Disc1/Uqcrq/Atg7/Atf5/Slit2/Wnt5a/Sall3/Gnaq/Ogdh
BP	--	GO:0003150	muscular septum morphogenesis	5	-0.80696	-1.65978	0.0234742	0.204091	2514	tags=60%, list=17%, signal=50%	Tgfbr3/Hey2/Vangl2
BP	--	GO:0061009	common bile duct development	8	-0.702427	-1.65947	0.026506	0.211432	3419	tags=75%, list=24%, signal=57%	Hes1/Sox17/Ahr/Mks1/Sox9/Hhex
BP	--	GO:0031935	regulation of chromatin silencing	12	-0.622089	-1.65913	0.026178	0.210447	1714	tags=75%, list=12%, signal=66%	H1f1/Sin3a/Sirt6/Mier1/H1f4/Cdc45/Atad2b/H1f0/H1f2
BP	--	GO:0007028	cytoplasm organization	10	0.701923	1.6589	0.0180033	0.178495	2069	tags=60%, list=14%, signal=51%	Fosl1/Zmiz1/Wdr77/Kif5b/Rrn3/Etv6
BP	--	GO:1903626	positive regulation of DNA catabolic process	6	0.814247	1.65856	0.00859107	0.121047	714	tags=50%, list=5%, signal=48%	Igfbp3/Bax/Il6
BP	--	GO:0006970	response to osmotic stress	60	0.471395	1.65798	0.00584795	0.103112	1701	tags=25%, list=12%, signal=22%	Trpv4/Lrrc8a/Dysf/Anxa7/Bax/Bdkrb2/Relb/Plk3/Trip10/Lrrc8d/Lrrc8c/Rac1/Slc12a2/Ybx3/Ptgs2
CC	--	GO:0030119	AP-type membrane coat adaptor complex	41	-0.456933	-1.65696	0.00598802	0.103675	4132	tags=51%, list=29%, signal=37%	Ap3s2/Ap4s1/Ap3d1/Vps16/Ap5s1/Ap5b1/Ap3m1/Ap4b1/Ap4m1/Vps33a/Tbc1d5/Sgip1/Vps11/Aftph/Ap5z1/Vps39/Vps41/Ap5m1/Btbd8/Lrrn3/Ap3m2
BP	UP	GO:1902512	positive regulation of apoptotic DNA fragmentation	5	0.86114	1.65681	0.00520833	0.0944149	714	tags=60%, list=5%, signal=57%	Igfbp3/Bax/Il6
BP	UP	GO:0099024	plasma membrane invagination	59	0.475735	1.65669	0.00446429	0.0905255	4150	tags=53%, list=29%, signal=38%	Lbp/Myh9/Abca1/Rhoa/Ano6/Arf1/Rab31/Fcgr2b/Rac1/Cd36/Msr1/Aif1/Fcer1g/Snx18/Treml4/Megf10/Itgam/Nckap1l/Sirpa/Xkr5/Fcgr3/Itgb2/C3/Trem2/Sh3bp1/Fcgr1/Xkr4/Rhog/Rac2/Thbs1/Arhgap25
BP	UP	GO:0042246	tissue regeneration	46	0.492598	1.65621	0.00457317	0.0905255	2929	tags=43%, list=20%, signal=35%	Dysf/Cdkn1a/Ifrd1/Gja1/Serpine1/Ptgfrn/Cflar/Cd9/Mustn1/Gpx1/Igf1/Erbb4/Cd81/Akirin1/Pkm/Naca/Ninj1/Selenon/Plau/Anxa1
BP	--	GO:1904872	regulation of telomerase RNA localization to Cajal body	6	0.813079	1.65618	0.00859107	0.121047	483	tags=50%, list=3%, signal=48%	Tcp1/Cct4/Cct2
BP	UP	GO:0007157	heterophilic cell-cell adhesion via plasma membrane cell adhesion molecules	41	0.496896	1.65612	0.00449102	0.0905255	1149	tags=27%, list=8%, signal=25%	Mcam/Sele/Pvr/Cadm3/Itga5/Vcam1/Grid2/Selp/Colec10/Lgals1/Nlgn1
BP	--	GO:0001561	fatty acid alpha-oxidation	5	-0.80518	-1.65612	0.0234742	0.204091	1099	tags=60%, list=8%, signal=55%	Pex13/Phyh/Hacl1
BP	UP	GO:0007044	cell-substrate junction assembly	85	0.443816	1.65553	0.00282087	0.0771421	2599	tags=34%, list=18%, signal=28%	Fam107a/Bcr/Plec/Itga5/Apod/Map4k4/Coro1c/Actg1/Pxn/Cttn/Actn1/Fn1/Ptprk/Acvrl1/Cfl1/Itgb3/Bcl2/Slk/Rac1/Itgb1bp1/Fmn1/Dst/Vcl/Itgav/S100a10/Dmtn/Sdc4/Ppm1f/Tln1
BP	--	GO:1904646	cellular response to amyloid-beta	33	0.524983	1.65494	0.00921659	0.126108	1309	tags=33%, list=9%, signal=30%	Icam1/Casp4/Tlr4/Gja1/Abcc1/Vcam1/Prnp/Igf1/Fcgr2b/Lgmn/Cd36
BP	--	GO:1904475	regulation of Ras GTPase binding	5	-0.804573	-1.65487	0.0234742	0.204091	793	tags=100%, list=5%, signal=95%	Pbxip1/Ripor2/Epha4/Ccpg1
BP	--	GO:2001106	regulation of Rho guanyl-nucleotide exchange factor activity	5	-0.804573	-1.65487	0.0234742	0.204091	793	tags=100%, list=5%, signal=95%	Pbxip1/Ripor2/Epha4/Ccpg1
CC	UP	GO:0005844	polysome	63	0.467528	1.65487	0.00435414	0.0905255	2662	tags=41%, list=18%, signal=34%	Vim/Calr/Rpl7a/Rpl6/Eif4g1/Ago2/Btf3/Rwdd1/Psma6/Eif2ak4/Rps6/Larp4/Rpl29/Rpl18/Rpl8/Rpl10a/Rps26/Rpl24/Hdlbp/Cpeb2/Elavl4/Rps25/Rpl19/Rpl17/Eef2/Rps3
BP	UP	GO:0031347	regulation of defense response	467	0.359798	1.65468	0.00113379	0.057678	3470	tags=37%, list=24%, signal=29%	Bst1/Ace/Sting1/Il1r1/Trpv4/Bcr/Sbno2/Tgm2/Socs5/Il17ra/Cd200/Casp4/Ctla2a/Nt5e/Apobec3/Tnfrsf1a/Tlr4/Gja1/Fgr/Stat3/Socs3/Lbp/Sphk1/Ednrb/Sema7a/Abcc1/Apod/Serpine1/Fabp4/Pglyrp1/Fgfr1/Bcl6/Il20rb/Pmp22/Nod2/Per1/S100a9/Shank3/Il18rap/Tnfrsf11a/Tnfrsf1b/Nfkbia/Gpx1/Zbp1/Polr3d/Il6/Nectin2/Psmb4/Macir/Mmp12/Tirap/Acod1/S100a8/Il23a/Ccr1/Il1r2/Fndc4/Eif2ak4/Il1rl2/Tnfaip3/C1qbp/Tnf/Metrnl/Smpdl3b/…
BP	--	GO:0001953	negative regulation of cell-matrix adhesion	31	0.535134	1.65438	0.00933126	0.127126	1282	tags=32%, list=9%, signal=29%	Fam107a/Apod/Serpine1/Acer2/Bcl6/Adam15/Coro1c/Acvrl1/Mmp12/Itgb1bp1
CC	--	GO:1990909	Wnt signalosome	9	-0.683573	-1.65394	0.0257069	0.210447	3864	tags=78%, list=27%, signal=57%	Dvl3/Lrrk2/Axin1/Reck/Adgra2/Ctnnb1/Lrp6
BP	--	GO:0022602	ovulation cycle process	32	0.528125	1.6529	0.0106707	0.135982	3579	tags=47%, list=25%, signal=35%	Schip1/Adamts1/Fzd4/Nos3/Runx1/Ptger4/Adrm1/Sgpl1/Foxo3/Pgr/Ereg/Inhba/Src/Ptprn/Ptx3
BP	--	GO:0030091	protein repair	5	-0.80353	-1.65273	0.0234742	0.204091	214	tags=60%, list=1%, signal=59%	Msrb1/Fn3k/Msrb2
BP	--	GO:0009161	ribonucleoside monophosphate metabolic process	28	0.54046	1.65241	0.00917431	0.126076	3609	tags=64%, list=25%, signal=48%	Nt5e/Ampd3/Impdh2/Aprt/Atic/Ada/Uck2/Adssl1/Umps/Gmps/Pfas/Ak2/Ampd2/Gart/Ak1/Paics/Ppat/Adsl
BP	--	GO:0051547	regulation of keratinocyte migration	11	0.682286	1.65236	0.0192926	0.185641	2262	tags=45%, list=16%, signal=38%	Serpine1/Map4k4/Adam9/Mmp9/Hbegf
MF	--	GO:0070016	armadillo repeat domain binding	10	-0.645697	-1.65136	0.0358056	0.245597	4200	tags=60%, list=29%, signal=43%	Ctnnbip1/Chd8/Axin1/Strn3/Lef1/Calcoco1
BP	UP	GO:0009617	response to bacterium	449	0.359866	1.65122	0.00113895	0.057678	2726	tags=31%, list=19%, signal=26%	Lrg1/Adamts9/Lcn2/AA467197/Serpina3n/Ace/Litaf/Fkbp5/Il27ra/Adamts4/Bcr/Sbno2/Ly6a/Slfn4/Tnfsf8/Xbp1/Tnfrsf1a/Tlr4/Fgr/Epha2/Rara/Lbp/Fuca2/Ednrb/Tnfaip8/Vim/Serpine1/Fabp4/Pglyrp1/Cd14/Pmp22/Serpina3f/Shc1/Mt2/Cflar/Nod2/S100a9/Tnfrsf11a/Tnfrsf1b/Ccl2/Trib1/Stab1/Arid5a/Gch1/Nfkbia/Gpx1/Nos3/Il6/Ncl/Abca1/Chd7/Clec4e/Plscr3/Tirap/Acod1/Pla2g6/S100a8/Il23a/Adam9/Rhoa/Tnfaip3/Irak2/Tnf/Rela/Trdn/I…
BP	--	GO:0030517	negative regulation of axon extension	41	0.495397	1.65113	0.00598802	0.103675	2863	tags=44%, list=20%, signal=35%	Ifrd1/Sema3f/Actr3/Sema6d/Sema7a/Trim46/Sema6b/Ntn1/Sema3a/Aatk/Sema4c/Sema3g/Rtn4/Ccr5/Slit2/Wnt5a/Sema4d/Wnt3
MF	--	GO:0001730	2'-5'-oligoadenylate synthetase activity	6	-0.765283	-1.64979	0.0285714	0.220298	1890	tags=67%, list=13%, signal=58%	Oas1a/Oas2/Oas1b/Oasl2
MF	--	GO:0030676	Rac guanyl-nucleotide exchange factor activity	19	-0.538023	-1.64977	0.0210526	0.194095	2860	tags=53%, list=20%, signal=42%	Arhgef2/Eps8l1/Spata13/Kalrn/Farp1/Prex1/Eps8/Tiam1/Eps8l2/Tiam2
BP	--	GO:0055091	phospholipid homeostasis	10	0.697627	1.64874	0.0180033	0.178495	1248	tags=30%, list=9%, signal=27%	Abca1/Abcg1/Tlcd2
BP	--	GO:0016584	nucleosome positioning	10	-0.644284	-1.64775	0.0358056	0.245597	940	tags=80%, list=6%, signal=75%	H1f1/Paf1/Smarca5/H1f4/Rsf1/H1f0/Ctcf/H1f2
BP	--	GO:0061179	negative regulation of insulin secretion involved in cellular response to glucose stimulus	15	0.623741	1.64729	0.0213816	0.194807	2323	tags=47%, list=16%, signal=39%	Pim3/Ucp2/Map4k4/Hmgcr/Klf7/Eny2/Pde3b
BP	UP	GO:0050728	negative regulation of inflammatory response	124	0.412031	1.64716	0.00404858	0.0879213	3091	tags=40%, list=21%, signal=32%	Bcr/Socs5/Cd200/Ctla2a/Nt5e/Tnfrsf1a/Socs3/Apod/Pglyrp1/Il20rb/Nod2/Tnfrsf1b/Gpx1/Psmb4/Macir/Acod1/Il1r2/Fndc4/Tnfaip3/Metrnl/Smpdl3b/Psma1/Igf1/Selenos/Lpcat3/Fcgr2b/Ptger4/Ndfip1/Rabgef1/Nr1d2/Ada/Hgf/Tnfaip6/Tafa3/Ptpn2/Cst7/Sod1/Adcy7/Ptgis/Nr1d1/Alox5/Slit2/Sirpa/Nlrp3/Cdh5/Lgals9/Lrfn5/Ldlr/Adora1/Slamf8
BP	UP	GO:0042116	macrophage activation	79	0.44733	1.64675	0.00430416	0.0905255	3239	tags=43%, list=22%, signal=34%	Il4ra/Sbno2/Dysf/Cd200/Tlr4/Lbp/Sphk1/Tnf/C5ar1/Trex1/Tlr1/Tnip2/Slc11a1/Aif1/Hspd1/Ticam1/Kars/Tafa3/Tyrobp/Cst7/Tmem106a/C1qa/Mmp8/Nr1d1/Itgam/Wnt5a/Ifngr2/Lgals9/Lrfn5/Ldlr/Syk/Trem2/Cebpa/Prkce
BP	--	GO:0071071	regulation of phospholipid biosynthetic process	15	-0.571943	-1.64596	0.0228426	0.202893	1599	tags=47%, list=11%, signal=42%	Lpcat1/App/Pcx/Slc27a1/Pdgfb/Idh1/Acsl3
MF	UP	GO:0004222	metalloendopeptidase activity	81	0.44443	1.6455	0.00422535	0.089502	3703	tags=43%, list=26%, signal=32%	Adamts9/Adamts4/Adamts8/Adam15/Adamts1/Ece1/Nln/Mmp12/Adam9/Bmp1/Thop1/Adam11/Ece2/Adam8/Mmp9/Afg3l1/Pmpca/Adam29/Mmp13/Rce1/Mmp8/Adam28/Adam1b/Adamts18/Uqcrc2/Cops5/Pappa2/Adam22/Tll1/Adam3/Adamts5/Zmpste24/Mmp3/Pmpcb/Mmp14
CC	UP	GO:0098589	membrane region	330	0.366891	1.64531	0.0011655	0.057678	3588	tags=35%, list=25%, signal=27%	Kcna5/Anxa2/Fas/Sele/Icam1/Lipe/Mall/Dysf/Sdcbp/Mal/Flot1/Tnfrsf1a/Tlr4/Gja1/Tnfrsf10b/Plpp2/Slc2a1/Tnfrsf23/Myo1c/Ednrb/Cdh13/Serpinh1/Atp1b3/Cavin3/Cd14/Cflar/Coro1c/Prnp/Cd55/Actb/Kcnq1/Tnfrsf1b/Dll1/Birc3/Hk1/Itgb1/Tuba1a/Nos3/Zap70/Abca1/Cpe/Ahnak/Plpp1/Eif5a/Tuba1c/Furin/Stx12/Tnf/Rftn1/Atp5b/Tubb5/Gnai3/Insr/Rangrf/Crk/Tlr1/Hmox1/Fcgr2b/H2-D1/Sis/Cd36/Plcd1/Myadm/Hyal2/Erbb4/Plpp3/Ptgs2/Hs…
BP	--	GO:0006607	NLS-bearing protein import into nucleus	9	0.713286	1.64529	0.0195759	0.187082	2748	tags=67%, list=19%, signal=54%	Kpna2/Ipo5/Nup54/Kpna3/Kpna1/Ranbp2
BP	--	GO:0006616	SRP-dependent cotranslational protein targeting to membrane, translocation	9	0.713235	1.64517	0.0195759	0.187082	2734	tags=67%, list=19%, signal=54%	Tram2/Sec61b/Tram1/Srp54a/Srp54c/Sec61a1
BP	--	GO:0061647	histone H3-K9 modification	36	-0.464474	-1.64501	0.011396	0.141152	2308	tags=36%, list=16%, signal=30%	Kdm4c/Smad4/Kdm3a/Setdb1/Kdm4a/Prdm5/Sphk2/Kmt2a/Ehmt2/Arid4b/Rif1/Arid4a/Jarid2
BP	UP	GO:0002460	adaptive immune response based on somatic recombination of immune receptors built from immunoglobulin superfamily domains	219	0.381696	1.64488	0.00124533	0.057678	3054	tags=35%, list=21%, signal=28%	Crlf2/Il4ra/Fas/Ercc1/Jak3/Il1r1/Il27ra/Icam1/Stx11/Socs5/Stat3/Il6ra/Nfkb2/Swap70/Bcl6/Il20rb/Phb/Nod2/Cd55/Relb/Icosl/Parp3/Il18rap/Tnfrsf1b/Arid5a/Il6/Nectin2/Ripk3/C4b/Il23a/Il18bp/Tnfaip3/C1qbp/Tnf/Rftn1/Il1b/Cr1l/C3ar1/Trex1/Myd88/Fcgr2b/H2-D1/Nras/Ndfip1/Ada/Slc11a1/Inpp5d/Nfkbid/Pirb/Hspd1/Cd81/Cd46/Cyrib/Ung/Nfkbiz/Bcl3/C1qb/Hspa8/Fcer1g/C1qc/Bcl10/Treml4/Crp/Tnfsf13b/Ccr2/C1qa/Il31ra/Po…
BP	--	GO:0097028	dendritic cell differentiation	29	0.535261	1.64449	0.0108359	0.137164	3064	tags=38%, list=21%, signal=30%	Tmem176a/Tmem176b/Relb/Ltbr/Spi1/Pirb/Tnfsf9/Flt3/Cebpb/Batf3/Trem2
BP	UP	GO:0150115	cell-substrate junction organization	88	0.437078	1.64405	0.00140252	0.057678	2599	tags=33%, list=18%, signal=27%	Fam107a/Bcr/Plec/Itga5/Apod/Map4k4/Coro1c/Actg1/Pxn/Cttn/Actn1/Fn1/Ptprk/Acvrl1/Cfl1/Itgb3/Bcl2/Slk/Rac1/Itgb1bp1/Fmn1/Dst/Vcl/Itgav/S100a10/Dmtn/Sdc4/Ppm1f/Tln1
BP	--	GO:0043587	tongue morphogenesis	10	-0.642824	-1.64401	0.0358056	0.245597	1905	tags=40%, list=13%, signal=35%	Wdpcp/Ctnnb1/Cyp26b1/Fuz
BP	--	GO:0034112	positive regulation of homotypic cell-cell adhesion	8	0.740665	1.64243	0.0136286	0.15366	2329	tags=62%, list=16%, signal=52%	Plaur/Lgals1/F11r/Jak1/Dmtn
BP	--	GO:0043084	penile erection	8	0.740649	1.6424	0.0136286	0.15366	2104	tags=62%, list=15%, signal=53%	Ednrb/Vgf/Avpr1a/Ada/P2ry2
BP	--	GO:0071402	cellular response to lipoprotein particle stimulus	27	0.541506	1.64231	0.00757576	0.11367	3063	tags=59%, list=21%, signal=47%	Socs5/Tlr4/Cdh13/Cd9/Itgb1/Abcg1/Myd88/Cd36/Cd68/Lpl/Ticam1/Cd81/Fcer1g/Itgb2/Ldlr/Syk
MF	--	GO:0016641	oxidoreductase activity, acting on the CH-NH2 group of donors, oxygen as acceptor	14	0.633692	1.64231	0.0213115	0.194807	531	tags=21%, list=4%, signal=21%	Lao1/Loxl4/Vcam1
BP	--	GO:0002544	chronic inflammatory response	11	0.678072	1.64216	0.0192926	0.185641	1075	tags=45%, list=7%, signal=42%	Gja1/S100a9/Tnfaip3/Tnf/Ahcy
BP	UP	GO:0001885	endothelial cell development	59	0.471514	1.64199	0.00446429	0.0905255	2439	tags=37%, list=17%, signal=31%	Abcb1b/Icam1/Tnfrsf1a/Plod3/Clic4/Notch4/Stc1/Rapgef1/Gpx1/Robo4/Tnf/Marveld2/F11r/Il1b/Myd88/Col18a1/Myadm/Pecam1/Rtn4/Vcl/Rapgef3/Id1
BP	UP	GO:0050778	positive regulation of immune response	387	0.361344	1.64138	0.00115473	0.057678	3519	tags=40%, list=24%, signal=31%	Il4ra/Sting1/Il1r1/Il27ra/Socs5/Cfb/Xbp1/Tlr4/Fgr/Rara/Lbp/Sema7a/Cd38/Bax/Ddx21/Phb/Nod2/Rapgef1/Prnp/Cd55/Icosl/Il18rap/Hk1/Arid5a/Zbp1/Polr3d/Il6/Zap70/Nectin2/Mmp12/Tirap/Acod1/C4b/Cmtm3/Il23a/Ube2n/Eif2ak4/C1qbp/Tnf/Bcl2/Rftn1/Rela/Ifi204/Skint5/C5ar1/Il1b/Cr1l/Pde4b/C3ar1/Trex1/Riok3/Pawr/Gab2/Ifi214/Fcgr2b/Lgals3/Adam8/H2-D1/Cd36/Mif/Nras/Bcl2a1d/Rabgef1/Cd59a/Ada/Slc11a1/Ube2k/Nfkbid/Klrk…
BP	--	GO:0015810	aspartate transmembrane transport	8	0.740186	1.64137	0.0136286	0.15366	1143	tags=38%, list=8%, signal=35%	Lrrc8a/Lrrc8d/Lrrc8c
BP	--	GO:0098974	postsynaptic actin cytoskeleton organization	14	0.632698	1.63973	0.0213115	0.194807	1417	tags=43%, list=10%, signal=39%	Actr3/Arhgef7/Actb/Dbn1/Arf1/Dbnl
BP	--	GO:0099188	postsynaptic cytoskeleton organization	14	0.632698	1.63973	0.0213115	0.194807	1417	tags=43%, list=10%, signal=39%	Actr3/Arhgef7/Actb/Dbn1/Arf1/Dbnl
BP	--	GO:2001198	regulation of dendritic cell differentiation	6	0.804972	1.63967	0.0120275	0.145257	146	tags=33%, list=1%, signal=33%	Tmem176a/Tmem176b
CC	UP	GO:0098857	membrane microdomain	321	0.367046	1.63879	0.00118064	0.057678	3588	tags=35%, list=25%, signal=27%	Kcna5/Anxa2/Fas/Sele/Icam1/Lipe/Mall/Dysf/Sdcbp/Mal/Flot1/Tnfrsf1a/Tlr4/Gja1/Tnfrsf10b/Plpp2/Slc2a1/Tnfrsf23/Myo1c/Ednrb/Cdh13/Serpinh1/Atp1b3/Cavin3/Cd14/Cflar/Coro1c/Prnp/Cd55/Actb/Kcnq1/Tnfrsf1b/Dll1/Birc3/Hk1/Itgb1/Tuba1a/Nos3/Zap70/Abca1/Cpe/Ahnak/Plpp1/Tuba1c/Furin/Stx12/Tnf/Rftn1/Atp5b/Tubb5/Gnai3/Insr/Rangrf/Crk/Tlr1/Hmox1/Fcgr2b/H2-D1/Sis/Cd36/Plcd1/Myadm/Hyal2/Erbb4/Plpp3/Ptgs2/Hspd1/St…
BP	--	GO:0032729	positive regulation of interferon-gamma production	55	0.475953	1.63871	0.00600601	0.103675	2718	tags=42%, list=19%, signal=34%	Il1r1/Il27ra/Tlr4/Cd14/Arid5a/Il23a/Tnf/Irf8/Il1b/Pde4b/Runx1/Nras/Slc11a1/Tnfsf9/Klrk1/Hspd1/Cd244a/Cyrib/Bcl3/Flt3/Ccr2/Cebpg/Wnt5a
BP	--	GO:0000056	ribosomal small subunit export from nucleus	7	0.769964	1.63864	0.0171527	0.175198	741	tags=43%, list=5%, signal=41%	Ran/Npm1/Ltv1
BP	--	GO:0034114	regulation of heterotypic cell-cell adhesion	18	0.595335	1.63836	0.0258481	0.210447	3392	tags=61%, list=23%, signal=47%	Flot1/Il1rn/Tnfaip3/Tnf/Gcnt2/Il1b/Myadm/Lck/Wnk1/Cd44/Skap1
MF	--	GO:0070851	growth factor receptor binding	111	0.416459	1.6374	0.00680272	0.109357	3535	tags=39%, list=24%, signal=30%	Il1r1/Il27ra/Angpt2/Il11/Socs5/Csf3/Sdcbp/Itga5/Il6ra/Shc1/Tgfa/Il1rn/Il6/Arf4/Pgf/Ecm1/Trip6/Itgb3/Ern1/Il1b/Myd88/Pdgfa/Erbb4/Flrt3/Il1a/Fgf15/Ccdc88a/Hbegf/Grin2b/Snx4/Irak4/Cbl/Fyn/Cdh5/Ereg/Pdcl3/Fgf20/Src/Cd300lf/Cd44/Btc/Timm50/Ceacam1
BP	--	GO:0043039	tRNA aminoacylation	43	0.48803	1.6366	0.00747384	0.11367	2991	tags=44%, list=21%, signal=35%	Vars/Cars/Yars/Iars/Aars/Gars/Mars1/Nars/Tars/Ears2/Rars/Eprs/Kars/Hars/Sars/Farsa/Lars/Wars/Sars2
MF	--	GO:0022824	transmitter-gated ion channel activity	34	0.512293	1.63647	0.00911854	0.126041	4608	tags=59%, list=32%, signal=40%	Chrnb1/Grid2/Glra3/Gabra1/Grik2/Gabrb2/Grin2b/Grik1/Gabrg1/Chrnb3/Gria4/Gabrg3/Grid1/Ptk2b/Gabrb3/Chrnb2/Grin3a/Grin2a/Gabra4/Gria2
MF	--	GO:0022835	transmitter-gated channel activity	34	0.512293	1.63647	0.00911854	0.126041	4608	tags=59%, list=32%, signal=40%	Chrnb1/Grid2/Glra3/Gabra1/Grik2/Gabrb2/Grin2b/Grik1/Gabrg1/Chrnb3/Gria4/Gabrg3/Grid1/Ptk2b/Gabrb3/Chrnb2/Grin3a/Grin2a/Gabra4/Gria2
MF	--	GO:0016722	oxidoreductase activity, oxidizing metal ions	13	0.645501	1.63615	0.0212072	0.194807	1798	tags=31%, list=12%, signal=27%	Fth1/Cyb561/Steap3/Frrs1
BP	--	GO:0002438	acute inflammatory response to antigenic stimulus	18	0.59438	1.63573	0.0258481	0.210447	3318	tags=61%, list=23%, signal=47%	Icam1/Il20rb/Bdkrb2/Selenos/Fcgr2b/Cxcr2/Fcer1g/Il31ra/Fcgr3/C3/Fcgr1
BP	--	GO:1903238	positive regulation of leukocyte tethering or rolling	8	0.737391	1.63517	0.0136286	0.15366	2493	tags=75%, list=17%, signal=62%	Sele/Selp/Pawr/Ccr2/Ptafr/Fut4
BP	--	GO:0072160	nephron tubule epithelial cell differentiation	10	-0.639313	-1.63503	0.0358056	0.245597	669	tags=50%, list=5%, signal=48%	Yap1/Ctnnb1/Fat4/Prom1/Mtss1
BP	DW	GO:0030509	BMP signaling pathway	113	-0.362886	-1.63472	0.00373134	0.0844246	2636	tags=37%, list=18%, signal=30%	Sfrp2/Abl1/Rbpj/Trim33/Smad3/Tgfb3/Hes1/Bmp5/Foxd1/Fbn1/Nodal/Twsg1/Acvr2a/Ccn1/Smad5/Sostdc1/Tgfbr3/Spg20/Nog/Nbl1/Smad4/Kcp/Fkbp8/Gata6/Acvr1/Zfp128/Lef1/Smad9/Kdr/Acvr2b/Vsir/Hfe/Egr1/Numa1/Neo1/Dand5/Cav1/Mapk3/Htra3/Htra1/Msx1/Tgfb2
MF	--	GO:0051059	NF-kappaB binding	32	0.522207	1.63438	0.0106707	0.135982	1630	tags=28%, list=11%, signal=25%	Apex1/Mamstr/Npm1/Taf4b/Nfkbia/Psma6/Rela/Cpne1/Nfkbid
BP	--	GO:0006110	regulation of glycolytic process	39	0.495088	1.63433	0.00603318	0.103675	1415	tags=28%, list=10%, signal=26%	Myc/Hif1a/Stat3/Ddit4/Htr2a/Mtch2/Eif6/Insr/Trex1/Igf1/Mif
MF	--	GO:0016836	hydro-lyase activity	49	-0.429958	-1.63426	0.00591716	0.103675	1839	tags=33%, list=13%, signal=29%	Cdyl/Eno1/Ehhadh/Hacd3/Apip/Auh/Hacd4/Naxd/Uros/Car7/L3hypdh/Car5a/Fahd2a/Car14/Car4/Car2
MF	--	GO:0003810	protein-glutamine gamma-glutamyltransferase activity	5	0.849353	1.63413	0.00868056	0.121585	1665	tags=60%, list=12%, signal=53%	Tgm2/Tgm1/Epb42
BP	--	GO:0060295	regulation of cilium movement involved in cell motility	9	-0.67535	-1.63404	0.033419	0.236232	2284	tags=67%, list=16%, signal=56%	Anxa5/Bbs1/Mkks/Bbs4/Bbs2/Cfap20
BP	--	GO:1902019	regulation of cilium-dependent cell motility	9	-0.67535	-1.63404	0.033419	0.236232	2284	tags=67%, list=16%, signal=56%	Anxa5/Bbs1/Mkks/Bbs4/Bbs2/Cfap20
BP	--	GO:0048842	positive regulation of axon extension involved in axon guidance	7	-0.720453	-1.634	0.0334129	0.236232	916	tags=43%, list=6%, signal=40%	Nrp1/Sema5a/Cxcl12
BP	UP	GO:0071897	DNA biosynthetic process	150	0.396518	1.63396	0.00130208	0.057678	2167	tags=26%, list=15%, signal=22%	Myc/Cdkn1a/Gja1/Sphk1/Hsp90aa1/Nek7/Tcp1/Cct4/Cct6a/Phb/Nhp2/Cct2/Ptges3/Npm1/Cct3/Parp3/Pcna/Vcp/Cct8/Hsp90ab1/Acvrl1/Dnajc2/Ccn2/Tnf/Cct5/Cct7/C3ar1/Trex1/Cyp1b1/Cdkn2d/Hgf/Gfer/Prkd2/Pam16/Pole2/Mapk15/Pold1/Nat10/Stn1
BP	UP	GO:0048144	fibroblast proliferation	95	0.425954	1.63393	0.00542741	0.0978304	1440	tags=22%, list=10%, signal=20%	Myc/Anxa2/Fth1/Cdkn1a/Sphk1/Serpine1/Bax/Pmaip1/Zmiz1/Trp53inp1/Fn1/Fndc3b/Sod2/Itgb3/Fosl2/Igf1/Pawr/Pdgfa/Mmp9/Mif/Nras
CC	--	GO:0032300	mismatch repair complex	7	-0.720365	-1.6338	0.0334129	0.236232	3182	tags=62%, list=22%, signal=49%	Mlh1/Pms2/Msh3/Mlh3/Msh2
BP	--	GO:0002820	negative regulation of adaptive immune response	35	0.508156	1.63335	0.0091047	0.126041	1454	tags=26%, list=10%, signal=23%	Il4ra/Jak3/Il27ra/Bcl6/Il20rb/Nod2/Parp3/Fcgr2b/Ndfip1
BP	--	GO:0033006	regulation of mast cell activation involved in immune response	29	0.531494	1.63292	0.0108359	0.137164	3783	tags=45%, list=26%, signal=33%	Il4ra/Fes/Fgr/Gab2/Hmox1/Rabgef1/Fcer1g/Snx4/Adora3/Ms4a2/Syk/Rac2/Cd84
BP	--	GO:0002825	regulation of T-helper 1 type immune response	22	0.559415	1.63276	0.0245399	0.206227	1593	tags=41%, list=11%, signal=36%	Il4ra/Jak3/Il1r1/Il27ra/Socs5/Arid5a/Il23a/Il1b/Slc11a1
BP	UP	GO:0007204	positive regulation of cytosolic calcium ion concentration	236	0.376206	1.63236	0.00124844	0.057678	3552	tags=36%, list=25%, signal=28%	Synpo/Fkbp1a/Jak3/Trpv4/Tgm2/Gja1/S1pr1/Gsto1/Ednrb/Swap70/Cd38/Gpr55/Bax/Bdkrb2/Gpr35/Htr2a/Prnp/Chd7/Htt/Eif5a/Pla2g6/Ccr1/Trhr/Itgb3/Bcl2/Trdn/C5ar1/Myo5a/Ubash3b/Il1b/C3ar1/Pawr/Cd36/Plcd1/Ptger4/Cxcr2/Pik3cg/Ccl3/Adm/Gna15/Avpr1a/Dbi/Ramp3/Diaph1/Cxcl3/C1qtnf1/Selenot/Coro1a/P2ry2/Cd52/Cyba/Cxcl10/Gnat2/Cxcl2/Grin2b/Itgav/Ccr2/Uts2r/Gna13/Vmn2r81/Ccr5/Ngf/Gnb1/Camk2d/Fyn/Selenon/P2ry6/Ptger3…
MF	--	GO:0008195	phosphatidate phosphatase activity	11	0.67395	1.63218	0.022508	0.200803	1651	tags=45%, list=11%, signal=40%	Lpin3/Plpp2/Plpp1/Plppr1/Plpp3
BP	UP	GO:0048145	regulation of fibroblast proliferation	93	0.427704	1.63212	0.00410397	0.0881136	1440	tags=23%, list=10%, signal=20%	Myc/Anxa2/Fth1/Cdkn1a/Sphk1/Serpine1/Bax/Pmaip1/Zmiz1/Trp53inp1/Fn1/Fndc3b/Sod2/Itgb3/Fosl2/Igf1/Pawr/Pdgfa/Mmp9/Mif/Nras
MF	--	GO:0008009	chemokine activity	28	0.533693	1.63171	0.0107034	0.136215	2362	tags=50%, list=16%, signal=42%	Ccl11/Ccl2/Ccl7/Ccl9/Ccl12/Ccl4/Cxcl16/Ccl3/Ccl6/Cxcl3/Cklf/Cxcl10/Cxcl2/Cxcl9
BP	UP	GO:0032496	response to lipopolysaccharide	213	0.379496	1.63152	0.00125628	0.057678	2665	tags=35%, list=18%, signal=29%	Ace/Litaf/Bcr/Sbno2/Xbp1/Tlr4/Rara/Lbp/Ednrb/Vim/Serpine1/Cd14/Nod2/S100a9/Tnfrsf11a/Tnfrsf1b/Ccl2/Trib1/Arid5a/Gch1/Nfkbia/Nos3/Il6/Ncl/Abca1/Plscr3/Tirap/Acod1/S100a8/Adam9/Rhoa/Tnfaip3/Irak2/Tnf/Rela/Irf8/Smad6/Il1b/Pde4b/Selenos/Myd88/Ccl12/Cd36/Cd68/Ptger4/Cxcl16/Mif/Adm/Nfkbib/Tnip2/Irak3/Slc11a1/Lilrb4a/Klrk1/Ptgs2/Ticam1/Sash1/Cxcl3/Fcgr4/Cd86/Plaa/Il1a/Ly86/Cxcl10/Tnip3/Cxcl2/Bcl10/Noct/…
BP	--	GO:0048254	snoRNA localization	5	0.847816	1.63117	0.00868056	0.121585	525	tags=40%, list=4%, signal=39%	Fbl/Nop58
BP	--	GO:0035735	intraciliary transport involved in cilium assembly	7	-0.719055	-1.63083	0.0357995	0.245597	3102	tags=71%, list=21%, signal=56%	Ift81/Ift74/Cep131/Dync2li1/Ssx2ip
BP	--	GO:2000144	positive regulation of DNA-templated transcription, initiation	36	0.502859	1.63083	0.00921659	0.126108	1133	tags=25%, list=8%, signal=23%	Myc/Ercc1/Psmc5/Fosl1/Psmc6/Psmc4/Psmc3/Irf8/Psmc2
BP	DW	GO:0030111	regulation of Wnt signaling pathway	259	-0.32406	-1.63079	0.00505051	0.0942225	2167	tags=24%, list=15%, signal=20%	Nog/Reck/Dab2ip/Foxo1/Tbx18/Mks1/Pfdn5/Otulin/Mapk14/Znrf3/Gid8/App/Sox7/Zranb1/Daam2/Rnf220/Tnks/Nkd1/Sox4/Stk4/Axin2/Adgra2/Snai2/Wnt5b/Lef1/Notum/Fam53b/Hic1/Csnk1g2/Jade1/2210016L21Rik/Snx3/Wls/Nxn/Amer2/Egr1/Cby1/Mllt3/Lrp4/Sema5a/Tle5/Vangl2/Sox9/Tiam1/Prickle1/Tle2/Cyld/Apcdd1/Lrp6/Tnks2/Cthrc1/Ankrd6/Hhex/Mcc/Fzd6/Fuz/Arntl/Cav1/Ptpru/Thra/Apoe
BP	UP	GO:0050777	negative regulation of immune response	122	0.408755	1.63074	0.00404313	0.0879213	2023	tags=30%, list=14%, signal=26%	Il4ra/Jak3/Il27ra/Bcr/Socs5/Pglyrp1/Bcl6/Il20rb/Nod2/Parp3/Gpx1/Psmb4/Mmp12/Acod1/Ccr1/Tnfaip3/Tnf/Smpdl3b/Psma1/Cr1l/Trex1/Crk/Selenos/Hmox1/Fcgr2b/Lgals3/Ndfip1/Rabgef1/Cd59a/Irak3/Inpp5d/Gfer/A2m/Ptpn2/Pdcd1/Dcst1
BP	UP	GO:2000278	regulation of DNA biosynthetic process	106	0.419564	1.63028	0.00410397	0.0881136	2167	tags=27%, list=15%, signal=23%	Myc/Cdkn1a/Gja1/Hsp90aa1/Nek7/Tcp1/Cct4/Cct6a/Cct2/Ptges3/Npm1/Cct3/Parp3/Pcna/Cct8/Hsp90ab1/Acvrl1/Dnajc2/Tnf/Cct5/Cct7/C3ar1/Cyp1b1/Hgf/Gfer/Prkd2/Mapk15/Nat10/Stn1
BP	UP	GO:2000573	positive regulation of DNA biosynthetic process	71	0.451352	1.63021	0.00436047	0.0905255	2020	tags=31%, list=14%, signal=27%	Myc/Hsp90aa1/Nek7/Tcp1/Cct4/Cct6a/Cct2/Ptges3/Npm1/Cct3/Pcna/Cct8/Hsp90ab1/Tnf/Cct5/Cct7/C3ar1/Cyp1b1/Hgf/Gfer/Prkd2/Mapk15
BP	--	GO:0010518	positive regulation of phospholipase activity	39	0.493794	1.63006	0.00603318	0.103675	4135	tags=46%, list=29%, signal=33%	Sele/Fgfr1/Gpr55/Phb/Htr2a/Fgfr3/Arf4/Cd86/Plaa/Ptafr/Gna13/Ms4a2/Gnaq/Phb2/Adra1a/Fgfr2/Apoc2/Abl2
BP	--	GO:0042634	regulation of hair cycle	17	-0.546714	-1.63001	0.0336788	0.236795	669	tags=53%, list=5%, signal=51%	Nipbl/Mysm1/Tradd/Smad4/Ctnnb1/Numa1/Nfatc1/Arntl/Tgfb2
MF	--	GO:0004551	nucleotide diphosphatase activity	16	-0.551271	-1.62969	0.0300752	0.225467	2709	tags=50%, list=19%, signal=41%	Nudt2/Enpp2/Nudt6/Enpp3/Nudt4/Nudt13/Enpp5/Nudt12
BP	DW	GO:0006323	DNA packaging	149	-0.350132	-1.62922	0.00423729	0.0895545	2932	tags=32%, list=20%, signal=25%	Macroh2a2/Ncapd3/Akap8/Znfx1/Dffb/H4c9/Phf2/Rsf1/Chmp1a/Itgb3bp/Smyd3/H3c15/Tspyl1/Rnf8/H3c6/Hmgb1/Parp10/Mphosph8/Setdb1/Oip5/H3f3a/Shprh/Cdan1/Ubn1/H4c14/Kat6b/Dnmt3a/H4c8/H1f0/Ubtf/Gper1/Tet1/Atf7ip/Ctcf/Ncapd2/Nrde2/Akap8l/Sox9/H2bu2/H2bc21/Hells/Hp1bp3/H2bc4/Ezh1/Smarca2/Tspyl4/H1f2
BP	--	GO:1904407	positive regulation of nitric oxide metabolic process	44	0.485817	1.62876	0.0075188	0.11367	2554	tags=39%, list=18%, signal=32%	Icam1/Tlr4/Hsp90aa1/Il6/Sod2/Tnf/Insr/Il1b/Cd36/Ddah1/Klrk1/Aif1/Ptgs2/Ticam1/Tmem106a/Crp/Mmp8
BP	DW	GO:0030258	lipid modification	204	-0.335004	-1.6287	0.0047619	0.0920158	1827	tags=24%, list=13%, signal=21%	Gcdh/Mtmr4/Mapk14/Pik3ca/St3gal2/Decr1/Ehhadh/Adh5/Pik3cb/Acad11/Acads/Inpp4b/C1qtnf2/Sirt4/Pik3r2/Gba2/Ivd/Sgpp1/Phyh/Cyp4v3/Pik3c3/Auh/Etfbkmt/Mtmr3/Pex2/Lcat/Inppl1/Nr4a3/Socs2/Crot/Hadh/Inpp5f/Mboat1/Dgkz/Appl2/Acaa1a/Dgke/Lonp2/Sox9/Stard4/Inpp5k/Hacl1/Inpp1/Efr3b/Sgpp2/Cyp2e1/Ip6k1/Alox12/Apoe
BP	--	GO:0051549	positive regulation of keratinocyte migration	10	0.689113	1.62862	0.0196399	0.187082	2262	tags=50%, list=16%, signal=42%	Serpine1/Map4k4/Adam9/Mmp9/Hbegf
BP	--	GO:1902236	negative regulation of endoplasmic reticulum stress-induced intrinsic apoptotic signaling pathway	17	0.60234	1.62825	0.0194805	0.18669	3518	tags=53%, list=24%, signal=40%	Xbp1/Bcl2l1/Ptpn1/Selenos/Hyou1/Txndc12/Creb3/Creb3l1/Herpud1
CC	--	GO:0001527	microfibril	8	-0.689213	-1.62825	0.026506	0.211432	3340	tags=88%, list=23%, signal=67%	Mfap2/Adamtsl5/Fbn1/Ltbp1/Adamts10/Mfap1b/Mfap1a
BP	--	GO:0045429	positive regulation of nitric oxide biosynthetic process	43	0.485478	1.62805	0.00747384	0.11367	1728	tags=33%, list=12%, signal=29%	Icam1/Tlr4/Hsp90aa1/Il6/Sod2/Tnf/Insr/Il1b/Cd36/Ddah1/Klrk1/Aif1/Ptgs2/Ticam1
BP	--	GO:0001516	prostaglandin biosynthetic process	24	0.548739	1.62787	0.0137405	0.15366	2929	tags=42%, list=20%, signal=33%	Ptges/Sphk1/Ptges3/Il1b/Hpgds/Mif/Avpr1a/Ptgs2/Ptgis/Anxa1
BP	--	GO:0046457	prostanoid biosynthetic process	24	0.548739	1.62787	0.0137405	0.15366	2929	tags=42%, list=20%, signal=33%	Ptges/Sphk1/Ptges3/Il1b/Hpgds/Mif/Avpr1a/Ptgs2/Ptgis/Anxa1
BP	--	GO:1901741	positive regulation of myoblast fusion	15	0.615915	1.62662	0.0246711	0.206539	2362	tags=53%, list=16%, signal=45%	Scgb3a1/Il4ra/Flot1/Ehd1/Gdf15/Cd53/Ehd2/Cxcl9
BP	--	GO:2000405	negative regulation of T cell migration	6	0.798464	1.62641	0.0137457	0.15366	306	tags=50%, list=2%, signal=49%	Il27ra/Cd200/Apod
BP	--	GO:0018119	peptidyl-cysteine S-nitrosylation	14	0.627519	1.62631	0.0229508	0.203282	879	tags=36%, list=6%, signal=34%	Ace/Gapdh/Txn1/S100a9/S100a8
CC	--	GO:0005790	smooth endoplasmic reticulum	31	0.525983	1.62609	0.0139969	0.15555	2348	tags=35%, list=16%, signal=30%	Hspa5/Calr/Pdia6/Canx/Pdia4/Pdia3/Hsp90b1/Myo5a/Hyou1/Erp29/Dnajc3
BP	--	GO:0031936	negative regulation of chromatin silencing	7	-0.71663	-1.62533	0.0357995	0.245597	1293	tags=57%, list=9%, signal=52%	H1f4/Atad2b/H1f0/H1f2
BP	--	GO:0006911	phagocytosis, engulfment	51	0.477186	1.62525	0.00605144	0.1038	4150	tags=55%, list=29%, signal=39%	Lbp/Myh9/Abca1/Ano6/Rab31/Fcgr2b/Rac1/Cd36/Msr1/Aif1/Fcer1g/Treml4/Megf10/Itgam/Nckap1l/Sirpa/Xkr5/Fcgr3/Itgb2/C3/Trem2/Sh3bp1/Fcgr1/Xkr4/Rhog/Rac2/Thbs1/Arhgap25
BP	--	GO:0070098	chemokine-mediated signaling pathway	44	0.484674	1.62493	0.0075188	0.11367	3852	tags=52%, list=27%, signal=38%	Ackr1/Ccl11/Gpr35/Ccl2/Ccl7/Ccr1/Ccl9/Ccl12/Ccl4/Ccl3/Ccl6/Sh2b3/Cxcl3/Cxcl10/Cxcl2/Cxcl9/Padi2/Slit2/Trem2/Wnk1/Cxcl17/Ptk2b/Cx3cr1
BP	--	GO:0003284	septum primum development	5	-0.789858	-1.6246	0.0234742	0.204091	1522	tags=60%, list=11%, signal=54%	Acvr1/Sox4/Tgfb2
BP	--	GO:0046931	pore complex assembly	22	0.556578	1.62448	0.0260736	0.210447	2339	tags=41%, list=16%, signal=34%	Atp5g1/Cct3/Cct8/Ano6/Nup98/Plekha7/Nup93/Rtn4/Ndc1
CC	UP	GO:0045335	phagocytic vesicle	97	0.424085	1.62447	0.00554017	0.0987884	1706	tags=26%, list=12%, signal=23%	Capg/Stx11/Cdc42ep4/Myo1c/Rab20/Vim/Calr/Rab11a/Actg1/Nod2/Rapgef1/Cdc42ep2/Abca1/Flnb/Zyx/Cdc42/Stx12/Tlr1/Rab31/Rab7b/Adam8/H2-D1/Kif5b/Slc11a1/Mpeg1
BP	DW	GO:0071772	response to BMP	120	-0.356565	-1.62414	0.00380228	0.0847096	2993	tags=36%, list=21%, signal=29%	Sfrp2/Abl1/Rbpj/Trim33/Smad3/Tgfb3/Hes1/Bmp5/Foxd1/Fbn1/Nodal/Twsg1/Acvr2a/Kcnd3/Ccn1/Smad5/Sostdc1/Tgfbr3/Spg20/Nog/Nbl1/Smad4/Kcp/Fkbp8/Gata6/Acvr1/Heyl/Zfp128/Lef1/Smad9/Kdr/Acvr2b/Vsir/Hfe/Egr1/Numa1/Neo1/Dand5/Cav1/Mapk3/Htra3/Htra1/Msx1/Tgfb2
BP	DW	GO:0071773	cellular response to BMP stimulus	120	-0.356565	-1.62414	0.00380228	0.0847096	2993	tags=36%, list=21%, signal=29%	Sfrp2/Abl1/Rbpj/Trim33/Smad3/Tgfb3/Hes1/Bmp5/Foxd1/Fbn1/Nodal/Twsg1/Acvr2a/Kcnd3/Ccn1/Smad5/Sostdc1/Tgfbr3/Spg20/Nog/Nbl1/Smad4/Kcp/Fkbp8/Gata6/Acvr1/Heyl/Zfp128/Lef1/Smad9/Kdr/Acvr2b/Vsir/Hfe/Egr1/Numa1/Neo1/Dand5/Cav1/Mapk3/Htra3/Htra1/Msx1/Tgfb2
MF	UP	GO:0008237	metallopeptidase activity	134	0.400644	1.62337	0.00263852	0.0771421	2911	tags=33%, list=20%, signal=26%	Adamts9/Ace/Adamts4/Adamts8/Lap3/Psmd14/Adam15/Acy1/Adamts1/Ece1/Cpe/Nln/Mmp12/Adam9/Stambpl1/Bmp1/Thop1/Cpm/Adam11/Xpnpep1/Ece2/Adam8/Metap2/Mmp9/Afg3l1/Pmpca/Adam29/Mmp13/Vash2/Trhde/Rce1/Cndp2/Pepd/Mmp8/Adam28/Cpxm1/Adam1b/Adamts18/Aebp1/Lnpep/Cpa6/Uqcrc2/Cops5/Pappa2
BP	--	GO:0090670	RNA localization to Cajal body	7	0.762466	1.62269	0.0188679	0.183545	483	tags=43%, list=3%, signal=41%	Tcp1/Cct4/Cct2
BP	--	GO:0090671	telomerase RNA localization to Cajal body	7	0.762466	1.62269	0.0188679	0.183545	483	tags=43%, list=3%, signal=41%	Tcp1/Cct4/Cct2
BP	--	GO:0090672	telomerase RNA localization	7	0.762466	1.62269	0.0188679	0.183545	483	tags=43%, list=3%, signal=41%	Tcp1/Cct4/Cct2
BP	--	GO:0090685	RNA localization to nucleus	7	0.762466	1.62269	0.0188679	0.183545	483	tags=43%, list=3%, signal=41%	Tcp1/Cct4/Cct2
CC	UP	GO:0001726	ruffle	139	0.398042	1.62264	0.00393185	0.0857797	2314	tags=31%, list=16%, signal=26%	S100a6/Tnfrsf12a/Anxa2/Fam107a/Trpv4/Nme1/Actr3/Fgr/Fscn1/Itga5/Myo1c/Hsp90aa1/Ppp1r9b/Pdlim7/Plekho1/Arpc2/Nme2/Eef1a1/Cttn/Myh9/Itgb1/Actn1/Arf4/Rinl/Tmod3/Tirap/Rhoa/Itgb3/Myo5a/Sntg1/Rac1/Itgb1bp1/Myadm/Dbnl/Aif1/Sh2b2/Diaph1/Pecam1/Twf1/Psd/Bcar1/Itgav/Psd4
BP	--	GO:0048385	regulation of retinoic acid receptor signaling pathway	14	-0.575377	-1.62253	0.0331633	0.235916	2196	tags=50%, list=15%, signal=42%	Snw1/Asxl1/Nr2c1/Cyp26b1/Aldh1a3/Ctbp2/Dhrs3
BP	--	GO:1903557	positive regulation of tumor necrosis factor superfamily cytokine production	55	0.471228	1.62244	0.00750751	0.11367	3011	tags=44%, list=21%, signal=35%	Tnfrsf1a/Tlr4/Lbp/Cd14/Nod2/Ccl2/Ncl/Tirap/Il23a/Zfp64/Myd88/Adam8/Cd36/Ccl4/Mif/Ccl3/Ticam1/Fcer1g/Cyba/Ptafr/Ccr5/Card9/Ptprc/Lgals9
BP	--	GO:0071806	protein transmembrane transport	49	0.477288	1.62191	0.0060241	0.103675	2734	tags=37%, list=19%, signal=30%	Bcr/Hspa5/Tram2/Abca1/Timm23/Timm17a/Hspd1/Tomm40/Sec61b/Tram1/Pam16/Sec61g/Hspa8/Chchd4/Tomm40l/Srp54a/Srp54c/Sec61a1
BP	--	GO:0019856	pyrimidine nucleobase biosynthetic process	7	0.761696	1.62105	0.0188679	0.183545	1871	tags=57%, list=13%, signal=50%	Ctps/Cmpk1/Cad/Umps
BP	--	GO:0070242	thymocyte apoptotic process	20	0.576354	1.62074	0.0207668	0.193576	3095	tags=45%, list=21%, signal=35%	Jak3/Hif1a/Bax/Adam8/Ada/Nfkbid/Casp8/Wnt5a/Bmp4
BP	--	GO:0060333	interferon-gamma-mediated signaling pathway	19	-0.528545	-1.62071	0.0236842	0.204875	1632	tags=37%, list=11%, signal=33%	Parp14/Parp9/Nmi/Irgm1/Irgm2/Irf1/Stat1
BP	--	GO:0003418	growth plate cartilage chondrocyte differentiation	6	-0.75171	-1.62053	0.0357143	0.245597	456	tags=50%, list=3%, signal=48%	Tgfbr2/Sox9/Rarg
MF	--	GO:0019238	cyclohydrolase activity	5	0.841999	1.61998	0.0104167	0.13538	1800	tags=80%, list=12%, signal=70%	Mthfd2/Gch1/Atic/Mthfd1
BP	--	GO:0002281	macrophage activation involved in immune response	15	0.613279	1.61966	0.0263158	0.210447	3239	tags=60%, list=22%, signal=47%	Sbno2/Dysf/Lbp/Trex1/Ticam1/Tyrobp/Syk/Trem2/Prkce
BP	DW	GO:0071103	DNA conformation change	192	-0.335243	-1.61963	0.0045045	0.0905255	3620	tags=39%, list=25%, signal=29%	Smc2/H1f4/Spty2d1/H2bc9/Top2b/Baz2a/Dnmt3b/Smarcal1/Recql/Incenp/Twnk/Nipbl/Mcm7/Recql5/Macroh2a2/Ncapd3/Akap8/Znfx1/Dffb/Mcm6/H4c9/Ercc2/Wrn/Phf2/Ssbp1/Rsf1/Chmp1a/Itgb3bp/Smyd3/Zranb3/Ercc3/H3c15/Tspyl1/Rnf8/H3c6/Hmgb1/Parp10/Mphosph8/Setdb1/Oip5/H3f3a/Shprh/Cdan1/Ubn1/Pot1a/Mnat1/H4c14/Rad50/Rpa1/Kat6b/Dnmt3a/H4c8/Pura/H1f0/Ubtf/Gper1/Tet1/Atf7ip/Ctcf/Top3a/Ncapd2/Nrde2/Akap8l/Sox9/H2bu2/H2bc2…
BP	--	GO:0043650	dicarboxylic acid biosynthetic process	10	0.685293	1.61959	0.0212766	0.194807	1800	tags=50%, list=12%, signal=44%	Mthfd1l/Htt/Glud1/Kynu/Mthfd1
CC	UP	GO:0045121	membrane raft	320	0.362987	1.61951	0.00118483	0.057678	3588	tags=35%, list=25%, signal=27%	Kcna5/Anxa2/Fas/Sele/Icam1/Lipe/Mall/Sdcbp/Mal/Flot1/Tnfrsf1a/Tlr4/Gja1/Tnfrsf10b/Plpp2/Slc2a1/Tnfrsf23/Myo1c/Ednrb/Cdh13/Serpinh1/Atp1b3/Cavin3/Cd14/Cflar/Coro1c/Prnp/Cd55/Actb/Kcnq1/Tnfrsf1b/Dll1/Birc3/Hk1/Itgb1/Tuba1a/Nos3/Zap70/Abca1/Cpe/Ahnak/Plpp1/Tuba1c/Furin/Stx12/Tnf/Rftn1/Atp5b/Tubb5/Gnai3/Insr/Rangrf/Crk/Tlr1/Hmox1/Fcgr2b/H2-D1/Sis/Cd36/Plcd1/Myadm/Hyal2/Erbb4/Plpp3/Ptgs2/Hspd1/Stoml2/…
BP	--	GO:0051482	positive regulation of cytosolic calcium ion concentration involved in phospholipase C-activating G protein-coupled signaling pathway	24	0.545819	1.61921	0.0137405	0.15366	3047	tags=42%, list=21%, signal=33%	Tgm2/S1pr1/Gpr55/Gpr35/C3ar1/Plcd1/Gna15/Vmn2r81/Gpr65/Grm1
BP	--	GO:1903573	negative regulation of response to endoplasmic reticulum stress	48	0.480136	1.61905	0.00764526	0.113998	3119	tags=44%, list=22%, signal=34%	Xbp1/Pdia6/Bcl2l1/Ptpn1/Ube2g2/Selenos/Ube2j1/Tmed2/Lpcat3/Usp14/Hyou1/Txndc12/Ppp1r15a/Ubac2/Derl2/Ppp1r15b/Dnajc3/Alox5/Creb3/Creb3l1/Nr1h2
BP	--	GO:0001886	endothelial cell morphogenesis	13	0.638743	1.61902	0.0244698	0.206227	3359	tags=69%, list=23%, signal=53%	Plod3/Clic4/Notch4/Stc1/Col18a1/Pecam1/Id1/Met/Heg1
BP	--	GO:0000469	cleavage involved in rRNA processing	27	0.53382	1.619	0.0106061	0.135935	4214	tags=56%, list=29%, signal=39%	Nhp2/Npm1/Bop1/Tsr1/Tbl3/Exosc2/Rrs1/Rpp40/Kri1/Exosc3/Rcl1/Fcf1/Exosc10/Nob1/Nop9
BP	--	GO:0072540	T-helper 17 cell lineage commitment	9	0.701816	1.61883	0.0261011	0.210447	881	tags=44%, list=6%, signal=42%	Stat3/Il6ra/Il6/Il23a
MF	--	GO:0005528	FK506 binding	6	0.794258	1.61784	0.0137457	0.15366	105	tags=50%, list=1%, signal=50%	Fkbp1a/Fkbp5/Fkbp10
BP	--	GO:1904894	positive regulation of receptor signaling pathway via STAT	67	0.452042	1.6176	0.00728863	0.11291	2787	tags=39%, list=19%, signal=31%	Crlf2/Tnfrsf1a/Hcls1/Il6ra/Kit/Ghr/Mgat5/Fgfr3/Il6/Il23a/Tnf/Igf1/Prl2c3/Cyp1b1/Ptger4/Jak1/Adipor1/Erbb4/Notch1/Pecam1/Ctf2/Osm/Lif/Prl7a2/Csf1r/Fyn
BP	--	GO:0043277	apoptotic cell clearance	40	0.487829	1.61739	0.00750751	0.11367	4060	tags=57%, list=28%, signal=41%	Tgm2/Rara/Ccl2/Itgb3/Trex1/Rac1/Cd36/Tyrobp/Itgav/Ccr2/Megf10/Xkr5/Anxa1/C3/Trem2/Cd300lf/Xkr4/Tyro3/Rhog/Rac2/Txndc5/Thbs1/Jmjd6
BP	--	GO:0006925	inflammatory cell apoptotic process	24	0.545162	1.61726	0.0137405	0.15366	3628	tags=62%, list=25%, signal=47%	Fas/Tcp1/Nod2/Plekho2/Il6/Slc7a11/Selenos/Fcgr2b/Cxcr2/Ccr5/Hcar2/Itgam/Anxa1/Cd44/Zmpste24
BP	--	GO:0023035	CD40 signaling pathway	14	0.623761	1.61657	0.0245902	0.206227	3402	tags=64%, list=23%, signal=49%	Itga5/Phb/Itgb1/Tnfaip3/Tnip2/Cd86/Rnf31/Trem2/Phb2
BP	--	GO:0017014	protein nitrosylation	15	0.61166	1.61538	0.0263158	0.210447	1418	tags=40%, list=10%, signal=36%	Ace/Gapdh/Txn1/S100a9/S100a8/Ddah1
BP	--	GO:0009713	catechol-containing compound biosynthetic process	16	-0.54639	-1.61526	0.0300752	0.225467	877	tags=19%, list=6%, signal=18%	Cyp2d22/Ddc/Tgfb2
BP	--	GO:0042423	catecholamine biosynthetic process	16	-0.54639	-1.61526	0.0300752	0.225467	877	tags=19%, list=6%, signal=18%	Cyp2d22/Ddc/Tgfb2
BP	--	GO:0070243	regulation of thymocyte apoptotic process	15	0.611578	1.61517	0.0263158	0.210447	3095	tags=53%, list=21%, signal=42%	Jak3/Hif1a/Adam8/Ada/Nfkbid/Casp8/Wnt5a/Bmp4
CC	UP	GO:0015934	large ribosomal subunit	108	0.414445	1.61515	0.00413223	0.088121	4341	tags=41%, list=30%, signal=29%	Rpl12/Rplp0/Rpl7a/Rpl6/Npm1/Mrpl52/Rpl15/Rpl29/Rpl18/Rpl8/Rpl10a/Rpl32/Mrpl17/Rpl4/Rpl3/Mrpl33/Rpl28/Rpl24/Rplp2/Rplp1/Rpl27/Rpl19/Rpl17/Mrpl54/Mief1/Mrpl38/Mrpl12/Mrpl16/Rps12/Mrpl19/Rpl23a/Rpl14/Rpl23/Rpl7l1/Rpl11/Mrpl32/Rpl36/Rpl35/Ndufab1/Mrpl20/Rpl13/Mrpl37/Rpl39l/Mrpl35
MF	--	GO:0016878	acid-thiol ligase activity	21	-0.517324	-1.61508	0.0277778	0.217006	1835	tags=38%, list=13%, signal=33%	Acsf3/Acsf2/Slc27a1/Slc27a3/Acsl1/Slc27a6/Acss2/Acsl3
BP	--	GO:2000564	regulation of CD8-positive, alpha-beta T cell proliferation	7	-0.712088	-1.61503	0.0357995	0.245597	817	tags=43%, list=6%, signal=40%	Vsir/Sh3rf1/Irf1
BP	--	GO:0007202	activation of phospholipase C activity	16	0.604426	1.61482	0.0281924	0.218264	3525	tags=56%, list=24%, signal=43%	Sele/Gpr55/Phb/Htr2a/Cd86/Ms4a2/Gnaq/Phb2/Adra1a
BP	UP	GO:0032103	positive regulation of response to external stimulus	325	0.360441	1.61477	0.00117096	0.057678	3156	tags=36%, list=22%, signal=29%	Ace/Sting1/Trpv4/Tgm2/Il17ra/Dysf/Tnfrsf1a/Tlr4/S1pr1/Stat3/Lbp/Cdh13/Tubb2b/Abcc1/Calr/Serpine1/Swap70/Fabp4/Fgfr1/Nod2/S100a9/Il18rap/Tnfrsf11a/Ccl2/Nfkbia/Zbp1/Mcu/Polr3d/Il6/Fn1/Nectin2/Pgf/Mmp12/Tirap/Acod1/S100a8/Il23a/Ccr1/C1qbp/Tnf/Ano6/Ifi204/C5ar1/Il1b/C3ar1/Riok3/Ifi214/Myd88/Tnip1/Rac1/Adam8/Lgmn/Ccl4/Ptger4/Cxcr2/Optn/Pik3cg/Mif/Hyal2/Ccl3/Ndel1/Lpl/Ntrk3/Ube2k/Klrk1/Aif1/Ptgs2/Hspd1…
BP	--	GO:0010575	positive regulation of vascular endothelial growth factor production	23	0.547799	1.61431	0.0199387	0.189356	3696	tags=61%, list=26%, signal=45%	Hif1a/Flt4/Atf4/Il6/C5ar1/Il1b/C3ar1/Cyp1b1/Ptgs2/Il1a/Ccbe1/C3/Brca1/Cxcl17
CC	--	GO:0031091	platelet alpha granule	14	0.622765	1.61399	0.0262295	0.210447	1141	tags=29%, list=8%, signal=26%	Igfbp3/Sparc/Selp/Igf1
BP	--	GO:0006625	protein targeting to peroxisome	18	-0.536097	-1.61395	0.0287206	0.22073	3193	tags=44%, list=22%, signal=35%	Pex19/Pex26/Pex1/Pex10/Pex2/Pex6/Lonp2/Hacl1
BP	--	GO:0072662	protein localization to peroxisome	18	-0.536097	-1.61395	0.0287206	0.22073	3193	tags=44%, list=22%, signal=35%	Pex19/Pex26/Pex1/Pex10/Pex2/Pex6/Lonp2/Hacl1
BP	--	GO:0072663	establishment of protein localization to peroxisome	18	-0.536097	-1.61395	0.0287206	0.22073	3193	tags=44%, list=22%, signal=35%	Pex19/Pex26/Pex1/Pex10/Pex2/Pex6/Lonp2/Hacl1
BP	--	GO:0061304	retinal blood vessel morphogenesis	5	0.838854	1.61393	0.0104167	0.13538	1315	tags=60%, list=9%, signal=55%	Col4a1/Fzd4/Cyp1b1
BP	--	GO:0006614	SRP-dependent cotranslational protein targeting to membrane	17	0.597002	1.61382	0.0243506	0.205675	2734	tags=53%, list=19%, signal=43%	Tram2/Ssr3/Sec61b/Tram1/Srp72/Srp54a/Srp54c/Srpr/Sec61a1
BP	--	GO:0031649	heat generation	15	0.610898	1.61337	0.0279605	0.218074	2891	tags=67%, list=20%, signal=53%	Ednrb/Arrdc3/Tnfrsf11a/Il1rn/Tnf/Il1b/Ptgs2/Il1a/Ccr5/Ptger3
BP	--	GO:0046638	positive regulation of alpha-beta T cell differentiation	39	0.488621	1.61298	0.00754148	0.11367	3128	tags=46%, list=22%, signal=36%	Zbtb16/Il4ra/Socs5/Rara/Il6/Zap70/Il23a/Rhoa/Runx1/Ada/Nfkbid/Nfkbiz/Ccr2/Nckap1l/Nlrp3/Anxa1/Syk/Ikzf1
BP	UP	GO:0030336	negative regulation of cell migration	230	0.372145	1.61291	0.00124224	0.057678	2504	tags=29%, list=17%, signal=24%	Adamts9/Igfbp3/Fas/Il27ra/Bcr/Angpt2/Dcn/Cd200/Apex1/Gja1/Stat3/Sema6d/Apod/Calr/Serpine1/Clic4/Podn/Adam15/Adgrg1/Adarb1/Nrg3/Coro1c/Stc1/Mmrn2/Emilin1/Trib1/Trp53inp1/Il1rn/Ptprk/Sema3a/Macir/Acvrl1/Rhoa/Robo4/Tnf/Bcl2/Arhgdia/Gtpbp4/Ccl12/Itgb1bp1/Cyp1b1/Ptger4/Mif/Hyal2/Rabgef1/Svbp/Adipor1/Erbb4/Ada/Ptpn23/Acvr1c/Aif1/Foxo3/Nf1/Notch1/Mapk15/Nr2f2/Arhgdib/Adora3/Cnn2/Strap/Pdcd10/Padi2/Bmerb…
BP	UP	GO:0006959	humoral immune response	105	0.416377	1.61272	0.00550206	0.0984799	3626	tags=46%, list=25%, signal=35%	Cfb/Gapdh/Pglyrp1/Phb/Ccl11/Nod2/Cd55/S100a9/Ccl2/Acod1/C4b/Pla2g6/C1qbp/Tnf/Il1b/Cr1l/Fcgr2b/Lgals3/Adm/Cd59a/Cd81/A2m/Cxcl3/Notch1/Wfdc17/Gpr183/Trf/Bcl3/C1qb/Cxcl10/C1qc/Cxcl2/Crp/Cxcl9/Ccr2/C1qa/Alox5/C4bp/Colec11/Ptprc/C3/Nts/Npy/Masp1/Ptpn6/C1ra/Ccl28/B2m
BP	--	GO:0009211	pyrimidine deoxyribonucleoside triphosphate metabolic process	5	-0.783905	-1.61236	0.028169	0.218262	407	tags=100%, list=3%, signal=97%	Tbpl1/Dtymk/Dut/Cmpk2
BP	--	GO:0044849	estrous cycle	7	-0.710906	-1.61235	0.0357995	0.245597	2302	tags=57%, list=16%, signal=48%	Enpp2/Igf1r/Egr1/Ptn
BP	UP	GO:0016064	immunoglobulin mediated immune response	94	0.42095	1.61222	0.00545703	0.0978587	3017	tags=38%, list=21%, signal=30%	Crlf2/Il4ra/Ercc1/Il27ra/Swap70/Bcl6/Nod2/Cd55/Icosl/Parp3/Nectin2/C4b/C1qbp/Tnf/Cr1l/Trex1/Myd88/Fcgr2b/Ndfip1/Inpp5d/Hspd1/Cd81/Ung/Bcl3/C1qb/Fcer1g/C1qc/Bcl10/Crp/C1qa/Pou2f2/C4bp/Ptprc/Fcgr3/Mad2l2/C3
BP	--	GO:1903332	regulation of protein folding	13	0.63605	1.61219	0.0277325	0.217006	2916	tags=54%, list=20%, signal=43%	Pdia4/Pdia3/Pdcd5/Hspa8/Pofut2/St13/Pdcl3
MF	--	GO:0016628	oxidoreductase activity, acting on the CH-CH group of donors, NAD or NADP as acceptor	20	-0.518319	-1.61153	0.0239362	0.205007	2376	tags=50%, list=16%, signal=42%	Dhdh/Srd5a1/Dhcr24/Srd5a3/Decr1/Tecr/Decr2/Ptgr2/Dhcr7/Zadh2
BP	--	GO:1903659	regulation of complement-dependent cytotoxicity	6	0.791131	1.61147	0.0137457	0.15366	1528	tags=67%, list=11%, signal=60%	Cd55/Hsp90ab1/Cr1l/Cd59a
BP	--	GO:0009794	regulation of mitotic cell cycle, embryonic	5	-0.783439	-1.6114	0.028169	0.218262	1517	tags=80%, list=10%, signal=72%	Hes1/Fzd3/Ctnnb1/Pdgfb
BP	--	GO:0045448	mitotic cell cycle, embryonic	5	-0.783439	-1.6114	0.028169	0.218262	1517	tags=80%, list=10%, signal=72%	Hes1/Fzd3/Ctnnb1/Pdgfb
MF	--	GO:0034987	immunoglobulin receptor binding	6	0.790837	1.61088	0.0137457	0.15366	3033	tags=100%, list=21%, signal=79%	Fes/Fgr/Lgals3/Clec4d/Fcgr3/Tarm1
BP	--	GO:0030917	midbrain-hindbrain boundary development	5	-0.783054	-1.61061	0.028169	0.218262	914	tags=60%, list=6%, signal=56%	Hes1/Ssbp3/Lrp6
BP	UP	GO:0009199	ribonucleoside triphosphate metabolic process	72	0.444787	1.61038	0.00436681	0.0905255	1067	tags=22%, list=7%, signal=21%	Myc/Ctps/Ran/Nme1/Stat3/Ampd3/Atp5g1/Impdh2/Nme2/Bcl2l1/Vcp/Entpd1/Rhoa/Aldoa/Atp5b/Gnai3
BP	--	GO:0043312	neutrophil degranulation	10	0.681274	1.6101	0.0245499	0.206227	3063	tags=80%, list=21%, signal=63%	Bcr/Stx11/Ptafr/Myo1f/Itgam/Cd177/Itgb2/Syk
BP	--	GO:0055094	response to lipoprotein particle	25	0.53512	1.61009	0.0122137	0.14589	3063	tags=60%, list=21%, signal=47%	Socs5/Tlr4/Cdh13/Cd9/Itgb1/Myd88/Cd36/Cd68/Lpl/Ticam1/Cd81/Fcer1g/Itgb2/Ldlr/Syk
MF	--	GO:0004022	alcohol dehydrogenase (NAD+) activity	5	-0.782752	-1.60999	0.028169	0.218262	1476	tags=40%, list=10%, signal=36%	Adh5/Adh1
BP	--	GO:0002548	monocyte chemotaxis	41	0.482966	1.6097	0.010479	0.13538	3091	tags=51%, list=21%, signal=40%	Serpine1/Ccl11/Ccl2/Ccl7/Ccr1/Ano6/Ccl9/Ccl12/Lgals3/Lgmn/Ccl4/Ccl3/Aif1/Ccl6/Cxcl10/Ccr2/Slit2/Creb3/Ptpro/Anxa1/Slamf8
BP	--	GO:0035694	mitochondrial protein catabolic process	5	-0.78261	-1.6097	0.028169	0.218262	444	tags=60%, list=3%, signal=58%	Bnip3/Bnip3l/Afg1l
BP	--	GO:0042088	T-helper 1 type immune response	37	0.494843	1.60969	0.00933126	0.127126	1593	tags=35%, list=11%, signal=31%	Il4ra/Jak3/Il1r1/Il27ra/Socs5/Relb/Il18rap/Arid5a/Il23a/Il18bp/Il1b/Nras/Slc11a1
BP	--	GO:0009167	purine ribonucleoside monophosphate metabolic process	25	0.534944	1.60956	0.0122137	0.14589	3609	tags=64%, list=25%, signal=48%	Nt5e/Ampd3/Impdh2/Aprt/Atic/Ada/Adssl1/Gmps/Pfas/Ak2/Ampd2/Gart/Ak1/Paics/Ppat/Adsl
BP	--	GO:0046939	nucleotide phosphorylation	82	0.433448	1.60951	0.00702247	0.110633	1415	tags=24%, list=10%, signal=22%	Myc/Nme1/Gale/Hif1a/Stat3/Gapdh/Cmpk1/Ddit4/Nme2/Htr2a/Mtch2/Adpgk/Hk1/Eif6/Aldoa/Insr/Trex1/Igf1/Pfkp/Mif
BP	--	GO:0051305	chromosome movement towards spindle pole	5	0.836453	1.60931	0.0104167	0.13538	1809	tags=80%, list=12%, signal=70%	Actr3/Actr2/Kpnb1/Fmn2
BP	--	GO:0120192	tight junction assembly	50	0.472984	1.60928	0.00753012	0.11367	3041	tags=40%, list=21%, signal=32%	Gja1/Epha2/Myo1c/Actg1/Itgb1/Pdcd6ip/Cldn6/Tnf/Snai1/Marveld2/F11r/Esam/Pecam1/Cldn11/Prkch/Pak2/Actn4/Cdh5/Cldn9/Ramp2
MF	--	GO:0005154	epidermal growth factor receptor binding	31	0.520533	1.60924	0.0171073	0.174924	3714	tags=45%, list=26%, signal=34%	Socs5/Itga5/Shc1/Tgfa/Arf4/Erbb4/Ccdc88a/Hbegf/Snx4/Cbl/Ereg/Cd44/Btc/Vav2
MF	--	GO:0019239	deaminase activity	21	0.560926	1.60915	0.0249221	0.207247	1673	tags=38%, list=12%, signal=34%	Dctd/Apobec3/Ampd3/Adarb1/Adarb2/Gda/Ada/Adat3
BP	--	GO:0001731	formation of translation preinitiation complex	10	0.680818	1.60902	0.0245499	0.206227	906	tags=30%, list=6%, signal=28%	Rps2/Eif2s2/Eif5
CC	--	GO:0070652	HAUS complex	7	-0.709432	-1.60901	0.0357995	0.245597	1069	tags=71%, list=7%, signal=66%	Haus8/Haus6/Haus1/Haus5/Haus4
BP	--	GO:0072376	protein activation cascade	6	0.789793	1.60875	0.0137457	0.15366	1419	tags=50%, list=10%, signal=45%	Mvp/Fn1/Prcp
MF	--	GO:0061665	SUMO ligase activity	7	-0.709293	-1.60869	0.0357995	0.245597	3403	tags=71%, list=24%, signal=55%	Pias4/Egr2/Pias2/Pias3/Pias1
BP	--	GO:0006165	nucleoside diphosphate phosphorylation	80	0.436203	1.60849	0.00572246	0.101847	1415	tags=25%, list=10%, signal=23%	Myc/Nme1/Gale/Hif1a/Stat3/Gapdh/Cmpk1/Ddit4/Nme2/Htr2a/Mtch2/Adpgk/Hk1/Eif6/Aldoa/Insr/Trex1/Igf1/Pfkp/Mif
BP	--	GO:0003431	growth plate cartilage chondrocyte development	5	-0.7819	-1.60824	0.028169	0.218262	456	tags=60%, list=3%, signal=58%	Tgfbr2/Sox9/Rarg
BP	UP	GO:0051271	negative regulation of cellular component movement	272	0.367099	1.60773	0.00123609	0.057678	2504	tags=29%, list=17%, signal=25%	Adamts9/Igfbp3/Fas/Il27ra/Bcr/Angpt2/Dcn/Cd200/Apex1/Sema3f/Gja1/Stat3/Sema6d/Sema7a/Apod/Calr/Serpine1/Clic4/Podn/Adam15/Adgrg1/Adarb1/Cd9/Nrg3/Coro1c/Stc1/Mmrn2/Emilin1/Sema6b/Trib1/Trp53inp1/Il1rn/Actn1/Ptprk/Dbn1/Sema3a/Macir/Acvrl1/Tmod3/Rhoa/Robo4/Cfl1/Tnf/Bcl2/Arhgdia/Gtpbp4/Crk/Ccl12/Itgb1bp1/Cyp1b1/Ptger4/Sema4c/Mif/Hyal2/Rabgef1/Svbp/Adipor1/Erbb4/Ada/Ptpn23/Sema3g/Acvr1c/Aif1/Foxo3/Nf1…
BP	--	GO:0006096	glycolytic process	69	0.447883	1.60686	0.00730994	0.11291	1415	tags=25%, list=10%, signal=22%	Myc/Gale/Hif1a/Stat3/Gapdh/Ddit4/Htr2a/Mtch2/Adpgk/Hk1/Eif6/Aldoa/Insr/Trex1/Igf1/Pfkp/Mif
BP	--	GO:0060071	Wnt signaling pathway, planar cell polarity pathway	35	-0.458733	-1.60654	0.0204082	0.192081	2026	tags=31%, list=14%, signal=27%	Mks1/Znrf3/Dvl2/Fzd3/Nkd1/Mllt3/Vangl2/Lrp6/Cthrc1/Ankrd6/Fzd6
BP	--	GO:0046496	nicotinamide nucleotide metabolic process	20	-0.516647	-1.60634	0.0239362	0.205007	1297	tags=30%, list=9%, signal=27%	Naxe/Nudt13/Idh2/Nampt/Nadk2/Nudt12
BP	--	GO:0032677	regulation of interleukin-8 production	55	0.466484	1.60611	0.012012	0.145255	3063	tags=44%, list=21%, signal=35%	Tlr4/Stat3/Lbp/Serpine1/Cd14/Nod2/Il6/Tirap/Tnf/Rela/Il1b/Tlr1/Myd88/Ptger4/Hyal2/Cd244a/Prkd2/Bcl3/Bcl10/Crp/Wnt5a/Anxa1/Ptprc/Syk
CC	--	GO:0030688	preribosome, small subunit precursor	12	0.648548	1.60591	0.0209677	0.194095	1156	tags=42%, list=8%, signal=38%	Bysl/Nop14/Ltv1/Tsr1/Riok3
MF	--	GO:0005230	extracellular ligand-gated ion channel activity	39	0.486458	1.60585	0.00754148	0.11367	4973	tags=59%, list=34%, signal=39%	Chrnb1/Grid2/Glra3/Gabra1/Grik2/Gabrb2/Grin2b/Grik1/Gabrg1/Chrnb3/Gria4/Gabrg3/Grid1/Ptk2b/Gabrb3/Chrnb2/Grin3a/P2rx5/Grin2a/Gabra4/Gria2/P2rx4/Chrng
BP	--	GO:1904994	regulation of leukocyte adhesion to vascular endothelial cell	24	0.541237	1.60562	0.0167939	0.173027	2616	tags=54%, list=18%, signal=44%	Sele/Icam1/Fut9/Il6/Selp/Rhoa/Tnf/Rela/Pawr/Ccr2/Ptafr/Fut4/Alox5
BP	--	GO:2001269	positive regulation of cysteine-type endopeptidase activity involved in apoptotic signaling pathway	10	0.67934	1.60553	0.0261866	0.210447	369	tags=30%, list=3%, signal=29%	Fas/Tnfrsf23/Bax
BP	--	GO:1903307	positive regulation of regulated secretory pathway	52	0.468967	1.60529	0.00598802	0.103675	3271	tags=42%, list=23%, signal=33%	Il4ra/Doc2b/Fgr/Slc4a8/Bcl2l1/Arf1/Nlgn1/Gab2/Dnm1l/Fcer1g/Snx4/Adora3/Ptafr/Cadps/Itgam/Cd177/Ms4a2/Itgb2/Syk/Stx1a/Stx4a/Scamp5
MF	--	GO:0005522	profilin binding	12	0.647955	1.60444	0.0209677	0.194095	2364	tags=67%, list=16%, signal=56%	Actg1/Vasp/Cttn/Htt/Dbn1/Diaph1/Cyfip1/Fmnl1
BP	--	GO:0002730	regulation of dendritic cell cytokine production	12	0.647952	1.60443	0.0209677	0.194095	477	tags=33%, list=3%, signal=32%	Jak3/Tlr4/Ddx21/Nod2
MF	--	GO:0019828	aspartic-type endopeptidase inhibitor activity	6	0.787464	1.60401	0.0137457	0.15366	2315	tags=50%, list=16%, signal=42%	Gapdh/Prnp/Bin1
BP	--	GO:0060221	retinal rod cell differentiation	17	-0.537937	-1.60384	0.0362694	0.245999	1186	tags=24%, list=8%, signal=22%	Casz1/Bbs4/Sox9/Ptn
BP	--	GO:0002349	histamine production involved in inflammatory response	6	0.787349	1.60377	0.0137457	0.15366	2304	tags=67%, list=16%, signal=56%	Ywhaz/Snap23/Snx4/Adora3
BP	--	GO:0002441	histamine secretion involved in inflammatory response	6	0.787349	1.60377	0.0137457	0.15366	2304	tags=67%, list=16%, signal=56%	Ywhaz/Snap23/Snx4/Adora3
BP	--	GO:0002553	histamine secretion by mast cell	6	0.787349	1.60377	0.0137457	0.15366	2304	tags=67%, list=16%, signal=56%	Ywhaz/Snap23/Snx4/Adora3
BP	--	GO:0060413	atrial septum morphogenesis	12	-0.601316	-1.60373	0.0314136	0.23093	3089	tags=50%, list=21%, signal=39%	Zfpm1/Ccn1/Acvr1/Sox4/Hey2/Tgfb2
BP	--	GO:0021903	rostrocaudal neural tube patterning	8	-0.678794	-1.60364	0.0337349	0.236795	3419	tags=62%, list=24%, signal=48%	Hes1/Sox17/Bmi1/Ssbp3/Lrp6
BP	--	GO:2000318	positive regulation of T-helper 17 type immune response	7	0.753507	1.60362	0.0205832	0.192472	2829	tags=71%, list=20%, signal=57%	Arid5a/Il23a/Nfkbid/Nfkbiz/Nlrp3
BP	--	GO:0071280	cellular response to copper ion	11	0.662129	1.60355	0.0305466	0.227918	2496	tags=36%, list=17%, signal=30%	Mt2/Prnp/Mt1/Nfe2l2
BP	--	GO:0006458	'de novo' protein folding	35	0.498702	1.60296	0.0106222	0.135935	3264	tags=43%, list=23%, signal=33%	Hspa5/Dnajb13/Cct2/Ptges3/Dnajb5/Hspe1/Hspa9/H2-DMb1/Hspa8/Chchd4/Selenof/St13/Tor2a/Hsph1/Hspa13
BP	--	GO:0051084	'de novo' posttranslational protein folding	35	0.498702	1.60296	0.0106222	0.135935	3264	tags=43%, list=23%, signal=33%	Hspa5/Dnajb13/Cct2/Ptges3/Dnajb5/Hspe1/Hspa9/H2-DMb1/Hspa8/Chchd4/Selenof/St13/Tor2a/Hsph1/Hspa13
MF	--	GO:0008094	DNA-dependent ATPase activity	84	-0.373007	-1.60253	0.00689655	0.109747	3600	tags=40%, list=25%, signal=31%	Rfc4/Top2b/Smarcal1/Recql/Rad51c/Xrcc5/Twnk/Mcm7/Recql5/Fbh1/Mcm6/Ercc2/Wrn/Zranb3/Ercc3/Xrcc2/Rad51d/Actr5/Helq/Bptf/Actr8/Helb/Msh3/Chtf8/Rad50/Pbrm1/Gins4/Chd6/Chd3/Rfc1/Rad54b/Hltf/Msh2/Smarca2
MF	--	GO:0140327	flippase activity	7	0.752871	1.60227	0.0205832	0.192472	510	tags=43%, list=4%, signal=41%	Abcb1b/Atp8b1/Abca4
MF	--	GO:0048020	CCR chemokine receptor binding	25	0.532376	1.60183	0.0137405	0.15366	1705	tags=44%, list=12%, signal=39%	Stat3/Ccl11/Ccl2/Ccl7/Ccl9/Nars/Ccl12/Ccl4/Jak1/Ccl3/Ccl6
CC	--	GO:0097224	sperm connecting piece	5	0.832343	1.6014	0.0121528	0.14589	1450	tags=80%, list=10%, signal=72%	Dnajb13/Capzb/Fsip2/Spata6
BP	--	GO:0090314	positive regulation of protein targeting to membrane	26	0.530777	1.60102	0.0151745	0.162532	2787	tags=38%, list=19%, signal=31%	Actr3/Myo1c/Arpc2/Prnp/Ccl2/Itgb1bp1/Tcaf2/Mtcl1/Itgam/Fyn
BP	--	GO:0032527	protein exit from endoplasmic reticulum	41	0.480284	1.60076	0.010479	0.13538	4464	tags=59%, list=31%, signal=41%	H13/Vcp/Preb/Hsp90b1/Rangrf/Ube2g2/Selenos/Ube2j1/Cd81/Sar1a/Ubac2/Sec61b/Derl2/Sorl1/Sec13/Sec16a/Edem1/Ufd1/Tmem30a/Herpud1/Nploc4/Tm9sf4/Syvn1/Tecpr2
CC	--	GO:0012507	ER to Golgi transport vesicle membrane	20	0.569231	1.60071	0.0255591	0.210447	3790	tags=55%, list=26%, signal=41%	Sec24d/Vti1b/Sec23b/Pdcd6/Sar1a/Sec13/Sec16a/Sec24b/Sec24c/Gosr2/Sec31a
BP	--	GO:0006757	ATP generation from ADP	70	0.44466	1.60063	0.00730994	0.11291	1415	tags=24%, list=10%, signal=22%	Myc/Gale/Hif1a/Stat3/Gapdh/Ddit4/Htr2a/Mtch2/Adpgk/Hk1/Eif6/Aldoa/Insr/Trex1/Igf1/Pfkp/Mif
CC	--	GO:0031045	dense core granule	29	0.520706	1.59978	0.0154799	0.164871	2523	tags=38%, list=17%, signal=31%	Myrip/Bace2/Actn1/Cpe/Plat/Adam8/Syt8/Scg2/Sod1/Chga/Cadps
BP	--	GO:0010830	regulation of myotube differentiation	47	0.476418	1.59938	0.0121951	0.14589	2362	tags=40%, list=16%, signal=34%	Scgb3a1/Il4ra/Flot1/Xbp1/Mamstr/Ehd1/Cflar/Sik1/Nln/Bcl2/Hdac9/Gdf15/Cd53/Notch1/Bhlhe41/Ehd2/Cxcl10/Naca/Cxcl9
BP	--	GO:0000303	response to superoxide	22	0.547722	1.59864	0.0276074	0.217006	2496	tags=41%, list=17%, signal=34%	Ucp2/Gch1/Nos3/Sod2/Prdx1/Tnf/Cd36/Sod1/Nfe2l2
BP	--	GO:0032623	interleukin-2 production	52	0.466881	1.59815	0.00598802	0.103675	3535	tags=46%, list=24%, signal=35%	Il20rb/Nod2/Prnp/Tnfaip3/Il1b/Pde4b/Pawr/Runx1/Slc11a1/Stoml2/Prkd2/Il1a/Fcer1g/Ccr2/Nav3/Rps3/Card9/Trim27/Anxa1/Ptprc/Lag3/Cd34/Cd276/Ceacam1
BP	--	GO:0002089	lens morphogenesis in camera-type eye	21	0.556948	1.59774	0.0280374	0.218262	696	tags=24%, list=5%, signal=23%	Bcar3/Epha2/Hipk1/Atf4/Fgfr3
MF	--	GO:0140375	immune receptor activity	82	0.430054	1.5969	0.00842697	0.120845	2971	tags=41%, list=21%, signal=33%	Crlf2/Il4ra/Il1r1/Il27ra/Il17ra/Osmr/Il6ra/Csf2rb/Il3ra/Il20rb/Csf2rb2/Gpr35/Ghr/Il18rap/Fzd4/Ccr1/Il1r2/Il1rl2/C5ar1/C3ar1/Fcgr2b/Cxcr2/Csf3r/Klrk1/Fcgr4/Fcer1g/Flt3/Ccr2/Ccr5/Il31ra/Csf2ra/Ifngr2/Ms4a2/Fcgr3
BP	UP	GO:0002250	adaptive immune response	302	0.360812	1.59681	0.00121065	0.057678	3063	tags=34%, list=21%, signal=27%	Crlf2/Il4ra/Fas/Ercc1/Jak3/Il1r1/Il27ra/Icam1/Stx11/Socs5/Stat3/Il6ra/Nfkb2/Swap70/Bcl6/Il20rb/Phb/Nod2/Cd55/Relb/Icosl/Parp3/Il18rap/Tnfrsf11a/Tnfrsf1b/Arid5a/Il6/Zap70/Nectin2/Ripk3/C4b/Il23a/Il18bp/Eif2ak4/Tnfaip3/C1qbp/Tnf/Rftn1/Il1b/Cr1l/C3ar1/Trex1/Clec4a2/H2-DMb1/Myd88/Fcgr2b/H2-D1/Adgre1/Mif/Dbnl/Nras/Ndfip1/Clec4d/Ada/Rnf125/Slc11a1/Inpp5d/Nfkbid/Pirb/Klrk1/Fgl1/Hspd1/Cd244a/Cd81/Cd46/Cy…
BP	--	GO:0048147	negative regulation of fibroblast proliferation	30	0.520265	1.5967	0.0140625	0.155974	1851	tags=30%, list=13%, signal=26%	Myc/Fth1/Bax/Pmaip1/Trp53inp1/Sod2/Pawr/Mmp9/Nf1
BP	DW	GO:0050680	negative regulation of epithelial cell proliferation	115	-0.35382	-1.59606	0.00378788	0.0847096	1464	tags=19%, list=10%, signal=17%	Rida/Ptch1/Snai2/Ift172/Col4a3/Cav2/Rb1/Pex2/Ift52/Cdkn2b/Sox9/Efnb2/Lrp6/Ptn/Mcc/Cav1/Mtss1/Pbld1/Stat1/Gkn3/Apoe/Tgfb2
BP	--	GO:0071346	cellular response to interferon-gamma	97	0.416636	1.59593	0.00692521	0.110018	1719	tags=32%, list=12%, signal=28%	Capg/Stx11/Tlr4/Actr3/Cdc42ep4/Myo1c/Gapdh/Rab20/Vim/Ccl11/Actg1/Syncrip/Ccl2/Cdc42ep2/Ccl7/Flnb/Zyx/Acod1/Actr2/Cdc42/Pde12/Ccl9/Irf8/Rab7b/Ccl12/Ccl4/Ccl3/Kif5b/Eprs/Ccl6/Dapk1
MF	--	GO:0031727	CCR2 chemokine receptor binding	5	0.829332	1.59561	0.0138889	0.154531	1276	tags=60%, list=9%, signal=55%	Ccl2/Ccl7/Ccl12
BP	--	GO:0033169	histone H3-K9 demethylation	12	-0.59808	-1.5951	0.0366492	0.247334	4117	tags=83%, list=28%, signal=60%	Kdm7a/Kdm1a/Jmjd1c/Kdm4b/Phf2/Kdm4c/Kdm3a/Kdm4a/Kdm3b/Hsf4
BP	--	GO:0060638	mesenchymal-epithelial cell signaling	7	0.749348	1.59477	0.0222985	0.199803	3013	tags=71%, list=21%, signal=57%	Tnc/Fgfr1/Hgf/Wnt5a/Met
BP	--	GO:0032760	positive regulation of tumor necrosis factor production	54	0.462779	1.59415	0.00749625	0.11367	3011	tags=43%, list=21%, signal=34%	Tnfrsf1a/Tlr4/Lbp/Cd14/Nod2/Ccl2/Ncl/Tirap/Il23a/Zfp64/Myd88/Cd36/Ccl4/Mif/Ccl3/Ticam1/Fcer1g/Cyba/Ptafr/Ccr5/Card9/Ptprc/Lgals9
BP	UP	GO:0040013	negative regulation of locomotion	270	0.364013	1.59411	0.00123001	0.057678	2504	tags=29%, list=17%, signal=25%	Adamts9/Igfbp3/Fas/Il27ra/Bcr/Angpt2/Dcn/Cd200/Apex1/Sema3f/Gja1/Stat3/Sema6d/Sema7a/Arrdc3/Apod/Calr/Serpine1/Clic4/Podn/Adam15/Adgrg1/Adarb1/Nrg3/Coro1c/Stc1/Mmrn2/Emilin1/Sema6b/Trib1/Trp53inp1/Il1rn/Ptprk/Dbn1/Sema3a/Macir/Acvrl1/Rhoa/Robo4/Cfl1/Tnf/Bcl2/Arhgdia/Robo2/Gtpbp4/Crk/Ccl12/Itgb1bp1/Cyp1b1/Ptger4/Sema4c/Mif/Hyal2/Rabgef1/Svbp/Adipor1/Erbb4/Ada/Ptpn23/Sema3g/Acvr1c/Aif1/Foxo3/Grm5/N…
CC	--	GO:0097450	astrocyte end-foot	7	0.748536	1.59304	0.0240137	0.205007	723	tags=43%, list=5%, signal=41%	Eif2s1/Adgrg1/Gfap
CC	--	GO:0042588	zymogen granule	15	0.603151	1.59291	0.03125	0.230263	1725	tags=33%, list=12%, signal=29%	Kcnq1/Gnai3/Tmed2/Tmed10/Hspd1
BP	--	GO:0060251	regulation of glial cell proliferation	33	0.505296	1.59288	0.0122888	0.1459	1395	tags=33%, list=10%, signal=30%	Myc/Fas/Vim/Pmp22/Il6/Gfap/Etv5/Tnf/Il1b/Igf1/Tspo
BP	--	GO:1902339	positive regulation of apoptotic process involved in morphogenesis	7	0.748322	1.59258	0.0240137	0.205007	2859	tags=71%, list=20%, signal=57%	Tnfrsf1a/Bax/Tnfrsf1b/Notch1/B4galt1
BP	--	GO:1904747	positive regulation of apoptotic process involved in development	7	0.748322	1.59258	0.0240137	0.205007	2859	tags=71%, list=20%, signal=57%	Tnfrsf1a/Bax/Tnfrsf1b/Notch1/B4galt1
BP	--	GO:0031272	regulation of pseudopodium assembly	10	0.673811	1.59246	0.0327332	0.235698	752	tags=40%, list=5%, signal=38%	Cdc42ep4/Kit/Cdc42ep2/Cdc42ep3
BP	--	GO:0031274	positive regulation of pseudopodium assembly	10	0.673811	1.59246	0.0327332	0.235698	752	tags=40%, list=5%, signal=38%	Cdc42ep4/Kit/Cdc42ep2/Cdc42ep3
MF	--	GO:0000400	four-way junction DNA binding	16	-0.538675	-1.59245	0.0350877	0.243925	4022	tags=56%, list=28%, signal=41%	Fancm/Abl1/Rad51c/Wrn/Hmg20b/Xrcc2/Rad51d/Hmgb1/Msh2
BP	DW	GO:0016571	histone methylation	116	-0.352049	-1.59229	0.00374532	0.0844339	3005	tags=34%, list=21%, signal=28%	Dpy30/Rtf1/Paxip1/Wdr5b/Auts2/Crebbp/Ehmt1/Kdm4c/L3mbtl2/Satb1/Tet2/Smyd3/Snw1/Pagr1a/Smad4/Kdm3a/Setdb1/Wdr82/Rbbp5/Kdm4a/Mtf2/Kmt2c/Prdm5/Kmt5c/Kmt2a/Ehmt2/Tet1/Ctcf/Ctnnb1/Phf1/Arid4b/Setd1b/Asxl2/Rif1/Arid4a/Mllt6/Ezh1/Jarid2/Sirt7/H1f2
BP	--	GO:1900223	positive regulation of amyloid-beta clearance	6	-0.738574	-1.59221	0.0404762	0.260357	13	tags=33%, list=0%, signal=33%	Abca7/Apoe
BP	--	GO:0021814	cell motility involved in cerebral cortex radial glia guided migration	7	-0.701686	-1.59144	0.0405728	0.260561	2104	tags=57%, list=15%, signal=49%	Dab2ip/Syne2/Srgap2/Sun2
BP	UP	GO:0030833	regulation of actin filament polymerization	148	0.386782	1.59124	0.00260417	0.0771421	2897	tags=34%, list=20%, signal=27%	Icam1/Capg/Arpc1b/Csf3/Actr3/Arpc3/Cdc42ep4/Hcls1/Myo1c/Ccl11/Arpc2/Capzb/Vasp/Cttn/Tmsb10/Cdc42ep2/Cdc42ep3/Dbn1/Tmod3/Actr2/Pfn1/Rhoa/Cfl1/Gmfg/Arf1/Arpc5/Rac1/Esam/Myadm/Dbnl/Fmn1/Cyrib/Fmn2/Mtpn/Pecam1/Twf1/Coro1a/Cyfip1/Bin1/Dmtn/Cotl1/Plekhg2/Arpc4/Capza1/Wasf2/Slit2/Nckap1l/Nckap1/Trim27/Svil
BP	--	GO:0030242	autophagy of peroxisome	5	-0.773502	-1.59096	0.0328638	0.235698	2044	tags=80%, list=14%, signal=69%	Trappc8/Pik3r4/Rb1cc1/Pik3c3
BP	UP	GO:0014902	myotube differentiation	89	0.420957	1.59079	0.00551724	0.0985652	2210	tags=31%, list=15%, signal=27%	Scgb3a1/Il4ra/Dysf/Flot1/Xbp1/Mamstr/Ehd1/Ptgfrn/Pmp22/Cflar/Plekho1/Cd9/Sik1/Myh9/Gpx1/Nln/Bcl2/Igf1/Hacd1/Hdac9/Gdf15/Cd53/Cd81/Notch1/Bhlhe41/Ehd2/Cxcl10/Naca
BP	UP	GO:0007162	negative regulation of cell adhesion	240	0.366124	1.59072	0.00124069	0.057678	3545	tags=36%, list=24%, signal=28%	Plxna2/Il4ra/Fam107a/Jak3/Trpv4/Tnc/Angpt2/Socs5/Rnd1/Cdh13/Apod/Serpine1/Acer2/Swap70/Bcl6/Il20rb/Adam15/Plxnb2/Notch4/Cd9/Coro1c/Prnp/Lrrc32/Nrarp/Fzd4/Il1rn/Acvrl1/Mmp12/Rhoa/Tnfaip3/Cfl1/Atp5b/Gtpbp4/Ubash3b/Gcnt2/Lgals1/Pawr/Runx1/Lgals3/Itgb1bp1/Adam8/Gpnmb/Cyp1b1/Myadm/Ndfip1/Nfkbid/Fgl1/Sh2b3/Nf1/Notch1/Cd86/Ptpn2/C1qtnf1/Podxl/Bcar1/Pde3b/Dmtn/Map2k1/Lpxn/Sdc4/Cebpb/Ppm1f/Myo1f/Adamts18/…
BP	--	GO:0021999	neural plate anterior/posterior regionalization	5	-0.773221	-1.59038	0.0328638	0.235698	2167	tags=80%, list=15%, signal=68%	Nog/Tbx18/Ssbp3/Fuz
BP	--	GO:0140052	cellular response to oxidised low-density lipoprotein particle stimulus	10	0.672687	1.5898	0.0343699	0.239992	1728	tags=50%, list=12%, signal=44%	Tlr4/Myd88/Cd36/Cd68/Ticam1
BP	--	GO:0043038	amino acid activation	44	0.474151	1.58965	0.0105263	0.135602	2991	tags=43%, list=21%, signal=34%	Vars/Cars/Yars/Iars/Aars/Gars/Mars1/Nars/Tars/Ears2/Rars/Eprs/Kars/Hars/Sars/Farsa/Lars/Wars/Sars2
BP	--	GO:0051653	spindle localization	47	0.47343	1.58935	0.0121951	0.14589	1959	tags=32%, list=14%, signal=28%	Actr3/Gja1/Myh9/Itgb1/Htt/Actr2/Kpnb1/Ndel1/Nde1/Spry1/Bccip/Fmn2/Nsfl1c/Mcph1/Aspm
BP	--	GO:0001976	nervous system process involved in regulation of systemic arterial blood pressure	9	0.688959	1.58918	0.0326264	0.235698	1415	tags=44%, list=10%, signal=40%	Manf/Nav2/Sod2/Mif
MF	--	GO:0051393	alpha-actinin binding	25	0.527867	1.58826	0.0137405	0.15366	2074	tags=32%, list=14%, signal=27%	Kcna5/Rara/Pdlim1/Pdlim7/Itgb1/Magi1/Pdlim5/Pdlim2
BP	--	GO:0045730	respiratory burst	21	0.553407	1.58758	0.0327103	0.235698	4781	tags=71%, list=33%, signal=48%	Bcr/Lbp/Insr/Rac1/Slc11a1/Cyba/Ncf1/Ncf4/Slamf8/Pgam1/Rac2/Selenok/Camk1d/Ncf2/Grn
BP	--	GO:0009185	ribonucleoside diphosphate metabolic process	85	0.425594	1.58756	0.00846262	0.120845	1415	tags=24%, list=10%, signal=21%	Myc/Gale/Hif1a/Stat3/Gapdh/Ampd3/Cmpk1/Ddit4/Htr2a/Mtch2/Adpgk/Hk1/Eif6/Entpd1/Aldoa/Insr/Trex1/Igf1/Pfkp/Mif
CC	--	GO:0061827	sperm head	12	0.641023	1.58728	0.0241935	0.205478	1658	tags=42%, list=11%, signal=37%	Actr3/Arpc2/Hsp90ab1/Aldoa/Adam29
BP	UP	GO:0022409	positive regulation of cell-cell adhesion	219	0.36819	1.58668	0.00124533	0.057678	3392	tags=38%, list=23%, signal=29%	Zbtb16/Il4ra/Jak3/Sele/Il27ra/Icam1/Plaur/Socs5/Flot1/Xbp1/Rara/Hsp90aa1/Bcl6/Zmiz1/Vcam1/Icosl/Ccl2/Il6/Selp/Zap70/Il23a/Rhoa/Il1rl2/Magi1/Tnf/Rela/Gcnt2/Lgals1/F11r/Il1b/Igf1/Pawr/Runx1/Adam8/Jak1/Piezo1/Ada/Ptpn23/Nfkbid/Plpp3/Tnfsf9/Aif1/Hspd1/Cd244a/Cd81/Cd46/Cyrib/Cd86/Nfkbiz/Il1a/Coro1a/Podxl/Bcl10/Dmtn/Tnfsf13b/Ccr2/Ptafr/Sirpb1c/Fut4/Megf10/Ccr5/Alox5/Nckap1l/Rps3/Wnt5a/Sirpa/Dock8/Nlrp3…
BP	--	GO:0032655	regulation of interleukin-12 production	47	0.472623	1.58664	0.0121951	0.14589	1725	tags=30%, list=12%, signal=26%	Mapk11/Jak3/Tnfrsf9/Tlr4/Nod2/Tirap/Il23a/C1qbp/Rela/Irf8/Cd36/Irak3/Tnfsf9/Hspd1
BP	--	GO:0060392	negative regulation of SMAD protein signal transduction	5	-0.771195	-1.58622	0.0328638	0.235698	1258	tags=60%, list=9%, signal=55%	Fam89b/Ccn3/Pbld1
BP	--	GO:0003283	atrial septum development	18	-0.526714	-1.5857	0.0313316	0.230685	3089	tags=44%, list=21%, signal=35%	Zfpm1/Ccn1/Nphp3/Acvr1/Sox4/Hey2/Dand5/Tgfb2
BP	--	GO:0010763	positive regulation of fibroblast migration	18	0.575921	1.58493	0.0323102	0.234606	971	tags=28%, list=7%, signal=26%	Actr3/Fgfr1/Akap12/Itgb1/Itgb3
BP	--	GO:0035437	maintenance of protein localization in endoplasmic reticulum	12	0.639449	1.58338	0.0258065	0.210447	2212	tags=42%, list=15%, signal=35%	Gja1/Hspa5/Kdelr3/Kdelr2/Rer1
MF	--	GO:0004364	glutathione transferase activity	24	-0.485688	-1.58334	0.0288184	0.220943	2900	tags=54%, list=20%, signal=43%	Gstp2/Gstz1/Gstp1/Gstm2/Gstt2/Gstk1/Gsta4/Gstm1/Mgst3/Gstt1/Mgst1/Gstm7/Gstt3
BP	--	GO:0061077	chaperone-mediated protein folding	52	0.462537	1.58328	0.00598802	0.103675	1213	tags=23%, list=8%, signal=21%	Fkbp1a/Fkbp5/Hspa5/Dnajb13/Cct2/Ptges3/Dnajb5/Hspe1/Pdia4/Hspa9/H2-DMb1/Pdcd5
BP	--	GO:2000402	negative regulation of lymphocyte migration	12	0.639331	1.58309	0.0258065	0.210447	1276	tags=33%, list=9%, signal=30%	Il27ra/Cd200/Apod/Ccl12
BP	--	GO:0030511	positive regulation of transforming growth factor beta receptor signaling pathway	28	0.517589	1.58248	0.0183486	0.18116	1421	tags=18%, list=10%, signal=16%	Lrg1/Sdcbp/Hsp90ab1/Furin/Tgfb1i1
BP	--	GO:1903846	positive regulation of cellular response to transforming growth factor beta stimulus	28	0.517589	1.58248	0.0183486	0.18116	1421	tags=18%, list=10%, signal=16%	Lrg1/Sdcbp/Hsp90ab1/Furin/Tgfb1i1
BP	UP	GO:0045766	positive regulation of angiogenesis	151	0.383963	1.58246	0.00261438	0.0771421	3041	tags=40%, list=21%, signal=32%	Lrg1/Angpt2/Xbp1/Tnfrsf1a/Hif1a/Stat3/Sphk1/Itga5/Serpine1/Notch4/Ccl11/Pxn/Dll1/Ago2/Itgb1/Nos3/Rhoj/Pgf/Acvrl1/Ecm1/Itgb3/C5ar1/Il1b/C3ar1/Hmox1/Runx1/Lgals3/Smad1/Cyp1b1/Mmp9/Hdac9/Jak1/Cxcr2/Ddah1/Nras/Adm/Pdcd6/Hgf/Ptgs2/Sash1/Prkd2/Rtn4/Pkm/Il1a/Vash2/Rapgef3/Itgax/Uts2r/Ptgis/Nfe2l2/Pak4/Ccbe1/Wnt5a/Cdh5/Pdcl3/Anxa1/Chil1/Itgb2/C3/Ramp2
BP	--	GO:0150172	regulation of phosphatidylcholine metabolic process	6	-0.733955	-1.58225	0.0428571	0.266959	1599	tags=50%, list=11%, signal=44%	Lpcat1/Scarb1/Acsl3
BP	--	GO:0042447	hormone catabolic process	8	0.713497	1.58219	0.0238501	0.204875	1763	tags=50%, list=12%, signal=44%	Ace/Ece1/Spp1/Ugt1a7c
CC	UP	GO:0005925	focal adhesion	150	0.383946	1.58216	0.00260417	0.0771421	2742	tags=33%, list=19%, signal=27%	Fam107a/Trpv4/Fes/Epha2/Plec/Itga5/Map4k4/Tns2/Pdlim7/Sorbs3/Arpc2/Tes/Pxn/Arhgef7/Vasp/Cttn/Myh9/Itgb1/Actn1/Itgbl1/Rexo2/Mapre1/Flnb/Git1/Zyx/Trip6/Cfl1/Itgb3/Fblim1/Zfp384/Tgfb1i1/Rala/Flrt3/Dst/Hck/Vcl/Cyba/Parvg/Parva/Bcar1/Itgav/Sla/Map2k1/Lpxn/Limk1/Map2k2/Sdc4/Tln1/Cbl/Tns4
BP	--	GO:1903036	positive regulation of response to wounding	58	0.455626	1.58186	0.0119048	0.144388	2496	tags=36%, list=17%, signal=30%	Xbp1/Tlr4/Serpine1/Insl3/Actg1/S100a9/Ccl2/Itgb1/Selp/Ano6/F11r/Cd36/Ptger4/Mif/Ndel1/Ntrk3/Plpp3/Rtn4/Hbegf/Dmtn/Nfe2l2
BP	--	GO:0071605	monocyte chemotactic protein-1 production	15	0.598905	1.5817	0.0328947	0.235698	2214	tags=47%, list=15%, signal=40%	Trpv4/Socs5/Apod/Nod2/Il1b/Il1a/Mcoln2
BP	--	GO:0071637	regulation of monocyte chemotactic protein-1 production	15	0.598905	1.5817	0.0328947	0.235698	2214	tags=47%, list=15%, signal=40%	Trpv4/Socs5/Apod/Nod2/Il1b/Il1a/Mcoln2
BP	--	GO:0150077	regulation of neuroinflammatory response	24	0.533163	1.58166	0.0259542	0.210447	3064	tags=46%, list=21%, signal=36%	Cd200/Sphk1/Tnfrsf1b/Igf1/Ptgs2/Tafa3/Cst7/Mmp8/Nr1d1/Ldlr/Trem2
BP	--	GO:0046635	positive regulation of alpha-beta T cell activation	54	0.458911	1.58082	0.0104948	0.13538	3135	tags=41%, list=22%, signal=32%	Zbtb16/Il4ra/Socs5/Rara/Il6/Zap70/Il23a/Rhoa/Runx1/Ada/Nfkbid/Cd244a/Cd81/Nfkbiz/Ccr2/Nckap1l/Nlrp3/Anxa1/Ptprc/Syk/Ikzf1/Hsph1
BP	--	GO:0042737	drug catabolic process	13	-0.578787	-1.58076	0.0411311	0.261598	1543	tags=31%, list=11%, signal=28%	Cyp2j9/Cyp2d22/Cyp2u1/Cyp2e1
BP	--	GO:0042738	exogenous drug catabolic process	13	-0.578787	-1.58076	0.0411311	0.261598	1543	tags=31%, list=11%, signal=28%	Cyp2j9/Cyp2d22/Cyp2u1/Cyp2e1
BP	UP	GO:0002764	immune response-regulating signaling pathway	166	0.379409	1.58071	0.0013089	0.057678	3514	tags=42%, list=24%, signal=32%	Tlr4/Cd38/Bax/Il20rb/Rapgef1/Kit/Prnp/Icosl/Zap70/Nectin2/Clec4e/Cmtm3/Ube2n/Bcl2/Rftn1/Rela/Skint5/C5ar1/Pde4b/C3ar1/Pawr/Fcgr2b/Lgals3/Nras/Bcl2a1d/Clec4d/Rabgef1/Ada/Nfkbid/Klrk1/Cd81/Sh2b2/Stoml2/Ptpn2/Prkd2/Eif2b4/Lat2/Nfkbiz/Fcer1g/Bcar1/Blnk/Bcl10/Rnf31/Skint6/Lpxn/Eif2b2/Prkch/Ermap/Lcp2/Skint10/Themis2/Nckap1l/Rps3/Fyn/Ms4a2/Ptprc/Skint4/Usp12/Skint8/Syk/Fyb/Khdrbs1/Lck/Wnk1/Skint3/Skap1…
BP	--	GO:2000095	regulation of Wnt signaling pathway, planar cell polarity pathway	14	-0.560496	-1.58057	0.0331633	0.235916	2026	tags=64%, list=14%, signal=55%	Sfrp2/Abl1/Dact1/Mks1/Znrf3/Nkd1/Mllt3/Lrp6/Ankrd6
CC	--	GO:0001651	dense fibrillar component	6	0.775796	1.58024	0.0189003	0.183545	1205	tags=67%, list=8%, signal=61%	Fbl/Ncl/Snu13/Gar1
BP	--	GO:0000305	response to oxygen radical	23	0.53618	1.58007	0.0260736	0.210447	2496	tags=39%, list=17%, signal=32%	Ucp2/Gch1/Nos3/Sod2/Prdx1/Tnf/Cd36/Sod1/Nfe2l2
BP	--	GO:0051969	regulation of transmission of nerve impulse	12	0.638061	1.57994	0.0290323	0.221436	2180	tags=50%, list=15%, signal=43%	Gpr35/Il6/Fgf12/Pawr/Avpr1a/Gba
BP	--	GO:0010517	regulation of phospholipase activity	51	0.463829	1.57976	0.01059	0.135935	4135	tags=43%, list=29%, signal=31%	Sele/Fgfr1/Gpr55/Phb/Htr2a/Fgfr3/Arf4/Plcd1/Cd86/Plaa/Ptafr/Gna13/Ms4a2/Anxa1/Rgs2/Gnaq/Phb2/Adra1a/Bicd1/Fgfr2/Apoc2/Abl2
BP	--	GO:0045981	positive regulation of nucleotide metabolic process	33	0.501111	1.57969	0.015361	0.163789	1415	tags=27%, list=10%, signal=25%	Myc/Stat3/Htr2a/Bcl2l1/Vcp/Nos3/Insr/Igf1/Mif
BP	--	GO:1900544	positive regulation of purine nucleotide metabolic process	33	0.501111	1.57969	0.015361	0.163789	1415	tags=27%, list=10%, signal=25%	Myc/Stat3/Htr2a/Bcl2l1/Vcp/Nos3/Insr/Igf1/Mif
MF	--	GO:0016638	oxidoreductase activity, acting on the CH-NH2 group of donors	16	0.591265	1.57965	0.0381426	0.252729	3549	tags=44%, list=25%, signal=33%	Lao1/Loxl4/Vcam1/Glud1/Doxl2/Doxl1/Loxl2
BP	--	GO:0060907	positive regulation of macrophage cytokine production	9	0.684824	1.57964	0.0342577	0.239456	4075	tags=78%, list=28%, signal=56%	Tlr4/Sema7a/Cd36/Rtn4/Wnt5a/Tlr2/Gprc5b
BP	--	GO:0045989	positive regulation of striated muscle contraction	10	0.668042	1.57882	0.0360065	0.245597	3565	tags=80%, list=25%, signal=60%	Kcnq1/Ccn2/Smtn/Rnf207/Chga/Rgs2/Adra1a/Atp1a1
CC	UP	GO:0062023	collagen-containing extracellular matrix	285	0.359317	1.57837	0.0012285	0.057678	1331	tags=19%, list=9%, signal=17%	Angptl4/S100a6/Plxna2/S100a11/Anxa2/Tnc/Adamts4/Igfbp7/Angpt2/Dcn/Adamts8/Tgm2/Igfbp6/Nid1/Col4a2/Anxa7/Col4a1/Mgp/Sparc/Plod3/Gsto1/Sema6d/Nav2/Serpinh1/Hsp90aa1/Calr/Serpine1/Vwf/Rpsa/Plxnb2/Pmp22/Mmrn2/Hspg2/Emilin1/Adamts1/Muc1/Itgb1/Fn1/Timp3/Atrnl1/Ntn1/Ecm1/Entpd1/Bmp1/P3h1/Vcan/Lgals1/Igf1/Runx1/Lgals3/Tgfbi/Col18a1/Mmp9
BP	--	GO:0006309	apoptotic DNA fragmentation	15	0.597388	1.57769	0.0328947	0.235698	2208	tags=40%, list=15%, signal=34%	Igfbp3/Bax/Il6/Apaf1/Pam16/Dnase1l3
BP	--	GO:0045830	positive regulation of isotype switching	26	-0.47866	-1.57755	0.0233236	0.204091	3182	tags=48%, list=22%, signal=38%	Stat6/Mlh1/Paxip1/Pms2/Cd40/Pagr1a/Shld2/Tfrc/Kmt5c/Tnfsf13/Rif1/Msh2/Tnfsfm13
BP	--	GO:0006805	xenobiotic metabolic process	41	-0.434947	-1.57724	0.0149701	0.161313	2220	tags=39%, list=15%, signal=33%	Ahr/Gstm2/Nceh1/Cryz/Rora/Cyp2j9/Gsta4/Gstm1/Cyp2d22/Acsl1/Cyp2u1/Fmo2/Acaa1a/Gstm7/Cyp26b1/Cyp2e1
MF	--	GO:0004867	serine-type endopeptidase inhibitor activity	52	0.460762	1.57721	0.00898204	0.125436	1935	tags=27%, list=13%, signal=23%	Serpina3n/Anxa2/Serpinh1/Serpine1/Serpina3f/Tfpi2/Furin/Serpina3i/Crim1/Serpinb9g/Spint1/A2m/Itih4/Wfdc17
BP	--	GO:0060896	neural plate pattern specification	8	-0.667568	-1.57712	0.0337349	0.236795	2167	tags=75%, list=15%, signal=64%	C2cd3/Nog/Tbx18/Ptch1/Ssbp3/Fuz
MF	--	GO:0045182	translation regulator activity	112	0.399985	1.57676	0.00809717	0.117228	2557	tags=33%, list=18%, signal=27%	Eif4ebp1/Eif1a/Rara/Eif4a1/Eif2s1/Etf1/Eef1a1/Eif2s2/Eif4g1/Eif6/Eef1g/Eif5a/Eif5/Eif2ak4/C1qbp/Aars/Eif3i/Rps27l/Eif1/Eef1b2/Eif3d/Cpeb2/Elavl4/Eif3g/Eif4e2/Eif2b4/Shmt2/Rps9/Cyfip1/Cpeb1/Gspt1/Eif4g2/Eif1b/Shmt1/Eif2b2/Eif3m/Eef2
BP	--	GO:0051546	keratinocyte migration	12	0.636773	1.57675	0.0290323	0.221436	2262	tags=42%, list=16%, signal=35%	Serpine1/Map4k4/Adam9/Mmp9/Hbegf
MF	--	GO:0008373	sialyltransferase activity	18	-0.523735	-1.57673	0.0391645	0.256209	1608	tags=39%, list=11%, signal=35%	St3gal2/St6gal1/St6galnac6/St8sia4/St3gal6/St8sia2/St6galnac3
BP	--	GO:0030194	positive regulation of blood coagulation	21	0.549367	1.57599	0.0342679	0.239456	2496	tags=43%, list=17%, signal=36%	Tlr4/Serpine1/S100a9/Selp/Ano6/F11r/Cd36/Dmtn/Nfe2l2
BP	--	GO:1900048	positive regulation of hemostasis	21	0.549367	1.57599	0.0342679	0.239456	2496	tags=43%, list=17%, signal=36%	Tlr4/Serpine1/S100a9/Selp/Ano6/F11r/Cd36/Dmtn/Nfe2l2
BP	--	GO:0042092	type 2 immune response	35	0.49028	1.5759	0.0121396	0.14589	2929	tags=49%, list=20%, signal=39%	Crlf2/Il4ra/Il27ra/Socs5/Rara/Bcl6/Nod2/Il6/Ecm1/Ndfip1/Lilrb4a/Cd81/Bcl3/Ccr2/Il31ra/Nlrp3/Anxa1
BP	--	GO:0051138	positive regulation of NK T cell differentiation	6	0.773557	1.57568	0.0189003	0.183545	6	tags=17%, list=0%, signal=17%	Zbtb16
BP	--	GO:0048489	synaptic vesicle transport	47	-0.418285	-1.57562	0.017341	0.176116	2434	tags=34%, list=17%, signal=28%	Bloc1s3/Madd/Dnm3/Borcs5/Snapin/Bloc1s6/Bloc1s1/Dnm2/Bloc1s5/Tmem230/Ctnnb1/Rab3a/Cdk5/Btbd8/Dpysl2/Ap3m2
BP	--	GO:0031119	tRNA pseudouridine synthesis	5	0.81881	1.57536	0.0190972	0.185077	1230	tags=40%, list=8%, signal=37%	Pus7/Pus1
BP	--	GO:0035461	vitamin transmembrane transport	13	-0.576763	-1.57523	0.0411311	0.261598	1406	tags=38%, list=10%, signal=35%	Scarb1/Slc27a1/Slc19a1/Slc19a3/Slc5a6
MF	--	GO:0004645	1,4-alpha-oligoglucan phosphorylase activity	5	-0.765669	-1.57485	0.0422535	0.26495	2864	tags=80%, list=20%, signal=64%	Tymp/Pygm/Pygb/Gdpgp1
BP	UP	GO:0002449	lymphocyte mediated immunity	202	0.367845	1.57367	0.00126904	0.057678	3535	tags=39%, list=24%, signal=30%	Crlf2/Il4ra/Fas/Ercc1/Il1r1/Il27ra/Icam1/Stx11/Swap70/Bcl6/Il20rb/Nod2/Cd55/Icosl/Parp3/Il18rap/Tnfrsf1b/Arid5a/Il6/Nectin2/Ripk3/C4b/Il23a/Prdx1/C1qbp/Tnf/Rftn1/Il1b/Cr1l/Trex1/Crk/Myd88/Fcgr2b/H2-D1/Ndfip1/Slc11a1/Inpp5d/Pirb/Gfer/Klrk1/Hspd1/Cd81/Cd46/Cyrib/Ung/Vav1/Bcl3/C1qb/Coro1a/Hspa8/Fcer1g/C1qc/Bcl10/Treml4/Crp/Ccr2/C1qa/Cebpg/Il31ra/Pou2f2/H2-M2/Nlrp3/C4bp/Ptprc/Fcgr3/Slamf6/Mad2l2/Lgal…
BP	--	GO:1900024	regulation of substrate adhesion-dependent cell spreading	48	0.466669	1.57364	0.0122324	0.14589	2329	tags=33%, list=16%, signal=28%	Calr/Coro1c/Arpc2/P4hb/Triobp/Dbn1/C1qbp/Itgb3/Crk/Rac1/Itgb1bp1/Myadm/Dab2/Bcar1/S100a10/Dmtn
BP	--	GO:0036498	IRE1-mediated unfolded protein response	12	0.635427	1.57342	0.0290323	0.221436	1704	tags=42%, list=12%, signal=37%	Hspa5/Pdia6/Ern1/Ptpn1/Tmem33
BP	--	GO:0002295	T-helper cell lineage commitment	11	0.649684	1.57341	0.0337621	0.236795	881	tags=36%, list=6%, signal=34%	Stat3/Il6ra/Il6/Il23a
BP	--	GO:0046031	ADP metabolic process	76	0.429567	1.57326	0.00573888	0.101903	1415	tags=24%, list=10%, signal=21%	Myc/Gale/Hif1a/Stat3/Gapdh/Ampd3/Ddit4/Htr2a/Mtch2/Adpgk/Hk1/Eif6/Aldoa/Insr/Trex1/Igf1/Pfkp/Mif
BP	--	GO:0060396	growth hormone receptor signaling pathway	14	0.607044	1.57324	0.0344262	0.240031	1390	tags=36%, list=10%, signal=32%	Stat3/Pxn/Ghr/Gdf15/Adrm1
BP	--	GO:0071378	cellular response to growth hormone stimulus	14	0.607044	1.57324	0.0344262	0.240031	1390	tags=36%, list=10%, signal=32%	Stat3/Pxn/Ghr/Gdf15/Adrm1
BP	--	GO:0120193	tight junction organization	54	0.456698	1.5732	0.0104948	0.13538	3041	tags=39%, list=21%, signal=31%	Gja1/Epha2/Myo1c/Actg1/Itgb1/Pdcd6ip/Cldn6/Tnf/Snai1/Marveld2/F11r/Esam/Pecam1/Cldn11/Prkch/Pak2/Actn4/Cdh5/Ext1/Cldn9/Ramp2
BP	--	GO:0042107	cytokine metabolic process	11	0.64953	1.57303	0.0337621	0.236795	3063	tags=64%, list=21%, signal=50%	Inhbb/Map2k3/Trem1/Lilrb4a/Tnfsf15/Ereg/Syk
CC	--	GO:0099544	perisynaptic space	11	0.649111	1.57202	0.0337621	0.236795	2048	tags=36%, list=14%, signal=31%	Tnc/Vcan/Plat/Slc1a1
BP	--	GO:2001016	positive regulation of skeletal muscle cell differentiation	6	-0.729159	-1.57191	0.0452381	0.272477	373	tags=100%, list=3%, signal=97%	Rbm24/Tbx1/Mef2c/Cyp26b1/Arntl
BP	UP	GO:2000146	negative regulation of cell motility	240	0.361778	1.57184	0.00124069	0.057678	2504	tags=29%, list=17%, signal=24%	Adamts9/Igfbp3/Fas/Il27ra/Bcr/Angpt2/Dcn/Cd200/Apex1/Gja1/Stat3/Sema6d/Apod/Calr/Serpine1/Clic4/Podn/Adam15/Adgrg1/Adarb1/Nrg3/Coro1c/Stc1/Mmrn2/Emilin1/Trib1/Trp53inp1/Il1rn/Ptprk/Sema3a/Macir/Acvrl1/Rhoa/Robo4/Cfl1/Tnf/Bcl2/Arhgdia/Gtpbp4/Crk/Ccl12/Itgb1bp1/Cyp1b1/Ptger4/Mif/Hyal2/Rabgef1/Svbp/Adipor1/Erbb4/Ada/Ptpn23/Acvr1c/Aif1/Foxo3/Nf1/Notch1/Mapk15/Nr2f2/Arhgdib/Adora3/Cnn2/Strap/Pdcd10/Pa…
BP	--	GO:0099622	cardiac muscle cell membrane repolarization	22	0.538473	1.57164	0.0322086	0.234228	1971	tags=27%, list=14%, signal=24%	Kcna5/Gja1/Wdr1/Kcnq1/Kcne3/Rnf207
BP	--	GO:0097623	potassium ion export across plasma membrane	15	0.594825	1.57092	0.0361842	0.245597	3283	tags=47%, list=23%, signal=36%	Kcna5/Kcnq1/Ano6/Kcne3/Kcnip2/Kcnk5/Kcnh2
BP	--	GO:0015697	quaternary ammonium group transport	10	-0.614204	-1.57082	0.0537084	0.295785	1806	tags=50%, list=12%, signal=44%	Slc6a20a/Slc22a5/Slc25a45/Slc22a21/Slc22a8
MF	--	GO:0019763	immunoglobulin receptor activity	6	0.771144	1.57076	0.0189003	0.183545	3318	tags=100%, list=23%, signal=77%	Fcgr2b/Fcgr4/Fcer1g/Ms4a2/Fcgr3/Fcgr1
MF	--	GO:0004653	polypeptide N-acetylgalactosaminyltransferase activity	15	0.594616	1.57037	0.0361842	0.245597	1436	tags=33%, list=10%, signal=30%	Galnt1/Galnt15/Galnt13/Galnt18/Galnt6
MF	--	GO:0071889	14-3-3 protein binding	30	-0.453361	-1.57016	0.019337	0.185879	2104	tags=33%, list=15%, signal=29%	Dab2ip/Ksr1/Zfp36l1/Ppp1r12a/Klhl22/Kif13b/Hdac7/Ripor2/Zfp36/Synpo2
BP	--	GO:0019228	neuronal action potential	29	0.511033	1.57006	0.0201238	0.190709	4859	tags=59%, list=34%, signal=39%	Pmp22/Gpr35/Fgf12/Pawr/Grik2/Gba/Scn3a/Kcnd2/Scn9a/Scn7a/Scn8a/Dpp6/Kcna1/Cacna1i/P2rx5/Kcnma1/P2rx4
MF	--	GO:0004089	carbonate dehydratase activity	11	-0.603713	-1.5699	0.0368421	0.248269	619	tags=45%, list=4%, signal=44%	Car7/Car5a/Car14/Car4/Car2
BP	UP	GO:0090066	regulation of anatomical structure size	465	0.34148	1.56914	0.00113379	0.057678	2538	tags=27%, list=18%, signal=23%	Kcna5/Tnfrsf12a/Ace/Icam1/Lrrc8a/Capg/Arpc1b/Csf3/Ifrd1/Anxa7/Manf/Sema3f/Actr3/Gja1/Hif1a/Map1b/Plod3/Sema6d/Arpc3/Cdc42ep4/Hcls1/Myo1c/Ednrb/Sema7a/Hsp90aa1/Rab11a/Swap70/Trim46/Slc12a4/Cd38/Atp5g1/Bdkrb2/Slc12a7/Shc1/Ccl11/Per2/Arpc2/Npm1/Wdr1/Htr2a/Shank3/Capzb/Vasp/Cttn/Sema6b/Ece1/Gch1/Gpx1/Nos3/Tmsb10/Cdc42ep2/Fn1/Cdc42ep3/Ntn1/Dbn1/Sema3a/Hsp90ab1/Tmod3/Actr2/Pla2g6/Pfn1/Rhoa/Sod2/Wnt9b/H…
BP	--	GO:0009135	purine nucleoside diphosphate metabolic process	81	0.423799	1.56912	0.0084507	0.120845	1415	tags=23%, list=10%, signal=21%	Myc/Gale/Hif1a/Stat3/Gapdh/Ampd3/Ddit4/Htr2a/Mtch2/Adpgk/Hk1/Eif6/Entpd1/Aldoa/Insr/Trex1/Igf1/Pfkp/Mif
BP	--	GO:0009179	purine ribonucleoside diphosphate metabolic process	81	0.423799	1.56912	0.0084507	0.120845	1415	tags=23%, list=10%, signal=21%	Myc/Gale/Hif1a/Stat3/Gapdh/Ampd3/Ddit4/Htr2a/Mtch2/Adpgk/Hk1/Eif6/Entpd1/Aldoa/Insr/Trex1/Igf1/Pfkp/Mif
MF	--	GO:0008135	translation factor activity, RNA binding	69	0.437184	1.56848	0.0102339	0.134395	2557	tags=38%, list=18%, signal=31%	Eif1a/Eif4a1/Eif2s1/Etf1/Eef1a1/Eif2s2/Eif4g1/Eif6/Eef1g/Eif5a/Eif5/Eif3i/Eif1/Eef1b2/Eif3d/Cpeb2/Eif3g/Eif4e2/Eif2b4/Cpeb1/Gspt1/Eif4g2/Eif1b/Eif2b2/Eif3m/Eef2
BP	--	GO:0006268	DNA unwinding involved in DNA replication	15	-0.545008	-1.56845	0.0304569	0.227787	3398	tags=60%, list=23%, signal=46%	Recql/Twnk/Mcm7/Recql5/Mcm6/Wrn/Ssbp1/Rpa1/Pura
BP	--	GO:0036490	regulation of translation in response to endoplasmic reticulum stress	10	0.663258	1.56752	0.0392799	0.256209	2888	tags=70%, list=20%, signal=56%	Eif4g1/Eif2ak4/Tmed2/Ppp1r15a/Ppp1r15b/Dnajc3/Sesn2
BP	--	GO:0045740	positive regulation of DNA replication	42	0.469833	1.56739	0.0134933	0.15366	4590	tags=64%, list=32%, signal=44%	Bcar3/Fgfr1/Tnfaip1/Npm1/E2f7/Pcna/Il6/Cdc42/Rac1/Ino80/Stoml2/Cacybp/Atf1/Stn1/Cdt1/Cdc7/Ereg/Dna2/Met/Dhx9/Cdk1/Dbf4/Cdk2/Faf1/E2f8/Map2k4/Mapk8
BP	--	GO:0006188	IMP biosynthetic process	6	0.769279	1.56696	0.024055	0.205007	3345	tags=100%, list=23%, signal=77%	Ampd3/Atic/Pfas/Ampd2/Gart/Paics
CC	--	GO:1990130	GATOR1 complex	6	-0.726856	-1.56695	0.047619	0.279874	3820	tags=83%, list=26%, signal=61%	Depdc5/Bmt2/Szt2/Nprl2/Nprl3
BP	--	GO:1904861	excitatory synapse assembly	25	0.520613	1.56644	0.0229008	0.203028	1609	tags=24%, list=11%, signal=21%	Plxnb2/Shank3/Grid2/Nptx1/Nlgn1/Ntrk3
BP	--	GO:0070741	response to interleukin-6	29	0.509772	1.56618	0.0232198	0.203947	1132	tags=31%, list=8%, signal=29%	Sbno2/Stat3/Il6ra/Phb/Il6/Selp/Cfl1/Rela/Spi1
BP	--	GO:0071354	cellular response to interleukin-6	29	0.509772	1.56618	0.0232198	0.203947	1132	tags=31%, list=8%, signal=29%	Sbno2/Stat3/Il6ra/Phb/Il6/Selp/Cfl1/Rela/Spi1
CC	--	GO:0002116	semaphorin receptor complex	7	0.735845	1.56603	0.0240137	0.205007	386	tags=29%, list=3%, signal=28%	Plxna2/Plxnb2
BP	UP	GO:0034329	cell junction assembly	336	0.349023	1.56578	0.00116414	0.057678	3879	tags=37%, list=27%, signal=28%	Ace/Fam107a/Trpv4/Bcr/Vmp1/Sdcbp/Rhoc/Flot1/Actr3/Gja1/Epha2/Plec/Fscn1/Itga5/Myo1c/Apod/Map4k4/Plxnb2/Pmp22/Hipk1/Cd9/Pcdhb16/Coro1c/Actg1/Rapgef1/Wdr1/Pxn/Actb/Shank3/Cttn/Eif4g1/Grid2/Itgb1/Adgrl3/Sdk2/Nptx1/Actn1/Fn1/Pdcd6ip/Ntn1/Ptprk/Acvrl1/Rhoa/Cldn6/Cfl1/Tnf/Itgb3/Snai1/Bcl2/Mdga2/Marveld2/F11r/Il1b/Lrrtm4/Nlgn1/Slk/Gjc1/Rac1/Itgb1bp1/Gabra1/Cdh12/Esam/Cdh8/Dbnl/Erbb4/Ntrk3/Fmn1/Pdlim5/Pk…
BP	--	GO:0071294	cellular response to zinc ion	10	0.662507	1.56574	0.0392799	0.256209	1201	tags=40%, list=8%, signal=37%	Mt2/Glra3/Mt1/Mtf1
BP	--	GO:0097009	energy homeostasis	33	0.496556	1.56533	0.0168971	0.17323	1518	tags=30%, list=10%, signal=27%	Trpv4/Stat3/Ampd3/Dll1/Eif4g1/Irx3/Metrnl/Cd36/Prcp/Nr1d2
BP	--	GO:0097201	negative regulation of transcription from RNA polymerase II promoter in response to stress	13	-0.572978	-1.5649	0.0437018	0.268867	2121	tags=38%, list=15%, signal=33%	Dnajb1/Nck2/Vhl/Impact/Jun
BP	--	GO:0070828	heterochromatin organization	51	-0.410678	-1.56474	0.0117302	0.143396	1969	tags=25%, list=14%, signal=22%	Mphosph8/Setdb1/H3f3a/Arid1a/Dnmt3a/Ubtf/Tet1/Atf7ip/Nrde2/Hells/Hp1bp3/Ezh1/Prdm16
BP	--	GO:0070863	positive regulation of protein exit from endoplasmic reticulum	10	0.66191	1.56433	0.0392799	0.256209	4062	tags=70%, list=28%, signal=50%	Cd81/Sar1a/Sorl1/Sec16a/Edem1/Tmem30a/Tm9sf4
CC	--	GO:0008305	integrin complex	30	0.509674	1.5642	0.01875	0.183545	3226	tags=40%, list=22%, signal=31%	Itga3/Itga5/Pmp22/Emilin1/Itgb1/Itgbl1/Itgb3/Itgav/Itgax/Itgam/Itgb2/Itga6
BP	--	GO:0044241	lipid digestion	8	0.705314	1.56404	0.0238501	0.204875	4159	tags=88%, list=29%, signal=62%	Acat2/Lpcat3/Cd36/Ldlr/Asah2/Lep/Lima1
MF	--	GO:0034979	NAD-dependent protein deacetylase activity	14	-0.554487	-1.56362	0.0382653	0.253365	1830	tags=36%, list=13%, signal=31%	Hdac11/Sirt4/Hdac7/Hdac5/Sirt7
MF	--	GO:0061608	nuclear import signal receptor activity	17	0.578318	1.56332	0.0308442	0.229463	2712	tags=41%, list=19%, signal=34%	Ipo4/Kpna2/Ipo5/Kpnb1/Ipo9/Kpna3/Kpna1
BP	--	GO:0042182	ketone catabolic process	10	-0.611255	-1.56327	0.056266	0.297682	2830	tags=60%, list=20%, signal=48%	Glo1/Cbr3/Oxct1/Hagh/Haghl/Pnkd
BP	--	GO:0070305	response to cGMP	5	-0.759911	-1.56301	0.0469484	0.277482	2600	tags=83%, list=18%, signal=68%	Slc6a4/Pde2a/Pde2a/Hcn2/Rapgef2
BP	--	GO:0071321	cellular response to cGMP	5	-0.759911	-1.56301	0.0469484	0.277482	2600	tags=83%, list=18%, signal=68%	Slc6a4/Pde2a/Pde2a/Hcn2/Rapgef2
BP	--	GO:0060124	positive regulation of growth hormone secretion	6	0.767189	1.56271	0.024055	0.205007	2010	tags=50%, list=14%, signal=43%	Arhgef7/Serp1/Selenot
BP	--	GO:1905005	regulation of epithelial to mesenchymal transition involved in endocardial cushion formation	6	-0.724868	-1.56266	0.052381	0.290038	3021	tags=67%, list=21%, signal=53%	Tgfbr2/Nog/Acvr1/Tgfb2
BP	--	GO:0014067	negative regulation of phosphatidylinositol 3-kinase signaling	13	-0.57213	-1.56258	0.0437018	0.268867	3843	tags=69%, list=27%, signal=51%	Obscn/Tsc2/Inpp5e/Slc9a3r1/Stambp/Slc9a3r2/Dab2ip/Klf4/Ncor1
BP	--	GO:0009123	nucleoside monophosphate metabolic process	35	0.486091	1.56243	0.0151745	0.162532	3609	tags=57%, list=25%, signal=43%	Dctd/Nt5e/Ampd3/Impdh2/Aprt/Atic/Ada/Uck2/Adssl1/Umps/Gmps/Pfas/Shmt1/Ak2/Ampd2/Gart/Ak1/Paics/Ppat/Adsl
BP	--	GO:0043373	CD4-positive, alpha-beta T cell lineage commitment	13	0.616388	1.56236	0.0358891	0.245597	881	tags=31%, list=6%, signal=29%	Stat3/Il6ra/Il6/Il23a
BP	--	GO:0042748	circadian sleep/wake cycle, non-REM sleep	9	0.677142	1.56192	0.040783	0.261266	3949	tags=78%, list=27%, signal=57%	Il6/Ptger4/Ada/Btbd9/Ptger3/Adora1/Chrnb2
BP	--	GO:0003306	Wnt signaling pathway involved in heart development	8	-0.661096	-1.56183	0.0361446	0.245597	669	tags=62%, list=5%, signal=60%	Rbpj/Sox17/Ctnnb1/Vangl2/Lrp6
BP	--	GO:0051654	establishment of mitochondrion localization	23	0.529989	1.56182	0.0291411	0.221787	1334	tags=26%, list=9%, signal=24%	Hif1a/Uchl1/Map1b/Nectin2/Trak2/Myo19
BP	--	GO:2000465	regulation of glycogen (starch) synthase activity	6	-0.724193	-1.56121	0.052381	0.290038	1303	tags=67%, list=9%, signal=61%	Epm2aip1/Epm2a/Igf2/Inpp5k
BP	--	GO:1990868	response to chemokine	54	0.453175	1.56106	0.0149925	0.161313	2756	tags=39%, list=19%, signal=32%	Ackr1/Ccl11/Gpr35/Ccl2/Ccl7/Ccr1/Rhoa/Ccl9/Ccl12/Ccl4/Slc12a2/Ccl3/Ccl6/Sh2b3/Cxcl3/Cxcl10/Cxcl2/Cxcl9/Padi2/Slit2/Dock8
BP	--	GO:1990869	cellular response to chemokine	54	0.453175	1.56106	0.0149925	0.161313	2756	tags=39%, list=19%, signal=32%	Ackr1/Ccl11/Gpr35/Ccl2/Ccl7/Ccr1/Rhoa/Ccl9/Ccl12/Ccl4/Slc12a2/Ccl3/Ccl6/Sh2b3/Cxcl3/Cxcl10/Cxcl2/Cxcl9/Padi2/Slit2/Dock8
MF	--	GO:1901682	sulfur compound transmembrane transporter activity	28	-0.4622	-1.56103	0.0258621	0.210447	2455	tags=39%, list=17%, signal=33%	Abcg2/Ctns/Slc25a19/Slc38a7/Slc27a1/Slc6a13/Slc6a6/Slc26a10/Slc19a3/Slc5a6/Slc36a1
BP	--	GO:0019395	fatty acid oxidation	91	-0.361132	-1.56087	0.00743494	0.11367	3121	tags=38%, list=22%, signal=30%	Eci1/Irs1/Echs1/Slc25a17/Abcd4/Echdc1/Dgat1/Acox3/Acaa2/C1qtnf9/Ppara/Gcdh/Mapk14/Decr1/Ehhadh/Adh5/Acad11/Acads/C1qtnf2/Sirt4/Ivd/Phyh/Cyp4v3/Auh/Etfbkmt/Pex2/Nr4a3/Crot/Hadh/Appl2/Acaa1a/Lonp2/Sox9/Hacl1/Alox12
BP	--	GO:2001243	negative regulation of intrinsic apoptotic signaling pathway	87	0.415323	1.56048	0.0097629	0.130564	3356	tags=38%, list=23%, signal=29%	Plaur/Xbp1/Hif1a/Bdkrb2/Bcl2l1/Gpx1/Sod2/Pttg1ip/Snai1/Bcl2/Ptpn1/Selenos/Bid/Trap1/Mmp9/Cdkn2d/Mif/Hyou1/Ybx3/Txndc12/Ptgs2/Rrn3/Map2k1/Nfe2l2/Creb3/Mdm2/Ell3/Creb3l1/Hsph1/Mcl1/Src/Cd44/Nol3
BP	--	GO:0090175	regulation of establishment of planar polarity	36	-0.440569	-1.56034	0.025641	0.210447	2026	tags=31%, list=14%, signal=26%	Mks1/Znrf3/Dvl2/Fzd3/Nkd1/Mllt3/Vangl2/Lrp6/Cthrc1/Ankrd6/Fzd6
BP	--	GO:0048675	axon extension	117	0.394006	1.56026	0.0108992	0.137781	2863	tags=35%, list=20%, signal=28%	Tnfrsf12a/Ifrd1/Sema3f/Actr3/Map1b/Sema6d/Sema7a/Hsp90aa1/Rab11a/Trim46/Atp5g1/Cttn/Sema6b/Itgb1/Fn1/Ntn1/Dbn1/Sema3a/Hsp90ab1/Aatk/Sema4c/Rpl4/Dbnl/Disc1/Ndel1/Ntrk3/Sema3g/Rtn4/Vcl/Cyfip1/Eif4g2/Raph1/Wdr36/Eif2b2/Limk1/Ccr5/Ngf/Slit2/Wnt5a/Sema4d/Wnt3
MF	--	GO:0030515	snoRNA binding	29	0.507715	1.55986	0.0232198	0.203947	1322	tags=38%, list=9%, signal=35%	Bysl/Ddx21/Nhp2/Nop58/Heatr1/Nop56/Rrp9/Tsr1/Snu13/Gar1/Tbl3
BP	--	GO:0034620	cellular response to unfolded protein	81	0.421276	1.55977	0.00985915	0.130927	2103	tags=33%, list=15%, signal=29%	Xbp1/Ccnd1/Hspb8/Hspa5/Calr/Pdia6/Bax/Pmp22/Canx/Atf4/Atf6/Hspa9/Eif2ak4/Serp1/Ern1/Ptpn1/Selenos/Tmed2/Optn/Rnf121/Tmem33/Hspd1/Ppp1r15a/Ptpn2/Creb3l2/Derl2/Hspa8
BP	--	GO:0034116	positive regulation of heterotypic cell-cell adhesion	10	0.659899	1.55958	0.0409165	0.26141	3392	tags=70%, list=23%, signal=54%	Flot1/Tnf/Gcnt2/Il1b/Lck/Cd44/Skap1
MF	--	GO:1904315	transmitter-gated ion channel activity involved in regulation of postsynaptic membrane potential	31	0.504433	1.55946	0.0217729	0.197089	4608	tags=58%, list=32%, signal=40%	Chrnb1/Grid2/Gabra1/Grik2/Gabrb2/Grin2b/Grik1/Gabrg1/Chrnb3/Gria4/Gabrg3/Grid1/Gabrb3/Chrnb2/Grin3a/Grin2a/Gabra4/Gria2
MF	--	GO:0016215	acyl-CoA desaturase activity	7	-0.687355	-1.55893	0.0429594	0.266959	69	tags=57%, list=0%, signal=57%	Fads1/Scd1/Cyb5a/Scd2
BP	DW	GO:0040029	regulation of gene expression, epigenetic	109	-0.349893	-1.55876	0.0037037	0.0844246	2003	tags=27%, list=14%, signal=23%	Ep300/Mphosph8/Pcgf1/Cdyl/Zmiz2/Cdc45/Smarcd1/Ppm1d/Arid1a/Sphk2/Atad2b/Dnmt3a/Bmi1/H1f0/Cbx8/H2aw/Sertad2/Ctcf/Ctnnb1/Arid4b/H2ac19/Nr3c1/Rif1/Arid4a/Hells/Hdac5/Ezh1/H2az2/H1f2
CC	--	GO:0001940	male pronucleus	5	-0.757735	-1.55853	0.0492958	0.282367	391	tags=80%, list=3%, signal=78%	Tbp/Tet3/Cbx1/Rif1
MF	--	GO:0035529	NADH pyrophosphatase activity	8	-0.659234	-1.55743	0.0385542	0.254239	2235	tags=62%, list=15%, signal=53%	Nudt17/Nudt6/Enpp3/Nudt13/Nudt12
BP	--	GO:0070309	lens fiber cell morphogenesis	5	0.809012	1.55651	0.0243056	0.205478	454	tags=40%, list=3%, signal=39%	Epha2/Atf4
BP	--	GO:0055076	transition metal ion homeostasis	99	0.405103	1.5563	0.0110041	0.138002	2371	tags=31%, list=16%, signal=26%	Lcn2/Myc/Fth1/Hif1a/Fbxl5/Mt2/Prnp/Ftl1/Htt/Sod2/Mt1/Arf1/Slc30a4/Hmox1/Glrx3/Steap3/Atp6v0a2/Hyal2/Ndfip1/Atp6v1g1/Slc39a6/Slc11a1/Epb42/Bola2/Picalm/Nubp1/Sco2/Trf/Slc39a7/Sod1/Hmox2
BP	--	GO:0060263	regulation of respiratory burst	10	0.658402	1.55604	0.0425532	0.265773	1273	tags=40%, list=9%, signal=37%	Bcr/Lbp/Insr/Rac1
BP	--	GO:0034375	high-density lipoprotein particle remodeling	8	-0.658531	-1.55577	0.0409639	0.26141	1406	tags=50%, list=10%, signal=45%	Scarb1/Lcat/Pltp/Apoe
BP	--	GO:0090713	immunological memory process	7	0.730991	1.5557	0.025729	0.210447	1761	tags=57%, list=12%, signal=50%	Bcl6/Il23a/Cd81/Cd46
MF	UP	GO:0004175	endopeptidase activity	278	0.35497	1.55561	0.00123457	0.057678	2911	tags=30%, list=20%, signal=25%	Adamts9/Ctla2b/Ctsw/Ace/Adamts4/Adamts8/Cfb/Casp4/Ctla2a/Uchl1/St14/Psmd14/Adam15/Rhbdl2/Cflar/H13/Bace2/Psma3/Adamts1/Ece1/Usp10/Psma5/Psmd1/Psmb4/Nln/Mmp12/Psma6/Adam9/Napsa/Furin/Psma4/Bmp1/Thop1/Psma1/Adam11/Plat/Psmb7/4930486L24Rik/Psmd2/Ece2/Adam8/Lgmn/Mmp9/Psma7/Afg3l1/Psmb2/Psmb6/Cpne1/Aph1a/Hp/Hgf/Pmpca/Adam29/Mmp13/Cd46/Acr/Psma2/Tpp2/Usp37/Ctsb/Psmd13/Psmb5/Dcbld1/Ddi2/Capn5/Pcsk2/Rce1…
BP	--	GO:0072524	pyridine-containing compound metabolic process	25	-0.47605	-1.55547	0.0201729	0.190709	1297	tags=28%, list=9%, signal=26%	Naxe/Nudt13/Idh2/Nampt/Nmrk1/Nadk2/Nudt12
CC	--	GO:0034719	SMN-Sm protein complex	14	0.600134	1.55534	0.0393443	0.256209	2649	tags=43%, list=18%, signal=35%	Snrpd1/Snrpd3/Snrpf/Strap/Snrpd2/Snrpb
BP	--	GO:0032656	regulation of interleukin-13 production	14	0.600025	1.55505	0.0393443	0.256209	222	tags=21%, list=2%, signal=21%	Il17ra/Tlr4/Rara
MF	--	GO:0098879	structural constituent of postsynaptic specialization	9	0.674153	1.55502	0.0424144	0.265142	824	tags=33%, list=6%, signal=31%	Shank3/Mpp2/Git1
BP	--	GO:0035425	autocrine signaling	7	0.730663	1.555	0.025729	0.210447	1329	tags=57%, list=9%, signal=52%	Hilpda/S100a9/S100a8/Cd68
BP	--	GO:0019226	transmission of nerve impulse	59	0.446505	1.5549	0.0133929	0.15366	5340	tags=56%, list=37%, signal=35%	Prx/Pmp22/Gpr35/Il6/Fgf12/Pawr/Grik2/Avpr1a/Ntrk3/Gba/Scn3a/Sod1/Otoa/Kcnq2/Clcn1/Kcnd2/Scn9a/Scn7a/Scn8a/Dpp6/Kcna1/Cacna1i/P2rx5/Cacna1e/Pak1/Fkbp1b/Kcnma1/Pafah1b1/P2rx4/Sptbn4/Ghsr/Tnr/Cacng5
CC	--	GO:0071204	histone pre-mRNA 3'end processing complex	6	0.76309	1.55436	0.0292096	0.221787	2649	tags=67%, list=18%, signal=54%	Syncrip/Ybx1/Slbp/Snrpb
BP	--	GO:0071166	ribonucleoprotein complex localization	62	0.438197	1.5542	0.0143266	0.158101	4317	tags=50%, list=30%, signal=35%	Ran/Ddx39a/Npm1/Thoc6/Eif6/Ltv1/Eif5a/Sdad1/Abce1/Nsun2/Nup93/Fyttd1/Eny2/Nmd3/Rrs1/Ddx19b/Srsf3/Prpf31/Ddx39b/Sem1/Nup160/Ssb/Lsg1/Thoc1/Rps15/Ncbp1/Nol6/Iws1/Hnrnpa2b1/Nop9/Polr2d
BP	--	GO:0032660	regulation of interleukin-17 production	28	0.508287	1.55404	0.029052	0.221436	1231	tags=32%, list=9%, signal=29%	Il27ra/Tlr4/Sphk1/Nod2/Prnp/Arid5a/Il6/Il23a/Myd88
BP	--	GO:0045010	actin nucleation	46	0.462206	1.55402	0.0228659	0.202909	2880	tags=34%, list=20%, signal=27%	Arpc1b/Actr3/Arpc3/Arpc2/Actr2/Gmfg/Arf1/Arpc5/Fmn1/Fmn2/Coro1a/Cyfip1/Arpc4/Wasf2/Nckap1/Trim27
BP	--	GO:0010863	positive regulation of phospholipase C activity	25	0.516309	1.55349	0.0274809	0.216834	3525	tags=44%, list=24%, signal=33%	Sele/Fgfr1/Gpr55/Phb/Htr2a/Cd86/Ptafr/Ms4a2/Gnaq/Phb2/Adra1a
CC	--	GO:0001652	granular component	6	0.762491	1.55314	0.0292096	0.221787	517	tags=33%, list=4%, signal=32%	Fbl/Npm1
CC	UP	GO:0043235	receptor complex	294	0.351555	1.5529	0.00121655	0.057678	4238	tags=38%, list=29%, signal=28%	Crlf2/Traf1/Plxna2/Il4ra/Il27ra/Sdcbp/Osmr/Loxl4/Tnfrsf1a/Tlr4/Itga3/Epha2/Chrnb1/Itga5/Il6ra/Il3ra/Fgfr1/Plxnb2/Cd14/Pmp22/Flt4/Kit/Ghr/Shank3/Emilin1/Il18rap/Grid2/Itgb1/Fgfr3/Il6/Zap70/Itgbl1/Lrp1b/Hsp90ab1/Acvrl1/Itgb3/Insr/Cr1l/Lrrtm4/Nlgn1/Tlr1/Cd36/Gabra1/Grik2/Gpr84/Apbb1ip/Erbb4/Ntrk3/Csf3r/Acvr1c/Hspd1/Ramp3/Stoml2/Gprc5a/Notch1/Traf3/Trf/Gabrb2/Adgrv1/Grin2b/Flt3/Itgav/Itgax/Grik1/Rnf3…
BP	--	GO:1902106	negative regulation of leukocyte differentiation	82	0.418114	1.55257	0.00983146	0.130803	634	tags=17%, list=4%, signal=16%	Tmem176a/Myc/Il4ra/Jak3/Nme1/Socs5/Tmem176b/Rara/Pglyrp1/Bcl6/Gpr55/Nme2/Nrarp/Trib1
BP	--	GO:0007031	peroxisome organization	33	-0.445491	-1.55192	0.02849	0.220029	3193	tags=36%, list=22%, signal=28%	Pex19/Pex26/Abcd4/Pex11b/Pex1/Pex10/Mavs/Pex2/Pex6/Plaat3/Lonp2/Hacl1
BP	--	GO:0070830	bicellular tight junction assembly	48	0.460213	1.55187	0.0214067	0.194807	3041	tags=40%, list=21%, signal=31%	Gja1/Epha2/Myo1c/Itgb1/Pdcd6ip/Cldn6/Tnf/Snai1/Marveld2/F11r/Esam/Pecam1/Cldn11/Prkch/Pak2/Actn4/Cdh5/Cldn9/Ramp2
MF	--	GO:0001094	TFIID-class transcription factor complex binding	10	0.656539	1.55164	0.0441899	0.271053	525	tags=30%, list=4%, signal=29%	Ercc1/Fbl/Nop58
CC	--	GO:0031264	death-inducing signaling complex	7	0.729061	1.55159	0.0308748	0.229463	431	tags=43%, list=3%, signal=42%	Fas/Tnfrsf23/Cflar
BP	--	GO:0070498	interleukin-1-mediated signaling pathway	22	0.531438	1.55111	0.0352761	0.245054	2388	tags=59%, list=16%, signal=49%	Il1r1/Zbp1/Il1rn/Il6/Il1r2/Irak2/Rela/Il1b/Myd88/Tnip2/Irak3/Il1a/St18
BP	--	GO:0009113	purine nucleobase biosynthetic process	5	0.806191	1.55109	0.0243056	0.205478	2810	tags=100%, list=19%, signal=81%	Aprt/Ada/Shmt2/Shmt1/Gart
BP	--	GO:0003383	apical constriction	5	-0.754106	-1.55107	0.0492958	0.282367	113	tags=80%, list=1%, signal=79%	Epb41l5/Ccdc88c/Pard3/Frmd6
BP	--	GO:0003281	ventricular septum development	70	-0.375257	-1.55011	0.00628931	0.105585	3469	tags=42%, list=24%, signal=32%	Id2/Hes1/Slit3/Ptk7/Zfpm1/Sufu/Tgfbr2/Ccn1/Pde2a/Tgfbr3/Nog/Pde2a/Smad4/Cntrl/Tbx3/Ltbp1/Hey1/Egln1/Acvr1/Heyl/Sox4/Dnm2/Nprl3/Hey2/Prdm1/Vangl2/Lrp6/Nfatc1/Dand5/Tgfb2
MF	UP	GO:0048018	receptor ligand activity	254	0.35625	1.55003	0.00124224	0.057678	3018	tags=36%, list=21%, signal=29%	Scgb3a1/Crlf2/Il11/Csf3/Tnfsf8/Manf/Sema3f/Inhbb/Sema6d/Sema7a/Pglyrp1/Insl3/Nrg3/Ccl11/Stc1/Tgfa/Ccl2/Sema6b/Spp1/Il1rn/Il6/Cdc42ep2/Ccl7/Pgf/Sema3a/Colec10/Cmtm3/Il23a/Ccn2/Wnt9b/Tnf/Metrnl/Bmp1/Gmfg/Ccl9/Il1b/Fgf12/Igf1/Prl2c3/Pdgfa/Vgf/Ccl12/Lgals3/Gpnmb/Osgin1/Gdf15/Ccl4/Sema4c/Cxcl16/Mif/Ccl3/Adm/Hgf/Sema3g/Tnfsf9/Gfer/Retnlg/Hdgf/Ccl6/Cxcl3/Flrt3/Cklf/Tafa3/Ctf2/Tnfsf15/Osm/Il1a/Cck/Cxcl10…
CC	--	GO:0031265	CD95 death-inducing signaling complex	5	0.805611	1.54997	0.0243056	0.205478	431	tags=60%, list=3%, signal=58%	Fas/Tnfrsf23/Cflar
MF	--	GO:0048487	beta-tubulin binding	38	0.474339	1.5496	0.01849	0.182176	1624	tags=29%, list=11%, signal=26%	Trpv4/Gja1/Ttll7/Capzb/Htt/Cct5/Lrpprc/Pdcd5/Casc1/Ndel1/Tbca
BP	--	GO:0021602	cranial nerve morphogenesis	19	0.555926	1.54941	0.0385852	0.254239	802	tags=21%, list=6%, signal=20%	Atp8b1/Sema3f/Adarb1/Sema3a
BP	--	GO:0031204	posttranslational protein targeting to membrane, translocation	7	0.727971	1.54927	0.0308748	0.229463	2734	tags=57%, list=19%, signal=46%	Hspa5/Sec61b/Sec61g/Sec61a1
MF	--	GO:0070492	oligosaccharide binding	8	0.698219	1.54831	0.0255537	0.210447	1280	tags=50%, list=9%, signal=46%	Sele/Selp/Lgals1/Lgals3
BP	--	GO:0002864	regulation of acute inflammatory response to antigenic stimulus	11	0.639236	1.5481	0.0434084	0.267584	3318	tags=64%, list=23%, signal=49%	Il20rb/Selenos/Fcgr2b/Fcer1g/Fcgr3/C3/Fcgr1
CC	--	GO:1990124	messenger ribonucleoprotein complex	12	0.625131	1.54792	0.0435484	0.268272	2351	tags=58%, list=16%, signal=49%	Hnrnpa3/Ybx1/Pabpc1/Cpeb2/Pkp3/Hspa8/Cpeb1
BP	--	GO:0006677	glycosylceramide metabolic process	12	-0.580271	-1.5476	0.0471204	0.277979	1204	tags=33%, list=8%, signal=31%	Gba2/St6galnac6/Prkcd/St6galnac3
BP	--	GO:0030050	vesicle transport along actin filament	18	0.562318	1.5475	0.0371567	0.249458	4194	tags=78%, list=29%, signal=55%	Myo1c/Myrip/Myo1b/Myo5a/Myo19/Myo7a/Myo1f/Actn4/Myo1e/Myo1g/Myo1d/Myo1h/Myo5c/Myo7b
BP	--	GO:0072044	collecting duct development	8	0.697845	1.54748	0.0255537	0.210447	3347	tags=50%, list=23%, signal=38%	Wnt9b/Notch1/Bmp4/Calb1
BP	UP	GO:0002768	immune response-regulating cell surface receptor signaling pathway	163	0.373038	1.54743	0.00262467	0.0771421	3514	tags=42%, list=24%, signal=32%	Cd38/Bax/Rapgef1/Kit/Prnp/Icosl/Zap70/Nectin2/Clec4e/Cmtm3/Ube2n/Bcl2/Rftn1/Rela/Skint5/C5ar1/Pde4b/C3ar1/Pawr/Fcgr2b/Lgals3/Nras/Bcl2a1d/Clec4d/Rabgef1/Ada/Nfkbid/Klrk1/Cd81/Sh2b2/Stoml2/Ptpn2/Prkd2/Eif2b4/Lat2/Nfkbiz/Fcer1g/Bcar1/Blnk/Bcl10/Rnf31/Skint6/Lpxn/Eif2b2/Prkch/Ermap/Lcp2/Skint10/Themis2/Nckap1l/Rps3/Fyn/Ms4a2/Ptprc/Skint4/Usp12/Skint8/Syk/Fyb/Khdrbs1/Lck/Wnk1/Skint3/Skap1/Psen2/Cd276…
BP	--	GO:0060317	cardiac epithelial to mesenchymal transition	24	-0.47464	-1.54732	0.0317003	0.232523	3047	tags=54%, list=21%, signal=43%	Efna1/Tgfbr2/Jag1/Tgfbr3/Nog/Smad4/Hey1/Acvr1/Heyl/Hey2/Snai2/Msx1/Tgfb2
BP	--	GO:0001776	leukocyte homeostasis	97	0.403845	1.54694	0.0110803	0.138774	2652	tags=35%, list=18%, signal=29%	Fas/Jak3/Hif1a/Tnfrsf23/Bax/Pmaip1/Ccl2/Il6/Slc7a11/Ripk3/Tnfaip3/Bcl2/Rps6/Pde4b/Fcgr2b/Skil/Cxcr2/Mif/Ada/Lilrb4a/Pirb/Sh2b2/Mthfd1/Sh2b3/Gpr183/Coro1a/Fcer1g/Flt3/Bcl10/Tnfsf13b/Ccr2/Hcar2/Itgam/Nckap1l
BP	--	GO:1903428	positive regulation of reactive oxygen species biosynthetic process	52	0.451906	1.54689	0.0164671	0.170774	3786	tags=46%, list=26%, signal=34%	Icam1/Tlr4/Hsp90aa1/Il6/Sod2/Tnf/Insr/Il1b/Cd36/Ddah1/Klrk1/Aif1/Ptgs2/Ticam1/Foxo3/Cyba/Crp/Mmp8/Duoxa1/Itgb2/Oprm1/Ptx3/Hdac4/Ptk2b
BP	UP	GO:1903039	positive regulation of leukocyte cell-cell adhesion	182	0.367432	1.54672	0.001287	0.057678	3180	tags=35%, list=22%, signal=28%	Zbtb16/Il4ra/Jak3/Sele/Il27ra/Icam1/Socs5/Xbp1/Rara/Hsp90aa1/Bcl6/Zmiz1/Vcam1/Icosl/Ccl2/Il6/Selp/Zap70/Il23a/Rhoa/Il1rl2/Tnf/Rela/Lgals1/Il1b/Igf1/Pawr/Runx1/Adam8/Ada/Nfkbid/Tnfsf9/Aif1/Hspd1/Cd244a/Cd81/Cd46/Cyrib/Cd86/Nfkbiz/Il1a/Coro1a/Bcl10/Tnfsf13b/Ccr2/Ptafr/Sirpb1c/Fut4/Alox5/Nckap1l/Rps3/Sirpa/Dock8/Nlrp3/Anxa1/Ptprc/Itgb2/Lgals9/Gm5150/Syk/Sirpb1b/Ikzf1/Hsph1/Lck
MF	--	GO:0008510	sodium:bicarbonate symporter activity	5	0.80381	1.5465	0.0243056	0.205478	433	tags=40%, list=3%, signal=39%	Slc4a7/Slc4a8
MF	--	GO:0140410	solute:bicarbonate symporter activity	5	0.80381	1.5465	0.0243056	0.205478	433	tags=40%, list=3%, signal=39%	Slc4a7/Slc4a8
BP	--	GO:0050820	positive regulation of coagulation	24	0.521266	1.54637	0.0305344	0.227918	3971	tags=54%, list=27%, signal=39%	Tlr4/Serpine1/S100a9/Selp/Ano6/F11r/Cd36/Dmtn/Nfe2l2/Psen2/Pdpn/Plek/Thbs1
BP	--	GO:1905954	positive regulation of lipid localization	79	0.420002	1.54615	0.010043	0.132351	2104	tags=37%, list=15%, signal=32%	Anxa2/Ptges/Ehd1/Hilpda/Plin2/Tnfrsf11a/Spp1/Nfkbia/Abca1/Nucb2/Pla2g6/Acsl5/Acat2/Il1b/Abcg1/Runx1/Lpcat3/Cd36/Mif/Msr1/Dbi/Apob/Lpl/Abca12/Plin5/C1qtnf1/Il1a/Dab2/P2ry2
BP	UP	GO:0070372	regulation of ERK1 and ERK2 cascade	242	0.355138	1.54606	0.00123457	0.057678	2130	tags=27%, list=15%, signal=24%	Glipr2/Spred3/Trpv4/Icam1/Xbp1/Tlr4/Epha2/Rara/Sema7a/Spry4/Cavin3/Gpr55/Ywhaz/Phb/Shc1/Flt4/Cflar/Ccl11/Nod2/Rapgef1/Akap12/Htr2a/Emilin1/Tnfrsf11a/Ccl2/Ece1/Fgfr3/Il6/Fn1/Timp3/Ccl7/Tirap/Dusp6/Ccr1/Ccn2/Hmgcr/Itgb3/C5ar1/Ccl9/Ptpn1/Gcnt2/Il1b/Igf1/Tnip1/Pdgfa/Errfi1/Ccl12/Itgb1bp1/Gpnmb/Cd36/Ccl4/Mif/Ccl3/Erbb4/Spry1/Ccl6/Cnksr3/Ramp3/Kars/Notch1/Ptpn2/Prkd2/Gpr183/Il1a/Dab2/Fgf15
MF	--	GO:0016717	oxidoreductase activity, acting on paired donors, with oxidation of a pair of donors resulting in the reduction of molecular oxygen to two molecules of water	8	-0.654294	-1.54576	0.0481928	0.28014	69	tags=50%, list=0%, signal=50%	Fads1/Scd1/Cyb5a/Scd2
CC	--	GO:0005732	small nucleolar ribonucleoprotein complex	20	0.549616	1.54555	0.0383387	0.253559	1205	tags=35%, list=8%, signal=32%	Fbl/Nhp2/Nop58/Nop56/Rrp9/Snu13/Gar1
BP	--	GO:1900274	regulation of phospholipase C activity	29	0.503025	1.54545	0.0263158	0.210447	4135	tags=48%, list=29%, signal=35%	Sele/Fgfr1/Gpr55/Phb/Htr2a/Plcd1/Cd86/Ptafr/Ms4a2/Gnaq/Phb2/Adra1a/Bicd1/Abl2
BP	UP	GO:0001525	angiogenesis	454	0.336106	1.54537	0.00113122	0.057678	2496	tags=28%, list=17%, signal=24%	Lrg1/Adamts9/Ecscr/Mcam/Angptl4/Tnfrsf12a/Anxa2/Ace/Angpt2/Dcn/Nus1/Dysf/Col4a2/Xbp1/Col4a1/Sparc/Tnfrsf1a/S1pr1/Hif1a/Epha2/Stat3/Sphk1/Itga5/Cdh13/Serpine1/Clic4/Fgfr1/Hif3a/Adam15/Adgrg1/Cemip2/Shc1/Flt4/Notch4/Ccl11/Actg1/Mmrn2/Tgfa/Pxn/Elk3/Hspg2/Nrarp/E2f7/Emilin1/Adamts1/Rnh1/Ccl2/Dll1/Stab1/Myh9/Ago2/Itgb1/Gpx1/Nos3/Ncl/Rhoj/Fn1/Pgf/Acvrl1/Apold1/Ecm1/Cdc42/Ccn2/Rhoa/Hhip/Robo4/Tnf/Itgb3/…
BP	--	GO:1902946	protein localization to early endosome	10	-0.604012	-1.54475	0.0639386	0.31597	916	tags=30%, list=6%, signal=28%	Nrp1/Dtx3l/Rdx
BP	--	GO:0021548	pons development	8	0.696603	1.54472	0.0255537	0.210447	2832	tags=50%, list=20%, signal=40%	Slc4a7/Bcl2/Uqcrq/Sec24b
BP	--	GO:0009205	purine ribonucleoside triphosphate metabolic process	69	0.430514	1.54455	0.0146199	0.159478	1067	tags=22%, list=7%, signal=20%	Myc/Ran/Nme1/Stat3/Ampd3/Atp5g1/Impdh2/Nme2/Bcl2l1/Vcp/Entpd1/Rhoa/Aldoa/Atp5b/Gnai3
BP	--	GO:0006122	mitochondrial electron transport, ubiquinol to cytochrome c	9	0.669298	1.54383	0.0424144	0.265142	3762	tags=67%, list=26%, signal=49%	Cycs/Uqcrq/Uqcrb/Cyc1/Uqcrc1/Uqcrfs1
BP	--	GO:0048384	retinoic acid receptor signaling pathway	27	-0.461539	-1.54354	0.0263158	0.210447	2196	tags=41%, list=15%, signal=35%	Snw1/Rxrb/Asxl1/Rarb/Nr2c1/Rxra/Cyp26b1/Aldh1a3/Rarg/Ctbp2/Dhrs3
MF	UP	GO:0031625	ubiquitin protein ligase binding	276	0.351858	1.54348	0.00123001	0.057678	2410	tags=25%, list=17%, signal=21%	Myc/Traf1/Nek6/Sting1/Cdkn1a/Xbp1/Ralb/Hif1a/Hspa5/Uchl1/Hsp90aa1/Calr/Tcp1/Ywhaz/H13/Actg1/Spop/Cct2/Psma3/Pxn/Per1/Triobp/Tnfrsf1b/Trib1/Fzd4/Nfkbia/Vcp/Psmd1/Atf6/Hsp90ab1/Txnip/Hspa9/Ube2n/Pa2g4/Erlin1/Bcl2/Rela/Ltbr/Ywhae/Tubb5/Lrpprc/Ubash3b/Smad6/Ube2j1/Bid/Rangap1/Smad1/Srprb/Jak1/Grik2/Asb4/Ube2k/Rala/Hspd1/Tuba1b/Ggn/Dnm1l/Eif4e2/Cacybp/Rtn4/Traf3/Vcl/Hspa8/Ube2g1/Flt3/Bcl10/Rnf31/Ckb/C…
BP	--	GO:0009636	response to toxic substance	99	0.401644	1.54301	0.0110041	0.138002	1376	tags=23%, list=10%, signal=21%	Lcn2/Fas/Hif1a/Abcc1/Bax/Mt2/Pim1/Esd/Gch1/Gpx1/Nos3/Akr1b8/Slc7a11/Sod2/Prdx1/Tnf/Bcl2/Mt1/Slc30a4/Kcnc2/Cd36/Cyp1b1/Ccl4
BP	UP	GO:0007160	cell-matrix adhesion	184	0.365533	1.54277	0.00128041	0.057678	1309	tags=20%, list=9%, signal=19%	Adamts9/Bst1/Fam107a/Bcr/Nid1/Cdh13/Apod/Serpine1/Acer2/Map4k4/Bcl6/Adam15/Coro1c/Actg1/Vcam1/Pxn/Emilin1/Cttn/Itgb1/Actn1/Fn1/Itgbl1/Ptprk/Acvrl1/Zyx/Mmp12/Adam9/Ccn2/Rhoa/Cfl1/Itgb3/Bcl2/Slk/Rac1/Itgb1bp1/Adam8/Cd36
CC	--	GO:0032587	ruffle membrane	64	0.432705	1.54262	0.0144092	0.158643	2314	tags=38%, list=16%, signal=32%	Fam107a/Trpv4/Nme1/Fgr/Itga5/Myo1c/Hsp90aa1/Ppp1r9b/Plekho1/Arpc2/Eef1a1/Itgb1/Arf4/Tirap/Rhoa/Itgb3/Sntg1/Rac1/Aif1/Diaph1/Twf1/Psd/Itgav/Psd4
MF	--	GO:0001102	RNA polymerase II activating transcription factor binding	40	-0.42906	-1.54219	0.0238095	0.204875	2214	tags=40%, list=15%, signal=34%	Tcf3/Ep300/Ldb1/Tbx3/Dusp26/Tbx6/Fos/Hey2/Ncor1/Rbl1/Rb1/Ctnnb1/Rbl2/Jun/Gtf2i/Lmo2
BP	--	GO:0086028	bundle of His cell to Purkinje myocyte signaling	5	0.801531	1.54212	0.0243056	0.205478	1137	tags=40%, list=8%, signal=37%	Kcna5/Rangrf
BP	--	GO:0086043	bundle of His cell action potential	5	0.801531	1.54212	0.0243056	0.205478	1137	tags=40%, list=8%, signal=37%	Kcna5/Rangrf
CC	--	GO:0044322	endoplasmic reticulum quality control compartment	6	0.756733	1.54141	0.0360825	0.245597	1884	tags=50%, list=13%, signal=44%	Calr/Canx/Sec61b
BP	UP	GO:0019221	cytokine-mediated signaling pathway	284	0.350847	1.54103	0.0012285	0.057678	2388	tags=29%, list=16%, signal=25%	Ackr1/Crlf2/Traf1/Fkbp1a/Jak3/Il1r1/Il27ra/Socs5/Il17ra/Casp4/Osmr/Tnfrsf1a/Stat3/Ifitm3/Ifitm2/Sphk1/Il6ra/Csf2rb/Il3ra/Il20rb/Hipk1/Ccl11/Csf2rb2/Gpr35/Kit/Ghr/Il18rap/Tnfrsf11a/Ccl2/Nfkbia/Zbp1/Il1rn/Il6/Ccl7/Mmp12/Ecm1/Ccr1/Il1r2/Irak2/Tnf/Rela/Ccl9/Ifitm1/Il1b/Trex1/Spi1/Myd88/Ccl12/Klf6/Ccl4/Jak1/Cxcr2/Ccl3/Rabgef1/Adipor1/Tnip2/Irak3/Cpne1/Ube2k/Pirb/Csf3r/Ccl6/Sh2b2/Sh2b3/Foxo3/Cxcl3/Kars…
BP	--	GO:0006182	cGMP biosynthetic process	5	-0.749179	-1.54093	0.056338	0.297682	2961	tags=80%, list=20%, signal=64%	Npr2/Gucy2d/Gucy1a1/Gucy1b1
BP	--	GO:0050851	antigen receptor-mediated signaling pathway	132	0.381448	1.54036	0.00929615	0.127013	3514	tags=43%, list=24%, signal=33%	Cd38/Bax/Prnp/Icosl/Zap70/Nectin2/Cmtm3/Ube2n/Bcl2/Rftn1/Rela/Skint5/Pde4b/Pawr/Fcgr2b/Lgals3/Nras/Bcl2a1d/Ada/Nfkbid/Cd81/Sh2b2/Stoml2/Ptpn2/Prkd2/Eif2b4/Lat2/Nfkbiz/Bcar1/Blnk/Bcl10/Rnf31/Skint6/Lpxn/Eif2b2/Prkch/Ermap/Lcp2/Skint10/Themis2/Nckap1l/Rps3/Fyn/Ptprc/Skint4/Usp12/Skint8/Syk/Fyb/Khdrbs1/Lck/Wnk1/Skint3/Skap1/Psen2/Cd276/Ptpn6
BP	--	GO:0009083	branched-chain amino acid catabolic process	15	-0.535211	-1.54025	0.0329949	0.235698	1968	tags=47%, list=14%, signal=40%	Mccc2/Bckdk/Ivd/Acad8/Auh/Aldh6a1/Bckdha
CC	--	GO:0060076	excitatory synapse	58	0.443582	1.54004	0.016369	0.170597	4768	tags=50%, list=33%, signal=34%	Actr3/Itga3/Cadm3/Shank3/Grid2/Slc16a3/Dbn1/Pfn1/Pde4b/Nlgn1/Picalm/Cyfip1/Grin2b/Slc16a7/Met/Ppp3r1/Lrrc4/Scn8a/Slc17a6/Pclo/Bsn/Ctnna2/Baiap2/Fgfr2/Kcnh1/Syt11/Grin2a/Cntn6/Neto1
BP	--	GO:0046006	regulation of activated T cell proliferation	32	0.492012	1.53988	0.0213415	0.194807	1916	tags=31%, list=13%, signal=27%	Jak3/Il27ra/Prnp/Lrrc32/Icosl/Ripk3/Il23a/Igf1/Tnfsf9/Cd86
BP	--	GO:0033280	response to vitamin D	11	0.635668	1.53946	0.0498392	0.283316	1377	tags=45%, list=10%, signal=41%	Fes/Pim1/Spp1/Pdia3/Cdkn2d
BP	--	GO:0018095	protein polyglutamylation	12	-0.577076	-1.53908	0.0471204	0.277979	1110	tags=33%, list=8%, signal=31%	Tpgs2/Nicn1/Cfap20/Lrrc49
BP	--	GO:0035878	nail development	5	-0.748228	-1.53898	0.056338	0.297682	227	tags=40%, list=2%, signal=39%	Fzd6/Msx1
BP	--	GO:0097049	motor neuron apoptotic process	12	0.621512	1.53896	0.0451613	0.272361	427	tags=25%, list=3%, signal=24%	Fas/Tnfrsf23/Adarb1
MF	--	GO:0015271	outward rectifier potassium channel activity	11	0.635395	1.5388	0.0498392	0.283316	614	tags=18%, list=4%, signal=17%	Kcna5/Kcnq1
BP	--	GO:0061157	mRNA destabilization	33	-0.441667	-1.5386	0.02849	0.220029	3592	tags=39%, list=25%, signal=30%	Upf1/Hnrnpr/Gigyf2/Ythdf1/Cnot6l/Cpeb3/Zfp36l1/Qk/Rida/Mettl14/Plekhn1/Mov10/Zfp36
BP	--	GO:0043570	maintenance of DNA repeat elements	6	-0.713537	-1.53823	0.0547619	0.29731	1566	tags=50%, list=11%, signal=45%	Msh3/Axin2/Msh2
BP	--	GO:1900193	regulation of oocyte maturation	8	-0.651016	-1.53801	0.0554217	0.297682	24	tags=25%, list=0%, signal=25%	Shb/Grb14
BP	--	GO:0051896	regulation of protein kinase B signaling	137	0.377511	1.53721	0.0078329	0.114985	1992	tags=26%, list=14%, signal=22%	Phlda3/Csf3/Epha2/Rara/Hcls1/Hsp90aa1/Fgfr1/Cavin3/Phb/Rapgef1/Itgb1/Gpx1/Il6/Hsp90ab1/C1qbp/Tnf/Rack1/Insr/Gcnt2/Igf1/Pdgfa/Itgb1bp1/Adam8/Xdh/Gdf15/Pik3cg/Hyal2/Pdcd6/Cpne1/Ntrk3/Ramp3/Sh2b3/C1qtnf1/Rtn4/Osm
BP	--	GO:0043517	positive regulation of DNA damage response, signal transduction by p53 class mediator	13	0.606371	1.53697	0.0440457	0.2705	476	tags=23%, list=3%, signal=22%	Spred3/Eef1e1/Pmaip1
BP	--	GO:0009311	oligosaccharide metabolic process	28	-0.455052	-1.53688	0.0258621	0.210447	480	tags=21%, list=3%, signal=21%	St6galnac6/Gm2a/St8sia4/St3gal6/St8sia2/St6galnac3
BP	--	GO:0010761	fibroblast migration	55	0.446375	1.53687	0.0225225	0.200803	1583	tags=25%, list=11%, signal=23%	Schip1/Actr3/Fgfr1/Pdlim1/Pmp22/Coro1c/Akap12/Itgb1/Macir/Itgb3/Rac1/Itgb1bp1/Hyal2/Sgpl1
BP	--	GO:0036135	Schwann cell migration	8	0.692936	1.53659	0.0272572	0.215808	396	tags=38%, list=3%, signal=36%	Fas/Vim/Pmp22
BP	--	GO:0019363	pyridine nucleotide biosynthetic process	15	-0.53386	-1.53636	0.0329949	0.235698	842	tags=27%, list=6%, signal=25%	Idh2/Nampt/Nmrk1/Nadk2
BP	--	GO:0014002	astrocyte development	34	0.480884	1.53613	0.0212766	0.194807	3064	tags=41%, list=21%, signal=33%	Tlr4/Vim/S100a9/Dll1/Gfap/S100a8/C5ar1/Il1b/Nf1/Tspan2/C1qa/Nr1d1/Ldlr/Trem2
BP	--	GO:0032620	interleukin-17 production	33	0.487215	1.53588	0.0230415	0.203513	1231	tags=33%, list=9%, signal=31%	Il27ra/Tlr4/Sphk1/Phb/Nod2/Prnp/Arid5a/Il6/Il23a/Rftn1/Myd88
BP	--	GO:0035767	endothelial cell chemotaxis	25	-0.469964	-1.53559	0.0259366	0.210447	2531	tags=52%, list=17%, signal=43%	Nr4a1/Coro1b/Hmgb1/Prkd1/Hspb1/Plekhg5/Snai2/Ccn3/Kdr/Nrp1/Pdgfb/Sema5a/Egr3
BP	--	GO:0010624	regulation of Schwann cell proliferation	8	0.692414	1.53543	0.0272572	0.215808	723	tags=38%, list=5%, signal=36%	Fas/Pmp22/Gfap
BP	--	GO:0016093	polyprenol metabolic process	7	0.721385	1.53526	0.0325901	0.235698	1323	tags=43%, list=9%, signal=39%	Nus1/Akr1b8/Dpagt1
CC	--	GO:0098636	protein complex involved in cell adhesion	33	0.487015	1.53525	0.0230415	0.203513	4417	tags=48%, list=31%, signal=34%	Itga3/Itga5/Pmp22/Emilin1/Itgb1/Itgbl1/Itgb3/Itgav/Itgax/Itgam/Itgb2/Itga6/Itgb6/Itgb8/Itgb2l/Cd80
BP	--	GO:0097503	sialylation	9	-0.63444	-1.53506	0.0719794	0.328603	1608	tags=44%, list=11%, signal=40%	St3gal2/St6gal1/St6galnac6/St6galnac3
CC	--	GO:0000137	Golgi cis cisterna	11	-0.590281	-1.53497	0.05	0.283316	2282	tags=73%, list=16%, signal=61%	Golga2/Necab3/Bet1/Golga5/Atl1/Llgl1/Tmem59/Nsg2
BP	--	GO:0000387	spliceosomal snRNP assembly	31	0.496485	1.53489	0.0233281	0.204091	3570	tags=45%, list=25%, signal=34%	Lsm4/Snrpd1/Prmt7/Snrpd3/Lsm2/Snrpf/Strap/Prmt5/Snrpd2/Usp4/Snrpb/Prpf19/Prpf31/Tdrd6
CC	--	GO:0030864	cortical actin cytoskeleton	77	0.418311	1.53486	0.0129496	0.150488	1425	tags=27%, list=10%, signal=25%	Trpv4/Flot1/Slc2a1/Hcls1/Myrip/Ppp1r9b/Mlph/Eef1a1/Wdr1/Triobp/Cttn/Myh9/Actn1/Dbn1/Actr2/Cfl1/Cap1/Myadm/Dstn/Dbnl/Shroom3
BP	--	GO:0055072	iron ion homeostasis	63	0.433472	1.53432	0.0145138	0.158712	2371	tags=37%, list=16%, signal=31%	Lcn2/Myc/Fth1/Hif1a/Fbxl5/Ftl1/Htt/Sod2/Hmox1/Glrx3/Steap3/Atp6v0a2/Hyal2/Ndfip1/Atp6v1g1/Slc11a1/Epb42/Bola2/Picalm/Nubp1/Trf/Sod1/Hmox2
MF	--	GO:0016885	ligase activity, forming carbon-carbon bonds	7	-0.676502	-1.53432	0.0572792	0.299992	1968	tags=86%, list=14%, signal=74%	Acacb/Pccb/Mccc1/Mccc2/Pcx/Pcca
MF	--	GO:0098960	postsynaptic neurotransmitter receptor activity	38	0.469645	1.53426	0.0246533	0.206539	4608	tags=53%, list=32%, signal=36%	Chrnb1/Grid2/Gabra1/Grik2/Grm5/Gabrb2/Grin2b/Grik1/Gabrg1/Chrnb3/Grm1/Gria4/Gabrg3/Grid1/Gabrb3/Chrnb2/Grin3a/Grin2a/Gabra4/Gria2
MF	--	GO:0001849	complement component C1q complex binding	6	0.753109	1.53403	0.0360825	0.245597	3579	tags=100%, list=25%, signal=75%	Cd93/C4b/C1qbp/Crp/Megf10/Ptx3
BP	--	GO:0009119	ribonucleoside metabolic process	48	0.454891	1.53392	0.0244648	0.206227	1075	tags=25%, list=7%, signal=23%	Upp1/Ran/Nme1/Nt5e/Ampd3/Pemt/Impdh2/Nme2/Aprt/Rhoa/Gnai3/Ahcy
BP	--	GO:0045921	positive regulation of exocytosis	82	0.413078	1.53387	0.0126404	0.149047	3271	tags=34%, list=23%, signal=27%	Il4ra/Doc2b/Sdcbp/Fgr/Slc4a8/Sdc1/Bcl2l1/Pdcd6ip/Pla2g6/Arf1/Nlgn1/Gab2/Dnm1l/Exph5/Fcer1g/Snx4/Adora3/Ptafr/Cadps/Sdc4/Itgam/Cd177/Ms4a2/Itgb2/Syk/Stx1a/Stx4a/Scamp5
BP	--	GO:0009260	ribonucleotide biosynthetic process	122	0.384336	1.53332	0.0121294	0.14589	3609	tags=39%, list=25%, signal=29%	Myc/Acot7/Ctps/Nme1/Stat3/Ampd3/Cmpk1/Atp5g1/Adcy4/Impdh2/Nme2/Aprt/Bcl2l1/Vcp/Entpd1/Acsl5/Aldoa/Atp5b/Atic/Cad/Uck2/Adssl1/Stoml2/Umps/Pkm/Atp5l/Pdk4/Gmps/Map2k1/Pfas/Adcy7/Ak2/Atp5pb/Atp5a1/Ampd2/Gart/Adcy1/Trem2/Dld/Ak1/Dlat/Atp5g2/Paics/Cyc1/Adcy10/Cox5b/Adsl
MF	--	GO:0030159	signaling receptor complex adaptor activity	31	0.495963	1.53328	0.0248834	0.207247	1812	tags=29%, list=13%, signal=25%	Akap12/Pxn/Shank3/Sh2d3c/Crk/Gab2/Grb10/Sh2b2/Sh2b3
BP	--	GO:0070424	regulation of nucleotide-binding oligomerization domain containing signaling pathway	6	0.752698	1.53319	0.0360825	0.245597	952	tags=33%, list=7%, signal=31%	Tlr4/Tnfaip3
CC	--	GO:0005793	endoplasmic reticulum-Golgi intermediate compartment	65	0.43133	1.53317	0.0132159	0.152788	2731	tags=35%, list=19%, signal=29%	Sting1/Ergic1/Hspa5/Serpinh1/Pdia6/Tmed5/Surf4/P4hb/Tmed9/Man1a/Fn1/Nucb2/Tmed2/Mgat4a/Tmed10/Plpp3/Erp44/Ptpn2/Rer1/Nucb1/Scyl1/Yif1a/Lman1
BP	--	GO:0010592	positive regulation of lamellipodium assembly	22	0.525291	1.53317	0.0460123	0.275813	2770	tags=45%, list=19%, signal=37%	Actr3/Fscn1/Hsp90aa1/Arpc2/Actr2/Cfl1/Rac1/Akirin1/Wasf2/Nckap1
BP	--	GO:0036230	granulocyte activation	33	0.486344	1.53314	0.0245776	0.206227	3113	tags=55%, list=22%, signal=43%	Bcr/Stx11/Il18rap/Tnf/Cxcr2/Kars/Tyrobp/Fcgr4/Fcer1g/Dnase1l3/Ccr2/Ptafr/Myo1f/Itgam/Cd177/Itgb2/Syk/Stx4a
BP	--	GO:1902235	regulation of endoplasmic reticulum stress-induced intrinsic apoptotic signaling pathway	27	0.505483	1.53306	0.0287879	0.220943	3053	tags=48%, list=21%, signal=38%	Xbp1/Rnf183/Spop/Bcl2l1/Serinc3/Ptpn1/Selenos/Hyou1/Txndc12/Ptpn2/Erp29/Creb3/Creb3l1
BP	--	GO:0048146	positive regulation of fibroblast proliferation	60	0.435859	1.533	0.0190058	0.184381	1440	tags=23%, list=10%, signal=21%	Myc/Anxa2/Cdkn1a/Sphk1/Serpine1/Zmiz1/Fn1/Fndc3b/Itgb3/Fosl2/Igf1/Pdgfa/Mif/Nras
BP	--	GO:0032200	telomere organization	119	0.386164	1.53252	0.0122449	0.14589	1035	tags=18%, list=7%, signal=17%	Myc/Ercc1/Apex1/Lmna/Hsp90aa1/Nek7/Tcp1/Cct4/Cct6a/Nhp2/Cct2/Ptges3/Dclre1b/Cct3/H3f3b/Parp3/Pcna/Cct8/Hsp90ab1/Gnl3/Cct5/Cct7
BP	--	GO:0051938	L-glutamate import	15	0.580279	1.53251	0.0427632	0.266732	3026	tags=40%, list=21%, signal=32%	Per2/Itgb1/Slc7a11/Tnf/Slc1a1/Septin2
CC	--	GO:0098966	perisynaptic extracellular matrix	7	0.720043	1.5324	0.0360206	0.245597	1073	tags=29%, list=7%, signal=26%	Tnc/Vcan
BP	--	GO:0051596	methylglyoxal catabolic process	5	-0.745025	-1.53239	0.056338	0.297682	2005	tags=80%, list=14%, signal=69%	Glo1/Hagh/Haghl/Pnkd
BP	--	GO:0061727	methylglyoxal catabolic process to lactate	5	-0.745025	-1.53239	0.056338	0.297682	2005	tags=80%, list=14%, signal=69%	Glo1/Hagh/Haghl/Pnkd
BP	--	GO:0071426	ribonucleoprotein complex export from nucleus	61	0.43379	1.53227	0.0188133	0.183545	4317	tags=49%, list=30%, signal=35%	Ran/Ddx39a/Npm1/Thoc6/Eif6/Ltv1/Eif5a/Sdad1/Abce1/Nsun2/Nup93/Fyttd1/Eny2/Nmd3/Rrs1/Ddx19b/Srsf3/Ddx39b/Sem1/Nup160/Ssb/Lsg1/Thoc1/Rps15/Ncbp1/Nol6/Iws1/Hnrnpa2b1/Nop9/Polr2d
BP	--	GO:0060452	positive regulation of cardiac muscle contraction	9	0.664109	1.53186	0.0473083	0.27874	3525	tags=78%, list=24%, signal=59%	Kcnq1/Ccn2/Smtn/Rnf207/Chga/Rgs2/Adra1a
BP	--	GO:0010847	regulation of chromatin assembly	18	-0.508811	-1.5318	0.0443864	0.271053	4364	tags=56%, list=30%, signal=39%	Sirt6/Trim28/Resf1/Spty2d1/Phf2/Parp10/Mphosph8/Setdb1/Tet1/Atf7ip
BP	UP	GO:0006935	chemotaxis	475	0.33207	1.53159	0.0011274	0.057678	3127	tags=33%, list=22%, signal=26%	Ch25h/Ecscr/Plxna2/Bst1/Trpv4/Angpt2/Il17ra/Dysf/Flot1/Fes/Sema3f/S1pr1/Epha2/Sema6d/Lbp/Ednrb/Hsd3b7/Sema7a/Cdh13/Tubb2b/Abcc1/Calr/Serpine1/Swap70/Fgfr1/Plxnb2/Nrg3/Ccl11/Gpr35/Nod2/Kit/Vcam1/S100a9/Vasp/Ccl2/Sema6b/Spp1/Mcu/Fn1/Ccl7/Pgf/Ntn1/Apbb2/Sema3a/Tirap/Pla2g6/Cmtm3/S100a8/Il23a/Ccr1/Rhoa/C1qbp/Itgb3/Ano6/Robo2/C5ar1/Ccl9/Il1b/Pde4b/Klf7/C3ar1/Crk/Tubb3/Usp14/Pdgfa/Rac1/Ccl12/Lgals3/Ada…
BP	--	GO:0032055	negative regulation of translation in response to stress	6	0.751905	1.53157	0.0360825	0.245597	2888	tags=50%, list=20%, signal=40%	Eif2s1/Eif2ak4/Sesn2
BP	--	GO:0045446	endothelial cell differentiation	90	0.40263	1.53149	0.013587	0.15366	2113	tags=31%, list=15%, signal=26%	Abcb1b/Icam1/Tnfrsf1a/Plod3/Clic4/Notch4/Stc1/Rapgef1/Dll1/Gpx1/Acvrl1/Apold1/Robo4/Tnf/Marveld2/Zeb1/F11r/Il1b/Myd88/Col18a1/Xdh/Myadm/Kdm6b/Notch1/Pecam1/Rtn4/Vcl/Nr2f2
BP	--	GO:0033151	V(D)J recombination	14	-0.543083	-1.53146	0.0433673	0.267584	3529	tags=50%, list=24%, signal=38%	Atm/Dclre1c/Tcf3/Lef1/Prkdc/Tcf7/Foxp1
BP	--	GO:0003181	atrioventricular valve morphogenesis	20	-0.492541	-1.53139	0.0398936	0.257692	3272	tags=60%, list=23%, signal=47%	Slit3/Zfpm1/Efna1/Tgfbr2/Ccn1/Smad4/Hey1/Acvr1/Heyl/Sox4/Hey2/Tgfb2
BP	--	GO:0030318	melanocyte differentiation	25	0.508963	1.53138	0.0366412	0.247334	1071	tags=24%, list=7%, signal=22%	Adamts9/Ednrb/Mlph/Kit/Bcl2/Myo5a
MF	--	GO:0018024	histone-lysine N-methyltransferase activity	40	-0.426017	-1.53125	0.0238095	0.204875	2426	tags=30%, list=17%, signal=25%	Ehmt1/Smyd3/Setdb1/Wdr82/Rbbp5/Kmt2c/Kmt5c/Kmt2a/Ehmt2/Setd1b/Ezh1/Prdm16
BP	--	GO:0006606	protein import into nucleus	146	0.373183	1.53109	0.0078125	0.114985	1987	tags=25%, list=14%, signal=22%	Ran/Ipo4/Cdkn1a/Xbp1/Lmna/Tnfrsf1a/Stat3/Pkig/Hcls1/Hsp90aa1/Apod/Kpna2/Nfkbia/Heatr3/Ipo5/Il6/Ipo7/Hsp90ab1/Mmp12/Txnip/Ufm1/Cfl1/Pttg1ip/Nup98/Cd36/Nup54/Hyal2/Nup93/Pola2/Kpnb1/Ipo9/Ptgs2/Nup50/Nf1/Rpain/Cse1l/Kpna3
BP	UP	GO:0045765	regulation of angiogenesis	259	0.351733	1.53103	0.00124378	0.057678	3083	tags=37%, list=21%, signal=29%	Lrg1/Adamts9/Ecscr/Tnfrsf12a/Angpt2/Dcn/Col4a2/Xbp1/Sparc/Tnfrsf1a/Hif1a/Epha2/Stat3/Sphk1/Itga5/Serpine1/Shc1/Notch4/Ccl11/Mmrn2/Pxn/Emilin1/Adamts1/Rnh1/Ccl2/Dll1/Stab1/Ago2/Itgb1/Nos3/Rhoj/Pgf/Acvrl1/Ecm1/Rhoa/Hhip/Tnf/Itgb3/C5ar1/Il1b/C3ar1/Hmox1/Runx1/Lgals3/Itgb1bp1/Smad1/Cd36/Cyp1b1/Mmp9/Hdac9/Jak1/Cxcr2/Ddah1/Slc12a2/Nras/Adm/Cd59a/Pdcd6/Hgf/Ptgs2/Sash1/Nf1/Notch1/Prkd2/Rtn4/Pkm/Il1a/Vash…
BP	--	GO:0009126	purine nucleoside monophosphate metabolic process	26	0.507571	1.53102	0.0318665	0.233055	3609	tags=62%, list=25%, signal=46%	Nt5e/Ampd3/Impdh2/Aprt/Atic/Ada/Adssl1/Gmps/Pfas/Ak2/Ampd2/Gart/Ak1/Paics/Ppat/Adsl
BP	--	GO:0006986	response to unfolded protein	107	0.39339	1.53087	0.010989	0.138002	3135	tags=38%, list=22%, signal=30%	Xbp1/Manf/Ccnd1/Hspb8/Hspa5/Hsp90aa1/Calr/Pdia6/Bax/Pmp22/Canx/Atf4/Atf6/Hspa9/Eif2ak4/Serp1/Ern1/Ptpn1/Selenos/Tmed2/Optn/Rnf121/Tmem33/Hspd1/Erp44/Ppp1r15a/Ptpn2/Creb3l2/Derl2/Hspa8/Clpb/Dnajc3/Nfe2l2/Ubxn4/Creb3/Stt3b/Cops5/Edem1/Erp27/Creb3l1/Hsph1
BP	UP	GO:0070371	ERK1 and ERK2 cascade	255	0.351273	1.53083	0.00123153	0.057678	2130	tags=27%, list=15%, signal=23%	Myc/Glipr2/Spred3/Trpv4/Icam1/Xbp1/Tlr4/Epha2/Rara/Sema7a/Spry4/Cavin3/Gpr55/Ywhaz/Phb/Shc1/Flt4/Cflar/Ccl11/Nod2/Rapgef1/Akap12/Htr2a/Emilin1/Tnfrsf11a/Ccl2/Ece1/Fgfr3/Il6/Fn1/Timp3/Ccl7/Tirap/Dusp6/Ccr1/Ccn2/Hmgcr/Itgb3/C5ar1/Ccl9/Ptpn1/Gcnt2/Il1b/Igf1/Tnip1/Pdgfa/Errfi1/Ccl12/Itgb1bp1/Gpnmb/Cd36/Ccl4/Ptger4/Mif/Ccl3/Erbb4/Spry1/Ccl6/Cnksr3/Ramp3/Kars/Notch1/Ptpn2/Prkd2/Gpr183/Il1a/Trf/Dab2/Fgf…
MF	--	GO:0046974	histone methyltransferase activity (H3-K9 specific)	9	-0.632686	-1.53081	0.0719794	0.328603	2426	tags=44%, list=17%, signal=37%	Ehmt1/Setdb1/Ehmt2/Prdm16
CC	UP	GO:0030055	cell-substrate junction	159	0.368456	1.53031	0.00390625	0.0857274	2742	tags=32%, list=19%, signal=26%	Fam107a/Trpv4/Fes/Actr3/Epha2/Plec/Itga5/Map4k4/Tns2/Pdlim7/Sorbs3/Arpc2/Tes/Pxn/Arhgef7/Vasp/Cttn/Myh9/Itgb1/Actn1/Itgbl1/Rexo2/Mapre1/Flnb/Git1/Zyx/Trip6/Cfl1/Itgb3/Fblim1/Zfp384/Tgfb1i1/Rala/Flrt3/Dst/Hck/Vcl/Cyba/Parvg/Parva/Bcar1/Itgav/Sla/Map2k1/Lpxn/Limk1/Map2k2/Sdc4/Tln1/Cbl/Tns4
BP	--	GO:0034334	adherens junction maintenance	8	-0.64774	-1.53027	0.0554217	0.297682	1732	tags=50%, list=12%, signal=44%	Kifc3/Tjp1/Rassf8/Mtss1
BP	--	GO:0002313	mature B cell differentiation involved in immune response	19	0.54896	1.52999	0.0418006	0.263331	2073	tags=47%, list=14%, signal=41%	Xbp1/Mfng/Dll1/Il6/Tnfaip3/Lgals1/Ada/Gpr183/Bcl3
BP	--	GO:0060628	regulation of ER to Golgi vesicle-mediated transport	17	0.565924	1.52981	0.0487013	0.280319	3309	tags=41%, list=23%, signal=32%	Preb/Arf1/Sar1a/Mapk15/Sorl1/Sec24b/Scfd1
BP	--	GO:0034728	nucleosome organization	103	-0.344243	-1.52969	0.00727273	0.112887	2464	tags=29%, list=17%, signal=24%	Rsf1/Arid2/Itgb3bp/Smyd3/H3c15/Tspyl1/Rnf8/H3c6/Dmap1/Bptf/Smarcd2/Oip5/Shprh/Ubn1/H4c14/Smarcd1/Arid1a/Kat6b/H4c8/H1f0/H2aw/Ctcf/Sox9/H2bu2/H2bc21/Hp1bp3/H2bc4/Smarca2/Tspyl4/H1f2
BP	--	GO:0070431	nucleotide-binding oligomerization domain containing 2 signaling pathway	12	0.61776	1.52967	0.0483871	0.28014	1024	tags=42%, list=7%, signal=39%	Tlr4/Nod2/Nfkbia/Tnfaip3/Rela
BP	--	GO:0043647	inositol phosphate metabolic process	47	-0.406083	-1.52966	0.0260116	0.210447	2435	tags=30%, list=17%, signal=25%	Inpp5a/Inpp5b/Pth1r/Itpkb/Synj2/Nudt4/Inpp4b/Plcb1/Gper1/Inppl1/Plcg1/Inpp5k/Inpp1/Ip6k1
BP	--	GO:0006334	nucleosome assembly	71	-0.370667	-1.52955	0.00636943	0.10612	2464	tags=30%, list=17%, signal=25%	Rsf1/Itgb3bp/Smyd3/H3c15/Tspyl1/H3c6/Oip5/Shprh/Ubn1/H4c14/Kat6b/H4c8/H1f0/Sox9/H2bu2/H2bc21/Hp1bp3/H2bc4/Smarca2/Tspyl4/H1f2
MF	--	GO:0017049	GTP-Rho binding	20	0.543702	1.52892	0.043131	0.267584	826	tags=25%, list=6%, signal=24%	Cdc42ep4/Tnfaip1/Cdc42ep2/Cdc42ep3/Pkn3
BP	--	GO:0003149	membranous septum morphogenesis	10	-0.597806	-1.52888	0.0664962	0.319763	477	tags=50%, list=3%, signal=48%	Id2/Tgfbr2/Nog/Vangl2/Tgfb2
MF	--	GO:0016877	ligase activity, forming carbon-sulfur bonds	30	-0.4414	-1.52874	0.0303867	0.227442	1835	tags=30%, list=13%, signal=26%	Acsf3/Acsf2/Slc27a1/Slc27a3/Acsl1/Slc27a6/Acss2/Uba7/Acsl3
BP	--	GO:0071466	cellular response to xenobiotic stimulus	44	-0.415152	-1.52833	0.0207715	0.193576	2220	tags=39%, list=15%, signal=33%	Ahr/Gstm2/Nceh1/Cryz/Rora/Cyp2j9/Gsta4/Gstm1/Cyp2d22/Acsl1/Rb1/Cyp2u1/Fmo2/Acaa1a/Gstm7/Cyp26b1/Cyp2e1
BP	--	GO:0002291	T cell activation via T cell receptor contact with antigen bound to MHC molecule on antigen presenting cell	7	0.717942	1.52793	0.0360206	0.245597	1737	tags=57%, list=12%, signal=50%	Icam1/Lgals3/Apbb1ip/Cd81
BP	UP	GO:0031589	cell-substrate adhesion	305	0.345085	1.52787	0.00121065	0.057678	1383	tags=21%, list=10%, signal=19%	Adamts9/Tnfrsf12a/Bst1/Fam107a/Bcr/Angpt2/Nid1/Hsd17b12/Itga3/Itga5/Cdh13/Apod/Calr/Serpine1/Acer2/Map4k4/Vwf/Bcl6/Adam15/Sorbs3/Coro1c/Arpc2/Actg1/Vcam1/Pxn/P4hb/Triobp/Emilin1/Cttn/Fzd4/Spp1/Itgb1/Actn1/Fn1/Atrnl1/Itgbl1/Ptprk/Dbn1/Acvrl1/Zyx/Mmp12/Adam9/Ccn2/Fndc3b/Rhoa/C1qbp/Cfl1/Itgb3/Bcl2/Smad6/Gcnt2/Lgals1/Crk/Slk/Rpl29/Hacd1/Rac1/Itgb1bp1/Adam8/Cd36/Kif14/Myadm/Edil3
BP	--	GO:0060976	coronary vasculature development	63	-0.383989	-1.52756	0.00638978	0.10612	2600	tags=41%, list=18%, signal=33%	Pde2a/Tgfbr3/Arid2/Aplnr/Pde2a/Pcsk5/Cntrl/Ltbp1/Myh10/Gata6/Epor/Dnm2/Rxra/Pbrm1/Pdgfrb/Vegfb/Hey2/Nrp1/Zbtb14/Gper1/Ctnnb1/Pdgfb/Prdm1/Vangl2/Prickle1/Fuz
BP	--	GO:1903551	regulation of extracellular exosome assembly	6	0.749902	1.52749	0.0378007	0.251343	751	tags=50%, list=5%, signal=47%	Sdcbp/Sdc1/Pdcd6ip
CC	--	GO:0005687	U4 snRNP	10	0.646321	1.52749	0.0507365	0.285609	3225	tags=70%, list=22%, signal=54%	Snrpd1/Snrpd3/Snrpf/Snrpd2/Snrpb/Prpf31/Ddx39b
MF	UP	GO:0030546	signaling receptor activator activity	257	0.350505	1.52745	0.00123762	0.057678	3018	tags=35%, list=21%, signal=28%	Scgb3a1/Crlf2/Il11/Csf3/Tnfsf8/Manf/Sema3f/Inhbb/Sema6d/Sema7a/Pglyrp1/Insl3/Nrg3/Ccl11/Stc1/Tgfa/Ccl2/Sema6b/Spp1/Il1rn/Il6/Cdc42ep2/Ccl7/Pgf/Sema3a/Colec10/Cmtm3/Il23a/Ccn2/Wnt9b/Tnf/Metrnl/Bmp1/Gmfg/Ccl9/Il1b/Fgf12/Igf1/Prl2c3/Pdgfa/Vgf/Ccl12/Lgals3/Gpnmb/Osgin1/Gdf15/Ccl4/Sema4c/Cxcl16/Mif/Ccl3/Adm/Hgf/Sema3g/Tnfsf9/Gfer/Retnlg/Hdgf/Ccl6/Cxcl3/Flrt3/Cklf/Tafa3/Ctf2/Tnfsf15/Osm/Il1a/Cck/Cxcl10…
BP	--	GO:0090151	establishment of protein localization to mitochondrial membrane	25	0.507535	1.52709	0.0366412	0.247334	2246	tags=28%, list=16%, signal=24%	Hsp90aa1/Bax/Pmaip1/Mtch2/Pdcd5/Tomm40/Timm9
BP	--	GO:1900117	regulation of execution phase of apoptosis	25	0.507522	1.52705	0.0366412	0.247334	2662	tags=44%, list=18%, signal=36%	Igfbp3/Bax/Bcl2l1/Il6/Apaf1/Tnf/Pam16/Bcl10/Ptgis/Pak2/Rps3
BP	--	GO:0035459	vesicle cargo loading	17	0.564876	1.52698	0.0487013	0.280319	5174	tags=65%, list=36%, signal=42%	Sec24d/Sec23b/Sar1a/Picalm/Sec13/Sec24b/Sec24c/Sec31a/Rab1a/Mia3/Sec24a
BP	--	GO:0071803	positive regulation of podosome assembly	11	0.630508	1.52697	0.0546624	0.29711	1154	tags=45%, list=8%, signal=42%	Fscn1/Arpc2/Rhoa/Tnf/Asap1
BP	--	GO:0002323	natural killer cell activation involved in immune response	10	0.645855	1.52639	0.0507365	0.285609	3011	tags=50%, list=21%, signal=40%	Stx11/Pglyrp1/Cd244a/Coro1a/Lgals9
BP	--	GO:0050665	hydrogen peroxide biosynthetic process	10	0.645723	1.52608	0.0507365	0.285609	2931	tags=70%, list=20%, signal=56%	Stat3/Sod2/Cyba/Ncf1/Sod1/Fyn/Duoxa1
BP	UP	GO:0010810	regulation of cell-substrate adhesion	184	0.361527	1.52586	0.00128041	0.057678	1546	tags=24%, list=11%, signal=22%	Bst1/Fam107a/Angpt2/Nid1/Hsd17b12/Itga3/Itga5/Cdh13/Apod/Calr/Serpine1/Acer2/Map4k4/Bcl6/Adam15/Coro1c/Arpc2/Actg1/P4hb/Triobp/Emilin1/Fzd4/Spp1/Itgb1/Fn1/Dbn1/Acvrl1/Mmp12/Rhoa/C1qbp/Cfl1/Itgb3/Bcl2/Gcnt2/Lgals1/Crk/Slk/Hacd1/Rac1/Itgb1bp1/Cd36/Myadm/Edil3/Disc1/Onecut2
BP	UP	GO:0002757	immune response-activating signal transduction	156	0.368619	1.52583	0.00517464	0.0942225	3514	tags=42%, list=24%, signal=32%	Tlr4/Cd38/Bax/Rapgef1/Prnp/Icosl/Zap70/Nectin2/Cmtm3/Ube2n/Bcl2/Rftn1/Rela/Skint5/C5ar1/Pde4b/C3ar1/Pawr/Fcgr2b/Lgals3/Nras/Bcl2a1d/Rabgef1/Ada/Nfkbid/Klrk1/Cd81/Sh2b2/Stoml2/Ptpn2/Prkd2/Eif2b4/Lat2/Nfkbiz/Fcer1g/Bcar1/Blnk/Bcl10/Rnf31/Skint6/Lpxn/Eif2b2/Prkch/Ermap/Lcp2/Skint10/Themis2/Nckap1l/Rps3/Fyn/Ptprc/Skint4/Usp12/Skint8/Syk/Fyb/Khdrbs1/Lck/Wnk1/Skint3/Skap1/Psen2/Cd276/Myo1g/Ptpn6
BP	--	GO:1900087	positive regulation of G1/S transition of mitotic cell cycle	36	0.470417	1.52561	0.0291859	0.221787	1691	tags=25%, list=12%, signal=22%	Kcna5/Apex1/Ccnd1/Adamts1/Eif4g1/Anp32b/Ccnd3/Larp7/Aif1
BP	--	GO:2000674	regulation of type B pancreatic cell apoptotic process	11	0.629941	1.52559	0.0546624	0.29711	2518	tags=45%, list=17%, signal=38%	Eif2s1/Spop/Cast/Srsf6/Ngf
BP	--	GO:0010875	positive regulation of cholesterol efflux	16	-0.515976	-1.52535	0.0601504	0.307189	635	tags=31%, list=4%, signal=30%	Ptch1/Eepd1/Cav1/Pltp/Apoe
BP	--	GO:2000194	regulation of female gonad development	9	0.661179	1.5251	0.0489396	0.281178	3171	tags=67%, list=22%, signal=52%	Insr/Runx1/Rac1/Ptger4/Wt1/Src
BP	--	GO:1903426	regulation of reactive oxygen species biosynthetic process	89	0.403554	1.52502	0.0137931	0.154008	3009	tags=37%, list=21%, signal=30%	Icam1/Tlr4/Stat3/Hsp90aa1/Atp5g1/Cflar/Eef1a1/Il6/Rhoa/Sod2/Tnf/Insr/Il1b/Igf1/Rac1/Cd36/Tspo/Ddah1/Klrk1/Aif1/Ptgs2/Hspd1/Ticam1/Foxo3/Cyba/Crp/Ptgis/Mmp8/Alox5/Sirpa/Fyn/Duoxa1/Itgb2
BP	UP	GO:1904018	positive regulation of vasculature development	170	0.363006	1.52498	0.003861	0.085415	3041	tags=39%, list=21%, signal=31%	Lrg1/Angpt2/Xbp1/Tnfrsf1a/Hif1a/Stat3/Sphk1/Itga5/Il6ra/Serpine1/Cflar/Notch4/Ccl11/Kit/Pxn/Dll1/Ago2/Itgb1/Nos3/Rhoj/Pgf/Acvrl1/Ecm1/Sod2/Itgb3/C5ar1/Il1b/C3ar1/Hmox1/Runx1/Lgals3/Smad1/Cyp1b1/Mmp9/Hdac9/Jak1/Cxcr2/Ddah1/Nras/Adm/Pdcd6/Asb4/Hgf/Ptgs2/Sash1/Notch1/Prkd2/Rtn4/Pkm/Il1a/Vash2/Rapgef3/Itgax/Uts2r/Ptgis/Nfe2l2/Pak4/Ccbe1/Wnt5a/Cdh5/Pdcl3/Anxa1/Chil1/Itgb2/C3/Ramp2
BP	--	GO:0050910	detection of mechanical stimulus involved in sensory perception of sound	12	0.615723	1.52463	0.0483871	0.28014	3947	tags=67%, list=27%, signal=49%	Myc/Kit/Slc12a2/Pcdh15/Adgrv1/Whrn/Ptprq/Rest
BP	--	GO:1903409	reactive oxygen species biosynthetic process	100	0.395634	1.52421	0.0123119	0.1459	3009	tags=37%, list=21%, signal=30%	Icam1/Tlr4/Stat3/Hsp90aa1/Atp5g1/Cflar/Eef1a1/Nos3/Il6/Rhoa/Sod2/Tnf/Insr/Il1b/Igf1/Rac1/Cd36/Cyp1b1/Tspo/Ddah1/Klrk1/Aif1/Ptgs2/Hspd1/Ticam1/Foxo3/Cyba/Crp/Ncf1/Sod1/Ptgis/Mmp8/Alox5/Sirpa/Fyn/Duoxa1/Itgb2
BP	--	GO:0097734	extracellular exosome biogenesis	21	0.531296	1.52415	0.0482866	0.28014	3737	tags=48%, list=26%, signal=35%	Sdcbp/Rab11a/Sdc1/Pdcd6ip/Steap3/Sdc4/Cops5/Cd34/Vps4a/Chmp2a
BP	--	GO:0030516	regulation of axon extension	99	0.396728	1.52413	0.0110041	0.138002	2863	tags=36%, list=20%, signal=29%	Tnfrsf12a/Ifrd1/Sema3f/Actr3/Map1b/Sema6d/Sema7a/Rab11a/Trim46/Atp5g1/Cttn/Sema6b/Fn1/Ntn1/Dbn1/Sema3a/Aatk/Sema4c/Rpl4/Dbnl/Disc1/Ndel1/Ntrk3/Sema3g/Rtn4/Cyfip1/Eif4g2/Wdr36/Eif2b2/Limk1/Ccr5/Ngf/Slit2/Wnt5a/Sema4d/Wnt3
BP	--	GO:0045837	negative regulation of membrane potential	17	0.563788	1.52404	0.0503247	0.284627	714	tags=35%, list=5%, signal=34%	Bax/Atp5g1/Pmaip1/Mtch2/Il1rn/Il6
BP	UP	GO:0051480	regulation of cytosolic calcium ion concentration	271	0.348032	1.52397	0.00123153	0.057678	3552	tags=34%, list=25%, signal=26%	Synpo/Kcna5/Fkbp1a/Jak3/Trpv4/Tgm2/Gja1/S1pr1/Gsto1/Ednrb/Swap70/Cd38/Gpr55/Bax/Bdkrb2/Gpr35/Htr2a/Prnp/Chd7/Htt/Eif5a/Pla2g6/Ccr1/Trhr/Itgb3/Bcl2/Trdn/Ywhae/C5ar1/Myo5a/Ubash3b/Il1b/C3ar1/Pawr/Cd36/Plcd1/Ptger4/Cxcr2/Pik3cg/Ccl3/Adm/Gna15/Avpr1a/Dbi/Ramp3/Diaph1/Cxcl3/Cnga1/C1qtnf1/Selenot/Coro1a/P2ry2/Cd52/Cyba/Cxcl10/Gnat2/Cxcl2/Grin2b/Gpr3/Itgav/Chga/Ccr2/Uts2r/Slc35g1/Gna13/Vmn2r81/Ccr5/Ngf/…
BP	--	GO:0050852	T cell receptor signaling pathway	100	0.395555	1.52391	0.0123119	0.1459	3514	tags=44%, list=24%, signal=34%	Prnp/Icosl/Zap70/Nectin2/Ube2n/Rftn1/Rela/Skint5/Pde4b/Pawr/Lgals3/Nras/Bcl2a1d/Ada/Nfkbid/Cd81/Stoml2/Ptpn2/Prkd2/Eif2b4/Nfkbiz/Bcl10/Rnf31/Skint6/Eif2b2/Ermap/Lcp2/Skint10/Themis2/Rps3/Fyn/Ptprc/Skint4/Usp12/Skint8/Fyb/Khdrbs1/Lck/Wnk1/Skint3/Skap1/Psen2/Cd276/Ptpn6
CC	UP	GO:0030139	endocytic vesicle	169	0.362889	1.52315	0.00516129	0.0942225	2089	tags=25%, list=14%, signal=22%	Capg/Stx11/Fth1/Dysf/Cdc42ep4/Sphk1/Myo1c/Ehd4/Rab20/Ehd1/Vim/Calr/Rab11a/Actg1/Nod2/Rab5c/Rapgef1/Ccl2/Ftl1/Cdc42ep2/Abca1/Flnb/Zyx/Tirap/Cdc42/Stx12/Ap2m1/Tlr1/Rab31/Rab7b/Adam8/H2-D1/Hyal2/Avpr1a/Kif5b/Slc11a1/Rala/Mpeg1/Picalm/Trf/Ehd2/Coro1a
BP	--	GO:0071467	cellular response to pH	15	-0.529234	-1.52305	0.0329949	0.235698	596	tags=27%, list=4%, signal=26%	Rab11fip5/Impact/Gna11/Slc38a3
BP	--	GO:0035966	response to topologically incorrect protein	128	0.379271	1.52299	0.0106242	0.135935	3518	tags=38%, list=24%, signal=29%	Xbp1/Manf/Ccnd1/Hspb8/Hspa5/Hsp90aa1/Calr/Pdia6/Bax/Pmp22/Canx/Atf4/Sdf2l1/Vcp/Atf6/Hspa9/Eif2ak4/Serp1/Ern1/Ptpn1/Selenos/Tmed2/Optn/Rnf121/Tmem33/Hspd1/Erp44/Ppp1r15a/Ptpn2/Creb3l2/Derl2/Hspa8/Clpb/Dnajc3/Nfe2l2/Ubxn4/Creb3/Atxn3/Stt3b/Cops5/Edem1/Erp27/Creb3l1/Hsph1/Hspa13/Uggt1/Ufd1/Calr3/Herpud1
MF	--	GO:0003755	peptidyl-prolyl cis-trans isomerase activity	32	0.486481	1.52257	0.0259146	0.210447	535	tags=19%, list=4%, signal=18%	Fkbp1a/Fkbp5/Fkbp10/Ppia/Fkbp14/Fkbp2
BP	--	GO:0050671	positive regulation of lymphocyte proliferation	109	0.389086	1.52215	0.0122951	0.1459	2367	tags=28%, list=16%, signal=24%	Bst1/Jak3/Il27ra/Cdkn1a/Tlr4/Cd38/Bcl6/Vcam1/Icosl/Il6/Zap70/Tirap/Il23a/Bcl2/Il1b/Igf1/Myd88/Mif/Ada/Tnfsf9/Aif1/Ticam1/Cd244a/Cd81/Cd46/Cd86/Gpr183/Il1a/Coro1a/Tnfsf13b/Ccr2
BP	--	GO:0001842	neural fold formation	8	0.686366	1.52202	0.0374787	0.25061	1463	tags=50%, list=10%, signal=45%	Hif1a/Cfl1/Gatad2a/Luzp1
BP	--	GO:1905668	positive regulation of protein localization to endosome	12	-0.570649	-1.52194	0.0497382	0.283188	808	tags=25%, list=6%, signal=24%	Abhd17a/Dtx3l/Rdx
BP	UP	GO:0042330	taxis	478	0.330186	1.5215	0.00113122	0.057678	3127	tags=32%, list=22%, signal=26%	Ch25h/Ecscr/Plxna2/Bst1/Trpv4/Angpt2/Il17ra/Dysf/Flot1/Fes/Sema3f/S1pr1/Epha2/Sema6d/Lbp/Ednrb/Hsd3b7/Sema7a/Cdh13/Tubb2b/Abcc1/Calr/Serpine1/Swap70/Fgfr1/Plxnb2/Nrg3/Ccl11/Gpr35/Nod2/Kit/Vcam1/S100a9/Vasp/Ccl2/Sema6b/Spp1/Mcu/Fn1/Ccl7/Pgf/Ntn1/Apbb2/Sema3a/Tirap/Pla2g6/Cmtm3/S100a8/Il23a/Ccr1/Rhoa/C1qbp/Itgb3/Ano6/Robo2/C5ar1/Ccl9/Il1b/Pde4b/Klf7/C3ar1/Crk/Tubb3/Usp14/Pdgfa/Rac1/Ccl12/Lgals3/Ada…
BP	--	GO:0042743	hydrogen peroxide metabolic process	34	0.476292	1.52147	0.0288754	0.221201	2931	tags=41%, list=20%, signal=33%	Stat3/Cycs/Txnrd1/Gpx1/Sod2/Prdx1/Insr/Ptger4/Hp/Cyba/Ncf1/Sod1/Fyn/Duoxa1
BP	--	GO:0050748	negative regulation of lipoprotein metabolic process	5	0.790791	1.52146	0.0277778	0.217006	2294	tags=80%, list=16%, signal=67%	Apod/Itgb3/Dbi/Itgav
BP	--	GO:0008585	female gonad development	81	0.410919	1.52143	0.0169014	0.17323	3291	tags=41%, list=23%, signal=32%	Schip1/Serpine1/Bax/Tiparp/Kit/Adamts1/Bcl2l1/Fzd4/Nos3/Bcl2/Insr/Runx1/Vgf/Rac1/Ptger4/Adrm1/Sgpl1/Foxo3/Eif2b4/Sod1/Pgr/Lhx9/Eif2b2/Wt1/Cebpb/Ereg/Hnrnpk/Inhba/Dmrta1/Bmp4/Src/Csmd1/Ptprn
BP	--	GO:0006541	glutamine metabolic process	17	0.562772	1.52129	0.0503247	0.284627	3571	tags=65%, list=25%, signal=49%	Ctps/Asns/Glud1/Cad/Phgdh/Gfpt2/Gmps/Pfas/Gls2/Gfpt1/Ppat
BP	--	GO:0043619	regulation of transcription from RNA polymerase II promoter in response to oxidative stress	10	0.643649	1.52117	0.0523732	0.290038	2888	tags=60%, list=20%, signal=48%	Hif1a/Atf4/Hmox1/Cd36/Nfe2l2/Sesn2
BP	--	GO:0009132	nucleoside diphosphate metabolic process	96	0.396591	1.52077	0.0177839	0.178185	1415	tags=23%, list=10%, signal=21%	Myc/Nme1/Gale/Hif1a/Stat3/Gapdh/Ampd3/Cmpk1/Ddit4/Nme2/Htr2a/Mtch2/Adpgk/Hk1/Eif6/Entpd1/Aldoa/Insr/Trex1/Igf1/Pfkp/Mif
BP	UP	GO:0072593	reactive oxygen species metabolic process	241	0.349389	1.52041	0.00123457	0.057678	3063	tags=33%, list=21%, signal=27%	Icam1/Bcr/Cdkn1a/Tlr4/Hif1a/Stat3/Sh3pxd2b/Hsp90aa1/Atp5g1/Ddit4/Cycs/Shc1/Cflar/Eef1a1/Txnrd1/Birc3/Gch1/Gpx1/Nos3/Il6/Sh3pxd2a/Eif6/Arf4/Ripk3/Acod1/Eif5a/Ccn2/Rhoa/Sod2/Prdx1/Tnf/Bcl2/Nqo1/Gnai3/Insr/Il1b/Igf1/Selenos/Rac1/Cd36/Cyp1b1/Xdh/Ptger4/Tspo/Ddah1/Prcp/Hp/Plin5/Klrk1/Aif1/Ptgs2/Hspd1/Ticam1/Foxo3/Tyrobp/Vav1/Cyba/Tmem106a/Pdk4/Aatf/Crp/Ncf1/Sod1/Vdac1/Ptgis/Nfe2l2/Mmp8/Alox5/Ncf4/Itga…
BP	--	GO:1903579	negative regulation of ATP metabolic process	26	0.504016	1.5203	0.0394537	0.256464	1395	tags=30%, list=10%, signal=27%	Stat3/Ddit4/Mtch2/Entpd1/Rhoa/Tnf/Pde12/Tspo
MF	UP	GO:0003779	actin binding	361	0.337663	1.52007	0.00117233	0.057678	2634	tags=28%, list=18%, signal=23%	Synpo/Ace/Fam107a/Trpv4/Capg/Arpc1b/Tpm4/Tpm3/Actr3/Fxyd5/Plec/Map1b/Fscn1/Arpc3/Hcls1/Myo1c/Fmnl2/Myrip/Cnn3/Ppp1r9b/Pdlim1/Pdlim7/Mlph/Coro1c/Arpc2/Nod2/Ppp1r18/Wdr1/P4hb/Triobp/Shank3/Coro2a/Capzb/Vasp/Cttn/Myh9/Flnc/Itgb1/Nos3/Actn1/Tmsb10/Dbn1/Flnb/Tmod3/Actr2/Pfn1/Cfl1/Klhl2/Gmfg/Myo1b/Ywhah/Myo5a/Cap1/Sntg1/Pawr/Marcksl1/Arpc5/Smtn/Myo19/Dstn/Dbnl/Shroom3/Ino80/Fmn1/Adssl1/Hdgf/Pdlim5/Aif1…
BP	--	GO:0009081	branched-chain amino acid metabolic process	17	-0.509832	-1.52004	0.0544041	0.296558	1968	tags=41%, list=14%, signal=36%	Mccc2/Bckdk/Ivd/Acad8/Auh/Aldh6a1/Bckdha
BP	--	GO:0003415	chondrocyte hypertrophy	5	-0.738958	-1.51991	0.0610329	0.31019	456	tags=100%, list=3%, signal=97%	Mex3c/Tgfbr2/Sox9/Rarg
BP	--	GO:0060412	ventricular septum morphogenesis	42	-0.416041	-1.51948	0.0268657	0.213941	3469	tags=45%, list=24%, signal=34%	Id2/Hes1/Slit3/Zfpm1/Tgfbr2/Tgfbr3/Nog/Smad4/Tbx3/Hey1/Egln1/Acvr1/Heyl/Sox4/Hey2/Vangl2/Lrp6/Nfatc1/Tgfb2
BP	--	GO:0032493	response to bacterial lipoprotein	7	0.713882	1.51929	0.0411664	0.261598	1309	tags=57%, list=9%, signal=52%	Cd14/Tirap/Tlr1/Cd36
BP	--	GO:0046916	cellular transition metal ion homeostasis	74	0.417776	1.51896	0.014556	0.158965	2118	tags=30%, list=15%, signal=26%	Lcn2/Myc/Fth1/Hif1a/Mt2/Prnp/Ftl1/Mt1/Arf1/Slc30a4/Hmox1/Glrx3/Atp6v0a2/Ndfip1/Atp6v1g1/Slc39a6/Slc11a1/Bola2/Nubp1/Sco2/Trf/Slc39a7
BP	--	GO:0061307	cardiac neural crest cell differentiation involved in heart development	11	-0.584074	-1.51883	0.05	0.283316	527	tags=73%, list=4%, signal=70%	Folr1/Cited2/Dicer1/Hes1/Jag1/Sema3c/Lrp6/Mapk3
BP	--	GO:0060021	roof of mouth development	84	-0.35345	-1.51851	0.0103448	0.13538	2066	tags=25%, list=14%, signal=22%	Smad4/Plekha1/Ift88/Wdpcp/Tbx3/Nprl3/Snai2/Ift172/Bbs7/Lef1/Mmp25/Tshz1/Acvr2b/Cdk20/Zfp950/Lrp6/Fuz/Prdm16/Dhrs3/Msx1/Tgfb2
BP	--	GO:0009218	pyrimidine ribonucleotide metabolic process	14	0.585868	1.51836	0.0508197	0.285738	1871	tags=50%, list=13%, signal=44%	Ctps/Nme1/Cmpk1/Nme2/Cad/Uck2/Umps
BP	--	GO:0032637	interleukin-8 production	60	0.431663	1.51824	0.0219298	0.197942	3063	tags=42%, list=21%, signal=33%	Tlr4/Stat3/Lbp/Serpine1/Cd14/Nod2/Il6/Tirap/Tnf/Rela/Il1b/Tlr1/Myd88/Ptger4/Hyal2/Cd244a/Prkd2/Bcl3/Bcl10/Crp/Wnt5a/Anxa1/Chil1/Ptprc/Syk
BP	--	GO:0060831	smoothened signaling pathway involved in dorsal/ventral neural tube patterning	15	-0.52752	-1.51812	0.035533	0.245597	3254	tags=60%, list=22%, signal=47%	Tbc1d32/Traf3ip1/Sufu/Mks1/Prkaca/Ptch1/Gpr161/Cdk20/Wdr19
MF	--	GO:0090079	translation regulator activity, nucleic acid binding	87	0.404038	1.51808	0.0181311	0.179574	2557	tags=36%, list=18%, signal=30%	Eif1a/Rara/Eif4a1/Eif2s1/Etf1/Eef1a1/Eif2s2/Eif4g1/Eif6/Eef1g/Eif5a/Eif5/C1qbp/Eif3i/Rps27l/Eif1/Eef1b2/Eif3d/Cpeb2/Eif3g/Eif4e2/Eif2b4/Shmt2/Cpeb1/Gspt1/Eif4g2/Eif1b/Shmt1/Eif2b2/Eif3m/Eef2
BP	--	GO:0034773	histone H4-K20 trimethylation	6	-0.704153	-1.518	0.0642857	0.3162	1361	tags=50%, list=9%, signal=45%	Kmt5c/Arid4b/Arid4a
BP	--	GO:2000316	regulation of T-helper 17 type immune response	15	0.574655	1.51765	0.0444079	0.271053	4220	tags=53%, list=29%, signal=38%	Il27ra/Arid5a/Il23a/Nfkbid/Nfkbiz/Nlrp3/Zbtb7b/Zc3h12a
BP	--	GO:0044406	adhesion of symbiont to host	14	-0.538072	-1.51733	0.0433673	0.267584	1406	tags=50%, list=10%, signal=45%	Scarb1/Gbp6/Gas6/Gbp9/Gbp2/Gbp7/Gbp3
BP	--	GO:0035743	CD4-positive, alpha-beta T cell cytokine production	18	0.55134	1.51729	0.0452342	0.272477	1737	tags=39%, list=12%, signal=34%	Crlf2/Il1r1/Il18rap/Arid5a/Il6/Il1b/Cd81
BP	--	GO:2001223	negative regulation of neuron migration	9	0.657653	1.51697	0.0538336	0.295901	1545	tags=44%, list=11%, signal=40%	Stat3/Adgrg1/Nrg3/Erbb4
MF	--	GO:0120170	intraciliary transport particle B binding	7	-0.668825	-1.51691	0.0644391	0.316297	3305	tags=86%, list=23%, signal=66%	Kif3b/Kif3a/Ttc30a2/Kifap3/Ttc30a1/Ttc30b
BP	--	GO:0006090	pyruvate metabolic process	90	0.398758	1.51676	0.0149457	0.161313	1415	tags=23%, list=10%, signal=21%	Myc/Gale/Hif1a/Stat3/Gapdh/Ddit4/Htr2a/Mtch2/Adpgk/Hoga1/Hk1/Me1/Eif6/Htt/Aldoa/Insr/Trex1/Igf1/Ldha/Pfkp/Mif
CC	--	GO:0033093	Weibel-Palade body	5	0.788279	1.51662	0.0277778	0.217006	635	tags=40%, list=4%, signal=38%	Vwf/Ece1
BP	--	GO:2001237	negative regulation of extrinsic apoptotic signaling pathway	85	0.406569	1.51659	0.0197461	0.187904	3857	tags=44%, list=27%, signal=32%	Icam1/Lmna/Tnfrsf23/Serpine1/Cflar/Cttn/Bcl2l1/Gpx1/Htt/Tnfaip3/Tnf/Bcl2/Rela/Il1b/Igf1/Hmox1/Lgals3/Hgf/Dapk1/Tmbim1/Dab2/Eya4/Itgav/Scg2/Pea15a/Fyn/Bmp4/Mcl1/Src/Itga6/Eya2/Nol3/Psen2/Brca1/Ctnna1/Cx3cr1/Gclm
MF	--	GO:0043560	insulin receptor substrate binding	10	-0.592973	-1.51652	0.0690537	0.323358	1610	tags=60%, list=11%, signal=53%	Grb2/Pik3ca/Pik3cb/Igf1r/Prkcd/Wdr6
BP	--	GO:0035967	cellular response to topologically incorrect protein	101	0.394564	1.51604	0.0124827	0.14737	2103	tags=29%, list=15%, signal=25%	Xbp1/Ccnd1/Hspb8/Hspa5/Calr/Pdia6/Bax/Pmp22/Canx/Atf4/Sdf2l1/Vcp/Atf6/Hspa9/Eif2ak4/Serp1/Ern1/Ptpn1/Selenos/Tmed2/Optn/Rnf121/Tmem33/Hspd1/Ppp1r15a/Ptpn2/Creb3l2/Derl2/Hspa8
BP	--	GO:1905288	vascular associated smooth muscle cell apoptotic process	10	0.641398	1.51585	0.0556465	0.297682	1141	tags=40%, list=8%, signal=37%	Gapdh/Atf4/Sod2/Igf1
BP	--	GO:1905459	regulation of vascular associated smooth muscle cell apoptotic process	10	0.641398	1.51585	0.0556465	0.297682	1141	tags=40%, list=8%, signal=37%	Gapdh/Atf4/Sod2/Igf1
BP	--	GO:0040015	negative regulation of multicellular organism growth	15	-0.526521	-1.51524	0.0380711	0.252689	2480	tags=60%, list=17%, signal=50%	Adrb1/Atxn2/Ankrd26/Ptch1/Gnas/Adrb2/Rai1/Socs2/Bbs2
MF	UP	GO:0030545	receptor regulator activity	280	0.345727	1.51516	0.00123762	0.057678	2887	tags=33%, list=20%, signal=27%	Scgb3a1/Crlf2/Angpt2/Ly6a/Il11/Csf3/Tnfsf8/Manf/Sema3f/Inhbb/Sema6d/Sema7a/Pglyrp1/Insl3/Nrg3/Ccl11/Stc1/Tgfa/Ccl2/Sema6b/Spp1/Il1rn/Ly6c1/Il6/Cdc42ep2/Ccl7/Pgf/Sema3a/Colec10/Cmtm3/Il23a/Ccn2/Wnt9b/Tnf/Metrnl/Bmp1/Gmfg/Ccl9/Il1b/Fgf12/Igf1/Prl2c3/Pdgfa/Vgf/Ccl12/Lgals3/Gpnmb/Osgin1/Gdf15/Ccl4/Sema4c/Cxcl16/Mif/Ccl3/Adm/Ly6c2/Hgf/Sema3g/Tnfsf9/Gfer/Retnlg/Hdgf/Ccl6/Cxcl3/Flrt3/Cklf/Tafa3/Ctf2/Tnf…
BP	--	GO:0007589	body fluid secretion	71	0.419465	1.51504	0.0174419	0.176439	3458	tags=38%, list=24%, signal=29%	Anxa2/Nme1/Xbp1/Ccnd1/Gja1/Hif1a/Aprt/Prl2c3/Xdh/Ptger4/Erbb4/Ada/Mmp13/P2ry2/Cyba/Adora3/Gpat4/Prl7a2/Atg7/Wnk4/Tifab/Adora1/Nr1h2/Prkce/Wnk1/Cdo1/Csn2
BP	--	GO:1903306	negative regulation of regulated secretory pathway	19	0.543556	1.51493	0.0450161	0.272352	4662	tags=63%, list=32%, signal=43%	Bcr/Hmox1/Rabgef1/Notch1/Ccr2/Lgals9/Rap1b/Cd84/Rest/Trim9/Gnai2/Cd300a
BP	UP	GO:0002064	epithelial cell development	192	0.357522	1.51467	0.00128205	0.057678	3181	tags=34%, list=22%, signal=27%	Abcb1b/Icam1/Xbp1/Tnfrsf1a/Gja1/Hif1a/Epha2/Rara/Plod3/St14/Vim/Clic4/Fgfr1/Tprn/Slc4a7/Notch4/Atf4/Stc1/Rapgef1/Triobp/Dll1/Gpx1/Fgfr3/Flnb/Robo4/Tnf/Fosl2/Marveld2/F11r/Il1b/Myd88/Rac1/Col18a1/Myadm/Adrm1/Shroom3/Onecut2/Nup210l/Trp63/Notch1/Pecam1/Rtn4/Myo7a/Exph5/Il1a/Vcl/Pcdh15/Rapgef3/Sod1/Gpat4/Pgr/Sipa1l3/Id1/Wt1/Wnt5a/Ampd2/Sec24b/Cdk6/B4galt1/Cdh5/Hydin/Met/Bmp4/Src/Myo1e
CC	--	GO:0016461	unconventional myosin complex	7	0.711619	1.51447	0.0428816	0.266959	2022	tags=57%, list=14%, signal=49%	Mlph/Myo5a/Myl6/Myo7a
BP	--	GO:0098908	regulation of neuronal action potential	5	0.787145	1.51444	0.03125	0.230263	2180	tags=80%, list=15%, signal=68%	Gpr35/Fgf12/Pawr/Gba
BP	--	GO:0009201	ribonucleoside triphosphate biosynthetic process	58	0.436177	1.51433	0.0238095	0.204875	2663	tags=33%, list=18%, signal=27%	Myc/Ctps/Nme1/Stat3/Atp5g1/Impdh2/Nme2/Bcl2l1/Vcp/Entpd1/Aldoa/Atp5b/Cad/Stoml2/Pkm/Atp5l/Map2k1/Atp5pb/Atp5a1
BP	--	GO:0018243	protein O-linked glycosylation via threonine	8	0.682851	1.51423	0.0374787	0.25061	257	tags=25%, list=2%, signal=25%	Galnt1/Galnt13
BP	--	GO:0002523	leukocyte migration involved in inflammatory response	19	0.54329	1.51419	0.0450161	0.272352	3091	tags=53%, list=21%, signal=41%	Lbp/S100a9/Ccl2/S100a8/Adam8/Rtn4/Alox5/Itgam/Itgb2/Slamf8
BP	--	GO:0045943	positive regulation of transcription by RNA polymerase I	21	0.527814	1.51416	0.0560748	0.297682	4316	tags=67%, list=30%, signal=47%	Atf4/Heatr1/Ncl/Mars1/Dhx33/Ppp1r15a/Utp15/Wdr75/Wdr43/Nol11/Smarca4/Smarcb1/Ippk/Pwp1
BP	--	GO:0044359	modulation of molecular function in other organism	5	0.786898	1.51397	0.03125	0.230263	43	tags=20%, list=0%, signal=20%	Anxa2
BP	--	GO:0052205	modulation of molecular function in other organism involved in symbiotic interaction	5	0.786898	1.51397	0.03125	0.230263	43	tags=20%, list=0%, signal=20%	Anxa2
BP	--	GO:0052428	modulation by host of symbiont molecular function	5	0.786898	1.51397	0.03125	0.230263	43	tags=20%, list=0%, signal=20%	Anxa2
CC	--	GO:0090724	central region of growth cone	6	0.743043	1.51352	0.0395189	0.256464	2264	tags=67%, list=16%, signal=56%	Ywhae/Disc1/Ndel1/Cyfip1
BP	--	GO:0086019	cell-cell signaling involved in cardiac conduction	19	0.542978	1.51332	0.0450161	0.272352	1137	tags=16%, list=8%, signal=15%	Kcna5/Kcnq1/Rangrf
BP	--	GO:1903555	regulation of tumor necrosis factor superfamily cytokine production	104	0.390706	1.51323	0.0123796	0.14652	3102	tags=39%, list=21%, signal=31%	Tnfrsf1a/Tlr4/Rara/Lbp/Cd14/Nod2/Ccl2/Ncl/Tirap/Il23a/Tnfaip3/Trex1/Clec4a2/Igf1/Selenos/Zfp64/Myd88/Adam8/Gpnmb/Cd36/Ccl4/Ptger4/Tspo/Mif/Ccl3/Cd300ld/Irak3/Ticam1/Fcer1g/Cyba/Flt3/Ptafr/Ccr5/Nfkbil1/Card9/Sirpa/Trim27/Ptprc/Lgals9/Trem2/Tbc1d23
MF	--	GO:0008430	selenium binding	7	-0.66719	-1.5132	0.0644391	0.316297	547	tags=29%, list=4%, signal=28%	Selenbp1/Gpx4
BP	--	GO:0030513	positive regulation of BMP signaling pathway	34	-0.434967	-1.51263	0.0290698	0.221436	3419	tags=41%, list=24%, signal=32%	Hes1/Foxd1/Twsg1/Ccn1/Tgfbr3/Smad4/Kcp/Fkbp8/Gata6/Kdr/Vsir/Numa1/Neo1/Msx1
BP	--	GO:0065002	intracellular protein transmembrane transport	47	0.450562	1.51258	0.0320122	0.233158	2734	tags=34%, list=19%, signal=28%	Bcr/Hspa5/Tram2/Timm23/Timm17a/Hspd1/Tomm40/Sec61b/Tram1/Pam16/Sec61g/Chchd4/Tomm40l/Srp54a/Srp54c/Sec61a1
BP	--	GO:0032570	response to progesterone	16	-0.511656	-1.51258	0.0626566	0.31582	1953	tags=44%, list=13%, signal=38%	Yap1/Ncoa2/Abhd2/Trerf1/Ncoa1/Cav1/Tgfb2
BP	--	GO:0046549	retinal cone cell development	6	0.742477	1.51237	0.0395189	0.256464	2229	tags=50%, list=15%, signal=42%	Hcn1/Ahi1/Gnat2
BP	--	GO:0032615	interleukin-12 production	49	0.445025	1.51227	0.0331325	0.235916	1725	tags=29%, list=12%, signal=25%	Mapk11/Jak3/Tnfrsf9/Tlr4/Nod2/Tirap/Il23a/C1qbp/Rela/Irf8/Cd36/Irak3/Tnfsf9/Hspd1
CC	--	GO:0099023	vesicle tethering complex	65	-0.373019	-1.5122	0.00623053	0.10497	3420	tags=38%, list=24%, signal=30%	Vps51/Exoc8/Exoc2/Vps52/Vps54/Exoc7/Cog5/Vps33a/Trappc2l/Exoc6/Trappc1/0610009B22Rik/Stxbp6/Vps11/Trappc6a/Stx17/Vps39/Trappc12/Aktip/Cog7/Vps41/Washc1/Cog4/Dnajc28/Synpo2
BP	--	GO:0031987	locomotion involved in locomotory behavior	13	0.596598	1.51219	0.050571	0.285186	1071	tags=38%, list=7%, signal=36%	Arrdc3/Fzd4/Adgrl3/Dbn1/Myo5a
BP	--	GO:0002922	positive regulation of humoral immune response	11	0.62439	1.51215	0.0594855	0.305773	1105	tags=45%, list=8%, signal=42%	Phb/Nod2/Acod1/Tnf/Il1b
MF	--	GO:0099529	neurotransmitter receptor activity involved in regulation of postsynaptic membrane potential	34	0.473307	1.51193	0.0334347	0.236232	4608	tags=53%, list=32%, signal=36%	Chrnb1/Grid2/Gabra1/Grik2/Gabrb2/Grin2b/Grik1/Gabrg1/Chrnb3/Gria4/Gabrg3/Grid1/Gabrb3/Chrnb2/Grin3a/Grin2a/Gabra4/Gria2
BP	--	GO:0046637	regulation of alpha-beta T cell differentiation	52	0.441544	1.51142	0.0254491	0.210447	3128	tags=38%, list=22%, signal=30%	Zbtb16/Il4ra/Jak3/Socs5/Rara/Bcl6/Il6/Zap70/Il23a/Rhoa/Runx1/Ada/Nfkbid/Nfkbiz/Ccr2/Nckap1l/Nlrp3/Anxa1/Syk/Ikzf1
BP	--	GO:0045743	positive regulation of fibroblast growth factor receptor signaling pathway	8	-0.639756	-1.51141	0.0746988	0.33399	2090	tags=62%, list=14%, signal=54%	Fgfbp3/Dstyk/Fgfbp1/Ctnnb1/Pdgfb
BP	--	GO:0043653	mitochondrial fragmentation involved in apoptotic process	11	0.624073	1.51138	0.0594855	0.305773	1861	tags=36%, list=13%, signal=32%	Bax/Nptx1/Erbb4/Dnm1l
BP	UP	GO:0050679	positive regulation of epithelial cell proliferation	164	0.36366	1.51138	0.00393185	0.0857797	2114	tags=27%, list=15%, signal=24%	Lrg1/Myc/Nme1/Dysf/Xbp1/Tlr4/Ccnd1/Stat3/Cdh13/Fgfr1/Flt4/Cflar/Ccl11/Nod2/Tgfa/Nme2/Nrarp/Ccl2/Fgfr3/Il6/Pgf/Acvrl1/Mmp12/Ecm1/Cdc42/Tnfaip3/Tnf/Itgb3/C5ar1/Tgm1/Igf1/Hmox1/Srsf6/Nras/Erbb4/Pdcd6/Jaml/Trp63/Nf1/Notch1/Prkd2/Azin1/Rtn4/Vash2/Cyba
CC	--	GO:0099078	BORC complex	8	-0.639739	-1.51137	0.0746988	0.33399	2705	tags=62%, list=19%, signal=51%	Kxd1/Borcs5/Borcs8/Snapin/Bloc1s1
BP	--	GO:0032060	bleb assembly	12	0.61036	1.51135	0.05	0.283316	996	tags=42%, list=7%, signal=39%	Emp1/Actr3/Pmp22/Emp3/Ano6
BP	--	GO:1905007	positive regulation of epithelial to mesenchymal transition involved in endocardial cushion formation	5	-0.734778	-1.51131	0.0633803	0.31597	1522	tags=60%, list=11%, signal=54%	Tgfbr2/Acvr1/Tgfb2
BP	--	GO:0048681	negative regulation of axon regeneration	14	-0.535831	-1.51101	0.0459184	0.275522	568	tags=29%, list=4%, signal=27%	Ptprs/Inpp5f/Epha4/Neo1
BP	--	GO:0006612	protein targeting to membrane	96	0.394025	1.51093	0.0177839	0.178185	3132	tags=34%, list=22%, signal=27%	Actr3/Hspa5/Myo1c/Tram2/Arpc2/Micall1/Prnp/Ccl2/Ssr3/Chmp4b/Itgb1bp1/Vps37c/Rabgef1/Pex3/Tcaf2/Sec61b/Tram1/Mtcl1/Sec61g/Naca/Dmtn/Ncf1/Srp72/Itgam/Srp54a/Srp54c/Srpr/Sec61a1/Fyn/Zdhhc20/Vps37a/Adora1/Zdhhc2
CC	--	GO:1990316	Atg1/ULK1 kinase complex	8	-0.63952	-1.51085	0.0746988	0.33399	2176	tags=50%, list=15%, signal=43%	Tbc1d5/Rb1cc1/Atg13/Ulk1
BP	--	GO:0051881	regulation of mitochondrial membrane potential	72	0.417293	1.51084	0.0203785	0.191992	1395	tags=22%, list=10%, signal=20%	Myc/Dcn/Clic1/Ucp2/Bax/Atp5g1/Pycr1/Pmaip1/Mtch2/Bcl2l1/Vcp/Sod2/Rack1/Bcl2/Bid/Tspo
BP	--	GO:1904182	regulation of pyruvate dehydrogenase activity	7	-0.666124	-1.51078	0.0644391	0.316297	2198	tags=71%, list=15%, signal=61%	Pdp2/Pdk1/Sirt4/Bckdk/Pdk2
BP	--	GO:0010324	membrane invagination	66	0.42426	1.51076	0.0161527	0.16977	3756	tags=45%, list=26%, signal=34%	Lbp/Myh9/Abca1/Rhoa/Ano6/Arf1/Rab31/Fcgr2b/Rac1/Cd36/Msr1/Aif1/Fcer1g/Snx18/Treml4/Megf10/Itgam/Nckap1l/Sirpa/Xkr5/Fcgr3/Itgb2/C3/Trem2/Sh3bp1/Fcgr1/Xkr4/Chmp2a/Rhog/Rac2
BP	--	GO:0006888	endoplasmic reticulum to Golgi vesicle-mediated transport	107	0.388205	1.51069	0.010989	0.138002	4059	tags=41%, list=28%, signal=30%	Ergic1/Vapa/Tmed5/Sec24d/Tmed9/Vcp/Preb/Htt/Kdelr3/Arf1/Rangrf/Tmed2/Vti1b/Sec23b/Hyou1/Pdcd6/Tmed10/Nrbp1/Sar1a/Creb3l2/Mapk15/Kdelr2/Arcn1/Sorl1/Erp29/Copb2/Sec13/Yif1a/Sec16a/Lman1/Sec24b/Sec24c/Copg1/Gosr2/Scfd1/Ergic2/Copb1/Sec31a/Trappc4/Cope/Ykt6/Lman2/Copa/Trappc6b
BP	UP	GO:0008361	regulation of cell size	175	0.35914	1.51058	0.00385109	0.0853952	2904	tags=31%, list=20%, signal=25%	Tnfrsf12a/Lrrc8a/Ifrd1/Anxa7/Sema3f/Actr3/Map1b/Sema6d/Sema7a/Hsp90aa1/Rab11a/Trim46/Slc12a4/Atp5g1/Slc12a7/Npm1/Shank3/Cttn/Sema6b/Fn1/Ntn1/Dbn1/Sema3a/Hsp90ab1/Rhoa/Cfl1/Ano6/Aatk/Rac1/Sema4c/Rpl4/Dbnl/Slc12a2/Disc1/Ndel1/Ntrk3/Sema3g/Mtpn/Fstl4/Rtn4/Slc12a8/Cyfip1/Rapgef3/Eif4g2/Wdr36/Eif2b2/Limk1/Ccr5/Ngf/Slit2/Wnt5a/Sema4d/Wnt3/Lars
BP	--	GO:0001573	ganglioside metabolic process	19	-0.492479	-1.51011	0.05	0.283316	480	tags=37%, list=3%, signal=36%	B3galt4/Hexa/St6galnac6/Gm2a/St8sia4/St8sia2/St6galnac3
BP	UP	GO:0007159	leukocyte cell-cell adhesion	280	0.344572	1.5101	0.00123762	0.057678	3545	tags=36%, list=24%, signal=28%	Zbtb16/Il4ra/Jak3/Sele/Il27ra/Icam1/Socs5/Xbp1/Nt5e/Rara/Itga5/Hsp90aa1/Bcl6/Il20rb/Zmiz1/Vcam1/Prnp/Lrrc32/Icosl/Nrarp/S100a9/Ccl2/Fut9/Itgb1/Il6/Selp/Zap70/S100a8/Il23a/Rhoa/Il1rl2/Tnf/Rela/Lgals1/F11r/Il1b/Igf1/Pawr/Runx1/Tnip1/Lgals3/Adam8/Gpnmb/Ndfip1/Ada/Nfkbid/Tnfsf9/Fgl1/Aif1/Hspd1/Cd244a/Cd81/Cd46/Cyrib/Pecam1/Cd86/Ptpn2/Nfkbiz/Il1a/Coro1a/Bcl10/Tnfsf13b/Ccr2/Ptafr/Sirpb1c/Fut4/Sdc4/Cebp…
CC	DW	GO:0032993	protein-DNA complex	136	-0.328724	-1.5097	0.00409836	0.0881136	2214	tags=28%, list=15%, signal=24%	Tcf3/Ercc3/H3c15/Rpa3/H3c6/Terf2ip/Ep300/Mphosph8/H3f3a/Shprh/Cdc45/Rad52/Pot1a/Helb/H4c14/Cdc5l/Cenpa/Terf1/Rpa1/Kat6b/Sphk2/Fos/Gins4/Lef1/H4c8/Max/H1f0/Prkdc/Sos2/H2aw/Jup/Ctnnb1/H2bu2/H2bc21/Hp1bp3/Hhex/H2az2/H1f2
BP	--	GO:0002695	negative regulation of leukocyte activation	150	0.366329	1.50956	0.00911458	0.126041	3873	tags=40%, list=27%, signal=30%	Il4ra/Fas/Jak3/Bcr/Socs5/Cd200/Fgr/Pglyrp1/Bcl6/Il20rb/Prnp/Lrrc32/Nrarp/Parp3/Tnfaip3/Pawr/Hmox1/Runx1/Fcgr2b/Lgals3/Gpnmb/Ndfip1/Rabgef1/Inpp5d/Nfkbid/Fgl1/Tafa3/Tyrobp/Cd86/Ptpn2/Cst7/Milr1/Flt3/Ccr2/Sdc4/Cebpb/Nr1d1/Anxa1/Lgals9/Lrfn5/Tarm1/Ldlr/Bmp4/Lag3/Cd300lf/Cd44/Tnfaip8l2/Arg1/Cd276/Ptpn6/Ceacam1/Slfn1/Thoc1/Tyro3/Cd84/Zbtb7b/Glmn/Samsn1/Fgl2/Cd37
CC	--	GO:0032045	guanyl-nucleotide exchange factor complex	14	-0.535302	-1.50952	0.0459184	0.275522	1237	tags=21%, list=9%, signal=20%	Ric1/Ulk1/Rasgrp3
BP	--	GO:0021545	cranial nerve development	32	0.482306	1.5095	0.0289634	0.221436	802	tags=19%, list=6%, signal=18%	Atp8b1/Sema3f/Nav2/Adarb1/Chd7/Sema3a
BP	--	GO:0035872	nucleotide-binding domain, leucine rich repeat containing receptor signaling pathway	14	0.582362	1.50928	0.0540984	0.296558	1024	tags=36%, list=7%, signal=33%	Tlr4/Nod2/Nfkbia/Tnfaip3/Rela
BP	--	GO:0010466	negative regulation of peptidase activity	147	0.367327	1.50907	0.0104167	0.13538	2569	tags=27%, list=18%, signal=22%	Serpina3n/Plaur/Gapdh/Serpinh1/Serpine1/Serpina3f/Cflar/Tfpi2/Birc3/Gpx1/Cast/Il6/Timp3/Htt/Ecm1/Tnf/Igf1/Lxn/Mmp9/Cdkn2d/Bcl2a1d/Serpina3i/Serpinb9g/Hgf/Ptgs2/Spint1/A2m/Picalm/Itih4/Cst7/Nle1/Sorl1/Bin1/Pebp1/Ngf/Pak2/Dnajb6/Cstb/Serpinb5
BP	UP	GO:0002573	myeloid leukocyte differentiation	175	0.358687	1.50868	0.00385109	0.0853952	3175	tags=34%, list=22%, signal=27%	Myc/Anxa2/Sbno2/Nme1/Csf3/Fes/Epha2/Rara/Hcls1/Il3ra/Gpr55/Nme2/Kit/Relb/Tnfrsf11a/Trib1/Fgfr3/Sh3pxd2a/Sp3/Rassf2/Il23a/Ccr1/Tnf/Itgb3/Ltbr/Ubash3b/Spi1/Gab2/Runx1/Adam8/Ccl3/Ndfip1/Inpp5d/Pirb/Tnfsf9/Cd81/Nf1/Tyrobp/Ptpn2/Gpr183/Trf/Fcer1g/C1qc/Tspan2/Casp8/Lif/Clec2g/Cebpb/Itgam/Pilrb1/Csf1r/Cdk6/Batf3/Trem2/Cd101/Bmp4/Ikzf1/Cebpa/Src/Cd300lf
BP	--	GO:0060897	neural plate regionalization	6	-0.699764	-1.50854	0.0714286	0.328468	2167	tags=67%, list=15%, signal=57%	Nog/Tbx18/Ssbp3/Fuz
BP	--	GO:0030510	regulation of BMP signaling pathway	72	-0.363899	-1.50821	0.00952381	0.12809	2636	tags=26%, list=18%, signal=22%	Ccn1/Sostdc1/Tgfbr3/Spg20/Nog/Nbl1/Smad4/Kcp/Fkbp8/Gata6/Kdr/Vsir/Numa1/Neo1/Dand5/Cav1/Htra3/Htra1/Msx1
BP	--	GO:0071888	macrophage apoptotic process	10	0.638072	1.50799	0.0605565	0.308431	1179	tags=40%, list=8%, signal=37%	Tcp1/Nod2/Plekho2/Selenos
BP	--	GO:0001574	ganglioside biosynthetic process	12	-0.56535	-1.5078	0.0497382	0.283188	480	tags=42%, list=3%, signal=40%	B3galt4/St6galnac6/St8sia4/St8sia2/St6galnac3
BP	--	GO:0045070	positive regulation of viral genome replication	32	0.481705	1.50762	0.0289634	0.221436	5293	tags=66%, list=37%, signal=42%	Ppia/Adarb1/Vapa/Pde12/Rad23a/Pabpc1/Notch1/Hspa8/Top2a/Srpk1/Ythdc2/Tmem39a/Stau1/Cnot7/Ppie/Ppid/Ddb1/Larp1/Ppib/Vapb/Tarbp2
BP	--	GO:0030968	endoplasmic reticulum unfolded protein response	62	0.424964	1.50727	0.025788	0.210447	1990	tags=34%, list=14%, signal=29%	Xbp1/Ccnd1/Hspa5/Calr/Pdia6/Bax/Canx/Atf4/Atf6/Eif2ak4/Serp1/Ern1/Ptpn1/Selenos/Tmed2/Rnf121/Tmem33/Ppp1r15a/Ptpn2/Creb3l2/Derl2
BP	--	GO:0061756	leukocyte adhesion to vascular endothelial cell	40	0.454558	1.50708	0.033033	0.235698	2639	tags=40%, list=18%, signal=33%	Sele/Icam1/Vcam1/Fut9/Itgb1/Il6/Selp/Rhoa/Tnf/Rela/Pawr/Ccr2/Ptafr/Fut4/Alox5/Itgam
BP	--	GO:0001844	protein insertion into mitochondrial membrane involved in apoptotic signaling pathway	5	0.783245	1.50694	0.03125	0.230263	476	tags=40%, list=3%, signal=39%	Bax/Pmaip1
MF	--	GO:0008144	drug binding	82	0.405776	1.50675	0.0168539	0.17323	1426	tags=19%, list=10%, signal=17%	Lcn2/Fkbp1a/Ace/Fkbp5/Fkbp10/Rara/Fscn1/Ppia/Nme2/Eef1a1/Htr2a/Htt/Hsp90ab1/Gabra1/Chka/Ppic
BP	--	GO:0043555	regulation of translation in response to stress	19	0.540566	1.5066	0.0482315	0.28014	2888	tags=47%, list=20%, signal=38%	Eif2s1/Npm1/Eif4g1/Eif2ak4/Tmed2/Ppp1r15a/Ppp1r15b/Dnajc3/Sesn2
BP	--	GO:0032695	negative regulation of interleukin-12 production	16	0.563847	1.5064	0.0563847	0.297682	1579	tags=31%, list=11%, signal=28%	Jak3/Tnfrsf9/Nod2/C1qbp/Irak3
BP	--	GO:0021561	facial nerve development	8	0.679282	1.50631	0.0391823	0.256209	802	tags=38%, list=6%, signal=35%	Sema3f/Adarb1/Sema3a
BP	--	GO:0021610	facial nerve morphogenesis	8	0.679282	1.50631	0.0391823	0.256209	802	tags=38%, list=6%, signal=35%	Sema3f/Adarb1/Sema3a
BP	--	GO:0051170	import into nucleus	150	0.365537	1.5063	0.00911458	0.126041	1987	tags=25%, list=14%, signal=22%	Ran/Ipo4/Cdkn1a/Xbp1/Lmna/Tnfrsf1a/Stat3/Pkig/Hcls1/Hsp90aa1/Apod/Kpna2/Nfkbia/Heatr3/Ipo5/Il6/Ipo7/Hsp90ab1/Mmp12/Txnip/Ufm1/Cfl1/Pttg1ip/Nup98/Cd36/Nup54/Hyal2/Nup93/Pola2/Kpnb1/Ipo9/Ptgs2/Nup50/Nf1/Rpain/Cse1l/Kpna3
BP	--	GO:0003151	outflow tract morphogenesis	70	-0.364643	-1.50627	0.00628931	0.105585	3119	tags=39%, list=22%, signal=30%	Nipbl/Zfpm1/Tgfbr2/Sox17/Nedd4/Jag1/Tbx2/Tgfbr3/Npy1r/Nog/Smad4/Tbx3/Hey1/Gata6/Dvl2/Rarb/Heyl/Hey2/Foxc1/Nrp1/Ctnnb1/Sema3c/Vangl2/Lrp6/Jun/Dhrs3/Tgfb2
CC	--	GO:0005750	mitochondrial respiratory chain complex III	9	0.652999	1.50623	0.0570962	0.299752	3762	tags=67%, list=26%, signal=49%	Uqcrq/Uqcrb/Uqcrc2/Cyc1/Uqcrc1/Uqcrfs1
CC	--	GO:0045275	respiratory chain complex III	9	0.652999	1.50623	0.0570962	0.299752	3762	tags=67%, list=26%, signal=49%	Uqcrq/Uqcrb/Uqcrc2/Cyc1/Uqcrc1/Uqcrfs1
BP	UP	GO:0034470	ncRNA processing	338	0.335516	1.50617	0.00116414	0.057678	4058	tags=36%, list=28%, signal=27%	Fbl/Stat3/Mrto4/Bysl/Pus7/Rrp15/Ddx21/Rpl7a/Nhp2/Utp20/Rrp12/Mettl1/Npm1/Heatr1/Ago2/Nop14/Il6/Ncl/Eif6/Rrp7a/Nol10/Chd7/Trmt1/Elp5/Pa2g4/Npm3/Bop1/Ftsj3/Mdn1/Wdr12/Aars/Rrp9/Tsr1/Trmt10a/Ctu2/Mak16/Gtpbp4/Rpf2/Rps6/Dcaf13/Riok3/Utp18/Snu13/Gar1/Trmt61a/Pus1/Wdr55/Tbl3/Rpl10a/Nop2/Ddx27/Nsun2/Utp4/Ebna1bp2/Wdr18/Wdr46/Larp7/Rps17/Kti12/Ngdn/Adat3/Ddx54/Pwp2/Rps8/Lyar/Utp15/Rsl1d1/Wdr75/Nat10/Exos…
MF	UP	GO:0019001	guanyl nucleotide binding	322	0.336598	1.50594	0.00117233	0.057678	1861	tags=22%, list=13%, signal=20%	Tubb6/Sting1/Gimap4/Tubb2a/Gimap5/Ran/Tgm2/Nme1/Rnd1/Rhoc/Gimap6/Ralb/Eftud2/Ehd4/Tubb2b/Rab20/Ehd1/Hsp90aa1/Rab11a/Hhat/Tubb4b/Ola1/Rab5c/Nme2/Eef1a1/Gimap9/Tuba4a/Arf2/Septin9/Gch1/Tuba1a/Gimap8/Rhoj/Arf4/Gtpbp6/Hsp90ab1/Gnl3/Cdc42/Eif5/Tuba1c/Rhoa/Rab4b/Rasd1/Tsr1/Tubb5/Gtpbp4/Gnai3/Arf1/Insr/Arl15/Tubb3/Suclg2/Rab31/Rab7b/Rac1/Nkiras2/Srprb/Glud1/Nras/Gna15/Gmppb/Dync1li1/Adssl1/Septin8/Rala/…
MF	UP	GO:0032561	guanyl ribonucleotide binding	322	0.336598	1.50594	0.00117233	0.057678	1861	tags=22%, list=13%, signal=20%	Tubb6/Sting1/Gimap4/Tubb2a/Gimap5/Ran/Tgm2/Nme1/Rnd1/Rhoc/Gimap6/Ralb/Eftud2/Ehd4/Tubb2b/Rab20/Ehd1/Hsp90aa1/Rab11a/Hhat/Tubb4b/Ola1/Rab5c/Nme2/Eef1a1/Gimap9/Tuba4a/Arf2/Septin9/Gch1/Tuba1a/Gimap8/Rhoj/Arf4/Gtpbp6/Hsp90ab1/Gnl3/Cdc42/Eif5/Tuba1c/Rhoa/Rab4b/Rasd1/Tsr1/Tubb5/Gtpbp4/Gnai3/Arf1/Insr/Arl15/Tubb3/Suclg2/Rab31/Rab7b/Rac1/Nkiras2/Srprb/Glud1/Nras/Gna15/Gmppb/Dync1li1/Adssl1/Septin8/Rala/…
BP	UP	GO:0097193	intrinsic apoptotic signaling pathway	265	0.344959	1.50592	0.00123916	0.057678	1995	tags=24%, list=14%, signal=21%	Myc/Phlda3/Plaur/Casp4/Cdkn1a/Xbp1/Tnfrsf1a/Hif1a/Epha2/Aen/Rnf183/Shisa5/Bax/Bdkrb2/Ddit4/Hipk1/Atf4/Mybbp1a/Spop/Pmaip1/Mtch2/P4hb/S100a9/Tnfrsf1b/Bcl2l1/Gpx1/Apaf1/Serinc3/Ripk3/S100a8/Sod2/Tnf/Pttg1ip/Rack1/Snai1/Bcl2/Ern1/Ifi204/Ptpn1/Selenos/Hmox1/Bid/Fnip2/Trap1/Rps27l/Cyp1b1/Mmp9/Steap3/Skil/Cdkn2d/Mif/Bcl2a1d/Hyou1/Ybx3/Ube2k/Txndc12/Ptgs2/Trp63/Gsdme/Dnm1l/Ptpn2/Bcl2a1b/Rrn3
MF	--	GO:0005160	transforming growth factor beta receptor binding	22	0.515937	1.50587	0.059816	0.306473	41	tags=9%, list=0%, signal=9%	Lrg1/Fkbp1a
BP	--	GO:0045342	MHC class II biosynthetic process	14	0.581007	1.50577	0.0540984	0.296558	2173	tags=36%, list=15%, signal=30%	Xbp1/Tlr4/Spi1/Slc11a1/Tmem106a
BP	--	GO:0006739	NADP metabolic process	36	-0.425143	-1.50571	0.039886	0.257692	1074	tags=22%, list=7%, signal=21%	Nudt13/Idh2/Fmo2/Idh1/Nadk2/Nudt12/Fmo5/Fmo1
BP	--	GO:0030514	negative regulation of BMP signaling pathway	34	-0.432966	-1.50567	0.0319767	0.233079	191	tags=38%, list=1%, signal=38%	Sfrp2/Abl1/Trim33/Fbn1/Twsg1/Sostdc1/Spg20/Nog/Nbl1/Dand5/Cav1/Htra3/Htra1
CC	--	GO:0000788	nuclear nucleosome	24	-0.461855	-1.50564	0.0403458	0.259816	2718	tags=62%, list=19%, signal=51%	H4c18/H3c11/H4c4/H4c12/H1f4/H4c9/Tcf3/H3c15/H3c6/Mphosph8/H3f3a/H4c14/Cenpa/H4c8/H2aw
BP	--	GO:1903707	negative regulation of hemopoiesis	126	0.375748	1.50554	0.0147453	0.159925	1221	tags=17%, list=8%, signal=15%	Zbtb16/Tmem176a/Myc/Il4ra/Jak3/Nme1/Socs5/Tmem176b/Rara/Pglyrp1/Bcl6/Gpr55/Nme2/Nrarp/Trib1/Dll1/Nfkbia/Hspa9/Prmt1/Ubash3b/Runx1
BP	--	GO:0000723	telomere maintenance	117	0.38017	1.50547	0.013624	0.15366	1035	tags=18%, list=7%, signal=17%	Myc/Ercc1/Apex1/Lmna/Hsp90aa1/Nek7/Tcp1/Cct4/Cct6a/Nhp2/Cct2/Ptges3/Dclre1b/Cct3/Parp3/Pcna/Cct8/Hsp90ab1/Gnl3/Cct5/Cct7
BP	--	GO:0150093	amyloid-beta clearance by transcytosis	7	0.707377	1.50545	0.0445969	0.271053	2643	tags=43%, list=18%, signal=35%	Rab11a/Picalm/Cltc
BP	--	GO:0090199	regulation of release of cytochrome c from mitochondria	42	0.451258	1.50542	0.029985	0.225467	2007	tags=33%, list=14%, signal=28%	Fas/Plaur/Lmna/Bax/Gpx1/Plscr3/Pla2g6/Igf1/Bid/Pdcd5/Mmp9/Hgf/Dnm1l/Pam16
MF	--	GO:0038132	neuregulin binding	6	0.738993	1.50527	0.0446735	0.271146	3226	tags=67%, list=22%, signal=52%	Itgb3/Erbb4/Itgav/Itga6
BP	--	GO:0000737	DNA catabolic process, endonucleolytic	20	0.535286	1.50525	0.0543131	0.296558	2208	tags=30%, list=15%, signal=25%	Igfbp3/Bax/Il6/Apaf1/Pam16/Dnase1l3
BP	--	GO:1901998	toxin transport	37	0.462692	1.50511	0.029549	0.224005	1035	tags=24%, list=7%, signal=23%	Hspa5/Tcp1/Cct4/Cct6a/Cct2/Cct3/Cct8/Cct5/Cct7
MF	--	GO:0016769	transferase activity, transferring nitrogenous groups	19	0.539968	1.50493	0.0482315	0.28014	3575	tags=53%, list=25%, signal=40%	Tgm2/Gapdh/Bcat2/Psat1/Gfpt2/Gfpt1/Etnppl/Bcat1/Gpt2/Kyat1
BP	UP	GO:0001558	regulation of cell growth	369	0.333205	1.50489	0.00117233	0.057678	2915	tags=29%, list=20%, signal=24%	Igfbp4/Tnfrsf12a/Igfbp3/Fam107a/Igfbp7/Cdkn1a/Sdcbp/Ifrd1/Xbp1/Sema3f/Actr3/Gja1/Map1b/Sema6d/Sphk1/Hsd3b7/Sema7a/Csf2rb/Rab11a/Trim46/Il3ra/Ppp1r9b/Cd38/Bcl6/Atp5g1/Adam15/Phb/Flt4/Npm1/Sertad1/Cttn/Sema6b/Eif4g1/Sgk1/Fn1/Ntn1/Apbb2/Trip10/Dbn1/Sema3a/Acvrl1/Dnajc2/Atad3a/Rhoa/Cfl1/Rack1/P3h1/Bcl2/Aatk/Vgll4/Zmat3/Igf1/Crk/Ppan/Kif14/Osgin1/Cdkn2d/Sema4c/Cxcl16/Rpl4/Dbnl/Hyal2/Ip6k2/Disc1/Avpr1a…
BP	--	GO:0017185	peptidyl-lysine hydroxylation	9	0.652337	1.5047	0.0570962	0.299752	233	tags=22%, list=2%, signal=22%	Fkbp10/Plod3
BP	--	GO:0098712	L-glutamate import across plasma membrane	14	0.580432	1.50427	0.0540984	0.296558	3026	tags=43%, list=21%, signal=34%	Per2/Itgb1/Slc7a11/Tnf/Slc1a1/Septin2
BP	--	GO:0014823	response to activity	22	0.515292	1.50398	0.059816	0.306473	2796	tags=41%, list=19%, signal=33%	Hif1a/Slc25a25/Tns2/Il6/Sod2/Metrnl/Sco2/Cry1/Selenon
CC	--	GO:0070776	MOZ/MORF histone acetyltransferase complex	8	-0.636581	-1.50391	0.0771084	0.337382	3251	tags=75%, list=22%, signal=58%	Meaf6/Kat6a/Brpf3/Brd1/Phf14/Kat6b
BP	--	GO:0061036	positive regulation of cartilage development	23	0.51033	1.50389	0.047546	0.279792	1303	tags=22%, list=9%, signal=20%	Zbtb16/Mustn1/Bmp1/Rela/Smad1
BP	--	GO:0042531	positive regulation of tyrosine phosphorylation of STAT protein	44	0.448486	1.50361	0.0360902	0.245597	2787	tags=39%, list=19%, signal=31%	Tnfrsf1a/Hcls1/Il6ra/Kit/Fgfr3/Il6/Il23a/Tnf/Igf1/Ptger4/Erbb4/Pecam1/Ctf2/Osm/Lif/Csf1r/Fyn
BP	--	GO:0098840	protein transport along microtubule	62	-0.381079	-1.50356	0.00657895	0.10612	4743	tags=55%, list=33%, signal=37%	Wdr60/Terf2/Kif3a/Dync2h1/Ift81/Tctex1d2/Ift22/Cluap1/Ttc21b/Hnrnpu/Nme7/Ift80/Ttc30a2/Traf3ip1/Ift74/Ift140/Cep131/Lca5l/Sfpq/Ift27/Lca5/Bbs1/Tub/Ttc30a1/Ift88/Hspb1/Dync2li1/Ift172/Ift46/Pura/Ttc30b/Ift52/Wdr19/Ssx2ip
BP	--	GO:0099118	microtubule-based protein transport	62	-0.381079	-1.50356	0.00657895	0.10612	4743	tags=55%, list=33%, signal=37%	Wdr60/Terf2/Kif3a/Dync2h1/Ift81/Tctex1d2/Ift22/Cluap1/Ttc21b/Hnrnpu/Nme7/Ift80/Ttc30a2/Traf3ip1/Ift74/Ift140/Cep131/Lca5l/Sfpq/Ift27/Lca5/Bbs1/Tub/Ttc30a1/Ift88/Hspb1/Dync2li1/Ift172/Ift46/Pura/Ttc30b/Ift52/Wdr19/Ssx2ip
BP	--	GO:0034314	Arp2/3 complex-mediated actin nucleation	35	0.467688	1.50328	0.0333839	0.236232	2880	tags=36%, list=20%, signal=29%	Arpc1b/Actr3/Arpc3/Arpc2/Actr2/Gmfg/Arf1/Arpc5/Cyfip1/Arpc4/Wasf2/Nckap1/Trim27
BP	--	GO:2000765	regulation of cytoplasmic translation	24	0.506729	1.50325	0.0412214	0.261772	4021	tags=46%, list=28%, signal=33%	Dph5/Aars/Cpeb2/Pkm/Dph2/Dph3/Cpeb1/Eef2/Dph6/Dhx9/Lin28a
BP	--	GO:0048246	macrophage chemotaxis	40	0.453399	1.50323	0.033033	0.235698	1873	tags=32%, list=13%, signal=28%	Trpv4/Ednrb/Gpr35/Ccl2/C5ar1/C3ar1/Ccl12/Lgals3/Mif/Ccl3/Kars/Akirin1/Cklf
BP	UP	GO:0030041	actin filament polymerization	162	0.361917	1.50298	0.0052356	0.0946047	2652	tags=31%, list=18%, signal=25%	Fam107a/Icam1/Capg/Arpc1b/Csf3/Actr3/Arpc3/Cdc42ep4/Hcls1/Myo1c/Ccl11/Arpc2/Capzb/Vasp/Cttn/Tmsb10/Cdc42ep2/Cdc42ep3/Dbn1/Tmod3/Actr2/Pfn1/Rhoa/Cfl1/Gmfg/Arf1/Arpc5/Rac1/Esam/Myadm/Dbnl/Fmn1/Aif1/Cyrib/Diaph1/Fmn2/Mtpn/Pecam1/Twf1/Coro1a/Cyfip1/Bin1/Dmtn/Cotl1/Plekhg2/Arpc4/Capza1/Wasf2/Slit2/Nckap1l
MF	--	GO:0008469	histone-arginine N-methyltransferase activity	6	0.737819	1.50288	0.0446735	0.271146	2387	tags=50%, list=16%, signal=42%	Prmt1/Prmt7/Prmt5
BP	--	GO:0001711	endodermal cell fate commitment	9	-0.621115	-1.50282	0.0822622	0.347685	4518	tags=78%, list=31%, signal=54%	Paf1/Sox2/Ctr9/Sox17/Rtf1/Gata6/Ctnnb1
BP	--	GO:0021678	third ventricle development	5	-0.730522	-1.50256	0.0680751	0.321639	2880	tags=100%, list=20%, signal=80%	Dpcd/Grcc10/Myh10/Atp1b2
BP	UP	GO:0032535	regulation of cellular component size	345	0.334599	1.50245	0.00116959	0.057678	2904	tags=29%, list=20%, signal=24%	Tnfrsf12a/Icam1/Lrrc8a/Capg/Arpc1b/Csf3/Ifrd1/Anxa7/Sema3f/Actr3/Map1b/Sema6d/Arpc3/Cdc42ep4/Hcls1/Myo1c/Sema7a/Hsp90aa1/Rab11a/Swap70/Trim46/Slc12a4/Atp5g1/Slc12a7/Ccl11/Arpc2/Npm1/Wdr1/Shank3/Capzb/Vasp/Cttn/Sema6b/Tmsb10/Cdc42ep2/Fn1/Cdc42ep3/Ntn1/Dbn1/Sema3a/Hsp90ab1/Tmod3/Actr2/Pfn1/Rhoa/Cfl1/Ano6/Gmfg/Aatk/Arf1/Ap2m1/Arpc5/Rac1/Esam/Myadm/Dstn/Sema4c/Rpl4/Dbnl/Slc12a2/Disc1/Ndel1/Ntrk3/Fmn1…
BP	--	GO:0060411	cardiac septum morphogenesis	69	-0.366671	-1.50237	0.00943396	0.127425	3469	tags=43%, list=24%, signal=33%	Id2/Hes1/Bmp5/Slit3/Zfpm1/Tgfbr2/Jag1/Ccn1/Tbx2/Tgfbr3/Nog/Smad4/Mks1/Ift88/Tbx3/Hey1/Egln1/Gata6/Acvr1/Rarb/Heyl/Sox4/Hey2/Nrp1/Sema3c/Vangl2/Lrp6/Nfatc1/Dhrs3/Tgfb2
BP	--	GO:0031294	lymphocyte costimulation	24	-0.460836	-1.50232	0.0432277	0.267584	385	tags=17%, list=3%, signal=16%	Efnb2/Cav1/Cd320/Dpp4
BP	--	GO:0048169	regulation of long-term neuronal synaptic plasticity	32	0.479973	1.5022	0.0335366	0.23644	3023	tags=38%, list=21%, signal=30%	Synpo/Rab11a/Kit/Shank3/Fcgr2b/Grik2/Grm5/Nf1/Grin2b/Grik1/Syngr1/Rab8a
BP	UP	GO:2000377	regulation of reactive oxygen species metabolic process	179	0.356936	1.50197	0.00516796	0.0942225	3063	tags=36%, list=21%, signal=29%	Icam1/Bcr/Cdkn1a/Tlr4/Hif1a/Stat3/Hsp90aa1/Atp5g1/Shc1/Cflar/Eef1a1/Birc3/Gch1/Il6/Eif6/Arf4/Ripk3/Acod1/Eif5a/Rhoa/Sod2/Tnf/Bcl2/Gnai3/Insr/Il1b/Igf1/Selenos/Rac1/Cd36/Cyp1b1/Xdh/Ptger4/Tspo/Ddah1/Prcp/Hp/Plin5/Klrk1/Aif1/Ptgs2/Hspd1/Ticam1/Foxo3/Tyrobp/Cyba/Tmem106a/Aatf/Crp/Sod1/Vdac1/Ptgis/Nfe2l2/Mmp8/Alox5/Itgam/Sirpa/Fyn/Coq7/Cd177/Plau/Duoxa1/Itgb2/Syk
BP	--	GO:2001236	regulation of extrinsic apoptotic signaling pathway	143	0.367376	1.50186	0.0117955	0.143739	3456	tags=40%, list=24%, signal=31%	Traf1/Tnfrsf12a/Jak3/Icam1/Mal/Lmna/Tnfrsf23/Serpine1/Fgfr1/Bax/Cflar/Cttn/Bcl2l1/Gpx1/Itm2c/Timp3/Htt/Pdia3/Acsl5/Tnfaip3/Tnf/Bcl2/Rela/Ltbr/Il1b/Igf1/Hmox1/Bid/Lgals3/Skil/Hyal2/Hgf/Dapk1/Tmbim1/Nf1/Dab2/Eya4/Bcl10/Itgav/Scg2/Casp8/Pea15a/Pak2/Siglec1/Fyn/Ptprc/Inhba/Bmp4/Stx4a/Mcl1/Src/Itga6/Eya2/Nol3/Wwox/Ppp2r1b/Psen2
BP	--	GO:0032049	cardiolipin biosynthetic process	7	0.705482	1.50141	0.0445969	0.271053	866	tags=43%, list=6%, signal=40%	Pgs1/Plscr3/Pla2g6
MF	--	GO:0008320	protein transmembrane transporter activity	13	0.592261	1.5012	0.0522023	0.289929	2734	tags=54%, list=19%, signal=44%	Abca1/Timm23/Timm17a/Tomm40/Sec61g/Tomm40l/Sec61a1
MF	--	GO:0140318	protein transporter activity	13	0.592261	1.5012	0.0522023	0.289929	2734	tags=54%, list=19%, signal=44%	Abca1/Timm23/Timm17a/Tomm40/Sec61g/Tomm40l/Sec61a1
CC	--	GO:0031082	BLOC complex	20	-0.482724	-1.50086	0.0558511	0.297682	3064	tags=55%, list=21%, signal=43%	Hps5/Washc4/Kxd1/Hps3/Bloc1s3/Snap47/Snapin/Bloc1s6/Bloc1s1/Bloc1s5/Washc1
BP	--	GO:0003091	renal water homeostasis	8	-0.63528	-1.50084	0.0795181	0.342543	1755	tags=25%, list=12%, signal=22%	Adcy6/Inpp5k
BP	--	GO:1901838	positive regulation of transcription of nucleolar large rRNA by RNA polymerase I	10	0.634989	1.50071	0.0638298	0.31597	4316	tags=70%, list=30%, signal=49%	Ncl/Mars1/Nol11/Smarca4/Smarcb1/Ippk/Pwp1
BP	--	GO:0048207	vesicle targeting, rough ER to cis-Golgi	9	0.650597	1.50069	0.0570962	0.299752	2707	tags=56%, list=19%, signal=45%	Preb/Pdcd6/Sar1a/Mapk15/Sec16a
BP	--	GO:0048208	COPII vesicle coating	9	0.650597	1.50069	0.0570962	0.299752	2707	tags=56%, list=19%, signal=45%	Preb/Pdcd6/Sar1a/Mapk15/Sec16a
BP	UP	GO:0034660	ncRNA metabolic process	411	0.328555	1.50031	0.00114286	0.057678	4058	tags=36%, list=28%, signal=26%	Vars/Fbl/Stat3/Mrto4/Bysl/Pus7/Rrp15/Ddx21/Rpl7a/Nhp2/Utp20/Rrp12/Mettl1/Npm1/Heatr1/Cars/Ago2/Nop14/Il6/Ncl/Eif6/Rrp7a/Nol10/Snd1/Chd7/Trmt1/Yars/Elp5/Iars/Pa2g4/Npm3/Bop1/Ftsj3/Mdn1/Wdr12/Aars/Rrp9/Tsr1/Trmt10a/Ctu2/Mak16/Rela/Gars/Gtpbp4/Rpf2/Mars1/Rps6/Dcaf13/Riok3/Utp18/Snu13/Gar1/Trmt61a/Pus1/Nars/Tars/Wdr55/Tbl3/Rpl10a/Nop2/Ddx27/Nsun2/Utp4/Ebna1bp2/Ears2/Wdr18/Wdr46/Larp7/Rars/Rps17/Kti12…
BP	--	GO:1903689	regulation of wound healing, spreading of epidermal cells	6	-0.695929	-1.50027	0.0714286	0.328468	4110	tags=83%, list=28%, signal=60%	Clasp1/Mtor/Rreb1/Clasp2/Phldb2
BP	--	GO:0000052	citrulline metabolic process	7	0.70475	1.49986	0.0463122	0.27631	1527	tags=57%, list=11%, signal=51%	Aldh18a1/Htt/Ddah1/Cad
BP	--	GO:0010951	negative regulation of endopeptidase activity	114	0.380388	1.49975	0.0135501	0.15366	3518	tags=33%, list=24%, signal=25%	Serpina3n/Plaur/Gapdh/Serpinh1/Serpine1/Serpina3f/Cflar/Birc3/Gpx1/Cast/Il6/Timp3/Htt/Tnf/Igf1/Mmp9/Cdkn2d/Bcl2a1d/Serpina3i/Serpinb9g/Hgf/Ptgs2/Picalm/Cst7/Nle1/Sorl1/Bin1/Pak2/Dnajb6/Serpinb5/Mdm2/Birc5/Src/Cd44/Nol3/Csn2/Timp4/Herpud1
MF	--	GO:0004768	stearoyl-CoA 9-desaturase activity	5	-0.729069	-1.49957	0.0680751	0.321639	69	tags=60%, list=0%, signal=60%	Scd1/Cyb5a/Scd2
BP	UP	GO:0022407	regulation of cell-cell adhesion	353	0.333695	1.49883	0.00117371	0.057678	3568	tags=36%, list=25%, signal=28%	Zbtb16/Il4ra/Jak3/Trpv4/Sele/Il27ra/Icam1/Plaur/Socs5/Flot1/Xbp1/Rara/Hsp90aa1/Swap70/Bcl6/Il20rb/Notch4/Cd9/Zmiz1/Vcam1/Prnp/Lrrc32/Icosl/Nrarp/Ccl2/Fut9/Il1rn/Il6/Selp/Zap70/Il23a/Rhoa/Il1rl2/Magi1/Tnfaip3/Tnf/Rela/Mdga2/Gtpbp4/Ubash3b/Gcnt2/Lgals1/F11r/Il1b/Igf1/Pawr/Runx1/Lgals3/Adam8/Gpnmb/Myadm/Jak1/Piezo1/Ndfip1/Ada/Ptpn23/Nfkbid/Plpp3/Tnfsf9/Fgl1/Aif1/Hspd1/Cd244a/Cd81/Cd46/Cyrib/Sh2b3/No…
CC	--	GO:0000439	transcription factor TFIIH core complex	10	-0.586029	-1.49876	0.0690537	0.323358	3011	tags=60%, list=21%, signal=48%	Gtf2h3/Gtf2h1/Ccnh/Ercc2/Ercc3/Mnat1
BP	--	GO:0034244	negative regulation of transcription elongation from RNA polymerase II promoter	12	-0.561874	-1.49853	0.052356	0.290038	3803	tags=58%, list=26%, signal=43%	Hnrnpu/Axin1/Recql5/Rnf8/Nelfcd/Eapp/Supt4a
BP	--	GO:0010886	positive regulation of cholesterol storage	7	0.704113	1.4985	0.0463122	0.27631	1577	tags=71%, list=11%, signal=64%	Ehd1/Cd36/Msr1/Apob/Lpl
BP	UP	GO:0031348	negative regulation of defense response	184	0.355016	1.49838	0.00256082	0.0771421	3899	tags=42%, list=27%, signal=31%	Bcr/Socs5/Cd200/Ctla2a/Nt5e/Tnfrsf1a/Socs3/Apod/Pglyrp1/Il20rb/Nod2/Tnfrsf1b/Gpx1/Psmb4/Macir/Mmp12/Acod1/Ccr1/Il1r2/Fndc4/Tnfaip3/C1qbp/Metrnl/Smpdl3b/Sec14l1/Psma1/Trex1/Igf1/Riok3/Crk/Selenos/Lpcat3/Fcgr2b/Ptger4/Ndfip1/Rabgef1/Nr1d2/Ada/Irak3/Hgf/Gfer/Tnfaip6/A2m/Tafa3/Ptpn2/Cst7/Dcst1/Cck/Sod1/Adcy7/Ptgis/Nr1d1/Alox5/Slit2/Sirpa/Nlrp3/Cdh5/Lgals9/Lrfn5/Ldlr/Adora1/Slamf8/Pcbp2/Cd44/Ttll12/Uf…
MF	--	GO:0051287	NAD binding	54	-0.388834	-1.49803	0.0149254	0.161313	3300	tags=48%, list=23%, signal=37%	Sirt3/Aldh2/Aldh1a1/Cryl1/Ctbp1/Qdpr/Ldhb/Parp14/Aox1/Nudt6/Htatip2/Sord/Me3/Sirt5/Aldh5a1/Mdh1/Sirt4/Grhpr/Idh2/Gpd1l/Idh1/Hadh/Aldh1a3/Ctbp2/Sirt7/Adh1
BP	--	GO:0001736	establishment of planar polarity	51	-0.393153	-1.49797	0.0205279	0.192442	1682	tags=29%, list=12%, signal=26%	Foxf2/Mks1/Znrf3/Dvl2/Fzd3/Nkd1/Ttc8/Mllt3/Fat4/Vangl2/Lrp6/Cthrc1/Ankrd6/Fzd6/Fuz
BP	--	GO:0007164	establishment of tissue polarity	51	-0.393153	-1.49797	0.0205279	0.192442	1682	tags=29%, list=12%, signal=26%	Foxf2/Mks1/Znrf3/Dvl2/Fzd3/Nkd1/Ttc8/Mllt3/Fat4/Vangl2/Lrp6/Cthrc1/Ankrd6/Fzd6/Fuz
BP	--	GO:0043516	regulation of DNA damage response, signal transduction by p53 class mediator	32	0.478618	1.49796	0.0335366	0.23644	4649	tags=53%, list=32%, signal=36%	Spred3/Eef1e1/Pmaip1/Npm1/Pttg1ip/Snai1/Mif/Pcbp4/Mdm2/Cd44/Spred2/Zmpste24/Ankrd1/Kmt5a/Senp2/Pla2r1/Dyrk3
BP	UP	GO:0051048	negative regulation of secretion	160	0.360368	1.49764	0.00391134	0.0857274	2437	tags=27%, list=17%, signal=23%	Ace/Igfbp3/Pim3/Bcr/Il11/Cd200/Inhbb/Tnfrsf1a/Gja1/Ucp2/Map4k4/Lrrc32/Kcnq1/Midn/Tnfrsf1b/Il1rn/Il6/Nucb2/Entpd1/Hmgcr/Tnf/Il1b/Klf7/Hmox1/Hdac9/Ptger4/Rabgef1/Rhbdf2/Ada/Acvr1c/Nf1/Notch1/Eny2/Osm/Erp29/Pde3b/Dph3/Chga/Ccr2/Uts2r/Cry1/Ppp1r11/Lif
BP	--	GO:0099566	regulation of postsynaptic cytosolic calcium ion concentration	5	0.778307	1.49744	0.0399306	0.257692	2718	tags=80%, list=19%, signal=65%	Synpo/Myo5a/Grin2b/Wnt5a
BP	--	GO:0007566	embryo implantation	46	0.445352	1.49736	0.0365854	0.247334	2492	tags=39%, list=17%, signal=32%	Vmp1/Tead4/Gja1/Calr/H3f3b/Ago2/Mmp12/Acod1/C1qbp/Mmp9/Acvr1c/Ptgs2/Ggn/Polr1b/Arhgdib/Sod1/Lif/Ptgis
BP	--	GO:0006655	phosphatidylglycerol biosynthetic process	8	0.675046	1.49692	0.044293	0.271053	866	tags=38%, list=6%, signal=35%	Pgs1/Plscr3/Pla2g6
CC	--	GO:0005753	mitochondrial proton-transporting ATP synthase complex	17	0.553744	1.49689	0.0584416	0.301882	3454	tags=47%, list=24%, signal=36%	Atp5g1/Atp5b/Atp5l/Atp5pb/Atp5a1/Atp5md/Atp5g2/Atp5mpl
MF	--	GO:0070491	repressing transcription factor binding	69	-0.365273	-1.49664	0.00943396	0.127425	2666	tags=38%, list=18%, signal=31%	Ctbp1/Sp1/Tle1/Bbs1/Tcf3/Ppara/Bbs10/Bbs5/Dmap1/Gata6/Zfp503/Prdm5/Mkks/Bbs7/Ttc8/Hdac7/Ctnnb1/Bbs4/Tle5/Bbs2/Gmnn/Tle2/Hdac5/Hhex/Arntl/Stat1
BP	--	GO:0003352	regulation of cilium movement	14	-0.530701	-1.49654	0.0484694	0.28014	1304	tags=36%, list=9%, signal=33%	Bbs1/Mkks/Bbs4/Bbs2/Cfap20
BP	--	GO:0051567	histone H3-K9 methylation	28	-0.443098	-1.49651	0.0373563	0.250145	2308	tags=36%, list=16%, signal=30%	Kdm4c/Kdm3a/Setdb1/Kdm4a/Prdm5/Ehmt2/Arid4b/Rif1/Arid4a/Jarid2
BP	--	GO:0033627	cell adhesion mediated by integrin	62	0.421839	1.49619	0.0286533	0.22073	3514	tags=45%, list=24%, signal=34%	Icam1/Epha2/Itga5/Serpine1/Acer2/Swap70/Itgb1/Itgbl1/Adam9/Itgb3/Crk/Itgb1bp1/Cyp1b1/Piezo1/Ada/Plpp3/Podxl/Itgav/Lpxn/Lif/Nckap1l/Plau/Itgb2/Syk/Itga6/Wnk1/Skap1/Ptpn6
BP	--	GO:0010623	programmed cell death involved in cell development	15	0.566524	1.49618	0.0542763	0.296558	2208	tags=53%, list=15%, signal=45%	Casp4/Bax/Slc4a7/Kit/Bcl2/Il1b/Il1a/Dnase1l3
BP	--	GO:0032663	regulation of interleukin-2 production	45	0.445062	1.49598	0.0347432	0.241885	3535	tags=44%, list=24%, signal=34%	Il20rb/Nod2/Prnp/Tnfaip3/Il1b/Pde4b/Runx1/Prkd2/Il1a/Ccr2/Nav3/Rps3/Card9/Trim27/Anxa1/Ptprc/Lag3/Cd34/Cd276/Ceacam1
CC	--	GO:0005652	nuclear lamina	11	0.617606	1.49572	0.0675241	0.320154	2308	tags=64%, list=16%, signal=54%	Lmna/Lmnb2/Pcna/Eif6/Nrm/Lmnb1/Stx1b
BP	--	GO:0032680	regulation of tumor necrosis factor production	102	0.38747	1.49555	0.0151515	0.162532	3102	tags=39%, list=21%, signal=31%	Tnfrsf1a/Tlr4/Rara/Lbp/Cd14/Nod2/Ccl2/Ncl/Tirap/Il23a/Tnfaip3/Trex1/Clec4a2/Igf1/Selenos/Zfp64/Myd88/Gpnmb/Cd36/Ccl4/Ptger4/Tspo/Mif/Ccl3/Cd300ld/Irak3/Ticam1/Fcer1g/Cyba/Flt3/Ptafr/Ccr5/Nfkbil1/Card9/Sirpa/Trim27/Ptprc/Lgals9/Trem2/Tbc1d23
CC	--	GO:0031231	intrinsic component of peroxisomal membrane	16	-0.505846	-1.4954	0.0651629	0.31779	3140	tags=44%, list=22%, signal=34%	Pex26/Slc25a17/Pex11b/Pex10/Pex2/Far2/Slc22a21
BP	--	GO:0019433	triglyceride catabolic process	19	0.536465	1.49517	0.0530547	0.292912	2270	tags=42%, list=16%, signal=36%	Lipe/Pik3cg/Apob/Lpl/Plin5/Pnpla2/Lipc/Sorl1
BP	--	GO:0090177	establishment of planar polarity involved in neural tube closure	16	-0.505694	-1.49495	0.0651629	0.31779	1607	tags=25%, list=11%, signal=22%	Dvl2/Vangl2/Lrp6/Cthrc1
BP	--	GO:1904953	Wnt signaling pathway involved in midbrain dopaminergic neuron differentiation	5	0.776867	1.49467	0.0416667	0.262836	2863	tags=80%, list=20%, signal=64%	Csnk1d/Wnt9b/Wnt5a/Wnt3
BP	--	GO:0051967	negative regulation of synaptic transmission, glutamatergic	7	0.702212	1.49445	0.0463122	0.27631	3081	tags=71%, list=21%, signal=56%	Htr2a/Pla2g6/Grik2/Grik1/Adora1
BP	--	GO:0050746	regulation of lipoprotein metabolic process	15	0.565829	1.49434	0.0542763	0.296558	2294	tags=47%, list=16%, signal=39%	Apod/Pemt/Itgb3/Dbi/Rabl3/Gba/Itgav
CC	--	GO:0034715	pICln-Sm protein complex	5	0.776557	1.49407	0.0416667	0.262836	2623	tags=80%, list=18%, signal=66%	Snrpd1/Snrpd3/Snrpf/Snrpd2
BP	--	GO:0032946	positive regulation of mononuclear cell proliferation	111	0.379936	1.4938	0.0136054	0.15366	2367	tags=28%, list=16%, signal=24%	Bst1/Jak3/Il27ra/Cdkn1a/Tlr4/Cd38/Bcl6/Vcam1/Icosl/Il6/Zap70/Tirap/Il23a/Bcl2/Il1b/Igf1/Myd88/Mif/Ada/Tnfsf9/Aif1/Ticam1/Cd244a/Cd81/Cd46/Cd86/Gpr183/Il1a/Coro1a/Tnfsf13b/Ccr2
BP	--	GO:0008627	intrinsic apoptotic signaling pathway in response to osmotic stress	6	0.733014	1.49309	0.04811	0.28014	1701	tags=50%, list=12%, signal=44%	Bdkrb2/Ybx3/Ptgs2
BP	--	GO:0090313	regulation of protein targeting to membrane	28	0.488319	1.49299	0.0397554	0.257469	2787	tags=39%, list=19%, signal=32%	Actr3/Myo1c/Arpc2/Prnp/Ccl2/Itgb1bp1/Tcaf2/Mtcl1/Dmtn/Itgam/Fyn
BP	UP	GO:1901652	response to peptide	325	0.333248	1.49294	0.00117096	0.057678	2019	tags=24%, list=14%, signal=21%	Eif4ebp1/Serpina3n/Lpin3/Trpv4/Icam1/Bcar3/Casp4/Ptpre/Uchl3/Xbp1/Inhbb/Tlr4/Gja1/Stat3/Socs3/Myo1c/Ednrb/Abcc1/Vim/Tns2/Serpina3f/Shc1/Nod2/Vcam1/Pxn/Ghr/Timeless/Prnp/Sgk1/Nfkbia/Ywhag/Tbc1d4/Eif6/Nucb2/Ccnd3/Tnfaip3/Cfl1/Rela/Myo5a/Mars1/Insr/Ptpn1/Il1b/Igf1/Crk/Trim16/Rab31/Fcgr2b/Vgf/Rangap1/Klf15/Lgmn/Cd36/Mmp9/Hdac9/Plcd1/Gdf15/Adrm1/Ybx1/Serpina3i/Adipor1/Cad/Ndel1/Grb10/Lpl/Eprs/Acvr1c/S…
BP	--	GO:0046888	negative regulation of hormone secretion	66	0.419146	1.49255	0.0220264	0.198247	2437	tags=32%, list=17%, signal=27%	Igfbp3/Pim3/Il11/Inhbb/Gja1/Ucp2/Map4k4/Kcnq1/Midn/Il6/Nucb2/Hmgcr/Il1b/Klf7/Acvr1c/Eny2/Osm/Pde3b/Chga/Cry1/Lif
BP	--	GO:0035744	T-helper 1 cell cytokine production	7	0.701307	1.49253	0.0463122	0.27631	1105	tags=57%, list=8%, signal=53%	Il1r1/Il18rap/Arid5a/Il1b
BP	--	GO:0090110	COPII-coated vesicle cargo loading	14	0.575899	1.49253	0.0557377	0.297682	5174	tags=71%, list=36%, signal=46%	Sec24d/Sec23b/Sar1a/Sec13/Sec24b/Sec24c/Sec31a/Rab1a/Mia3/Sec24a
BP	--	GO:0046607	positive regulation of centrosome cycle	13	0.588746	1.49229	0.0587276	0.302863	3257	tags=38%, list=22%, signal=30%	Npm1/Ranbp1/Nsfl1c/Azin1/Nup62
BP	--	GO:0032964	collagen biosynthetic process	46	0.443678	1.49173	0.0381098	0.252689	1259	tags=24%, list=9%, signal=22%	Il6ra/Serpinh1/Vim/Serpine1/Tram2/Emilin1/Ccl2/Il6/Fn1/Ccn2/Errfi1
BP	UP	GO:0043410	positive regulation of MAPK cascade	417	0.327229	1.4916	0.00115075	0.057678	2079	tags=24%, list=14%, signal=22%	Map3k6/Igfbp4/Traf1/Glipr2/Igfbp3/Trpv4/Icam1/Bcar3/Il11/Igfbp6/Tlr4/Rara/Sphk1/Il6ra/Sema7a/Map4k4/Fgfr1/Cavin3/Gpr55/Sorbs3/Phb/Shc1/Flt4/Cflar/Ccl11/Pik3r5/Nod2/Tgfa/Rapgef1/Akap12/Kit/Htr2a/Pxn/Ghr/Avpi1/Map2k3/Ndst1/Tnfrsf11a/Ccl2/Fzd4/Fgfr3/Il1rn/Il6/Ccl7/Tirap/Rassf2/Ccr1/Cdc42/Adam9/Ccn2/Prmt1/Hmgcr/Tnf/Itgb3/Ern1/Ltbr/Mlkl/Rell1/C5ar1/Ccl9/Insr/Ptpn1/Gcnt2/Il1b/Igf1/Mdfi/Myd88/Pdgfa/Fcgr…
MF	UP	GO:0032550	purine ribonucleoside binding	313	0.335299	1.49152	0.00118906	0.057678	1861	tags=22%, list=13%, signal=20%	Tubb6/Gimap4/Tubb2a/Gimap5/Ran/Tgm2/Nme1/Rnd1/Rhoc/Gimap6/Ralb/Eftud2/Ehd4/Tubb2b/Rab20/Ehd1/Hsp90aa1/Rab11a/Hhat/Tubb4b/Ola1/Rab5c/Nme2/Eef1a1/Gimap9/Tuba4a/Arf2/Septin9/Gch1/Tuba1a/Gimap8/Rhoj/Arf4/Gtpbp6/Hsp90ab1/Gnl3/Cdc42/Eif5/Tuba1c/Rhoa/Rab4b/Rasd1/Tsr1/Tubb5/Gtpbp4/Gnai3/Arf1/Insr/Arl15/Tubb3/Suclg2/Rab31/Rab7b/Rac1/Nkiras2/Srprb/Glud1/Nras/Gna15/Gmppb/Dync1li1/Adssl1/Septin8/Rala/Srp54b/…
BP	--	GO:0043313	regulation of neutrophil degranulation	7	0.700773	1.49139	0.0480274	0.28014	3063	tags=86%, list=21%, signal=68%	Bcr/Ptafr/Itgam/Cd177/Itgb2/Syk
BP	--	GO:0042119	neutrophil activation	27	0.491741	1.49138	0.0424242	0.265142	3063	tags=56%, list=21%, signal=44%	Bcr/Stx11/Il18rap/Tnf/Cxcr2/Tyrobp/Fcgr4/Fcer1g/Dnase1l3/Ptafr/Myo1f/Itgam/Cd177/Itgb2/Syk
BP	--	GO:0046390	ribose phosphate biosynthetic process	127	0.371656	1.4913	0.0159363	0.168405	3609	tags=37%, list=25%, signal=28%	Myc/Acot7/Ctps/Nme1/Stat3/Ampd3/Cmpk1/Atp5g1/Adcy4/Impdh2/Nme2/Aprt/Bcl2l1/Vcp/Entpd1/Acsl5/Aldoa/Atp5b/Atic/Cad/Uck2/Adssl1/Stoml2/Umps/Pkm/Atp5l/Pdk4/Gmps/Map2k1/Pfas/Adcy7/Ak2/Atp5pb/Atp5a1/Ampd2/Gart/Adcy1/Trem2/Dld/Ak1/Dlat/Atp5g2/Paics/Cyc1/Adcy10/Cox5b/Adsl
BP	UP	GO:0002703	regulation of leukocyte mediated immunity	184	0.353337	1.49129	0.00256082	0.0771421	3929	tags=42%, list=27%, signal=31%	Il4ra/Jak3/Il1r1/Il27ra/Bcr/Fes/Tlr4/Fgr/Bcl6/Il20rb/Ddx21/Nod2/Cd55/Parp3/Il18rap/Tnfrsf1b/Ccl2/Arid5a/Il6/Nectin2/Ripk3/Il23a/Tnf/Il1b/Crk/Gab2/Hmox1/Fcgr2b/H2-D1/Ndfip1/Rabgef1/Gfer/Klrk1/Hspd1/Ticam1/Cd81/Cyrib/Tyrobp/Vav1/Hspa8/Fcer1g/Dnase1l3/Snx4/Adora3/Ccr2/Ptafr/Itgam/H2-M2/Nlrp3/Cd177/Ms4a2/Ptprc/Fcgr3/Slamf6/Mad2l2/Itgb2/Lgals9/C3/H2-T22/Syk/Stx4a/Lag3/Exosc3/Fcgr1/Il7r/Arg1/Ptpn6/Ceac…
BP	--	GO:0002688	regulation of leukocyte chemotaxis	100	0.387064	1.4912	0.0164159	0.170597	2778	tags=38%, list=19%, signal=31%	Bst1/Trpv4/Dysf/Lbp/Calr/Serpine1/Swap70/Nod2/Ccl2/Mcu/Pgf/Tirap/Il23a/Ccr1/C1qbp/Ano6/C5ar1/Il1b/C3ar1/Rac1/Ccl12/Lgmn/Ccl4/Cxcr2/Mif/Aif1/Kars/Dnm1l/Akirin1/Cxcl10/Ccr2/Gpsm3/Padi2/Slit2/Nckap1l/Creb3/Wnt5a/Csf1r
BP	--	GO:0070423	nucleotide-binding oligomerization domain containing signaling pathway	13	0.588296	1.49115	0.0587276	0.302863	1024	tags=38%, list=7%, signal=36%	Tlr4/Nod2/Nfkbia/Tnfaip3/Rela
BP	--	GO:0045494	photoreceptor cell maintenance	38	-0.417952	-1.49112	0.0283286	0.21914	2597	tags=39%, list=18%, signal=32%	Nphp3/Cep290/Lca5/Clcn3/Bbs1/Tub/Bbs10/Crocc/Dram2/Mkks/Atp1b2/Bbs4/Bbs2/Prom1/Bsg
BP	--	GO:0001836	release of cytochrome c from mitochondria	55	0.433065	1.49105	0.033033	0.235698	2056	tags=36%, list=14%, signal=31%	Fas/Plaur/Lmna/Bax/Pmaip1/Bcl2l1/Gpx1/Plscr3/Pla2g6/Sod2/Bcl2/Igf1/Bid/Pdcd5/Mmp9/Hgf/Ggct/Dnm1l/Pam16/Cck
BP	--	GO:0046488	phosphatidylinositol metabolic process	126	-0.327924	-1.49078	0.0078125	0.114985	2293	tags=28%, list=16%, signal=24%	Pgap2/Inpp5b/Pip4k2c/Itpkb/Synj2/Pip4k2a/Mtmr4/Pigyl/Lpgat1/Pigb/Pik3ca/App/Dpm3/Pik3cb/Pigv/Inpp4b/Pdgfrb/Slc27a1/Pik3r2/Pigh/Pik3c3/Sh3yl1/Plcb1/Mtmr3/Mppe1/Inppl1/Socs2/Pdgfb/Inpp5f/Dgke/Pigp/Inpp5k/Inpp1/Efr3b/Ip6k1
BP	--	GO:0021859	pyramidal neuron differentiation	10	0.630759	1.49071	0.0654664	0.31779	4007	tags=70%, list=28%, signal=51%	Zmiz1/Disc1/Uqcrq/Atg7/Unc5d/Ogdh/Fgfr2
MF	--	GO:0005546	phosphatidylinositol-4,5-bisphosphate binding	71	0.412686	1.49056	0.0232558	0.204074	2274	tags=25%, list=16%, signal=21%	Phlda3/Anxa2/Sdcbp2/Capg/Sdcbp/Kcnq1/Sh3pxd2a/Tirap/Pfn1/Myo1b/Asap1/Plcd1/Hcn1/Gsdme/Picalm/Twf1/Dab2/Snx18
CC	--	GO:0099060	integral component of postsynaptic specialization membrane	65	0.419293	1.49039	0.0234949	0.204091	4768	tags=57%, list=33%, signal=38%	Chrnb1/Grid2/Slc16a3/Glra3/Lrrtm4/Nlgn1/Gabra1/Erbb4/Rtn4/Gabrb2/Grin2b/Ptpro/Slc16a7/Adcy1/Lrfn5/Dcc/Grm1/Clstn2/Kcnd2/Lrrc4/Scn8a/Gria4/Adam22/Grid1/Cdh10/Lrrc4c/Gabrb3/Nectin3/Chrnb2/Plppr4/Lrrc7/Grin3a/Grin2a/Gabra4/Gria2/Slitrk1/Neto1
BP	--	GO:0048934	peripheral nervous system neuron differentiation	8	0.672063	1.4903	0.0477002	0.280003	1546	tags=25%, list=11%, signal=22%	Pmp22/Onecut2
BP	--	GO:0048935	peripheral nervous system neuron development	8	0.672063	1.4903	0.0477002	0.280003	1546	tags=25%, list=11%, signal=22%	Pmp22/Onecut2
BP	--	GO:0044793	negative regulation by host of viral process	12	0.601841	1.49026	0.0580645	0.30059	4220	tags=58%, list=29%, signal=41%	Vapa/Psmc3/Eif2ak4/Crp/Ceacam1/Ptx3/Zc3h12a
BP	--	GO:2000810	regulation of bicellular tight junction assembly	19	0.534689	1.49022	0.0562701	0.297682	1103	tags=32%, list=8%, signal=29%	Gja1/Epha2/Myo1c/Tnf/Snai1/F11r
CC	--	GO:0030127	COPII vesicle coat	14	0.574823	1.48974	0.057377	0.300114	3790	tags=57%, list=26%, signal=42%	Sec24d/Sec23b/Pdcd6/Sar1a/Sec13/Sec24b/Sec24c/Sec31a
BP	--	GO:1902565	positive regulation of neutrophil activation	6	0.731274	1.48955	0.04811	0.28014	3895	tags=100%, list=27%, signal=73%	Tnf/Ptafr/Itgam/Cd177/Itgb2/Il16
BP	--	GO:0061037	negative regulation of cartilage development	27	-0.445393	-1.48954	0.0409357	0.26141	2171	tags=33%, list=15%, signal=28%	Chadl/Nog/Idua/Rarb/Snai2/Ctnnb1/Sox9/Rarg/Tgfb2
BP	UP	GO:0070374	positive regulation of ERK1 and ERK2 cascade	165	0.357509	1.48945	0.00521512	0.0944149	2130	tags=28%, list=15%, signal=25%	Glipr2/Trpv4/Icam1/Tlr4/Rara/Sema7a/Cavin3/Gpr55/Phb/Shc1/Flt4/Cflar/Ccl11/Nod2/Rapgef1/Akap12/Htr2a/Tnfrsf11a/Ccl2/Fgfr3/Il6/Ccl7/Tirap/Ccr1/Ccn2/Hmgcr/Itgb3/C5ar1/Ccl9/Gcnt2/Il1b/Pdgfa/Ccl12/Gpnmb/Cd36/Ccl4/Mif/Ccl3/Erbb4/Ccl6/Ramp3/Kars/Notch1/Prkd2/Gpr183/Il1a/Fgf15
BP	UP	GO:0002694	regulation of leukocyte activation	447	0.324773	1.4893	0.00113895	0.057678	3895	tags=37%, list=27%, signal=28%	Zbtb16/Crlf2/Il4ra/Bst1/Fas/Jak3/Il27ra/Bcr/Socs5/Cd200/Cdkn1a/Ptpre/Xbp1/Ctla2a/Fes/Tlr4/Fgr/Rara/Lbp/Sphk1/Hsp90aa1/Pglyrp1/Cd38/Bcl6/Il20rb/Nod2/Zmiz1/Vcam1/Prnp/Lrrc32/Icosl/Nrarp/Parp3/Tnfrsf1b/Ccl2/Il6/Zap70/Nectin2/Ripk3/Tirap/Il23a/Rhoa/Il1rl2/Tnfaip3/Tnf/Bcl2/Zeb1/Lgals1/Il1b/Trex1/Igf1/Pawr/Kat2a/Gab2/Hmox1/Runx1/Myd88/Fcgr2b/Lgals3/Adam8/Gpnmb/Adrm1/Mif/Ndfip1/Clec4d/Rabgef1/Tnip2/Ada/…
BP	UP	GO:0050867	positive regulation of cell activation	293	0.337262	1.48903	0.00121359	0.057678	3188	tags=33%, list=22%, signal=27%	Zbtb16/Crlf2/Il4ra/Bst1/Jak3/Il27ra/Socs5/Cdkn1a/Xbp1/Tlr4/Fgr/Rara/Lbp/Hsp90aa1/Fgfr1/Cd38/Bcl6/Nod2/Zmiz1/Vcam1/Icosl/Ccl2/Il6/Selp/Zap70/Nectin2/Tirap/Il23a/Ccn2/Rhoa/Il1rl2/Tnf/Bcl2/Lgals1/F11r/Il1b/Igf1/Gab2/Runx1/Myd88/Adam8/Mif/Clec4d/Tnip2/Ada/Inpp5d/Nfkbid/Tnfsf9/Klrk1/Aif1/Hspd1/Ticam1/Cd244a/Cd81/Cd46/Cyrib/Kars/Tafa3/Tyrobp/Cd86/Gpr183/Nfkbiz/Il1a/Coro1a/Fcer1g/Snx4/Bcl10/Adora3/Dmtn/…
BP	--	GO:0050995	negative regulation of lipid catabolic process	18	0.541048	1.48896	0.0565428	0.298091	3081	tags=50%, list=21%, signal=39%	Tnf/Il1b/Pik3cg/Dbi/Plin5/Sorl1/Pde3b/Hcar2/Adora1
BP	--	GO:1903578	regulation of ATP metabolic process	77	0.405797	1.48895	0.0201439	0.190709	1415	tags=23%, list=10%, signal=21%	Myc/Hif1a/Stat3/Ddit4/Htr2a/Mtch2/Bcl2l1/Vcp/Eif6/Entpd1/Rhoa/Tnf/Pde12/Insr/Trex1/Igf1/Tspo/Mif
CC	--	GO:0045334	clathrin-coated endocytic vesicle	21	-0.476859	-1.48874	0.0638889	0.31597	2176	tags=33%, list=15%, signal=28%	Tbc1d5/Sgip1/Dnm2/Inpp5f/Btbd8/Myo6/Epn2
BP	--	GO:0002690	positive regulation of leukocyte chemotaxis	80	0.40365	1.48845	0.0257511	0.210447	2778	tags=40%, list=19%, signal=33%	Trpv4/Dysf/Lbp/Calr/Serpine1/Swap70/Ccl2/Mcu/Pgf/Tirap/Il23a/Ccr1/C1qbp/Ano6/C5ar1/Il1b/C3ar1/Rac1/Lgmn/Ccl4/Cxcr2/Aif1/Kars/Dnm1l/Akirin1/Cxcl10/Ccr2/Gpsm3/Nckap1l/Creb3/Wnt5a/Csf1r
BP	--	GO:0007595	lactation	33	0.472158	1.48842	0.0368664	0.248269	1545	tags=27%, list=11%, signal=24%	Nme1/Xbp1/Ccnd1/Gja1/Hif1a/Aprt/Prl2c3/Xdh/Erbb4
BP	--	GO:0016558	protein import into peroxisome matrix	12	-0.558064	-1.48837	0.0575916	0.300114	3140	tags=58%, list=22%, signal=46%	Pex7/Pex13/Pex26/Pex1/Pex10/Pex2/Pex6
MF	UP	GO:0008233	peptidase activity	431	0.325071	1.48834	0.00113379	0.057678	2911	tags=29%, list=20%, signal=24%	Adamts9/Ctla2b/Ctsw/Ace/Adamts4/Adamts8/Cfb/Casp4/Uchl3/Ctla2a/Lap3/Uchl1/St14/Psmd14/Adam15/Rhbdl2/Acy1/Cflar/H13/Bace2/Psma3/Ctsa/Adamts1/Ece1/Usp10/Psma5/Psmd1/Cpe/Psmb4/Nln/Mmp12/Psma6/Pdia3/Adam9/Napsa/Furin/Psma4/Tnfaip3/Stambpl1/Bmp1/Thop1/Dpp9/Cpm/Usp54/Psma1/Nup98/Adam11/Plat/Psmb7/Uchl4/4930486L24Rik/Psmd2/Usp14/Xpnpep1/Ece2/Adam8/Lgmn/Metap2/Mmp9/Psma7/Afg3l1/Prcp/Dhh/Psmb2/Ndel1/Psmb6…
BP	--	GO:0010259	multicellular organism aging	37	0.457446	1.48804	0.0388802	0.255294	4252	tags=51%, list=29%, signal=36%	Ercc1/Pmp22/Htt/Serp1/Trex1/Hdac9/Hyal2/Inpp5d/Cisd2/Trp63/Rad54l/Coq7/Ercc5/Icmt/Cgas/Zmpste24/Tfcp2l1/Lep/Cfh
BP	--	GO:0002429	immune response-activating cell surface receptor signaling pathway	155	0.359949	1.48802	0.00651042	0.10612	3514	tags=41%, list=24%, signal=32%	Cd38/Bax/Rapgef1/Prnp/Icosl/Zap70/Nectin2/Cmtm3/Ube2n/Bcl2/Rftn1/Rela/Skint5/C5ar1/Pde4b/C3ar1/Pawr/Fcgr2b/Lgals3/Nras/Bcl2a1d/Rabgef1/Ada/Nfkbid/Klrk1/Cd81/Sh2b2/Stoml2/Ptpn2/Prkd2/Eif2b4/Lat2/Nfkbiz/Fcer1g/Bcar1/Blnk/Bcl10/Rnf31/Skint6/Lpxn/Eif2b2/Prkch/Ermap/Lcp2/Skint10/Themis2/Nckap1l/Rps3/Fyn/Ptprc/Skint4/Usp12/Skint8/Syk/Fyb/Khdrbs1/Lck/Wnk1/Skint3/Skap1/Psen2/Cd276/Myo1g/Ptpn6
BP	--	GO:0098722	asymmetric stem cell division	9	0.645047	1.48789	0.0652529	0.31779	900	tags=22%, list=6%, signal=21%	Zbtb16/Etv5
BP	--	GO:0070059	intrinsic apoptotic signaling pathway in response to endoplasmic reticulum stress	56	0.432372	1.48765	0.0332326	0.236054	1918	tags=32%, list=13%, signal=28%	Casp4/Xbp1/Rnf183/Bax/Atf4/Spop/Pmaip1/Bcl2l1/Apaf1/Serinc3/Bcl2/Ern1/Ptpn1/Selenos/Hyou1/Ube2k/Txndc12/Ptpn2
BP	--	GO:0002883	regulation of hypersensitivity	9	0.644815	1.48735	0.0652529	0.31779	3318	tags=67%, list=23%, signal=51%	Il20rb/Fcgr2b/Fcer1g/Fcgr3/C3/Fcgr1
MF	--	GO:0032454	histone demethylase activity (H3-K9 specific)	11	-0.571926	-1.48724	0.0552632	0.297682	4117	tags=82%, list=28%, signal=59%	Kdm7a/Kdm1a/Jmjd1c/Kdm4b/Phf2/Kdm4c/Kdm3a/Kdm4a/Kdm3b
BP	--	GO:2000389	regulation of neutrophil extravasation	8	0.670644	1.48716	0.0494037	0.282473	2891	tags=75%, list=20%, signal=60%	Il1r1/Pawr/Adam8/Ptger4/Il1a/Ptger3
BP	--	GO:2000391	positive regulation of neutrophil extravasation	8	0.670644	1.48716	0.0494037	0.282473	2891	tags=75%, list=20%, signal=60%	Il1r1/Pawr/Adam8/Ptger4/Il1a/Ptger3
BP	--	GO:0030046	parallel actin filament bundle assembly	5	0.77291	1.48705	0.0416667	0.262836	1809	tags=60%, list=12%, signal=53%	Fscn1/Aif1/Fmn2
BP	--	GO:0002246	wound healing involved in inflammatory response	7	0.698695	1.48697	0.051458	0.287279	3351	tags=71%, list=23%, signal=55%	Hif1a/Hmox1/Il1a/Ccr2/Cd44
BP	--	GO:0006308	DNA catabolic process	27	0.490262	1.48689	0.0424242	0.265142	2208	tags=26%, list=15%, signal=22%	Igfbp3/Bax/Il6/Apaf1/Trex1/Pam16/Dnase1l3
BP	--	GO:0002051	osteoblast fate commitment	6	0.72994	1.48683	0.04811	0.28014	1889	tags=50%, list=13%, signal=43%	Sh3pxd2b/Smad1/Notch1
BP	--	GO:0045188	regulation of circadian sleep/wake cycle, non-REM sleep	8	0.670445	1.48672	0.0494037	0.282473	3949	tags=75%, list=27%, signal=55%	Il6/Ptger4/Ada/Ptger3/Adora1/Chrnb2
BP	UP	GO:0002696	positive regulation of leukocyte activation	278	0.339198	1.48649	0.00123457	0.057678	3188	tags=33%, list=22%, signal=27%	Zbtb16/Crlf2/Il4ra/Bst1/Jak3/Il27ra/Socs5/Cdkn1a/Xbp1/Tlr4/Fgr/Rara/Lbp/Hsp90aa1/Cd38/Bcl6/Nod2/Zmiz1/Vcam1/Icosl/Ccl2/Il6/Zap70/Nectin2/Tirap/Il23a/Rhoa/Il1rl2/Tnf/Bcl2/Lgals1/Il1b/Igf1/Gab2/Runx1/Myd88/Adam8/Mif/Clec4d/Tnip2/Ada/Inpp5d/Nfkbid/Tnfsf9/Klrk1/Aif1/Hspd1/Ticam1/Cd244a/Cd81/Cd46/Cyrib/Kars/Tafa3/Tyrobp/Cd86/Gpr183/Nfkbiz/Il1a/Coro1a/Fcer1g/Snx4/Bcl10/Adora3/Tnfsf13b/Ccr2/Ptafr/Sirpb1…
MF	--	GO:0004745	retinol dehydrogenase activity	10	-0.581224	-1.48647	0.0767263	0.336763	95	tags=30%, list=1%, signal=30%	Rdh5/Adh1/Dhrs3
MF	--	GO:0016859	cis-trans isomerase activity	34	0.465299	1.48635	0.0395137	0.256464	535	tags=18%, list=4%, signal=17%	Fkbp1a/Fkbp5/Fkbp10/Ppia/Fkbp14/Fkbp2
BP	--	GO:0071608	macrophage inflammatory protein-1 alpha production	7	0.698156	1.48582	0.051458	0.287279	3597	tags=86%, list=25%, signal=64%	Trpv4/Nod2/Mcoln2/Sirpa/Trem2/Mefv
BP	--	GO:0150079	negative regulation of neuroinflammatory response	12	0.599994	1.48568	0.0596774	0.306261	3058	tags=58%, list=21%, signal=46%	Cd200/Tnfrsf1b/Igf1/Tafa3/Cst7/Nr1d1/Ldlr
BP	--	GO:0060749	mammary gland alveolus development	17	0.54956	1.48558	0.0633117	0.31597	1545	tags=29%, list=11%, signal=26%	Ccnd1/Hif1a/Tgfa/Tnfrsf11a/Erbb4
BP	--	GO:0061377	mammary gland lobule development	17	0.54956	1.48558	0.0633117	0.31597	1545	tags=29%, list=11%, signal=26%	Ccnd1/Hif1a/Tgfa/Tnfrsf11a/Erbb4
BP	--	GO:0003084	positive regulation of systemic arterial blood pressure	15	0.562452	1.48542	0.0559211	0.297682	3525	tags=67%, list=24%, signal=50%	Ace/Manf/Rhoa/Avpr1a/Nr2f2/Cyba/Hsd11b2/Adora1/Wnk1/Adra1a
BP	--	GO:2000675	negative regulation of type B pancreatic cell apoptotic process	5	0.77205	1.4854	0.0416667	0.262836	2518	tags=60%, list=17%, signal=50%	Cast/Srsf6/Ngf
BP	--	GO:0006879	cellular iron ion homeostasis	40	0.447976	1.48525	0.0375375	0.250827	2058	tags=35%, list=14%, signal=30%	Lcn2/Myc/Fth1/Hif1a/Ftl1/Hmox1/Glrx3/Atp6v0a2/Ndfip1/Atp6v1g1/Slc11a1/Bola2/Nubp1/Trf
MF	--	GO:0043125	ErbB-3 class receptor binding	5	-0.722041	-1.48512	0.0751174	0.334074	534	tags=40%, list=4%, signal=39%	Erbb2/Cdk5
BP	--	GO:0010874	regulation of cholesterol efflux	22	-0.472313	-1.48496	0.0485714	0.28014	1438	tags=27%, list=10%, signal=25%	Ptch1/Naxe/Eepd1/Cav1/Pltp/Apoe
BP	--	GO:0051256	mitotic spindle midzone assembly	5	0.771805	1.48493	0.0416667	0.262836	379	tags=20%, list=3%, signal=19%	Kif23
MF	--	GO:1904680	peptide transmembrane transporter activity	24	0.500425	1.48454	0.0503817	0.284627	2734	tags=42%, list=19%, signal=34%	Gja1/Abcc1/Abca1/Timm23/Timm17a/Tomm40/Sec61g/Slco1b2/Tomm40l/Sec61a1
BP	--	GO:0048087	positive regulation of developmental pigmentation	7	0.697534	1.4845	0.0548885	0.29762	999	tags=43%, list=7%, signal=40%	Adamts9/Bax/Bcl2
BP	--	GO:1903531	negative regulation of secretion by cell	142	0.363078	1.48449	0.0117801	0.143736	2437	tags=27%, list=17%, signal=23%	Igfbp3/Pim3/Bcr/Il11/Cd200/Inhbb/Tnfrsf1a/Gja1/Ucp2/Map4k4/Lrrc32/Kcnq1/Midn/Tnfrsf1b/Il1rn/Il6/Nucb2/Entpd1/Hmgcr/Il1b/Klf7/Hmox1/Hdac9/Ptger4/Rabgef1/Rhbdf2/Acvr1c/Nf1/Notch1/Eny2/Osm/Erp29/Pde3b/Dph3/Chga/Ccr2/Cry1/Ppp1r11/Lif
BP	--	GO:0042742	defense response to bacterium	149	0.360739	1.48409	0.0130548	0.151481	3386	tags=39%, list=23%, signal=30%	Lcn2/Il27ra/Adamts4/Tnfsf8/Tnfrsf1a/Tlr4/Fgr/Epha2/Lbp/Tnfaip8/Serpine1/Pglyrp1/Shc1/Nod2/Stab1/Clec4e/Tirap/Pla2g6/Il23a/Tnf/C5ar1/Irf8/Myd88/Vgf/Cd36/Trem1/Optn/Adm/Clec4d/Slc11a1/Hp/Klrk1/Mpeg1/Wfdc17/Trf/Bcl3/Hck/Fcer1g/Cyba/Ncf1/Chga/Ppp1r11/Cebpb/Myo1f/Card9/Bpifa2/Nlrp3/Lgals9/Stab2/Syk/Trem2/Slamf8/Gsdma2/Npy/Fcgr1/Il7r/Tbk1/Plac8
BP	--	GO:0006721	terpenoid metabolic process	39	-0.415342	-1.48399	0.0265487	0.211594	373	tags=36%, list=3%, signal=35%	Retsat/Rarres2/Aldh3a2/Aldh1a1/Dgat1/Rdh5/Bco2/Rdh14/Adh5/Cyp26b1/Aldh1a3/Adh1/Cyp2e1/Dhrs3
MF	--	GO:0120015	sterol transfer activity	16	-0.501936	-1.48384	0.0676692	0.320681	1592	tags=31%, list=11%, signal=28%	Stard5/Osbpl2/Stard4/Pltp/Apoe
CC	--	GO:0008076	voltage-gated potassium channel complex	52	0.43348	1.48382	0.0359281	0.245597	4569	tags=46%, list=32%, signal=32%	Kcna5/Kcnq1/Cttn/Kcnc2/Hcn1/Calm2/Kcnab1/Kcnb2/Kcne3/Kcnf1/Kcnv2/Kcnip2/Kcnq2/Stx1a/Kcnd2/Kcnh2/Dpp6/Dpp10/Cntnap2/Kcna1/Calm3/Snap25/Kcnma1/Kcnh1
BP	--	GO:0090269	fibroblast growth factor production	9	0.643245	1.48373	0.0668842	0.319884	1701	tags=44%, list=12%, signal=39%	Fgfr1/Cd59a/Aif1/Ptgs2
BP	--	GO:0090270	regulation of fibroblast growth factor production	9	0.643245	1.48373	0.0668842	0.319884	1701	tags=44%, list=12%, signal=39%	Fgfr1/Cd59a/Aif1/Ptgs2
MF	UP	GO:0032549	ribonucleoside binding	316	0.333193	1.4837	0.00118765	0.057678	2724	tags=28%, list=19%, signal=23%	Tubb6/Gimap4/Tubb2a/Gimap5/Ran/Tgm2/Nme1/Rnd1/Rhoc/Gimap6/Ralb/Eftud2/Ehd4/Tubb2b/Rab20/Ehd1/Hsp90aa1/Rab11a/Hhat/Tubb4b/Ola1/Rab5c/Nme2/Eef1a1/Gimap9/Tuba4a/Arf2/Septin9/Gch1/Tuba1a/Gimap8/Rhoj/Arf4/Gtpbp6/Hsp90ab1/Gnl3/Cdc42/Eif5/Tuba1c/Rhoa/Rab4b/Rasd1/Tsr1/Tubb5/Gtpbp4/Gnai3/Arf1/Insr/Arl15/Tubb3/Suclg2/Rab31/Rab7b/Rac1/Nkiras2/Srprb/Glud1/Nras/Gna15/Gmppb/Dync1li1/Adssl1/Septin8/Rala/Srp54b/…
BP	--	GO:0043568	positive regulation of insulin-like growth factor receptor signaling pathway	8	0.668989	1.48349	0.0511073	0.285996	1141	tags=38%, list=8%, signal=35%	Igfbp4/Igfbp3/Igf1
BP	--	GO:0006901	vesicle coating	13	0.58523	1.48338	0.0603589	0.307756	2707	tags=46%, list=19%, signal=38%	Tmed9/Preb/Pdcd6/Sar1a/Mapk15/Sec16a
BP	--	GO:0001825	blastocyst formation	46	0.44117	1.4833	0.0381098	0.252689	2091	tags=33%, list=14%, signal=28%	Tead4/Bysl/Mfng/Rrp7a/Sp3/Furin/Tm4sf1/Nop2/Skil/Ada/Rbm46/Rtn4/Uspl1/Nle1/Actl6a
BP	--	GO:0045815	positive regulation of gene expression, epigenetic	25	-0.453946	-1.48325	0.0345821	0.240941	2003	tags=40%, list=14%, signal=35%	Ep300/Zmiz2/Smarcd1/Sphk2/Atad2b/H1f0/Sertad2/Ctnnb1/Nr3c1/H1f2
BP	--	GO:0071638	negative regulation of monocyte chemotactic protein-1 production	5	0.770894	1.48317	0.0416667	0.262836	306	tags=40%, list=2%, signal=39%	Socs5/Apod
BP	--	GO:0043369	CD4-positive or CD8-positive, alpha-beta T cell lineage commitment	16	0.554975	1.4827	0.0613599	0.311501	999	tags=31%, list=7%, signal=29%	Stat3/Il6ra/Il6/Il23a/Bcl2
CC	--	GO:0030123	AP-3 adaptor complex	11	-0.570147	-1.48261	0.0552632	0.297682	4132	tags=64%, list=29%, signal=46%	Ap3s2/Ap3d1/Vps16/Vps33a/Vps11/Vps39/Vps41
BP	--	GO:0043030	regulation of macrophage activation	47	0.441591	1.48246	0.0396341	0.257036	3156	tags=38%, list=22%, signal=30%	Il4ra/Cd200/Tlr4/Lbp/Sphk1/Tnip2/Hspd1/Kars/Tafa3/Cst7/Mmp8/Nr1d1/Wnt5a/Lgals9/Lrfn5/Ldlr/Trem2/Cebpa
BP	--	GO:0051457	maintenance of protein location in nucleus	23	-0.462742	-1.48227	0.0457143	0.274995	1678	tags=30%, list=12%, signal=27%	Grk2/Ciz1/Supt7l/Arl2bp/Bbs4/Cdk5/Sun2
BP	--	GO:0033629	negative regulation of cell adhesion mediated by integrin	8	0.668406	1.4822	0.0511073	0.285996	1315	tags=50%, list=9%, signal=45%	Serpine1/Acer2/Swap70/Cyp1b1
BP	--	GO:1905521	regulation of macrophage migration	41	0.44465	1.48199	0.0389222	0.255392	4550	tags=59%, list=31%, signal=40%	Trpv4/Cd200/Cd9/Emilin1/Ccl2/C5ar1/C3ar1/Mif/Cd81/Kars/Akirin1/Rtn4/Csf1r/Trem2/Slamf8/Cxcl17/Mmp14/Ptk2b/Cx3cr1/Thbs1/Mapk1/Csf1/Ptprj/Cmklr1
MF	UP	GO:0001883	purine nucleoside binding	316	0.332803	1.48197	0.00118765	0.057678	1861	tags=22%, list=13%, signal=20%	Tubb6/Gimap4/Tubb2a/Gimap5/Ran/Tgm2/Nme1/Rnd1/Rhoc/Gimap6/Ralb/Eftud2/Ehd4/Tubb2b/Rab20/Ehd1/Hsp90aa1/Rab11a/Hhat/Tubb4b/Ola1/Rab5c/Nme2/Eef1a1/Gimap9/Tuba4a/Arf2/Septin9/Gch1/Tuba1a/Gimap8/Rhoj/Arf4/Gtpbp6/Hsp90ab1/Gnl3/Cdc42/Eif5/Tuba1c/Rhoa/Rab4b/Rasd1/Tsr1/Tubb5/Gtpbp4/Gnai3/Arf1/Insr/Arl15/Tubb3/Suclg2/Rab31/Rab7b/Rac1/Nkiras2/Srprb/Glud1/Nras/Gna15/Ada/Gmppb/Dync1li1/Adssl1/Septin8/Rala/Srp…
CC	UP	GO:0030141	secretory granule	245	0.339818	1.4818	0.00245399	0.0771421	1920	tags=22%, list=13%, signal=19%	Igfbp3/Fas/Anxa7/Sparc/Rph3al/Calr/Serpine1/Tcp1/Vwf/Myrip/Cd38/Cct6a/Hilpda/Arpc2/Bace2/Kit/Kcnq1/Capzb/Ece1/Itgb1/Arsa/Actn1/Selp/Cpe/Ica1l/Snap23/Pdia3/Cdc42/Napsa/Rab4b/Tnf/Gars/Gnai3/Myo5a/Il1b/Plat/Igf1/Ap2m1/Tmed2/Scfd2/Vgf/Adam8/Skil/Atp6v0a2/Spaca6/Tmed10/Abca12/Slc11a1/Hspd1/Cd46/Syt8/Acr/Notch1/Fstl4
CC	--	GO:0017119	Golgi transport complex	11	-0.569713	-1.48149	0.0552632	0.297682	1212	tags=55%, list=8%, signal=50%	Rnf215/Cog2/Cog5/Cog7/Cog4/Dnajc28
BP	--	GO:1990414	replication-born double-strand break repair via sister chromatid exchange	7	-0.653202	-1.48147	0.071599	0.328534	3793	tags=71%, list=26%, signal=53%	Xrcc1/Nipbl/Recql5/Rad21/Rec8
MF	UP	GO:0005525	GTP binding	308	0.334229	1.48137	0.00120627	0.057678	1861	tags=22%, list=13%, signal=20%	Tubb6/Gimap4/Tubb2a/Gimap5/Ran/Tgm2/Nme1/Rnd1/Rhoc/Gimap6/Ralb/Eftud2/Ehd4/Tubb2b/Rab20/Ehd1/Hsp90aa1/Rab11a/Hhat/Tubb4b/Ola1/Rab5c/Eef1a1/Gimap9/Tuba4a/Arf2/Septin9/Gch1/Tuba1a/Gimap8/Rhoj/Arf4/Gtpbp6/Hsp90ab1/Gnl3/Cdc42/Eif5/Tuba1c/Rhoa/Rab4b/Rasd1/Tsr1/Tubb5/Gtpbp4/Gnai3/Arf1/Insr/Arl15/Tubb3/Suclg2/Rab31/Rab7b/Rac1/Nkiras2/Srprb/Glud1/Nras/Gna15/Gmppb/Adssl1/Septin8/Rala/Srp54b/Dapk1/Sar1a/Ra…
BP	--	GO:0090520	sphingolipid mediated signaling pathway	8	0.668002	1.4813	0.0511073	0.285996	1651	tags=38%, list=11%, signal=33%	S1pr1/Sphk1/Plpp3
BP	--	GO:0071838	cell proliferation in bone marrow	11	0.611613	1.48121	0.0723473	0.329304	1280	tags=45%, list=9%, signal=41%	Ace/Shc1/Fgfr3/Il6/Lgals3
BP	--	GO:0048194	Golgi vesicle budding	33	0.46974	1.4808	0.0384025	0.253741	2875	tags=39%, list=20%, signal=32%	Vapa/Sec24d/Tmed9/Preb/Sec23b/Pdcd6/Tmed10/Sar1a/Mapk15/Sec13/Sec16a/Sec24b/Sec24c
CC	--	GO:0010369	chromocenter	14	-0.524851	-1.48005	0.0561224	0.297682	3533	tags=43%, list=24%, signal=32%	Scmh1/Incenp/Oip5/Mbd6/Cbx3/Cbx1
BP	--	GO:0051923	sulfation	8	0.66738	1.47992	0.0511073	0.285996	2803	tags=62%, list=19%, signal=50%	Sult1a1/Ndst1/Tpst2/Sult1d1/Hs3st3b1
BP	--	GO:0032511	late endosome to vacuole transport via multivesicular body sorting pathway	14	-0.524727	-1.4797	0.0561224	0.297682	1649	tags=36%, list=11%, signal=32%	Leprotl1/Chmp5/Vps25/Tmem50a/Tmem50b
BP	--	GO:0034331	cell junction maintenance	23	-0.461775	-1.47917	0.0485714	0.28014	1732	tags=30%, list=12%, signal=27%	Kifc3/Tjp1/Cadm1/Rab3a/Dgkz/Rassf8/Mtss1
CC	--	GO:0005604	basement membrane	96	0.385713	1.47906	0.0191518	0.185228	1311	tags=23%, list=9%, signal=21%	Anxa2/Tnc/Nid1/Col4a2/Col4a1/Sparc/Gsto1/Rpsa/Pmp22/Mmrn2/Hspg2/Adamts1/Itgb1/Fn1/Timp3/Atrnl1/Ntn1/Entpd1/P3h1/Runx1/Tgfbi/Col18a1
MF	--	GO:0033691	sialic acid binding	6	0.726072	1.47895	0.0515464	0.287434	724	tags=33%, list=5%, signal=32%	Sele/Selp
BP	--	GO:1903078	positive regulation of protein localization to plasma membrane	56	0.429818	1.47887	0.0332326	0.236054	3742	tags=43%, list=26%, signal=32%	Actr3/Itga3/Epha2/Rab11a/Ppp1r9b/Prnp/Itgb1/Tnf/Rack1/Myo5a/Rangrf/Lgals3/Kif5b/Ramp3/Cnpy4/Rer1/Trem2/Stx4a/Zdhhc2/Sorbs1/Zdhhc5/Dpp6/Dpp10/Rhog
MF	--	GO:0008028	monocarboxylic acid transmembrane transporter activity	47	-0.392531	-1.47861	0.0375723	0.250874	1797	tags=32%, list=12%, signal=28%	Slc16a8/Slc38a7/Slco1a4/Slc27a1/Slc16a9/Slc16a11/Slc6a13/Slco1a5/Slco1c1/Ceacam2/Slc16a1/Slc16a4/Slc6a6/Slc38a3/Slc5a6
MF	--	GO:0042379	chemokine receptor binding	40	0.445957	1.47856	0.042042	0.26436	2688	tags=45%, list=19%, signal=37%	Stat3/Ccl11/Ccl2/Ccl7/Ccl9/Nars/Ccl12/Ccl4/Jak1/Cxcl16/Ccl3/Ccl6/Cxcl3/Cklf/Cxcl10/Cxcl2/Cxcl9/Creb3
BP	--	GO:0002292	T cell differentiation involved in immune response	57	0.426227	1.47856	0.0325444	0.235698	2108	tags=33%, list=15%, signal=29%	Il4ra/Jak3/Socs5/Stat3/Rara/Il6ra/Bcl6/Relb/Il6/Clec4e/Il23a/Ptger4/Clec4d/Nfkbid/Cd46/Gpr183/Nfkbiz/Bcl3/Fcer1g
BP	UP	GO:0050920	regulation of chemotaxis	188	0.350197	1.4784	0.00258065	0.0771421	2780	tags=33%, list=19%, signal=27%	Bst1/Trpv4/Angpt2/Dysf/Sema3f/S1pr1/Sema6d/Lbp/Sema7a/Cdh13/Tubb2b/Calr/Serpine1/Swap70/Fgfr1/Nod2/Ccl2/Sema6b/Mcu/Fn1/Pgf/Sema3a/Tirap/Il23a/Ccr1/C1qbp/Ano6/Robo2/C5ar1/Il1b/C3ar1/Usp14/Rac1/Ccl12/Lgmn/Ccl4/Sema4c/Cxcr2/Mif/Ntrk3/Sema3g/Aif1/Cyrib/Kars/Dnm1l/Akirin1/Notch1/Ptpn2/Prkd2/Gpr183/Cxcl10/Scg2/Ccr2/Gpsm3/Padi2/Ppm1f/Slit2/Nckap1l/Creb3/Wnt5a/Csf1r/Sema4d
MF	--	GO:0098918	structural constituent of synapse	27	0.487398	1.47821	0.0484848	0.28014	824	tags=22%, list=6%, signal=21%	Actg1/Actb/Shank3/Actn1/Mpp2/Git1
MF	--	GO:0061631	ubiquitin conjugating enzyme activity	36	0.455723	1.47796	0.0430108	0.267045	2799	tags=31%, list=19%, signal=25%	Ube2f/Ube2n/Ube2d3/Ube2g2/Ube2j1/Ube2k/Ube2v1/Cdc34/Ube2g1/Ube2d1/Ube2m
BP	--	GO:0034367	protein-containing complex remodeling	16	-0.499928	-1.47791	0.075188	0.334231	1406	tags=25%, list=10%, signal=23%	Scarb1/Lcat/Pltp/Apoe
BP	--	GO:0031532	actin cytoskeleton reorganization	97	0.385794	1.47779	0.0193906	0.186205	2329	tags=28%, list=16%, signal=24%	Trpv4/Csf3/Fes/Actr3/S1pr1/Shc1/Arpc2/Kit/S100a9/Cttn/Myh9/Mcu/Rhoa/Arhgdia/Gmfg/Ptpn1/F11r/Esam/Ntrk3/Rala/Hck/Parvg/Parva/Bcar1/Rapgef3/Arhgdib/Dmtn
BP	--	GO:1904683	regulation of metalloendopeptidase activity	6	0.725416	1.47762	0.0515464	0.287434	2270	tags=67%, list=16%, signal=56%	Stat3/Timp3/Picalm/Sorl1
MF	--	GO:0019798	procollagen-proline dioxygenase activity	7	0.694288	1.47759	0.0548885	0.29762	1769	tags=57%, list=12%, signal=50%	P4ha2/P4hb/P3h1/P4ha1
BP	--	GO:0060600	dichotomous subdivision of an epithelial terminal unit	9	-0.610619	-1.47742	0.0899743	0.360522	916	tags=44%, list=6%, signal=42%	Nrp1/Sema3c/Ctsh/Vangl2
MF	--	GO:0042834	peptidoglycan binding	5	0.767766	1.47716	0.0416667	0.262836	652	tags=60%, list=5%, signal=57%	Pglyrp1/Nod2/Hk1
CC	--	GO:0031941	filamentous actin	35	0.45956	1.47715	0.0409712	0.26141	2770	tags=37%, list=19%, signal=30%	Arpc3/Myo1c/Ehbp1l1/Pdlim1/Pdlim7/Arpc2/Actg1/Tmod3/Smtn/Pdlim5/Pdlim2/Myo1f/Nckap1
CC	--	GO:0036396	RNA N6-methyladenosine methyltransferase complex	8	-0.625201	-1.47702	0.086747	0.353824	3095	tags=50%, list=21%, signal=39%	Virma/Rbm15b/Mettl14/Zc3h13
CC	--	GO:0045293	mRNA editing complex	8	-0.625201	-1.47702	0.086747	0.353824	3095	tags=50%, list=21%, signal=39%	Virma/Rbm15b/Mettl14/Zc3h13
BP	--	GO:1904424	regulation of GTP binding	19	-0.481596	-1.47674	0.0526316	0.291255	793	tags=32%, list=5%, signal=30%	Ripor2/Cln5/Epha4/Ccpg1/Stmn1/Tgfb2
BP	--	GO:0000187	activation of MAPK activity	96	0.38508	1.47663	0.0191518	0.185228	3122	tags=38%, list=22%, signal=30%	Igfbp6/Tlr4/Shc1/Tgfa/Kit/Pxn/Ghr/Avpi1/Map2k3/Tirap/Tnf/Ern1/Mlkl/Insr/Ptpn1/Il1b/Igf1/Mdfi/Gdf15/Ntrk3/Hgf/Cd81/Kars/Map3k9/Trf/Dab2/Erp29/Sod1/Map2k1/Map2k2/Wnt5a/Ptprc/Met/Grm1/Syk/Fgd4
BP	--	GO:0021879	forebrain neuron differentiation	50	0.43399	1.47661	0.0421687	0.264644	3626	tags=40%, list=25%, signal=30%	Fgfr1/Zmiz1/Shank3/Sema3a/Robo2/Rac1/Disc1/Uqcrq/Erbb4/Atg7/Atf5/Slit2/Wnt5a/Csf1r/Ptger3/Inhba/Sall3/Gnaq/Ogdh/B2m
MF	UP	GO:0044389	ubiquitin-like protein ligase binding	292	0.334637	1.47657	0.00121951	0.057678	2410	tags=24%, list=17%, signal=20%	Myc/Traf1/Nek6/Sting1/Cdkn1a/Xbp1/Ralb/Hif1a/Hspa5/Uchl1/Hsp90aa1/Calr/Tcp1/Ywhaz/H13/Actg1/Spop/Cct2/Psma3/Pxn/Per1/Triobp/Tnfrsf1b/Trib1/Fzd4/Nfkbia/Vcp/Psmd1/Atf6/Hsp90ab1/Txnip/Hspa9/Ube2n/Pa2g4/Erlin1/Bcl2/Rela/Ltbr/Ywhae/Tubb5/Lrpprc/Ubash3b/Smad6/Ube2j1/Bid/Rangap1/Smad1/Srprb/Jak1/Grik2/Asb4/Ube2k/Rala/Sumo3/Hspd1/Tuba1b/Ggn/Dnm1l/Eif4e2/Cacybp/Rtn4/Traf3/Vcl/Hspa8/Ube2g1/Flt3/Bcl10/Rnf31…
BP	--	GO:0061041	regulation of wound healing	113	0.375546	1.4764	0.013624	0.15366	3653	tags=42%, list=25%, signal=32%	Tnfrsf12a/Anxa2/Xbp1/Tlr4/Gja1/Serpine1/Insl3/Cd9/Actg1/S100a9/Ccl2/Myh9/Itgb1/Selp/Hmgcr/Tnf/Ano6/Ubash3b/F11r/Crk/Pdgfa/Cd36/Srsf6/Ptger4/Pros1/Slc12a2/Plpp3/Muc16/Sh2b3/C1qtnf1/Fcer1g/Hbegf/Dmtn/Thbd/Nfe2l2/Alox5/Adamts18/Ptger3/Plau/Anxa1/Syk/Prkce/Tspan8/Clec7a/Cd34/Ceacam1/Pdpn/Plek
BP	--	GO:0045920	negative regulation of exocytosis	26	0.489442	1.47634	0.0515933	0.287466	4662	tags=50%, list=32%, signal=34%	Bcr/Hmox1/Rabgef1/Notch1/Ccr2/Anxa1/Lgals9/Rap1b/Cd84/Rest/Trim9/Gnai2/Cd300a
BP	--	GO:0036015	response to interleukin-3	5	0.767054	1.47579	0.0434028	0.267584	1812	tags=40%, list=13%, signal=35%	Jak1/Sh2b3
BP	--	GO:0036016	cellular response to interleukin-3	5	0.767054	1.47579	0.0434028	0.267584	1812	tags=40%, list=13%, signal=35%	Jak1/Sh2b3
BP	--	GO:0072539	T-helper 17 cell differentiation	20	0.524674	1.47541	0.0654952	0.31779	4220	tags=55%, list=29%, signal=39%	Stat3/Il6ra/Il6/Il23a/Nfkbid/Nfkbiz/Nlrp3/Slamf6/Ly9/Zbtb7b/Zc3h12a
MF	--	GO:0004602	glutathione peroxidase activity	18	-0.490063	-1.47536	0.0626632	0.31582	2527	tags=44%, list=17%, signal=37%	Gstp1/Gstt2/Gstk1/Mgst3/Gstt1/Mgst1/Gstm7/Gpx4
MF	--	GO:0000146	microfilament motor activity	21	0.51428	1.47534	0.0732087	0.331502	4194	tags=71%, list=29%, signal=51%	Myo1c/Myh9/Myo1b/Myo5a/Myo19/Myo7a/Myh8/Myo1f/Myo1e/Myo1g/Myo1d/Myo1h/Myo3a/Myo5c/Myo7b
BP	UP	GO:0007015	actin filament organization	378	0.325172	1.47491	0.00115207	0.057678	2652	tags=28%, list=18%, signal=23%	Synpo/Fam107a/Trpv4/Icam1/Capg/Arpc1b/Csf3/Casp4/Tpm4/Rnd1/Rhoc/Tpm3/Actr3/S1pr1/Fscn1/Arpc3/Cdc42ep4/Sh3pxd2b/Hcls1/Myo1c/Swap70/Ppp1r9b/Pdlim1/Sorbs3/Pakap/Ccl11/Coro1c/Arpc2/Actg1/Tnfaip1/Wdr1/Pxn/Triobp/Shank3/Capzb/Vasp/Cttn/Mcu/Actn1/Tmsb10/Cdc42ep2/Cdc42ep3/Dbn1/Tmod3/Zyx/Actr2/Pfn1/Cdc42/Ccn2/Rhoa/Cfl1/Hsp90b1/Bcl2/Gmfg/Myo1b/Myo5a/Cap1/Arf1/F11r/Pawr/Marcksl1/Arpc5/Rac1/Itgb1bp1/Esam/Myo…
BP	--	GO:0019430	removal of superoxide radicals	17	0.545613	1.47491	0.0665584	0.319884	2496	tags=47%, list=17%, signal=39%	Gch1/Nos3/Sod2/Prdx1/Tnf/Cd36/Sod1/Nfe2l2
BP	--	GO:1901164	negative regulation of trophoblast cell migration	5	0.766542	1.4748	0.0451389	0.272361	2301	tags=80%, list=16%, signal=67%	Gja1/Calr/Acvr1c/Arhgdib
BP	--	GO:0031652	positive regulation of heat generation	9	0.639303	1.47464	0.0750408	0.334047	2891	tags=67%, list=20%, signal=53%	Tnfrsf11a/Tnf/Il1b/Ptgs2/Ccr5/Ptger3
BP	--	GO:0044340	canonical Wnt signaling pathway involved in regulation of cell proliferation	5	-0.716882	-1.4745	0.0774648	0.337849	1607	tags=60%, list=11%, signal=53%	Dvl2/Ctnnb1/Lrp6
BP	--	GO:1901621	negative regulation of smoothened signaling pathway involved in dorsal/ventral neural tube patterning	7	-0.650122	-1.47449	0.0739857	0.333585	3254	tags=71%, list=22%, signal=55%	Traf3ip1/Sufu/Prkaca/Gpr161/Cdk20
BP	--	GO:0045741	positive regulation of epidermal growth factor-activated receptor activity	10	0.623847	1.47438	0.0720131	0.328603	3360	tags=60%, list=23%, signal=46%	Tgfa/Hbegf/Ncf1/Ereg/Adora1/Btc
BP	UP	GO:0051047	positive regulation of secretion	316	0.331059	1.4742	0.00118765	0.057678	2543	tags=28%, list=18%, signal=23%	Il4ra/Doc2b/Sdcbp/Xbp1/Inhbb/Tlr4/Ptges/Gja1/Fgr/Hif1a/Rph3al/Sphk1/Ednrb/Gapdh/Myrip/Fgfr1/Cd38/Ppia/Cd14/Slc4a8/Sdc1/Arhgef7/S100a9/Kcnq1/Tnfrsf11a/Bcl2l1/Spp1/Mcu/Il6/Pdcd6ip/Nucb2/Clec4e/Pla2g6/S100a8/Adam9/Serp1/Tnf/Arf1/Il1b/Abcg1/Igf1/Nlgn1/Prl2c3/Gab2/Runx1/Rac1/Lgals3/Zfp384/Cd36/Plcd1/Glud1/Ptger4/Clec5a/Mif/Slc12a2/Avpr1a/Kif5b/Ptpn23/Slc18a1/Aacs/Mmp13/Dnm1l/C1qtnf1/Tnfsf15/Rtn4/Selen…
BP	--	GO:0030011	maintenance of cell polarity	16	0.551681	1.4739	0.066335	0.319637	1261	tags=25%, list=9%, signal=23%	Pdlim1/Wdr1/Pdcd6ip/Arpc5
BP	--	GO:0071450	cellular response to oxygen radical	19	0.52883	1.47389	0.062701	0.31582	2496	tags=42%, list=17%, signal=35%	Gch1/Nos3/Sod2/Prdx1/Tnf/Cd36/Sod1/Nfe2l2
BP	--	GO:0071451	cellular response to superoxide	19	0.52883	1.47389	0.062701	0.31582	2496	tags=42%, list=17%, signal=35%	Gch1/Nos3/Sod2/Prdx1/Tnf/Cd36/Sod1/Nfe2l2
BP	--	GO:0006613	cotranslational protein targeting to membrane	18	0.535491	1.47367	0.0613893	0.311501	2734	tags=50%, list=19%, signal=41%	Tram2/Ssr3/Sec61b/Tram1/Srp72/Srp54a/Srp54c/Srpr/Sec61a1
MF	--	GO:0042393	histone binding	192	-0.305013	-1.47358	0.00900901	0.125443	3583	tags=41%, list=25%, signal=31%	Mcm3ap/Spty2d1/Scmh1/Baz2a/Vrk1/Smarcc2/Mpnd/Ing3/Wrap53/Dpf2/Kdm5a/Sap30l/Brpf3/Vps72/Brd1/Brdt/Mllt10/Phf10/Ncapd3/Kdm8/Mysm1/Wdr5b/L3mbtl3/Phf2/Phf14/Tspyl3/Bcas3/Tdrd3/Pwwp2a/Rsf1/Chd2/L3mbtl2/Lrwd1/Tspyl1/Baz1b/Rnf8/Anp32a/Mphosph8/Cbx4/Bptf/Rbbp5/Pkn1/Taf7/Parp9/Tnks/Kdm4a/Mtf2/Uhrf2/Kmt2c/Kat6b/Phip/Kmt5c/Pbrm1/Sphk2/Atad2b/Wdtc1/Kmt2a/Kdm5b/Lef1/Phc3/Brd9/Jmjd7/Brd3/Ing4/Cbx2/Brd7/Cbx8/Ph…
BP	--	GO:0002713	negative regulation of B cell mediated immunity	8	0.664467	1.47346	0.0562181	0.297682	3684	tags=75%, list=25%, signal=56%	Bcl6/Parp3/Fcgr2b/Ndfip1/Ptpn6/Thoc1
BP	--	GO:0002890	negative regulation of immunoglobulin mediated immune response	8	0.664467	1.47346	0.0562181	0.297682	3684	tags=75%, list=25%, signal=56%	Bcl6/Parp3/Fcgr2b/Ndfip1/Ptpn6/Thoc1
BP	UP	GO:1901342	regulation of vasculature development	292	0.333913	1.47338	0.00121951	0.057678	3095	tags=36%, list=21%, signal=29%	Lrg1/Adamts9/Ecscr/Tnfrsf12a/Angpt2/Dcn/Col4a2/Xbp1/Sparc/Tnfrsf1a/Hif1a/Epha2/Stat3/Sphk1/Itga5/Il6ra/Serpine1/Shc1/Cflar/Notch4/Ccl11/Mmrn2/Kit/Pxn/Emilin1/Adamts1/Rnh1/Ccl2/Dll1/Stab1/Ago2/Itgb1/Nos3/Rhoj/Pgf/Acvrl1/Ecm1/Rhoa/Sod2/Hhip/Tnf/Itgb3/C5ar1/Il1b/C3ar1/Hmox1/Runx1/Lgals3/Itgb1bp1/Smad1/Cd36/Cyp1b1/Xdh/Mmp9/Hdac9/Ptger4/Jak1/Cxcr2/Ddah1/Slc12a2/Nras/Adm/Cd59a/Pdcd6/Asb4/Hgf/Ptgs2/Sash…
MF	--	GO:0022829	wide pore channel activity	13	0.581206	1.47318	0.0619902	0.313541	5786	tags=92%, list=40%, signal=55%	Gja1/Gjc1/Gja4/Tomm40/Vdac1/Tomm40l/Vdac2/Gjb6/Gja5/Gjb2/Vdac3/Gjd3
BP	--	GO:0071694	maintenance of protein location in extracellular region	5	-0.716228	-1.47316	0.0774648	0.337849	3240	tags=100%, list=22%, signal=78%	Fbn1/Nbl1/Ltbp1/Dand5
BP	--	GO:0010883	regulation of lipid storage	41	0.441964	1.47304	0.0419162	0.263883	2317	tags=39%, list=16%, signal=33%	Ehd1/Hilpda/Plin2/Nfkbia/Itgb3/Abcg1/Cd36/Msr1/Apob/Lpl/Plin5/Mest/Ptpn2/Pnpla2/Itgav/Crp
BP	--	GO:0016055	Wnt signaling pathway	344	-0.28777	-1.473	0.00666667	0.107352	2116	tags=21%, list=15%, signal=19%	Reck/Dab2ip/Foxo1/Tbx18/Mks1/Pfdn5/Ldb1/Klf4/Otulin/Bcl9l/Mapk14/Znrf3/Dvl2/Gid8/App/Sox7/Zranb1/Daam2/Fzd3/Rnf220/Tnks/Nkd1/Sox4/Epm2a/Stk4/Axin2/Adgra2/Snai2/Wnt5b/Lef1/Amotl2/Notum/Fam53b/Bcl9/Hic1/Csnk1g2/Jade1/2210016L21Rik/Brd7/Snx3/Wls/Tcf7/Nxn/Ctnnb1/Amer2/Egr1/Cby1/Hbp1/Mllt3/Lrp4/Sema5a/Tle5/Vangl2/Sox9/Tiam1/Prickle1/Tle2/Cyld/Apcdd1/Lrp6/Tnks2/Cthrc1/Ankrd6/Hhex/Mcc/Fzd6/Fuz/Arntl/Cav…
BP	UP	GO:0097191	extrinsic apoptotic signaling pathway	204	0.343921	1.47294	0.00378788	0.0847096	2595	tags=27%, list=18%, signal=23%	Lcn2/Traf1/Tnfrsf12a/Fas/Jak3/Icam1/Mal/Lmna/Tnfrsf10b/Tnfrsf23/Serpine1/Fgfr1/Bax/Hipk1/Cflar/Tnfrsf1b/Cttn/Bcl2l1/Gpx1/Fgfr3/Itm2c/Timp3/Htt/Pdia3/Acsl5/Tnfaip3/Tnf/Bcl2/Rela/Ltbr/Il1b/Igf1/Hmox1/Bid/Lgals3/Skil/Hyal2/Bcl2a1d/Hgf/Dapk1/Tmbim1/Foxo3/Dedd/Nf1/Bcl2a1b/Il1a/Dab2/Eya4/Bcl10/Itgav/Scg2/Casp8/Pea15a/Ngf/Pak2/Siglec1
BP	--	GO:0032332	positive regulation of chondrocyte differentiation	16	0.551245	1.47274	0.066335	0.319637	1024	tags=19%, list=7%, signal=17%	Zbtb16/Mustn1/Rela
MF	--	GO:0017134	fibroblast growth factor binding	22	0.504435	1.47229	0.0644172	0.316297	971	tags=23%, list=7%, signal=21%	Rps2/Fgfr1/Fgfr3/Hspa9/Itgb3
BP	--	GO:0086013	membrane repolarization during cardiac muscle cell action potential	10	0.622918	1.47218	0.0720131	0.328603	1971	tags=40%, list=14%, signal=35%	Kcna5/Kcnq1/Kcne3/Rnf207
BP	UP	GO:0022604	regulation of cell morphogenesis	471	0.319603	1.47188	0.00113379	0.057678	2787	tags=26%, list=19%, signal=22%	Plxna2/Tnfrsf12a/Icam1/Rnd1/Rhoc/Ifrd1/Anxa7/Sparc/Fes/Sema3f/Actr3/Fgr/Map1b/Sema6d/Cdc42ep4/Sema7a/Tubb2b/Vim/Calr/Rab11a/Trim46/Fmnl2/Atp5g1/Plxnb2/Pakap/Plekho1/Ccl11/Coro1c/Arpc2/Kit/Wdr1/Pxn/P4hb/Triobp/Shank3/Capzb/Cttn/Ccl2/Sema6b/Myh9/Fzd4/Sgk1/Il6/Cdc42ep2/Rhoj/Fn1/Cdc42ep3/Ntn1/Dbn1/Sema3a/Actr2/Rhoa/C1qbp/Cfl1/Itgb3/Fblim1/Trak2/Aldoa/Arhgdia/Ywhah/Hecw2/Robo2/Aatk/F11r/Nlgn1/Crk/Larp…
BP	--	GO:0071361	cellular response to ethanol	8	0.663754	1.47188	0.0579216	0.300169	3239	tags=62%, list=22%, signal=49%	Trp53inp1/Ccl7/Glra3/Adcy7/Prkce
BP	UP	GO:0016049	cell growth	438	0.321192	1.47163	0.00113636	0.057678	3000	tags=29%, list=21%, signal=24%	Igfbp4/Tnfrsf12a/Igfbp3/Fam107a/Jade2/Igfbp7/Emp1/Cdkn1a/Sdcbp/Ifrd1/Xbp1/Sema3f/Actr3/Gja1/Map1b/Sema6d/Sphk1/Hsd3b7/Sema7a/Csf2rb/Hsp90aa1/Rab11a/Trim46/Il3ra/Ppp1r9b/Cd38/Bcl6/Atp5g1/Adam15/Phb/Flt4/Npm1/Sertad1/Cttn/Sema6b/Eif4g1/Sgk1/Itgb1/Fn1/Ntn1/Apbb2/Trip10/Dbn1/Sema3a/Hsp90ab1/Acvrl1/Dnajc2/Emp3/Atad3a/Rhoa/Eif2ak4/Cfl1/Rack1/P3h1/Bcl2/Aatk/Vgll4/Zmat3/Igf1/Crk/Ppan/Kif14/Osgin1/Cdkn2d/…
BP	--	GO:0097756	negative regulation of blood vessel diameter	79	0.399736	1.47154	0.0272597	0.215808	3081	tags=35%, list=21%, signal=28%	Kcna5/Ace/Icam1/Manf/Gja1/Hif1a/Ednrb/Cd38/Bdkrb2/Shc1/Per2/Htr2a/Rhoa/Hmgcr/Smad6/Adm/Avpr1a/Ptgs2/Crp/Chga/Uts2r/Map2k1/Ptafr/Alox5/Htr1d/Ptger3/Dusp5/Adora1
BP	--	GO:0042538	hyperosmotic salinity response	9	0.637958	1.47154	0.0750408	0.334047	787	tags=22%, list=5%, signal=21%	Trpv4/Trip10
BP	--	GO:0050974	detection of mechanical stimulus involved in sensory perception	31	0.475974	1.47148	0.0451011	0.272361	4065	tags=61%, list=28%, signal=44%	Myc/Tlr4/Kit/Htr2a/Tnf/Igf1/Pawr/Slc12a2/Pcdh15/Adgrv1/Grin2b/Piezo2/Fyn/Phf24/Whrn/Ptprq/Rest/Tmem120a/Kcna1
BP	--	GO:0006241	CTP biosynthetic process	8	0.663553	1.47143	0.0579216	0.300169	506	tags=38%, list=3%, signal=36%	Ctps/Nme1/Nme2
BP	--	GO:0046036	CTP metabolic process	8	0.663553	1.47143	0.0579216	0.300169	506	tags=38%, list=3%, signal=36%	Ctps/Nme1/Nme2
BP	--	GO:0051973	positive regulation of telomerase activity	32	0.470121	1.47136	0.0411585	0.261598	810	tags=25%, list=6%, signal=24%	Myc/Hsp90aa1/Nek7/Tcp1/Cct4/Cct2/Ptges3/Hsp90ab1
BP	--	GO:0030970	retrograde protein transport, ER to cytosol	26	0.487724	1.47115	0.0561457	0.297682	3769	tags=50%, list=26%, signal=37%	H13/Vcp/Hsp90b1/Ube2g2/Selenos/Ube2j1/Ubac2/Sec61b/Derl2/Edem1/Ufd1/Herpud1/Nploc4
BP	--	GO:1903513	endoplasmic reticulum to cytosol transport	26	0.487724	1.47115	0.0561457	0.297682	3769	tags=50%, list=26%, signal=37%	H13/Vcp/Hsp90b1/Ube2g2/Selenos/Ube2j1/Ubac2/Sec61b/Derl2/Edem1/Ufd1/Herpud1/Nploc4
BP	--	GO:0048041	focal adhesion assembly	75	0.403867	1.47069	0.0263158	0.210447	2596	tags=31%, list=18%, signal=25%	Fam107a/Bcr/Apod/Map4k4/Coro1c/Actg1/Pxn/Cttn/Actn1/Ptprk/Acvrl1/Cfl1/Bcl2/Slk/Rac1/Itgb1bp1/Fmn1/Vcl/Itgav/S100a10/Dmtn/Sdc4/Ppm1f
BP	--	GO:0098814	spontaneous synaptic transmission	15	0.556824	1.47056	0.0625	0.315614	2308	tags=33%, list=16%, signal=28%	Doc2b/Nsg1/Itgb1/Slc12a2/Stx1b
BP	--	GO:0006403	RNA localization	165	0.352939	1.47042	0.0065189	0.10612	4049	tags=39%, list=28%, signal=29%	Ran/Flot1/Fbl/Hnrnpa1/Myo1c/Tcp1/Ddx39a/Cct4/Cct2/Npm1/Nop58/Hnrnpa3/Thoc6/Eif6/Ltv1/Htt/Magoh/Eif5a/Rftn1/Lrpprc/Sdad1/Nup98/Nup54/Abce1/Nsun2/Ybx1/Nup93/Slbp/Fyttd1/Eny2/Nmd3/Exosc2/Rrs1/Ndc1/Cpeb1/Pom121l2/Sec13/Igf2bp2/Ranbp2/Ddx19b/Srsf3/Khdrbs1/Exosc3/Ddx39b/Nup62/Sem1/Nup160/Rbm26/Ssb/Dhx9/Exosc10/Lsg1/Stau1/Pnpt1/Sidt1/Thoc1/Rps15/Ncbp1/Bicd2/Srsf7/Nol6/Alyref/Seh1l/Iws1/Nupl2
BP	--	GO:1901620	regulation of smoothened signaling pathway involved in dorsal/ventral neural tube patterning	11	-0.565395	-1.47026	0.0631579	0.31597	3254	tags=55%, list=22%, signal=42%	Traf3ip1/Sufu/Mks1/Prkaca/Gpr161/Cdk20
BP	--	GO:0002224	toll-like receptor signaling pathway	90	0.386507	1.47016	0.0285326	0.220178	2665	tags=37%, list=18%, signal=30%	Flot1/Tlr4/Lbp/Cd14/Nod2/Nfkbia/Tirap/Acod1/Tnfaip3/Irak2/Tnf/Rftn1/Smpdl3b/Tlr1/Myd88/Tnip1/Rab7b/Cd36/Tnip2/Irak3/Hspd1/Ticam1/Pik3ap1/Cd86/Rtn4/Traf3/Cyba/Tnip3/Bcl10/Treml4/Lrrfip2/Nr1d1/Nfkbil1
CC	--	GO:0032585	multivesicular body membrane	6	-0.681945	-1.47013	0.0857143	0.353824	903	tags=33%, list=6%, signal=31%	Laptm4b/Nsg2
BP	--	GO:0042730	fibrinolysis	9	0.637327	1.47008	0.0766721	0.336763	1393	tags=33%, list=10%, signal=30%	Anxa2/Serpine1/Pros1
MF	UP	GO:0003729	mRNA binding	263	0.337046	1.46994	0.00123916	0.057678	4630	tags=41%, list=32%, signal=28%	Rps2/Rara/Carhsp1/Hsp90aa1/Calr/Etf1/Rpl6/Eef1a1/Eif2s2/Syncrip/Hnrnpa3/Eif4g1/Nova2/Ago2/Ncl/Gnl3/Ptbp3/G3bp1/C1qbp/Cct5/Myef2/Serbp1/Rps6/Nup98/Pum3/Mbd2/Srsf6/Pabpc4/Ybx1/Eif3d/Dhx33/Cstf3/Ybx3/Rps26/Rnps1/Slbp/Fyttd1/Pcbp4/Pabpc1/Hdlbp/Rbms2/Cpeb2/Elavl4/Rbm46/Rbm20/Rsl1d1/Shmt2/Pkm/Cluh/Elavl1/Rbm47/Ptbp1/Cpeb1/Noct/Eif4g2/Shmt1/Hnrnpd/Celf1/Igf2bp2/Srrm4/Rps13/Rps3/Pabpc1l/Pcbp1/Tra2b/Srsf3…
BP	--	GO:1990138	neuron projection extension	170	0.34983	1.46963	0.00772201	0.114781	2961	tags=31%, list=20%, signal=25%	Tnfrsf12a/Jade2/Ifrd1/Sema3f/Actr3/Map1b/Sema6d/Sema7a/Hsp90aa1/Rab11a/Trim46/Atp5g1/Cttn/Sema6b/Itgb1/Fn1/Ntn1/Dbn1/Sema3a/Hsp90ab1/Eif2ak4/Aatk/Sema4c/Rpl4/Dbnl/Disc1/Ndel1/Cpne1/Ntrk3/Sema3g/Slc23a2/Flrt3/Picalm/Rtn4/Plaa/Vcl/Cyfip1/Eif4g2/Raph1/Wdr36/Eif2b2/Limk1/Ccr5/Ngf/Cpne5/Slit2/Wnt5a/Cpne9/Sema4d/Wnt3/Hnrnpk/Llph
BP	--	GO:1900452	regulation of long-term synaptic depression	12	0.593378	1.4693	0.0645161	0.316347	3542	tags=50%, list=24%, signal=38%	Shank3/Bcl2l1/Grid2/Pirb/Adora1/Ppp1r9a
MF	--	GO:0016278	lysine N-methyltransferase activity	54	-0.381358	-1.46922	0.0179104	0.178495	2426	tags=28%, list=17%, signal=23%	Ehmt1/Eef1akmt1/Smyd3/Setdb1/Wdr82/Rbbp5/Kmt2c/Kmt5c/Kmt2a/Ehmt2/Etfbkmt/Mettl21a/Setd1b/Ezh1/Prdm16
MF	--	GO:0016279	protein-lysine N-methyltransferase activity	54	-0.381358	-1.46922	0.0179104	0.178495	2426	tags=28%, list=17%, signal=23%	Ehmt1/Eef1akmt1/Smyd3/Setdb1/Wdr82/Rbbp5/Kmt2c/Kmt5c/Kmt2a/Ehmt2/Etfbkmt/Mettl21a/Setd1b/Ezh1/Prdm16
BP	UP	GO:0032102	negative regulation of response to external stimulus	305	0.331836	1.46921	0.00121065	0.057678	2056	tags=26%, list=14%, signal=23%	Anxa2/Bcr/Angpt2/Socs5/Cd200/Ctla2a/Nt5e/Sema3f/Tnfrsf1a/Gja1/Sema6d/Socs3/Sema7a/Apod/Serpine1/Pglyrp1/Il20rb/Cd9/Nod2/Tnfrsf1b/Sema6b/Trib1/Grid2/Gpx1/Psmb4/Dbn1/Sema3a/Nucb2/Macir/Mmp12/Acod1/Ccr1/Il1r2/Fndc4/Tnfaip3/Hmgcr/C1qbp/Tnf/Metrnl/Smpdl3b/Sec14l1/Robo2/Ubash3b/Psma1/Trex1/Igf1/Riok3/Crk/Selenos/Lpcat3/Pdgfa/Fcgr2b/Ccl12/Ptger4/Sema4c/Pros1/Mif/Slc12a2/Ndfip1/Rabgef1/Nr1d2/Ada/Irak3/Hg…
BP	UP	GO:0110053	regulation of actin filament organization	238	0.338405	1.46916	0.00124533	0.057678	3015	tags=32%, list=21%, signal=26%	Synpo/Icam1/Capg/Arpc1b/Csf3/Rhoc/Actr3/S1pr1/Arpc3/Cdc42ep4/Sh3pxd2b/Hcls1/Myo1c/Swap70/Sorbs3/Ccl11/Arpc2/Actg1/Wdr1/Pxn/Shank3/Capzb/Vasp/Cttn/Tmsb10/Cdc42ep2/Cdc42ep3/Dbn1/Tmod3/Actr2/Pfn1/Ccn2/Rhoa/Cfl1/Gmfg/Arf1/F11r/Arpc5/Rac1/Itgb1bp1/Esam/Myadm/Dstn/Ptger4/Dbnl/Fmn1/Cyrib/Fmn2/Mtpn/Pecam1/Twf1/Coro1a/Ccdc88a/Cyfip1/Rapgef3/S100a10/Bin1/Dmtn/Cotl1/Plekhg2/Arpc4/Id1/Limk1/Capza1/Pak2/Wasf2…
BP	UP	GO:2001233	regulation of apoptotic signaling pathway	368	0.325151	1.46867	0.00117096	0.057678	3410	tags=33%, list=24%, signal=26%	Myc/Traf1/Tnfrsf12a/Fas/Jak3/Icam1/Plaur/Mal/Xbp1/Lmna/Inhbb/Hif1a/Tnfrsf23/Serpine1/Rnf183/Fgfr1/Bax/Bdkrb2/Pmp22/Cflar/Eef1e1/Spop/Pmaip1/Mtch2/P4hb/S100a9/Cttn/Bcl2l1/Trp53inp1/Gpx1/Itm2c/Timp3/Htt/Apaf1/Serinc3/Plscr3/Ripk3/Pla2g6/Pdia3/S100a8/Acsl5/Sod2/Tnfaip3/Tnf/Pttg1ip/Rack1/Snai1/Bcl2/Rela/Ltbr/Gnai3/Ptpn1/Il1b/Igf1/Selenos/Hmox1/Bid/Pdcd5/Trap1/Lgals3/Mmp9/Steap3/Skil/Cdkn2d/Mif/Hyal2/…
BP	--	GO:1902563	regulation of neutrophil activation	11	0.606415	1.46862	0.0836013	0.349943	4781	tags=91%, list=33%, signal=61%	Bcr/Tnf/Ptafr/Itgam/Cd177/Itgb2/Syk/Il16/Cd300a/Grn
BP	--	GO:0071706	tumor necrosis factor superfamily cytokine production	109	0.375365	1.46848	0.0163934	0.170597	3102	tags=39%, list=21%, signal=31%	Tnfrsf1a/Tlr4/Rara/Lbp/Cd14/Nod2/Ccl2/Ncl/Tirap/Il23a/Tnfaip3/Trex1/Clec4a2/Igf1/Selenos/Zfp64/Myd88/Adam8/Gpnmb/Cd36/Ccl4/Ptger4/Tspo/Mif/Ccl3/Cd300ld/Irak3/Ticam1/Fcer1g/Cyba/Tmem106a/Flt3/Ptafr/Ccr5/Nfkbil1/Card9/Sirpa/Trim27/Ptprc/Lgals9/Trem2/Tbc1d23
BP	UP	GO:0042110	T cell activation	398	0.322308	1.46829	0.00115207	0.057678	3209	tags=32%, list=22%, signal=26%	Zbtb16/Il4ra/Fkbp1a/Fas/Jak3/Il27ra/Icam1/Ctps/Stx11/Socs5/Tnfsf8/Xbp1/Ctla2a/Gja1/Stat3/Rara/Il6ra/Hsp90aa1/Bcl6/Bax/Il20rb/Zmiz1/Kit/Vcam1/Prnp/Lrrc32/Relb/Icosl/Nrarp/Tnfrsf1b/Ccl2/Myh9/Il6/Zap70/Chd7/Sp3/Clec4e/Ripk3/Il23a/Rhoa/Ccnd3/Eif2ak4/Il1rl2/Bcl2/Zeb1/Lgals1/Il1b/Rps6/Trex1/Clec4a2/Igf1/Pawr/Kat2a/Runx1/Lgals3/Adam8/Gpnmb/Wwp1/Ptger4/Adrm1/Ddost/Bcl2a1d/Ndfip1/Clec4d/Apbb1ip/Ada/Slc11a…
BP	--	GO:1990182	exosomal secretion	20	0.52213	1.46826	0.0670927	0.319884	3737	tags=45%, list=26%, signal=33%	Sdcbp/Rab11a/Sdc1/Pdcd6ip/Steap3/Sdc4/Cops5/Vps4a/Chmp2a
BP	--	GO:0045759	negative regulation of action potential	7	0.68989	1.46823	0.0600343	0.306894	4383	tags=86%, list=30%, signal=60%	Gpr35/Hcn1/Kcne3/Bin1/Chrnb2/Cnr2
BP	--	GO:0001702	gastrulation with mouth forming second	29	-0.429609	-1.4682	0.0393258	0.256209	2066	tags=45%, list=14%, signal=39%	Dact1/Nodal/Acvr2a/Smad4/Ldb1/Acvr1/Ets2/Nat8f2/Acvr2b/Ctnnb1/Nat8f1/Lrp6/Hhex
BP	--	GO:0045199	maintenance of epithelial cell apical/basal polarity	8	0.661983	1.46795	0.0596252	0.306159	751	tags=25%, list=5%, signal=24%	Wdr1/Pdcd6ip
BP	--	GO:0070207	protein homotrimerization	11	0.606108	1.46787	0.0836013	0.349943	4722	tags=64%, list=33%, signal=43%	Slc1a5/Mlkl/Mif/Alox5ap/Pnpt1/Steap4/Scara5
BP	--	GO:0050850	positive regulation of calcium-mediated signaling	39	0.444545	1.46749	0.0527903	0.291963	3064	tags=38%, list=21%, signal=30%	Gsto1/Cdh13/Zap70/Htt/Tnf/Trdn/Igf1/Ccl4/Ada/Hint1/Adora3/Ptbp1/P2ry6/Syk/Trem2
BP	UP	GO:1902105	regulation of leukocyte differentiation	246	0.336881	1.46736	0.00245399	0.0771421	3200	tags=31%, list=22%, signal=25%	Zbtb16/Tmem176a/Myc/Il4ra/Fas/Jak3/Nme1/Socs5/Tmem176b/Xbp1/Ctla2a/Fes/Rara/Hcls1/Hsp90aa1/Pglyrp1/Bcl6/Gpr55/Nme2/Zmiz1/Nrarp/Trib1/Fgfr3/Il6/Zap70/Rassf2/Il23a/Ccr1/Rhoa/Il1rl2/Tnf/Itgb3/Ubash3b/Zeb1/Il1b/Kat2a/Runx1/Adam8/Adrm1/Ccl3/Ndfip1/Ada/Inpp5d/Nfkbid/Tnfsf9/Cd46/Nf1/Tyrobp/Ptpn2/Nfkbiz/Il1a/C1qc/Flt3/Ccr2/Casp8/Lif/Clec2g/Cebpb/Duxbl1/Itgam/Nckap1l/Pilrb1/Csf1r/Nlrp3/Cdk6/Anxa1/Ptprc/Lg…
BP	--	GO:1903764	regulation of potassium ion export across plasma membrane	5	0.762589	1.4672	0.046875	0.277395	3283	tags=80%, list=23%, signal=62%	Ano6/Kcne3/Kcnip2/Kcnh2
BP	--	GO:0032753	positive regulation of interleukin-4 production	16	0.549079	1.46695	0.0713101	0.328468	3063	tags=44%, list=21%, signal=35%	Rara/Il20rb/Icosl/Fcer1g/Cebpb/Nlrp3/Syk
BP	--	GO:0048265	response to pain	24	0.494388	1.46663	0.0564885	0.297971	4859	tags=67%, list=34%, signal=44%	Ednrb/Gch1/Runx1/Tspo/Osm/Grin2b/Grik1/Reln/Scn9a/Vwa1/Prkcg/Thbs1/Cacna1e/Slc6a2/Cacna1b/P2rx4
MF	--	GO:0140142	nucleocytoplasmic carrier activity	27	0.483547	1.46652	0.0560606	0.297682	2712	tags=33%, list=19%, signal=27%	Ipo4/Kpna2/Ipo5/Kpnb1/Ipo9/Cse1l/Kpna3/Xpo4/Kpna1
MF	UP	GO:0001882	nucleoside binding	323	0.327448	1.46629	0.00117233	0.057678	1861	tags=22%, list=13%, signal=20%	Tubb6/Gimap4/Tubb2a/Gimap5/Ran/Tgm2/Nme1/Rnd1/Rhoc/Gimap6/Ralb/Eftud2/Ehd4/Tubb2b/Rab20/Ehd1/Hsp90aa1/Rab11a/Hhat/Tubb4b/Ola1/Rab5c/Nme2/Eef1a1/Gimap9/Tuba4a/Arf2/Septin9/Gch1/Tuba1a/Gimap8/Rhoj/Arf4/Gtpbp6/Hsp90ab1/Gnl3/Cdc42/Eif5/Tuba1c/Rhoa/Rab4b/Rasd1/Tsr1/Tubb5/Gtpbp4/Gnai3/Arf1/Insr/Arl15/Tubb3/Suclg2/Rab31/Rab7b/Rac1/Nkiras2/Srprb/Glud1/Nras/Gna15/Ada/Gmppb/Dync1li1/Adssl1/Septin8/Rala/Srp…
BP	--	GO:0051085	chaperone cofactor-dependent protein refolding	30	0.477694	1.46605	0.0484375	0.28014	3264	tags=40%, list=23%, signal=31%	Hspa5/Dnajb13/Ptges3/Dnajb5/Hspe1/Hspa9/H2-DMb1/Hspa8/St13/Tor2a/Hsph1/Hspa13
BP	--	GO:1902083	negative regulation of peptidyl-cysteine S-nitrosylation	5	-0.712689	-1.46588	0.0798122	0.343607	2061	tags=40%, list=14%, signal=34%	Atp2b4/Oxr1
BP	--	GO:0032661	regulation of interleukin-18 production	6	0.719596	1.46576	0.0652921	0.31779	4064	tags=100%, list=28%, signal=72%	Nod2/Tnf/Dhx9/Cd84/Usp50/Tlr2
BP	--	GO:0050686	negative regulation of mRNA processing	30	0.477601	1.46576	0.0484375	0.28014	3255	tags=40%, list=22%, signal=31%	Npm1/Ptbp3/C1qbp/Srsf6/Rnps1/Pcbp4/U2af2/Ptbp1/Srsf10/Tra2b/Hnrnpk/Nelfe
BP	--	GO:0086014	atrial cardiac muscle cell action potential	11	0.605175	1.46561	0.0868167	0.353824	614	tags=18%, list=4%, signal=17%	Kcna5/Kcnq1
BP	--	GO:0086026	atrial cardiac muscle cell to AV node cell signaling	11	0.605175	1.46561	0.0868167	0.353824	614	tags=18%, list=4%, signal=17%	Kcna5/Kcnq1
BP	--	GO:0086066	atrial cardiac muscle cell to AV node cell communication	11	0.605175	1.46561	0.0868167	0.353824	614	tags=18%, list=4%, signal=17%	Kcna5/Kcnq1
BP	--	GO:0006958	complement activation, classical pathway	17	0.542146	1.46553	0.0698052	0.325622	3519	tags=59%, list=24%, signal=45%	Cd55/C1qbp/Cr1l/C1qb/C1qc/Crp/C1qa/C4bp/C3/C1ra
BP	--	GO:0046128	purine ribonucleoside metabolic process	43	0.43699	1.46544	0.0478326	0.280086	1075	tags=26%, list=7%, signal=24%	Ran/Nme1/Nt5e/Ampd3/Pemt/Impdh2/Nme2/Aprt/Rhoa/Gnai3/Ahcy
CC	--	GO:0035098	ESC/E(Z) complex	14	-0.519661	-1.46541	0.0637755	0.31597	1437	tags=29%, list=10%, signal=26%	Mtf2/Phf1/Ezh1/Jarid2
MF	--	GO:0016503	pheromone receptor activity	5	0.761563	1.46522	0.046875	0.277395	3185	tags=80%, list=22%, signal=62%	Vmn1r228/Vmn1r73/Vmn2r116/Vmn1r32
BP	--	GO:2000758	positive regulation of peptidyl-lysine acetylation	31	-0.421819	-1.46518	0.0445682	0.271053	2066	tags=39%, list=14%, signal=33%	Paxip1/Auts2/Smad4/Ep300/App/Sox4/Sphk2/Snai2/Brd7/Rps6ka5/Mapk3/Tada2a
MF	--	GO:0016723	oxidoreductase activity, oxidizing metal ions, NAD or NADP as acceptor	8	0.660657	1.46501	0.0596252	0.306159	1798	tags=38%, list=12%, signal=33%	Cyb561/Steap3/Frrs1
MF	--	GO:0043120	tumor necrosis factor binding	5	0.761452	1.46501	0.046875	0.277395	1792	tags=60%, list=12%, signal=53%	Tnfrsf1a/Tnfrsf1b/A2m
MF	--	GO:0004970	ionotropic glutamate receptor activity	16	0.548265	1.46477	0.0713101	0.328468	4608	tags=62%, list=32%, signal=43%	Grid2/Grik2/Grin2b/Grik1/Gria4/Grid1/Ptk2b/Grin3a/Grin2a/Gria2
BP	--	GO:0061081	positive regulation of myeloid leukocyte cytokine production involved in immune response	18	0.53221	1.46464	0.0710824	0.328311	4075	tags=67%, list=28%, signal=48%	Tlr4/Sema7a/Ddx21/Cd36/Mif/Ticam1/Rtn4/Fcer1g/Wnt5a/Ddx1/Tlr2/Gprc5b
BP	--	GO:0042310	vasoconstriction	73	0.403483	1.46452	0.0319303	0.233055	1701	tags=23%, list=12%, signal=21%	Kcna5/Ace/Icam1/Manf/Gja1/Hif1a/Ednrb/Cd38/Bdkrb2/Shc1/Per2/Htr2a/Rhoa/Smad6/Adm/Avpr1a/Ptgs2
BP	--	GO:0007620	copulation	14	0.565042	1.46439	0.0672131	0.319884	2104	tags=36%, list=15%, signal=31%	Ednrb/Vgf/Avpr1a/Ada/P2ry2
BP	--	GO:0010917	negative regulation of mitochondrial membrane potential	13	0.577533	1.46387	0.0636215	0.31597	555	tags=31%, list=4%, signal=30%	Bax/Atp5g1/Pmaip1/Mtch2
MF	--	GO:0016775	phosphotransferase activity, nitrogenous group as acceptor	5	0.760795	1.46375	0.0486111	0.28014	2377	tags=60%, list=16%, signal=50%	Map4k4/Nme2/Ckb
BP	--	GO:0048305	immunoglobulin secretion	21	0.510232	1.46373	0.0732087	0.331502	3535	tags=38%, list=24%, signal=29%	Crlf2/Xbp1/Il6/Tnf/Tnfsf13b/Pou2f2/Stx4a/Ceacam1
BP	--	GO:0046427	positive regulation of receptor signaling pathway via JAK-STAT	63	0.413505	1.46365	0.0348331	0.242332	2787	tags=37%, list=19%, signal=30%	Tnfrsf1a/Hcls1/Il6ra/Kit/Ghr/Fgfr3/Il6/Il23a/Tnf/Igf1/Prl2c3/Cyp1b1/Ptger4/Adipor1/Erbb4/Notch1/Pecam1/Ctf2/Osm/Lif/Prl7a2/Csf1r/Fyn
BP	--	GO:0045582	positive regulation of T cell differentiation	84	0.392501	1.46357	0.0323034	0.234606	3180	tags=37%, list=22%, signal=29%	Zbtb16/Il4ra/Socs5/Xbp1/Rara/Hsp90aa1/Bcl6/Zmiz1/Il6/Zap70/Il23a/Rhoa/Il1rl2/Il1b/Runx1/Adam8/Ada/Nfkbid/Tnfsf9/Cd46/Nfkbiz/Il1a/Ccr2/Nckap1l/Nlrp3/Anxa1/Ptprc/Lgals9/Syk/Ikzf1/Lck
BP	--	GO:0008406	gonad development	154	0.353449	1.46346	0.015544	0.165368	3291	tags=36%, list=23%, signal=28%	Ercc1/Icam1/Schip1/Ccnd1/Gja1/Rara/Serpine1/Insl3/Bax/Adgrg1/Tiparp/Kit/H3f3b/Eif2s2/Adamts1/Bcl2l1/Fzd4/Nos3/Sema3a/Bcl2/Insr/Rdh10/Runx1/Vgf/Rac1/Ptger4/Adrm1/Dhh/Ybx3/Sgpl1/Adam29/Nup210l/Foxo3/Eif2b4/Aspm/Il1a/Itgav/Sod1/Pgr/Lhx9/Eif2b2/Six4/Wt1/Cebpb/Ing2/Adam1b/Wnt5a/Ereg/Hnrnpk/Inhba/Dmrta1/Bmp4/Sf1/Src/Csmd1/Ptprn
BP	UP	GO:1903037	regulation of leukocyte cell-cell adhesion	253	0.336048	1.46326	0.00247525	0.0771421	3545	tags=36%, list=24%, signal=27%	Zbtb16/Il4ra/Jak3/Sele/Il27ra/Icam1/Socs5/Xbp1/Rara/Hsp90aa1/Bcl6/Il20rb/Zmiz1/Vcam1/Prnp/Lrrc32/Icosl/Nrarp/Ccl2/Fut9/Il6/Selp/Zap70/Il23a/Rhoa/Il1rl2/Tnf/Rela/Lgals1/Il1b/Igf1/Pawr/Runx1/Lgals3/Adam8/Gpnmb/Ndfip1/Ada/Nfkbid/Tnfsf9/Fgl1/Aif1/Hspd1/Cd244a/Cd81/Cd46/Cyrib/Cd86/Ptpn2/Nfkbiz/Il1a/Coro1a/Bcl10/Tnfsf13b/Ccr2/Ptafr/Sirpb1c/Fut4/Sdc4/Cebpb/Alox5/Nckap1l/Rps3/Sirpa/Dock8/Nlrp3/Anxa1/Ptpr…
BP	UP	GO:0051051	negative regulation of transport	396	0.321244	1.46307	0.0011534	0.057678	2452	tags=25%, list=17%, signal=22%	Kcna5/Myc/Ace/Igfbp3/Icam1/Pim3/Bcr/Il11/Dysf/Cd200/Sdcbp/Inhbb/Tnfrsf1a/Gja1/Map1b/Gsto1/Pkig/Ucp2/Apod/Map4k4/Txn1/Atf4/Gpr35/Stc1/Cttnbp2nl/Htr2a/Lrrc32/Kcnq1/Midn/Tnfrsf1b/Nos3/Il1rn/Il6/Tbc1d4/Nucb2/Entpd1/Ufm1/Hmgcr/Tnf/Itgb3/Rack1/Bcl2/Trdn/Ywhae/Hecw2/Insr/Il1b/Fgf12/Klf7/Ube2g2/Ube2j1/Pawr/Hmox1/Fcgr2b/Rangap1/Lgals3/Itgb1bp1/Cd36/Mmp9/Hdac9/Ptger4/Ndfip1/Rabgef1/Rhbdf2/Ada/Grb10/Slc18a1…
BP	--	GO:0071971	extracellular exosome assembly	7	0.687432	1.463	0.0634648	0.31597	3382	tags=71%, list=23%, signal=55%	Sdcbp/Sdc1/Pdcd6ip/Sdc4/Cd34
MF	--	GO:0061650	ubiquitin-like protein conjugating enzyme activity	39	0.443106	1.46274	0.0542986	0.296558	2799	tags=31%, list=19%, signal=25%	Ube2f/Ube2n/Ube2d3/Ube2g2/Ube2j1/Ube2k/Ube2v1/Cdc34/Ube2i/Ube2g1/Ube2d1/Ube2m
BP	--	GO:0070306	lens fiber cell differentiation	28	0.478257	1.46223	0.0504587	0.284892	1609	tags=29%, list=11%, signal=25%	Spred3/Epha2/Vim/Atf4/Fgfr3/Skil/Spry1/Ntrk3
MF	--	GO:0016853	isomerase activity	128	0.363871	1.46115	0.0172643	0.175958	1426	tags=19%, list=10%, signal=17%	Fkbp1a/Fkbp5/Fkbp10/Gale/Qsox1/Ptges/Pus7/Pdia6/Ppia/Pgm2/Fkbp14/Ptges3/Creld2/Fkbp2/P4hb/Top1mt/Pgm2l1/Pdia4/Pdia3/Itgb3/Pus1/Hpgds/Mif/Ppic
BP	--	GO:0062042	regulation of cardiac epithelial to mesenchymal transition	8	-0.61843	-1.46103	0.0987952	0.376934	3021	tags=62%, list=21%, signal=49%	Tgfbr2/Jag1/Nog/Acvr1/Tgfb2
BP	--	GO:0003272	endocardial cushion formation	22	-0.464651	-1.46087	0.0657143	0.318331	2167	tags=36%, list=15%, signal=31%	Nog/Smad4/Hey1/Acvr1/Heyl/Snai2/Msx1/Tgfb2
BP	--	GO:0061028	establishment of endothelial barrier	43	0.43559	1.46075	0.0478326	0.280086	2291	tags=34%, list=16%, signal=29%	Abcb1b/Icam1/Tnfrsf1a/Rapgef1/Robo4/Tnf/Marveld2/F11r/Il1b/Myd88/Myadm/Pecam1/Rtn4/Vcl/Rapgef3
BP	--	GO:0072239	metanephric glomerulus vasculature development	6	-0.677594	-1.46075	0.0904762	0.361216	1305	tags=50%, list=9%, signal=46%	Pdgfrb/Egr1/Pdgfb
BP	--	GO:0031663	lipopolysaccharide-mediated signaling pathway	49	0.429687	1.46015	0.0376506	0.250874	2665	tags=41%, list=18%, signal=33%	Tlr4/Lbp/Cd14/Trib1/Nfkbia/Nos3/Acod1/Tnfaip3/Irak2/Tnf/Il1b/Myd88/Ccl12/Mif/Ticam1/Sash1/Ly86/Bcl10/Cd180/Nfkbil1
BP	--	GO:0071674	mononuclear cell migration	69	0.406973	1.46009	0.0277778	0.217006	3091	tags=43%, list=21%, signal=34%	Trpv4/Serpine1/Ccl11/Ccl2/Ccl7/Ccr1/Ano6/C5ar1/Ccl9/C3ar1/Ccl12/Lgals3/Lgmn/Ccl4/Ccl3/Jaml/Aif1/Ccl6/Kars/Akirin1/Pecam1/Cxcl10/Ccr2/Slit2/Creb3/Sirpa/Ptpro/Csf1r/Anxa1/Slamf8
BP	--	GO:0034103	regulation of tissue remodeling	66	0.410015	1.46004	0.0279001	0.217783	2294	tags=35%, list=16%, signal=29%	Bcr/Gja1/S1pr1/Cd38/Bax/Flt4/Tnfrsf11a/Spp1/Fgfr3/Il6/Itgb3/Ubash3b/Adam8/Gpnmb/Klf6/Ptger4/Inpp5d/Tmbim1/Nf1/Fcgr4/Trf/Pdk4/Itgav
BP	--	GO:0007063	regulation of sister chromatid cohesion	18	-0.484967	-1.46002	0.0652742	0.31779	3119	tags=39%, list=22%, signal=31%	Nipbl/Sfpq/Rad21/Tnks/Axin2/Rb1/Ctnnb1
BP	--	GO:0035754	B cell chemotaxis	5	0.758792	1.45989	0.0486111	0.28014	283	tags=40%, list=2%, signal=39%	Ch25h/Hsd3b7
MF	--	GO:0035014	phosphatidylinositol 3-kinase regulator activity	19	0.523787	1.45983	0.0675241	0.320154	470	tags=21%, list=3%, signal=20%	Socs5/Rara/Socs3/Pik3r5
BP	--	GO:0070231	T cell apoptotic process	54	0.423749	1.4597	0.0464768	0.276768	2756	tags=33%, list=19%, signal=27%	Fas/Jak3/Hif1a/Tnfrsf23/Bax/Gimap8/Ripk3/Rps6/Lgals3/Adam8/Ada/Nfkbid/Pdcd1/Bcl10/Casp8/Siglec1/Wnt5a/Dock8
BP	--	GO:0018242	protein O-linked glycosylation via serine	9	0.632784	1.4596	0.0799347	0.343869	257	tags=22%, list=2%, signal=22%	Galnt1/Galnt13
CC	--	GO:0034705	potassium channel complex	61	0.413198	1.45953	0.0361795	0.245597	4569	tags=44%, list=32%, signal=30%	Kcna5/Kcnq1/Cttn/Kcnc2/Hcn1/Grik2/Calm2/Kcnab1/Kcnb2/Kcne3/Kcnf1/Grik1/Kcnv2/Kcnip2/Kcnq2/Stx1a/Kcnd2/Kcnh2/Gria4/Dpp6/Dpp10/Cntnap2/Kcna1/Calm3/Snap25/Kcnma1/Kcnh1
BP	--	GO:0007214	gamma-aminobutyric acid signaling pathway	22	0.500057	1.45952	0.0674847	0.320154	4775	tags=50%, list=33%, signal=34%	Atf4/Gabra1/Slc12a2/Gabrb2/Gabrg1/Phf24/Gabrg3/Gabrb3/Gnai2/Gabra4/Bdnf
BP	--	GO:0034368	protein-lipid complex remodeling	14	-0.517565	-1.4595	0.0688776	0.323012	1406	tags=29%, list=10%, signal=26%	Scarb1/Lcat/Pltp/Apoe
BP	--	GO:0034369	plasma lipoprotein particle remodeling	14	-0.517565	-1.4595	0.0688776	0.323012	1406	tags=29%, list=10%, signal=26%	Scarb1/Lcat/Pltp/Apoe
BP	--	GO:0009144	purine nucleoside triphosphate metabolic process	78	0.397555	1.45941	0.0316092	0.232187	2798	tags=31%, list=19%, signal=25%	Myc/Ran/Nme1/Stat3/Ampd3/Atp5g1/Impdh2/Nme2/Bcl2l1/Vcp/Entpd1/Rhoa/Aldoa/Atp5b/Gnai3/Ada/Stoml2/Pkm/Atp5l/Map2k1/Ak2/Atp5pb/Atp5a1/Ampd2
BP	--	GO:0070339	response to bacterial lipopeptide	6	0.716384	1.45922	0.0670103	0.319884	1309	tags=67%, list=9%, signal=61%	Cd14/Tirap/Tlr1/Cd36
BP	--	GO:0071220	cellular response to bacterial lipoprotein	6	0.716384	1.45922	0.0670103	0.319884	1309	tags=67%, list=9%, signal=61%	Cd14/Tirap/Tlr1/Cd36
BP	--	GO:0071221	cellular response to bacterial lipopeptide	6	0.716384	1.45922	0.0670103	0.319884	1309	tags=67%, list=9%, signal=61%	Cd14/Tirap/Tlr1/Cd36
BP	--	GO:0032212	positive regulation of telomere maintenance via telomerase	29	0.474903	1.45905	0.0464396	0.276721	1035	tags=31%, list=7%, signal=29%	Nek7/Tcp1/Cct4/Cct6a/Cct2/Cct3/Cct8/Cct5/Cct7
BP	--	GO:0061438	renal system vasculature morphogenesis	6	-0.676801	-1.45904	0.0904762	0.361216	1305	tags=67%, list=9%, signal=61%	Pdgfra/Pdgfrb/Nrp1/Notch3
BP	--	GO:0061439	kidney vasculature morphogenesis	6	-0.676801	-1.45904	0.0904762	0.361216	1305	tags=67%, list=9%, signal=61%	Pdgfra/Pdgfrb/Nrp1/Notch3
BP	--	GO:0072331	signal transduction by p53 class mediator	126	0.364112	1.45892	0.0227882	0.202599	2287	tags=26%, list=16%, signal=22%	Phlda3/Spred3/Cdkn1a/Aen/Acer2/Shisa5/Bax/Bdkrb2/Ddit4/Hipk1/Eef1e1/Mybbp1a/Pmaip1/Npm1/E2f7/Usp10/Bop1/Pttg1ip/Snai1/Ifi204/Rpf2/Rps27l/Steap3/Pak1ip1/Nop2/Mif/Pcbp4/Trp63/Foxo3/Rrn3/Bcl3/Hint1/Rrs1
BP	--	GO:0002720	positive regulation of cytokine production involved in immune response	47	0.434576	1.45891	0.0426829	0.266407	2108	tags=34%, list=15%, signal=29%	Il1r1/Tlr4/Sema7a/Ddx21/Nod2/Hk1/Arid5a/Il6/Il1b/Cd36/Mif/Ticam1/Cd81/Kars/Rtn4/Fcer1g
BP	--	GO:0006797	polyphosphate metabolic process	5	-0.709246	-1.4588	0.0892019	0.358642	869	tags=60%, list=6%, signal=56%	Bnipl/Prune2/Prune1
BP	--	GO:0006798	polyphosphate catabolic process	5	-0.709246	-1.4588	0.0892019	0.358642	869	tags=60%, list=6%, signal=56%	Bnipl/Prune2/Prune1
MF	--	GO:0005114	type II transforming growth factor beta receptor binding	8	-0.617426	-1.45866	0.101205	0.379738	5	tags=38%, list=0%, signal=38%	Tgfb3/Tgfbr3/Tgfb2
BP	--	GO:0043470	regulation of carbohydrate catabolic process	48	0.432542	1.45856	0.0397554	0.257469	1415	tags=23%, list=10%, signal=21%	Myc/Hif1a/Stat3/Ddit4/Htr2a/Mtch2/Eif6/Insr/Trex1/Igf1/Mif
BP	UP	GO:0046651	lymphocyte proliferation	228	0.3371	1.45837	0.00372208	0.0844246	3545	tags=36%, list=24%, signal=28%	Fkbp1a/Bst1/Jak3/Il27ra/Ctps/Cdkn1a/Tlr4/Gja1/Cd38/Bcl6/Bax/Il20rb/Impdh2/Vcam1/Prnp/Lrrc32/Icosl/Tnfrsf1b/Il6/Zap70/Ripk3/Tirap/Il23a/Ccnd3/Bcl2/Il1b/Rps6/Igf1/Pawr/Myd88/Fcgr2b/Lgals3/Gpnmb/Mif/Ndfip1/Ada/Slc11a1/Lilrb4a/Inpp5d/Tnfsf9/Aif1/Hspd1/Ticam1/Cd244a/Cd81/Cd46/Tyrobp/Cd86/Gpr183/Il1a/Coro1a/Flt3/Tnfsf13b/Ccr2/Sdc4/Cd180/Cebpb/Dock2/Itgam/Nckap1l/Rps3/Dock8/Fyn/Cd151/Anxa1/Ptprc/Slamf6/…
BP	--	GO:0070254	mucus secretion	13	0.575218	1.458	0.0668842	0.319884	3239	tags=62%, list=22%, signal=48%	Ptger4/Ada/P2ry2/Cyba/Adora3/Atg7/Adora1/Prkce
BP	--	GO:1903333	negative regulation of protein folding	5	0.757794	1.45797	0.0486111	0.28014	2916	tags=60%, list=20%, signal=48%	Pdcd5/St13/Pdcl3
BP	--	GO:0006801	superoxide metabolic process	57	0.420292	1.45797	0.0399408	0.257692	3063	tags=40%, list=21%, signal=32%	Sh3pxd2b/Shc1/Gch1/Nos3/Sh3pxd2a/Sod2/Prdx1/Tnf/Nqo1/Gnai3/Cd36/Tyrobp/Cyba/Aatf/Crp/Ncf1/Sod1/Nfe2l2/Ncf4/Itgam/Cd177/Itgb2/Syk
BP	--	GO:1905874	regulation of postsynaptic density organization	16	0.545715	1.45796	0.0746269	0.33399	1609	tags=31%, list=11%, signal=28%	Grid2/Nptx1/Dbn1/Cfl1/Ntrk3
BP	--	GO:0097278	complement-dependent cytotoxicity	8	0.657457	1.45792	0.0630324	0.31597	1528	tags=50%, list=11%, signal=45%	Cd55/Hsp90ab1/Cr1l/Cd59a
BP	--	GO:0002704	negative regulation of leukocyte mediated immunity	44	0.434827	1.45781	0.0496241	0.283171	3783	tags=48%, list=26%, signal=35%	Jak3/Bcr/Bcl6/Il20rb/Nod2/Parp3/Crk/Hmox1/Fcgr2b/Ndfip1/Rabgef1/Gfer/Ccr2/Ptprc/Lgals9/Il7r/Arg1/Ptpn6/Ceacam1/Thoc1/Cd84
MF	--	GO:0140299	small molecule sensor activity	6	0.715612	1.45765	0.0670103	0.319884	72	tags=17%, list=0%, signal=17%	Trpv4
BP	--	GO:0044827	modulation by host of viral genome replication	15	0.551912	1.45759	0.0707237	0.327203	5261	tags=60%, list=36%, signal=38%	Phb/Vapa/Eif2ak4/Hspa8/Ythdc2/Ceacam1/Zc3h12a/Ppib/Vapb
BP	--	GO:0002367	cytokine production involved in immune response	87	0.387868	1.45733	0.0306834	0.228715	2367	tags=34%, list=16%, signal=29%	Crlf2/Jak3/Il1r1/Tlr4/Sema7a/Bcl6/Ddx21/Nod2/Kit/Il18rap/Tnfrsf1b/Hk1/Arid5a/Il6/Tnf/Il1b/Hmox1/Cd36/Trem1/Mif/Irak3/Slc11a1/Hspd1/Ticam1/Cd81/Kars/Rtn4/Fcer1g/Chga/Ccr2
BP	--	GO:0035335	peptidyl-tyrosine dephosphorylation	34	0.456207	1.45731	0.0547112	0.297205	4549	tags=56%, list=31%, signal=38%	Dusp2/Tns2/Ptpn12/Dusp6/Ubash3b/Ptpn1/Ptpn2/Dusp8/Dusp16/Ptpro/Dusp5/Ptpn6/Ptprq/Dusp3/Ptpn11/Eya1/Ptpn9/Ptprt/Ptprj
BP	--	GO:0045838	positive regulation of membrane potential	19	0.522779	1.45702	0.0691318	0.323404	1783	tags=21%, list=12%, signal=18%	Myc/Vcp/Bid/Stoml2
BP	--	GO:0000447	endonucleolytic cleavage in ITS1 to separate SSU-rRNA from 5.8S rRNA and LSU-rRNA from tricistronic rRNA transcript (SSU-rRNA, 5.8S rRNA, LSU-rRNA)	8	0.656973	1.45684	0.0647359	0.316932	4214	tags=75%, list=29%, signal=53%	Rrs1/Rpp40/Kri1/Rcl1/Fcf1/Nop9
BP	--	GO:0042118	endothelial cell activation	7	0.684511	1.45678	0.0634648	0.31597	3306	tags=86%, list=23%, signal=66%	Socs5/Acvrl1/Tcim/Cxcl10/Prmt5/Tcf4
BP	--	GO:0048209	regulation of vesicle targeting, to, from or within Golgi	5	0.757103	1.45664	0.0503472	0.284627	2020	tags=60%, list=14%, signal=52%	Preb/Sar1a/Mapk15
BP	--	GO:1902275	regulation of chromatin organization	173	-0.306521	-1.4566	0.00892857	0.124874	2953	tags=29%, list=20%, signal=24%	Atg5/Rtf1/Akap8/Paxip1/Ctbp1/Auts2/Phf2/Otub2/Tlk1/Cdk9/Kdm4c/L3mbtl2/Snw1/Smad4/Kdm3a/Parp10/Ep300/Prkd1/Mphosph8/Setdb1/Taf7/Cdc45/App/Kdm4a/Mtf2/Sphk2/Atad2b/Kmt2a/Snai2/Pink1/Ncor1/Eid1/Ehmt2/H1f0/Brd7/Tet1/Atf7ip/Ctcf/Ctnnb1/Phf1/Mllt3/Akap8l/Igf2/Rps6ka5/Asxl2/Rif1/Mllt6/Jarid2/Mapk3/Tada2a/H1f2
BP	--	GO:2001138	regulation of phospholipid transport	9	-0.601957	-1.45646	0.0976864	0.374676	1281	tags=33%, list=9%, signal=30%	Atp8a1/Prkcd/Apoe
BP	--	GO:2001140	positive regulation of phospholipid transport	9	-0.601957	-1.45646	0.0976864	0.374676	1281	tags=33%, list=9%, signal=30%	Atp8a1/Prkcd/Apoe
BP	--	GO:0007260	tyrosine phosphorylation of STAT protein	61	0.41227	1.45625	0.0376266	0.250874	1992	tags=31%, list=14%, signal=27%	Jak3/Tnfrsf1a/Socs3/Hcls1/Il6ra/Kit/Fgfr3/Il6/Il23a/Tnf/Igf1/Ptger4/Jak1/Erbb4/Sh2b3/Pecam1/Ptpn2/Ctf2/Osm
BP	--	GO:0046676	negative regulation of insulin secretion	41	0.436916	1.45621	0.0479042	0.28014	2352	tags=29%, list=16%, signal=25%	Pim3/Inhbb/Ucp2/Map4k4/Kcnq1/Midn/Hmgcr/Klf7/Acvr1c/Eny2/Pde3b/Chga
BP	--	GO:0071224	cellular response to peptidoglycan	6	0.714884	1.45617	0.0670103	0.319884	4064	tags=83%, list=28%, signal=60%	Nod2/Rela/Nlrp3/Trem2/Tlr2
MF	--	GO:0032558	adenyl deoxyribonucleotide binding	5	0.756499	1.45548	0.0538194	0.295901	2573	tags=80%, list=18%, signal=66%	Hsp90aa1/Hsp90ab1/Trex1/St13
BP	--	GO:0198738	cell-cell signaling by wnt	346	-0.284514	-1.45547	0.00684932	0.109429	2116	tags=21%, list=15%, signal=18%	Reck/Dab2ip/Foxo1/Tbx18/Mks1/Pfdn5/Ldb1/Klf4/Otulin/Bcl9l/Mapk14/Znrf3/Dvl2/Gid8/App/Sox7/Zranb1/Daam2/Fzd3/Rnf220/Tnks/Nkd1/Sox4/Epm2a/Stk4/Axin2/Adgra2/Snai2/Wnt5b/Lef1/Amotl2/Notum/Fam53b/Bcl9/Hic1/Csnk1g2/Jade1/2210016L21Rik/Brd7/Snx3/Wls/Tcf7/Nxn/Ctnnb1/Amer2/Egr1/Cby1/Hbp1/Mllt3/Lrp4/Sema5a/Tle5/Vangl2/Sox9/Tiam1/Prickle1/Tle2/Cyld/Apcdd1/Lrp6/Tnks2/Cthrc1/Ankrd6/Hhex/Mcc/Fzd6/Fuz/Arntl/Cav…
BP	--	GO:1900542	regulation of purine nucleotide metabolic process	67	0.406624	1.45507	0.0276968	0.217006	1415	tags=22%, list=10%, signal=20%	Myc/Hif1a/Stat3/Ddit4/Htr2a/Mtch2/Bcl2l1/Vcp/Nos3/Eif6/Entpd1/Insr/Trex1/Igf1/Mif
MF	--	GO:0098505	G-rich strand telomeric DNA binding	10	-0.568945	-1.45507	0.0895141	0.359439	2927	tags=80%, list=20%, signal=64%	Terf2/Nabp2/Pot1b/Rpa2/Terf2ip/Pot1a/Terf1/Rpa1
MF	UP	GO:0050839	cell adhesion molecule binding	240	0.334841	1.4548	0.00248139	0.0771421	3998	tags=38%, list=28%, signal=28%	Icam1/Cd200/Sdcbp/Anxa7/Fxyd5/Itga3/Itga5/Sema7a/Cdh13/Calr/Tspan4/Vwf/Fgfr1/Adam15/Rpsa/Cd9/Vcam1/Pxn/P4hb/Emilin1/Myh9/Spp1/Itgb1/Nos3/Actn1/Gfap/Fn1/Cpe/Itgbl1/Nectin2/Adam9/Ccn2/Itgb3/F11r/Il1b/Igf1/Nlgn1/Itgb1bp1/Adam8/Tgfbi/Gpnmb/Cdh12/Esam/Cdh8/Edil3/Ntng1/Jaml/Plpp3/Cd81/Cd46/Pkp3/Ptpn2/Rtn4/Dab2/Grin2b/Itgav/Ccn5/Cdh7/Tln1/Sirpa/Ptpro/Cd151/Cd177/Izumo1/B4galt1/Cdh5/Mypn/Cdh19/Itgb2/Syk/…
CC	--	GO:0097440	apical dendrite	25	0.483431	1.45456	0.0671756	0.319884	3944	tags=44%, list=27%, signal=32%	Fas/Map1b/Arpc2/Hcn1/Slc1a1/Grin2b/Osbp2/Ptk2b/Ykt6/Enpp1/Myo1d
BP	--	GO:0007200	phospholipase C-activating G protein-coupled receptor signaling pathway	59	0.417673	1.4545	0.0386905	0.254704	4550	tags=49%, list=31%, signal=34%	Tgm2/S1pr1/Ednrb/Gpr55/Gpr35/Htr2a/Trhr/C5ar1/C3ar1/Plcd1/Cxcr2/Gna15/P2ry2/Chga/Vmn2r81/Gnb1/Ptger3/Gpr65/Grm1/Gnaq/Adra1a/Oprm1/Cx3cr1/Bicd1/C5ar2/Fpr1/Oprk1/Plcb2/Cmklr1
BP	--	GO:0006995	cellular response to nitrogen starvation	9	-0.60088	-1.45386	0.0976864	0.374676	2953	tags=67%, list=20%, signal=53%	Atg5/Map1lc3b/Gabarapl2/Nprl2/Gabarapl1/Map1lc3a
BP	--	GO:0043562	cellular response to nitrogen levels	9	-0.60088	-1.45386	0.0976864	0.374676	2953	tags=67%, list=20%, signal=53%	Atg5/Map1lc3b/Gabarapl2/Nprl2/Gabarapl1/Map1lc3a
BP	--	GO:0006405	RNA export from nucleus	75	0.39919	1.45366	0.0307018	0.228715	4317	tags=47%, list=30%, signal=33%	Ran/Ddx39a/Npm1/Thoc6/Eif6/Ltv1/Eif5a/Sdad1/Abce1/Nsun2/Nup93/Fyttd1/Eny2/Nmd3/Rrs1/Pom121l2/Ddx19b/Srsf3/Khdrbs1/Ddx39b/Nup62/Sem1/Nup160/Rbm26/Ssb/Dhx9/Lsg1/Thoc1/Rps15/Ncbp1/Nol6/Iws1/Hnrnpa2b1/Nop9/Polr2d
BP	--	GO:0021988	olfactory lobe development	34	0.455037	1.45357	0.056231	0.297682	3513	tags=47%, list=24%, signal=36%	Sema7a/Fgfr1/Chd7/Htt/Sema3a/Robo2/Rac1/Kif14/Erbb4/Atf5/Slit2/Wnt5a/Csf1r/Ext1/Sall3/Ogdh
BP	--	GO:0032364	oxygen homeostasis	6	0.713588	1.45353	0.0687285	0.322953	921	tags=33%, list=6%, signal=31%	Hif1a/Sod2
BP	--	GO:0043173	nucleotide salvage	7	0.682949	1.45346	0.0634648	0.31597	3655	tags=86%, list=25%, signal=64%	Ampd3/Aprt/Ada/Uck2/Ampd2/Naprt
BP	--	GO:0071470	cellular response to osmotic stress	31	0.470132	1.45342	0.0575428	0.300114	1701	tags=26%, list=12%, signal=23%	Trpv4/Dysf/Bdkrb2/Relb/Lrrc8d/Lrrc8c/Ybx3/Ptgs2
BP	--	GO:0071359	cellular response to dsRNA	18	0.528079	1.45327	0.0726979	0.330136	1156	tags=33%, list=8%, signal=31%	Sting1/Flot1/Ralb/Npm1/Pde12/Riok3
BP	--	GO:0030307	positive regulation of cell growth	159	0.349896	1.45323	0.0143229	0.158101	2900	tags=31%, list=20%, signal=25%	Tnfrsf12a/Sdcbp/Map1b/Sphk1/Sema7a/Rab11a/Cd38/Atp5g1/Flt4/Eif4g1/Sgk1/Fn1/Ntn1/Trip10/Dbn1/Rhoa/Cfl1/Bcl2/Igf1/Crk/Cxcl16/Rpl4/Dbnl/Disc1/Avpr1a/Ndel1/Ntrk3/Ino80/Slc23a2/Cd81/Mtpn/Picalm/Rtn4/Derl2/Plaa/N6amt1/Cyba/Exosc2/Hbegf/Cyfip1/Uts2r/Eif4g2/Eif2b2/Limk1/Ngf/Cpne5/Cpne9/Sema4d/Wnt3/Hnrnpk
BP	--	GO:1905477	positive regulation of protein localization to membrane	97	0.379347	1.4531	0.0249307	0.207247	2212	tags=26%, list=15%, signal=22%	Actr3/Itga3/Epha2/Myo1c/Rab11a/Ppp1r9b/Arpc2/Pmaip1/Prnp/Ccl2/Itgb1/Tnf/Rack1/Myo5a/Rangrf/Pdcd5/Lgals3/Itgb1bp1/Kif5b/Cd81/Ramp3/Tcaf2/Mtcl1/Cnpy4/Rer1
BP	UP	GO:0050865	regulation of cell activation	486	0.31445	1.45307	0.00111857	0.057678	3209	tags=31%, list=22%, signal=25%	Zbtb16/Crlf2/Il4ra/Bst1/Fas/Jak3/Il27ra/Bcr/Socs5/Cd200/Cdkn1a/Ptpre/Xbp1/Ctla2a/Fes/Tlr4/Fgr/Rara/Lbp/Sphk1/Hsp90aa1/Pglyrp1/Fgfr1/Cd38/Bcl6/Il20rb/Cd9/Nod2/Zmiz1/Vcam1/Prnp/Lrrc32/Icosl/Nrarp/Parp3/Emilin1/Tnfrsf1b/Ccl2/Il6/Selp/Zap70/Nectin2/Ripk3/Tirap/Il23a/Ccn2/Rhoa/Il1rl2/Tnfaip3/Tnf/Bcl2/Ubash3b/Zeb1/Lgals1/F11r/Il1b/Trex1/Igf1/Pawr/Kat2a/Gab2/Hmox1/Runx1/Myd88/Pdgfa/Fcgr2b/Lgals3/Adam8/G…
MF	--	GO:0042287	MHC protein binding	24	0.489794	1.45301	0.0641221	0.3162	3725	tags=58%, list=26%, signal=43%	Vcp/Pdia3/Atp5b/Tubb5/Klrk1/Cd244a/Cd81/Cyrib/Pilra/Atp5a1/Pilrb1/Lag3/Pilrb2/H2-K1
BP	--	GO:0061158	3'-UTR-mediated mRNA destabilization	18	-0.482624	-1.45296	0.0652742	0.31779	1864	tags=33%, list=13%, signal=29%	Cpeb3/Zfp36l1/Qk/Plekhn1/Mov10/Zfp36
MF	--	GO:0070888	E-box binding	34	0.454829	1.45291	0.0577508	0.300114	2605	tags=35%, list=18%, signal=29%	Myc/Hif1a/Ciart/Mybbp1a/Bhlhe40/Per1/Snai1/Zeb1/Bhlhe41/Cry1/Prmt5/Nr1d1
BP	--	GO:0032534	regulation of microvillus assembly	7	0.682675	1.45287	0.0634648	0.31597	231	tags=29%, list=2%, signal=28%	Atp8b1/Fscn1
BP	--	GO:0050931	pigment cell differentiation	34	0.4548	1.45281	0.0577508	0.300114	1071	tags=21%, list=7%, signal=19%	Adamts9/Ednrb/Mlph/Kit/Sod2/Bcl2/Myo5a
BP	--	GO:0030299	intestinal cholesterol absorption	6	0.713032	1.45239	0.0687285	0.322953	4159	tags=100%, list=29%, signal=71%	Acat2/Lpcat3/Cd36/Ldlr/Lep/Lima1
BP	--	GO:0043491	protein kinase B signaling	165	0.348608	1.45237	0.0104302	0.13538	1992	tags=23%, list=14%, signal=20%	Phlda3/Csf3/Epha2/Rara/Hcls1/Hsp90aa1/Fgfr1/Cavin3/Phb/Rapgef1/Plk3/Itgb1/Gpx1/Il6/Hsp90ab1/C1qbp/Tnf/Rack1/Insr/Gcnt2/Il1b/Igf1/Pdgfa/Ccl12/Itgb1bp1/Adam8/Xdh/Gdf15/Pik3cg/Hyal2/Pdcd6/Cpne1/Ntrk3/Ramp3/Sh2b3/C1qtnf1/Rtn4/Osm
BP	--	GO:0045623	negative regulation of T-helper cell differentiation	15	0.549908	1.4523	0.0756579	0.335218	364	tags=27%, list=3%, signal=26%	Il4ra/Jak3/Socs5/Bcl6
BP	--	GO:0006661	phosphatidylinositol biosynthetic process	57	-0.371936	-1.45182	0.0276074	0.217006	2719	tags=37%, list=19%, signal=30%	Vac14/Pigq/Pyurf/Pigc/Pgap2/Pigyl/Pigb/Pik3ca/App/Dpm3/Pik3cb/Pigv/Slc27a1/Pigh/Pik3c3/Sh3yl1/Mppe1/Inppl1/Pdgfb/Dgke/Pigp
BP	--	GO:0051897	positive regulation of protein kinase B signaling	91	0.381507	1.45175	0.0313779	0.230846	1992	tags=27%, list=14%, signal=24%	Csf3/Rara/Hcls1/Hsp90aa1/Fgfr1/Phb/Itgb1/Gpx1/Il6/Hsp90ab1/C1qbp/Tnf/Insr/Gcnt2/Igf1/Pdgfa/Itgb1bp1/Adam8/Gdf15/Pik3cg/Cpne1/Ramp3/C1qtnf1/Rtn4/Osm
BP	--	GO:0007000	nucleolus organization	8	0.654504	1.45137	0.0681431	0.321799	3515	tags=75%, list=24%, signal=57%	Nolc1/Rrn3/Polr1b/Emg1/Usp36/Pes1
CC	--	GO:0070993	translation preinitiation complex	5	0.754163	1.45099	0.0555556	0.297682	2417	tags=60%, list=17%, signal=50%	Eif2s1/Eif1/Eif1b
MF	--	GO:0035325	Toll-like receptor binding	14	0.559854	1.45094	0.0704918	0.326379	4064	tags=71%, list=28%, signal=51%	S100a9/Tirap/S100a8/Tlr1/Myd88/Cd36/Saa3/Syk/Ceacam1/Tlr2
BP	--	GO:0010561	negative regulation of glycoprotein biosynthetic process	13	0.572383	1.45082	0.0717781	0.328603	748	tags=38%, list=5%, signal=37%	Jak3/Acer2/Bace2/Ago2/Itm2c
BP	--	GO:0008064	regulation of actin polymerization or depolymerization	162	0.34928	1.4505	0.0091623	0.126076	2652	tags=31%, list=18%, signal=25%	Icam1/Capg/Arpc1b/Csf3/Actr3/Arpc3/Cdc42ep4/Hcls1/Myo1c/Swap70/Ccl11/Arpc2/Wdr1/Capzb/Vasp/Cttn/Tmsb10/Cdc42ep2/Cdc42ep3/Dbn1/Tmod3/Actr2/Pfn1/Rhoa/Cfl1/Gmfg/Arf1/Arpc5/Rac1/Esam/Myadm/Dstn/Dbnl/Fmn1/Cyrib/Fmn2/Mtpn/Pecam1/Twf1/Coro1a/Cyfip1/Bin1/Dmtn/Cotl1/Plekhg2/Arpc4/Capza1/Wasf2/Slit2/Nckap1l
BP	--	GO:1901724	positive regulation of cell proliferation involved in kidney development	9	0.628817	1.45045	0.0848287	0.351897	1123	tags=56%, list=8%, signal=51%	Myc/Il6ra/Cflar/Itgb3/C3ar1
MF	--	GO:0043008	ATP-dependent protein binding	11	0.598887	1.45039	0.0916399	0.363109	1071	tags=45%, list=7%, signal=42%	Prnp/Hsp90ab1/Nsf/Pla2g6/Myo5a
BP	--	GO:0033127	regulation of histone phosphorylation	10	-0.567076	-1.45029	0.0920716	0.364301	538	tags=60%, list=4%, signal=58%	Atm/Akap8/Cdk9/Akap8l/Rps6ka5/Mapk3
CC	--	GO:0008278	cohesin complex	5	-0.705027	-1.45012	0.0962441	0.372422	1675	tags=60%, list=12%, signal=53%	Rad21/Smc3/Rec8
MF	UP	GO:0015267	channel activity	291	0.328911	1.45012	0.00245098	0.0771421	4910	tags=42%, list=34%, signal=28%	Kcna5/Anxa2/Trpv4/Lrrc8a/Clic1/Gja1/Chrnb1/Clic4/Kcnj15/Bax/Atp5g1/Kcnq1/Grid2/Mcu/Glra3/Lrrc8d/Kcnk13/Ano6/Bcl2/Atp5b/Lrrc8c/Kcnc2/Marcksl1/Gjc1/Gabra1/Gja4/Piezo1/Hcn1/Grik2/Kcnk6/Kcnab1/Tomm40/Cnga1/Trpm5/Kcnb2/Ano3/Kcne3/Unc80/Kcnf1/Gabrb2/Cacng1/Trpm6/Atp5l/Scn3a/Mcoln2/Grin2b/Itgav/Grik1/Slc24a1/Aqp9/Slc4a11/Atp5pb/Vdac1/Tomm40l/Piezo2/Kcnv2/Atp5a1/Sec61a1/Orai1/Kcnip2/Kcnq2/Slc17a3/Slc1a4/…
MF	UP	GO:0022803	passive transmembrane transporter activity	291	0.328911	1.45012	0.00245098	0.0771421	4910	tags=42%, list=34%, signal=28%	Kcna5/Anxa2/Trpv4/Lrrc8a/Clic1/Gja1/Chrnb1/Clic4/Kcnj15/Bax/Atp5g1/Kcnq1/Grid2/Mcu/Glra3/Lrrc8d/Kcnk13/Ano6/Bcl2/Atp5b/Lrrc8c/Kcnc2/Marcksl1/Gjc1/Gabra1/Gja4/Piezo1/Hcn1/Grik2/Kcnk6/Kcnab1/Tomm40/Cnga1/Trpm5/Kcnb2/Ano3/Kcne3/Unc80/Kcnf1/Gabrb2/Cacng1/Trpm6/Atp5l/Scn3a/Mcoln2/Grin2b/Itgav/Grik1/Slc24a1/Aqp9/Slc4a11/Atp5pb/Vdac1/Tomm40l/Piezo2/Kcnv2/Atp5a1/Sec61a1/Orai1/Kcnip2/Kcnq2/Slc17a3/Slc1a4/…
BP	--	GO:2000193	positive regulation of fatty acid transport	19	0.520224	1.4499	0.0787781	0.341285	2104	tags=42%, list=15%, signal=36%	Ptges/Tnfrsf11a/Pla2g6/Acsl5/Il1b/Mif/Il1a/P2ry2
BP	--	GO:0071801	regulation of podosome assembly	15	0.54899	1.44987	0.0756579	0.335218	2078	tags=40%, list=14%, signal=34%	Fscn1/Arpc2/Rhoa/Tnf/Asap1/Hck
BP	--	GO:0042098	T cell proliferation	167	0.347663	1.44979	0.011811	0.143743	3545	tags=35%, list=24%, signal=27%	Fkbp1a/Jak3/Il27ra/Ctps/Gja1/Bax/Il20rb/Vcam1/Prnp/Lrrc32/Icosl/Tnfrsf1b/Il6/Zap70/Ripk3/Il23a/Ccnd3/Il1b/Rps6/Igf1/Pawr/Lgals3/Gpnmb/Ndfip1/Slc11a1/Lilrb4a/Tnfsf9/Aif1/Cd244a/Cd81/Cd46/Cd86/Il1a/Coro1a/Tnfsf13b/Ccr2/Sdc4/Cebpb/Dock2/Itgam/Nckap1l/Rps3/Dock8/Fyn/Cd151/Anxa1/Ptprc/Itgb2/Lgals9/Tarm1/Syk/Bmp4/Znhit1/Cd44/Arg1/Cd276/Ptpn6/Ceacam1/Slfn1
BP	UP	GO:0032943	mononuclear cell proliferation	231	0.334511	1.44959	0.00373599	0.0844246	3545	tags=36%, list=24%, signal=28%	Fkbp1a/Bst1/Jak3/Il27ra/Ctps/Cdkn1a/Tlr4/Gja1/Cd38/Bcl6/Bax/Il20rb/Impdh2/Vcam1/Prnp/Lrrc32/Icosl/Tnfrsf1b/Il6/Zap70/Ripk3/Tirap/Il23a/Ccnd3/Bcl2/Il1b/Rps6/Igf1/Pawr/Myd88/Fcgr2b/Lgals3/Gpnmb/Mif/Ndfip1/Ada/Slc11a1/Lilrb4a/Inpp5d/Tnfsf9/Aif1/Hspd1/Ticam1/Cd244a/Cd81/Cd46/Tyrobp/Cd86/Gpr183/Il1a/Coro1a/Flt3/Crp/Tnfsf13b/Ccr2/Sdc4/Cd180/Cebpb/Dock2/Itgam/Nckap1l/Rps3/Dock8/Fyn/Cd151/Anxa1/Ptprc/Sla…
BP	--	GO:0034440	lipid oxidation	94	-0.334622	-1.44958	0.0223048	0.199803	3121	tags=37%, list=22%, signal=29%	Eci1/Irs1/Echs1/Slc25a17/Abcd4/Echdc1/Dgat1/Acox3/Acaa2/C1qtnf9/Ppara/Gcdh/Mapk14/Decr1/Ehhadh/Adh5/Acad11/Acads/C1qtnf2/Sirt4/Ivd/Phyh/Cyp4v3/Auh/Etfbkmt/Pex2/Nr4a3/Crot/Hadh/Appl2/Acaa1a/Lonp2/Sox9/Hacl1/Alox12
BP	--	GO:0006919	activation of cysteine-type endopeptidase activity involved in apoptotic process	64	0.406496	1.44918	0.0360231	0.245597	2829	tags=38%, list=20%, signal=30%	Myc/Acer2/Bax/Cycs/Cflar/Pmaip1/S100a9/Vcp/Apaf1/S100a8/Tnf/Rack1/Bid/Rps27l/Xdh/Pdcd6/Hspd1/Tnfsf15/Cck/Bcl10/Casp8/Ngf/Diablo/Nlrp3
CC	--	GO:0044302	dentate gyrus mossy fiber	5	0.753173	1.44908	0.0572917	0.299992	433	tags=33%, list=3%, signal=32%	Map1b/Slc4a8
MF	--	GO:0016835	carbon-oxygen lyase activity	60	-0.368402	-1.44903	0.0157233	0.166713	1839	tags=33%, list=13%, signal=29%	Car8/Pts/Cdyl/Eno1/Nthl1/Ehhadh/Hacd3/Poll/Apip/Auh/Hacd4/Naxd/Uros/Car7/L3hypdh/Car5a/Fahd2a/Car14/Car4/Car2
MF	--	GO:0120020	cholesterol transfer activity	15	-0.503473	-1.44891	0.0634518	0.31597	1592	tags=33%, list=11%, signal=30%	Stard5/Osbpl2/Stard4/Pltp/Apoe
BP	--	GO:0010572	positive regulation of platelet activation	8	0.653319	1.44874	0.0698467	0.325622	3653	tags=75%, list=25%, signal=56%	Tlr4/Selp/F11r/Dmtn/Pdpn/Plek
BP	--	GO:0061387	regulation of extent of cell growth	110	0.369685	1.44872	0.0204918	0.192442	2863	tags=34%, list=20%, signal=27%	Tnfrsf12a/Ifrd1/Sema3f/Actr3/Map1b/Sema6d/Sema7a/Rab11a/Trim46/Atp5g1/Cttn/Sema6b/Fn1/Ntn1/Dbn1/Sema3a/Aatk/Sema4c/Rpl4/Dbnl/Disc1/Ndel1/Ntrk3/Sema3g/Fstl4/Rtn4/Cyfip1/Eif4g2/Wdr36/Eif2b2/Limk1/Ccr5/Ngf/Slit2/Wnt5a/Sema4d/Wnt3
BP	--	GO:0042832	defense response to protozoan	29	-0.42389	-1.44866	0.0477528	0.280086	511	tags=31%, list=4%, signal=30%	Gbp10/Gbp6/Gbp4/Gbp9/Gbp2/Irgm2/Iigp1/Gbp7/Gbp3
BP	--	GO:0006140	regulation of nucleotide metabolic process	68	0.405219	1.44848	0.0293686	0.222816	1415	tags=22%, list=10%, signal=20%	Myc/Hif1a/Stat3/Ddit4/Htr2a/Mtch2/Bcl2l1/Vcp/Nos3/Eif6/Entpd1/Insr/Trex1/Igf1/Mif
BP	--	GO:0060707	trophoblast giant cell differentiation	13	0.571404	1.44834	0.0717781	0.328603	2437	tags=54%, list=17%, signal=45%	Socs3/E2f7/Snai1/Mdfi/Nr2f2/Itgav/Lif
BP	--	GO:0061709	reticulophagy	11	0.597836	1.44784	0.0916399	0.363109	886	tags=18%, list=6%, signal=17%	Sting1/Ufm1
MF	--	GO:0005251	delayed rectifier potassium channel activity	19	0.519448	1.44774	0.0787781	0.341285	3283	tags=37%, list=23%, signal=29%	Kcna5/Kcnq1/Kcnc2/Kcnb2/Kcne3/Kcnq2/Kcnh2
BP	--	GO:0032640	tumor necrosis factor production	107	0.371995	1.44761	0.021978	0.198188	3102	tags=38%, list=21%, signal=30%	Tnfrsf1a/Tlr4/Rara/Lbp/Cd14/Nod2/Ccl2/Ncl/Tirap/Il23a/Tnfaip3/Trex1/Clec4a2/Igf1/Selenos/Zfp64/Myd88/Gpnmb/Cd36/Ccl4/Ptger4/Tspo/Mif/Ccl3/Cd300ld/Irak3/Ticam1/Fcer1g/Cyba/Tmem106a/Flt3/Ptafr/Ccr5/Nfkbil1/Card9/Sirpa/Trim27/Ptprc/Lgals9/Trem2/Tbc1d23
BP	--	GO:0043901	negative regulation of multi-organism process	17	0.535514	1.44761	0.0811688	0.345878	2301	tags=53%, list=16%, signal=45%	Gja1/Calr/Tpst2/Igf1/Hpgds/Ada/Acvr1c/Bst2/Arhgdib
BP	--	GO:0034656	nucleobase-containing small molecule catabolic process	15	0.548074	1.44745	0.0756579	0.335218	2117	tags=33%, list=15%, signal=28%	Upp1/Ahcy/Ada/Mgat1/Dpyd
BP	UP	GO:1903532	positive regulation of secretion by cell	294	0.327669	1.44739	0.00243309	0.0771421	2639	tags=28%, list=18%, signal=23%	Il4ra/Doc2b/Sdcbp/Xbp1/Inhbb/Tlr4/Ptges/Gja1/Fgr/Hif1a/Rph3al/Sphk1/Gapdh/Myrip/Fgfr1/Cd38/Ppia/Cd14/Slc4a8/Sdc1/Arhgef7/Tnfrsf11a/Bcl2l1/Spp1/Mcu/Il6/Pdcd6ip/Nucb2/Clec4e/Pla2g6/Adam9/Serp1/Tnf/Arf1/Il1b/Abcg1/Igf1/Nlgn1/Gab2/Runx1/Rac1/Lgals3/Zfp384/Cd36/Plcd1/Glud1/Ptger4/Clec5a/Mif/Slc12a2/Avpr1a/Kif5b/Ptpn23/Slc18a1/Aacs/Mmp13/Dnm1l/C1qtnf1/Tnfsf15/Rtn4/Selenot/Exph5/Il1a/Cck/Dab2/P2ry2/Fcer…
BP	--	GO:0032963	collagen metabolic process	89	0.383001	1.44735	0.0331034	0.235916	1331	tags=22%, list=9%, signal=21%	Hif1a/Plod3/Il6ra/Serpinh1/Vim/Serpine1/Tns2/Tram2/Adam15/Emilin1/Ccl2/Itgb1/Fgfr3/Il6/Fn1/Mmp12/Ccn2/P3h1/Errfi1/Mmp9
BP	--	GO:1904019	epithelial cell apoptotic process	100	0.375618	1.4471	0.0259918	0.210447	1561	tags=24%, list=11%, signal=22%	Ecscr/Angptl4/Fas/Icam1/Xbp1/Serpine1/Eif2s1/Hipk1/Cflar/Spop/Mtch2/Bcl2l1/Cast/Tnfaip3/Tnf/Ano6/Igf1/Hmox1/Bid/Ccl12/Col18a1/Srsf6/Pik3cg/Tnip2
BP	--	GO:1904262	negative regulation of TORC1 signaling	16	-0.489504	-1.44709	0.0827068	0.348292	3820	tags=69%, list=26%, signal=51%	Depdc5/Tsc2/Bmt2/Atm/Spaar/Kptn/Szt2/Castor2/Sesn3/Sesn1/Rnf152
BP	--	GO:0021904	dorsal/ventral neural tube patterning	24	-0.443826	-1.44687	0.0461095	0.27597	3293	tags=46%, list=23%, signal=35%	Tctn1/Traf3ip1/Sufu/Mks1/Rab23/Fkbp8/Prkaca/Ptch1/Gpr161/Cdk20/Wdr19
BP	--	GO:0042796	snRNA transcription by RNA polymerase III	8	-0.612286	-1.44651	0.101205	0.379738	5486	tags=88%, list=38%, signal=54%	Zc3h8/Ell/Snapc4/Snapc1/Ice2/Snapc5/Ice1
BP	--	GO:0035933	glucocorticoid secretion	7	-0.637748	-1.44643	0.0930788	0.366931	501	tags=29%, list=3%, signal=28%	Selenom/Pomc
BP	--	GO:0048241	epinephrine transport	6	-0.670893	-1.4463	0.0952381	0.369571	448	tags=50%, list=3%, signal=48%	Gabbr1/Ly6e/Slc29a4
BP	--	GO:0061043	regulation of vascular wound healing	8	0.652197	1.44625	0.0698467	0.325622	2616	tags=62%, list=18%, signal=51%	Xbp1/Serpine1/Tnf/Slc12a2/Alox5
BP	--	GO:1901522	positive regulation of transcription from RNA polymerase II promoter involved in cellular response to chemical stimulus	21	0.504139	1.44625	0.076324	0.336612	2888	tags=43%, list=20%, signal=34%	Xbp1/Hif1a/Atf4/Rela/Smad1/Notch1/Nfe2l2/Creb3/Sesn2
MF	--	GO:0030368	interleukin-17 receptor activity	6	0.709845	1.4459	0.0704467	0.32633	130	tags=33%, list=1%, signal=33%	Il27ra/Il17ra
MF	UP	GO:0051015	actin filament binding	179	0.343593	1.44583	0.00516796	0.0942225	4194	tags=44%, list=29%, signal=31%	Trpv4/Capg/Arpc1b/Tpm4/Tpm3/Actr3/Fscn1/Arpc3/Hcls1/Myo1c/Fmnl2/Ppp1r9b/Coro1c/Arpc2/Wdr1/Triobp/Coro2a/Capzb/Cttn/Myh9/Actn1/Dbn1/Actr2/Cfl1/Myo1b/Myo5a/Marcksl1/Arpc5/Myo19/Dstn/Dbnl/Shroom3/Adssl1/Aif1/Myh1/Myo7a/Twf1/Vcl/Coro1a/Bin1/Dmtn/Fmnl1/Cotl1/Myh8/Arpc4/Capza1/Eef2/Myo1f/Tln1/Map1s/Sptbn5/Actn4/Svil/Fgd4/Myo1e/Gas2l1/Fscn2/Capza2/Fermt2/Cfl2/Myo1g/Ppp1r9a/Ctnna1/Myo16/Nrap/Lcp1/Ctnna2/…
BP	--	GO:1903580	positive regulation of ATP metabolic process	35	0.449773	1.44569	0.0561457	0.297682	1415	tags=23%, list=10%, signal=21%	Myc/Stat3/Htr2a/Bcl2l1/Vcp/Insr/Igf1/Mif
BP	--	GO:0010831	positive regulation of myotube differentiation	25	0.480478	1.44568	0.070229	0.32633	300	tags=20%, list=2%, signal=20%	Scgb3a1/Il4ra/Flot1/Mamstr/Ehd1
BP	--	GO:0017182	peptidyl-diphthamide metabolic process	6	0.709545	1.44529	0.0704467	0.32633	3166	tags=67%, list=22%, signal=52%	Dph5/Dph2/Dph3/Dph6
BP	--	GO:0017183	peptidyl-diphthamide biosynthetic process from peptidyl-histidine	6	0.709545	1.44529	0.0704467	0.32633	3166	tags=67%, list=22%, signal=52%	Dph5/Dph2/Dph3/Dph6
BP	--	GO:0043558	regulation of translational initiation in response to stress	14	0.557651	1.44523	0.0754098	0.334902	2348	tags=50%, list=16%, signal=42%	Eif2s1/Npm1/Eif2ak4/Tmed2/Ppp1r15a/Ppp1r15b/Dnajc3
BP	UP	GO:0042060	wound healing	279	0.329695	1.44519	0.00123457	0.057678	2929	tags=29%, list=20%, signal=24%	Tnfrsf12a/Anxa2/Fkbp10/Dysf/Cdkn1a/Xbp1/Tlr4/Gja1/Hif1a/Plec/Procr/Serpine1/Insl3/Vwf/Cflar/Cd9/Mustn1/Actg1/Elk3/Sdc1/Tfpi2/S100a9/Ccl2/Myh9/Itgb1/Gpx1/Selp/Slc7a11/Fn1/Acvrl1/Mmp12/Entpd1/Hmgcr/Tnf/Itgb3/Ano6/Ubash3b/F11r/Igf1/Crk/Hmox1/Pdgfa/Cd36/Srsf6/Ptger4/Pros1/Prcp/Slc12a2/Slc11a1/Jaml/Lilrb4a/Plpp3/Muc16/Sh2b3/Nf1/Pecam1/C1qtnf1/Il1a/Dst/Fcer1g/Naca/Hbegf/Dcbld2/Crp/Dmtn/Cnn2/Ccr2/Thbd/P…
BP	--	GO:1905952	regulation of lipid localization	124	0.361501	1.44516	0.0215924	0.195642	2379	tags=32%, list=16%, signal=27%	Anxa2/Igfbp3/Nus1/Ptges/Ehd1/Hilpda/Plin2/Tnfrsf11a/Spp1/Nfkbia/Abca1/Nucb2/Pla2g6/Acsl5/Tnf/Itgb3/Acat2/Il1b/Abcg1/Runx1/Lpcat3/Cd36/Mif/Msr1/Dbi/Apob/Lpl/Abca12/Eprs/Plin5/Mest/Ptpn2/C1qtnf1/Il1a/Pnpla2/Dab2/P2ry2/Itgav/Crp/Cry1
BP	--	GO:0033152	immunoglobulin V(D)J recombination	6	-0.670277	-1.44498	0.097619	0.374676	2214	tags=50%, list=15%, signal=42%	Tcf3/Prkdc/Foxp1
MF	--	GO:0042610	CD8 receptor binding	9	0.626439	1.44497	0.0897227	0.359666	3929	tags=67%, list=27%, signal=49%	H2-D1/Fyn/Lck/H2-K1/H2-Q4/H2-Q7
BP	--	GO:0030890	positive regulation of B cell proliferation	35	0.449446	1.44464	0.0591806	0.304536	2946	tags=43%, list=20%, signal=34%	Bst1/Cdkn1a/Tlr4/Cd38/Bcl6/Tirap/Bcl2/Mif/Ada/Ticam1/Cd81/Gpr183/Tnfsf13b/Nckap1l/Ptprc
BP	--	GO:0071639	positive regulation of monocyte chemotactic protein-1 production	10	0.611177	1.44443	0.0818331	0.347685	4134	tags=80%, list=29%, signal=57%	Trpv4/Nod2/Il1b/Il1a/Mcoln2/Syk/Cd84/Selenok
MF	--	GO:0035662	Toll-like receptor 4 binding	5	0.750749	1.44442	0.0607639	0.309155	2574	tags=80%, list=18%, signal=66%	S100a9/Tirap/S100a8/Saa3
BP	--	GO:1901796	regulation of signal transduction by p53 class mediator	67	0.403576	1.44417	0.03207	0.233399	4649	tags=49%, list=32%, signal=34%	Spred3/Bdkrb2/Eef1e1/Pmaip1/Npm1/Bop1/Pttg1ip/Snai1/Rpf2/Steap3/Pak1ip1/Nop2/Mif/Pcbp4/Rrn3/Rrs1/Mdm2/Ell3/Hnrnpk/Rpl23/Cd44/Rpl11/Spred2/Rps7/Zmpste24/Ankrd1/Chd5/Trp73/Kmt5a/Senp2/Nop53/Pla2r1/Dyrk3
BP	--	GO:0002828	regulation of type 2 immune response	27	0.476168	1.44414	0.0636364	0.31597	1737	tags=37%, list=12%, signal=33%	Il4ra/Il27ra/Socs5/Rara/Bcl6/Nod2/Il6/Ecm1/Ndfip1/Cd81
BP	--	GO:0010762	regulation of fibroblast migration	39	0.437471	1.44413	0.0573152	0.299992	1428	tags=26%, list=10%, signal=23%	Actr3/Fgfr1/Coro1c/Akap12/Itgb1/Macir/Itgb3/Rac1/Itgb1bp1/Hyal2
MF	--	GO:0004029	aldehyde dehydrogenase (NAD+) activity	14	-0.512085	-1.44405	0.0714286	0.328468	3344	tags=43%, list=23%, signal=33%	Aldh3a2/Aldh2/Aldh1a1/Adh5/Aldh1a3/Aldh4a1
BP	--	GO:0032785	negative regulation of DNA-templated transcription, elongation	14	-0.512007	-1.44383	0.0714286	0.328468	3803	tags=50%, list=26%, signal=37%	Hnrnpu/Axin1/Recql5/Rnf8/Nelfcd/Eapp/Supt4a
MF	--	GO:0045505	dynein intermediate chain binding	31	0.46696	1.44362	0.0575428	0.300114	4912	tags=48%, list=34%, signal=32%	Ran/Dnah6/Dnah10/Htt/Dnah2/Dnah12/Dnah1/Sptbn5/Dnah9/Bicd1/Dnah5/Dnah7a/Dnaaf5/Pafah1b1/Dnah17
MF	--	GO:0008296	3'-5'-exodeoxyribonuclease activity	7	0.67832	1.44361	0.0703259	0.32633	2092	tags=57%, list=14%, signal=49%	Apex1/Trex1/Tatdn1/Pold1
BP	--	GO:0036491	regulation of translation initiation in response to endoplasmic reticulum stress	8	0.651	1.4436	0.0715503	0.328534	2348	tags=62%, list=16%, signal=52%	Eif2ak4/Tmed2/Ppp1r15a/Ppp1r15b/Dnajc3
BP	--	GO:0036492	eiF2alpha phosphorylation in response to endoplasmic reticulum stress	8	0.651	1.4436	0.0715503	0.328534	2348	tags=62%, list=16%, signal=52%	Eif2ak4/Tmed2/Ppp1r15a/Ppp1r15b/Dnajc3
MF	--	GO:0030547	receptor inhibitor activity	22	0.494453	1.44316	0.0720859	0.328776	1513	tags=23%, list=10%, signal=20%	Angpt2/Ly6a/Il1rn/Ly6c1/Ly6c2
MF	--	GO:0000992	RNA polymerase III cis-regulatory region sequence-specific DNA binding	6	-0.669432	-1.44315	0.097619	0.374676	162	tags=67%, list=1%, signal=66%	Brf1/Brf2/Mtor/Maf1
MF	--	GO:0001006	RNA polymerase III type 3 promoter sequence-specific DNA binding	6	-0.669432	-1.44315	0.097619	0.374676	162	tags=67%, list=1%, signal=66%	Brf1/Brf2/Mtor/Maf1
BP	UP	GO:0043254	regulation of protein-containing complex assembly	387	0.317691	1.44309	0.00115473	0.057678	2662	tags=27%, list=18%, signal=23%	Eif4ebp1/Fas/Icam1/Capg/Arpc1b/Csf3/Rhoc/Fes/Tlr4/Ralb/Actr3/Map1b/Fscn1/Arpc3/Cdc42ep4/Hcls1/Myo1c/Hsp90aa1/Bax/Psmc5/Ccl11/Arpc2/H3f3b/Capzb/Vasp/Cttn/Eif4g1/Sgk1/Psmc6/Vcp/Tmsb10/Cdc42ep2/Selp/Psmc4/Preb/Abca1/Cdc42ep3/Dbn1/Mapre1/Psmc3/Tmod3/Tirap/Actr2/Pfn1/Trhr/Rhoa/Ppp2r5b/Cfl1/Tnf/Rack1/Fblim1/Gmfg/Arf1/Smad6/Psmc2/Rangrf/Asap1/Riok3/Bid/Fnip2/Arpc5/Rac1/Lgals3/Cd36/Esam/Kif14/Myadm/Ptger…
BP	--	GO:0097284	hepatocyte apoptotic process	16	0.540046	1.44281	0.0762852	0.336612	1408	tags=38%, list=10%, signal=34%	Fas/Cflar/Mtch2/Bcl2l1/Bid/Pik3cg
BP	--	GO:0033865	nucleoside bisphosphate metabolic process	73	-0.345866	-1.44253	0.0319489	0.233055	2966	tags=34%, list=20%, signal=27%	Acot6/Pmvk/Acnat1/Dgat1/Pank2/Ppcdc/Acaa2/Oxsm/Pdk1/Mccc2/Gcdh/Ehhadh/Ppcs/Slc27a3/Acsl1/Acot2/Acss2/Crot/Nudt7/Pank1/Mcee/Far2/Mvk/Pdk2/Acsl3
BP	--	GO:0033875	ribonucleoside bisphosphate metabolic process	73	-0.345866	-1.44253	0.0319489	0.233055	2966	tags=34%, list=20%, signal=27%	Acot6/Pmvk/Acnat1/Dgat1/Pank2/Ppcdc/Acaa2/Oxsm/Pdk1/Mccc2/Gcdh/Ehhadh/Ppcs/Slc27a3/Acsl1/Acot2/Acss2/Crot/Nudt7/Pank1/Mcee/Far2/Mvk/Pdk2/Acsl3
BP	--	GO:0034032	purine nucleoside bisphosphate metabolic process	73	-0.345866	-1.44253	0.0319489	0.233055	2966	tags=34%, list=20%, signal=27%	Acot6/Pmvk/Acnat1/Dgat1/Pank2/Ppcdc/Acaa2/Oxsm/Pdk1/Mccc2/Gcdh/Ehhadh/Ppcs/Slc27a3/Acsl1/Acot2/Acss2/Crot/Nudt7/Pank1/Mcee/Far2/Mvk/Pdk2/Acsl3
BP	--	GO:0031061	negative regulation of histone methylation	22	-0.45881	-1.44251	0.0685714	0.322695	2308	tags=32%, list=16%, signal=27%	Kdm4c/Kdm3a/Kdm4a/Mtf2/Phf1/Mllt6/Jarid2
CC	--	GO:0000421	autophagosome membrane	22	-0.458639	-1.44197	0.0685714	0.322695	2453	tags=45%, list=17%, signal=38%	Wdr81/Map1lc3b/Prkd1/Gabarapl2/Wipi1/Stx17/Ulk1/Gabarapl1/Tecpr1/Map1lc3a
BP	--	GO:0060260	regulation of transcription initiation from RNA polymerase II promoter	34	0.451376	1.44187	0.0638298	0.31597	1133	tags=24%, list=8%, signal=22%	Myc/Ercc1/Psmc5/Psmc6/Psmc4/Psmc3/Irf8/Psmc2
BP	--	GO:0050710	negative regulation of cytokine secretion	11	0.595344	1.44181	0.0932476	0.367217	2402	tags=45%, list=17%, signal=38%	Lrrc32/Il6/Hdac9/Ptger4/Ppp1r11
BP	--	GO:0070255	regulation of mucus secretion	12	0.582252	1.44175	0.0725806	0.329762	3239	tags=67%, list=22%, signal=52%	Ptger4/Ada/P2ry2/Cyba/Adora3/Atg7/Adora1/Prkce
BP	--	GO:0071394	cellular response to testosterone stimulus	5	0.749263	1.44156	0.0642361	0.3162	3143	tags=60%, list=22%, signal=47%	Spp1/Rwdd1/Rnf4
BP	--	GO:0001562	response to protozoan	31	-0.415006	-1.44151	0.0529248	0.292536	511	tags=29%, list=4%, signal=28%	Gbp10/Gbp6/Gbp4/Gbp9/Gbp2/Irgm2/Iigp1/Gbp7/Gbp3
BP	--	GO:0090201	negative regulation of release of cytochrome c from mitochondria	17	0.53325	1.44149	0.0811688	0.345878	4448	tags=50%, list=31%, signal=35%	Lmna/Gpx1/Igf1/Hgf/Pam16/Nol3/Parl/Fxn/Higd1a
BP	--	GO:0051450	myoblast proliferation	14	0.556191	1.44145	0.0770492	0.337279	3013	tags=50%, list=21%, signal=40%	Kcna5/Gpx1/Igf1/Neu1/Hgf/Megf10/Met
MF	--	GO:1901567	fatty acid derivative binding	27	0.475256	1.44138	0.0651515	0.31779	2195	tags=30%, list=15%, signal=25%	Acot7/S100a9/S100a8/Soat2/Acadl/Dbi/Hspa8/Eci2
BP	--	GO:0106020	regulation of vesicle docking	5	0.749076	1.4412	0.0642361	0.3162	198	tags=20%, list=1%, signal=20%	Ralb
BP	--	GO:0002440	production of molecular mediator of immune response	177	0.342947	1.4409	0.00647668	0.10612	1989	tags=24%, list=14%, signal=21%	Crlf2/Il4ra/Fas/Ercc1/Jak3/Il1r1/Il27ra/Xbp1/Tlr4/Sema7a/Swap70/Bcl6/Ddx21/Phb/Nod2/Kit/Icosl/Parp3/Il18rap/Tnfrsf1b/Hk1/Arid5a/Il6/Tnfaip3/Tnf/Il1b/Trex1/Hmox1/Fcgr2b/Cd36/Trem1/Mif/Ndfip1/Irak3/Slc11a1/Hspd1/Ticam1/Cd244a/Cd81/Kars/Cd86/Ung/Rtn4
BP	--	GO:0051972	regulation of telomerase activity	44	0.429781	1.4409	0.0541353	0.296558	810	tags=20%, list=6%, signal=19%	Myc/Hsp90aa1/Nek7/Tcp1/Cct4/Cct2/Ptges3/Parp3/Hsp90ab1
BP	--	GO:2000321	positive regulation of T-helper 17 cell differentiation	5	0.748733	1.44054	0.0642361	0.3162	2829	tags=80%, list=20%, signal=64%	Il23a/Nfkbid/Nfkbiz/Nlrp3
BP	UP	GO:0002683	negative regulation of immune system process	370	0.318709	1.44003	0.00117096	0.057678	3899	tags=37%, list=27%, signal=28%	Zbtb16/Tmem176a/Myc/Il4ra/Fas/Jak3/Il27ra/Bcr/Nme1/Socs5/Cd200/Tmem176b/Fgr/Rara/Apod/Pglyrp1/Bcl6/Gpr55/Il20rb/Nod2/Nme2/Prnp/Lrrc32/Nrarp/Parp3/Emilin1/Trib1/Dll1/Nfkbia/Gpx1/Psmb4/Mmp12/Acod1/Ccr1/Hspa9/Prmt1/Tnfaip3/C1qbp/Tnf/Smpdl3b/Sec14l1/Ubash3b/Psma1/Cr1l/Trex1/Igf1/Riok3/Crk/Selenos/Pawr/Hmox1/Runx1/Fcgr2b/Ccl12/Lgals3/Gpnmb/Cd68/Ptger4/Cxcr2/Mif/Ndfip1/Rabgef1/Cd59a/Ada/Irak3/Inpp5d/Nf…
BP	UP	GO:1902903	regulation of supramolecular fiber organization	320	0.32268	1.43967	0.00236967	0.0771421	3015	tags=31%, list=21%, signal=25%	Synpo/Trpv4/Icam1/Capg/Arpc1b/Dysf/Csf3/Rhoc/Fes/Actr3/S1pr1/Map1b/Arpc3/Cdc42ep4/Sh3pxd2b/Hcls1/Myo1c/Swap70/Sorbs3/Ccl11/Arpc2/Actg1/Colgalt1/Wdr1/Pxn/Hspg2/Shank3/Emilin1/Capzb/Vasp/Cttn/Sgk1/Tmsb10/Cdc42ep2/Cdc42ep3/Dbn1/Mapre1/Tmod3/Actr2/Pfn1/Ccn2/Rhoa/Cfl1/Gmfg/Arf1/F11r/Rangrf/Arpc5/Rac1/Itgb1bp1/Esam/Myadm/Dstn/Ptger4/Dbnl/Gda/Fmn1/Cyrib/Fmn2/Mtpn/Ckap2/Pecam1/Clip1/Spef1/Twf1/Coro1a/Hsp…
[truncated: 8,999 more rows]

## Sheet: GSEARA
Additional file 3- Enriched Genesets Reactome Pathways of ischemia versus control for the CD31+ cell sorting technique
ID	flagp	Description	setSize	enrichmentScore	NES	pvalue	p.adjust	rank	leading_edge	core_enrichment
[truncated: 331 more rows]
