# Supplementary material for: Transcriptomics and translatomics identify a robust inflammatory gene signature in brain endothelial cells after ischemic stroke
Source: J Neuroinflammation. 2023 Sep 11;20:207. doi: 10.1186/s12974-023-02888-6 (PMC10494365; doi:10.1186/s12974-023-02888-6)
Supplement: Supplementary file 6 — Additional file 6: Table S3. Gene sets differentially expressed in ischemic endothelium commonly found in the RiboTag technique and the CD31+ cell sorting technique. [file 12974_2023_2888_MOESM6_ESM.xls]

## Sheet: UPDF
Additional file 6- Gene sets upregulated in ischemia versus control, commonly found in the RiboTag technique and the cell sorting technique
							Pdgf-RiboTag			Cell Sorting
Entrezgene_id	Ensembl_gene_id	mgi_symbol	Description	gene_biotype	chromosome_name		log2 FoldChange	padj		log2 FoldChange	Sort_padj
11303	ENSMUSG00000015243	Abca1	ATP-binding cassette, sub-family A (ABC1), member 1 [Source:MGI Symbol;Acc:MGI:99607]	protein_coding	4		1.18902	0.00930088		1.13642	2.3741e-05
11501	ENSMUSG00000025473	Adam8	a disintegrin and metallopeptidase domain 8 [Source:MGI Symbol;Acc:MGI:107825]	protein_coding	7		7.98282	4.39629e-69		5.43799	0.00150847
11504	ENSMUSG00000022893	Adamts1	a disintegrin-like and metallopeptidase (reprolysin type) with thrombospondin type 1 motif, 1 [Source:MGI Symbol;Acc:MGI:109249]	protein_coding	16		1.68196	0.046441		2.2036	4.95921e-06
11520	ENSMUSG00000028494	Plin2	perilipin 2 [Source:MGI Symbol;Acc:MGI:87920]	protein_coding	4		3.7088	1.46047e-28		1.10426	3.18721e-06
11536	ENSMUSG00000058396	Gpr182	G protein-coupled receptor 182 [Source:MGI Symbol;Acc:MGI:109545]	protein_coding	10		1.85387	0.00334996		3.57564	5.43202e-26
11565	ENSMUSG00000011148	Adssl1	adenylosuccinate synthetase like 1 [Source:MGI Symbol;Acc:MGI:87947]	protein_coding	12		1.76472	6.76707e-06		3.12188	0.00590395
11601	ENSMUSG00000031465	Angpt2	angiopoietin 2 [Source:MGI Symbol;Acc:MGI:1202890]	protein_coding	8		3.3489	7.95319e-07		4.20486	1.49184e-17
11615	ENSMUSG00000048087	Ahcyl	adenosylhomocysteinase like [Source:MGI Symbol;Acc:MGI:3643647]	protein_coding	16		1.65889	0.0037581		1.01205	5.87691e-05
11770	ENSMUSG00000062515	Fabp4	fatty acid binding protein 4, adipocyte [Source:MGI Symbol;Acc:MGI:88038]	protein_coding	3		1.93712	0.0344261		3.26396	4.85144e-09
11821	ENSMUSG00000006589	Aprt	adenine phosphoribosyl transferase [Source:MGI Symbol;Acc:MGI:88061]	protein_coding	8		2.00713	2.75568e-14		1.15719	3.33462e-06
11853	ENSMUSG00000002233	Rhoc	ras homolog family member C [Source:MGI Symbol;Acc:MGI:106028]	protein_coding	3		1.54258	5.14348e-05		1.74361	6.58033e-14
11911	ENSMUSG00000042406	Atf4	activating transcription factor 4 [Source:MGI Symbol;Acc:MGI:88096]	protein_coding	15		1.12498	0.00341899		1.0374	2.73928e-07
12045	ENSMUSG00000089929	Bcl2a1b	B cell leukemia/lymphoma 2 related protein A1b [Source:MGI Symbol;Acc:MGI:1278326]	protein_coding	9		1.66264	0.00433157		5.26933	0.013255
12047	ENSMUSG00000099974	Bcl2a1d	B cell leukemia/lymphoma 2 related protein A1d [Source:MGI Symbol;Acc:MGI:1278325]	protein_coding	9		2.87961	1.76357e-05		8.02074	0.00315748
12051	ENSMUSG00000053175	Bcl3	B cell leukemia/lymphoma 3 [Source:MGI Symbol;Acc:MGI:88140]	protein_coding	7		1.32852	0.0106384		1.11022	0.0167384
12053	ENSMUSG00000022508	Bcl6	B cell leukemia/lymphoma 6 [Source:MGI Symbol;Acc:MGI:107187]	protein_coding	16		1.23602	0.00212122		1.15029	2.71433e-08
12267	ENSMUSG00000040552	C3ar1	complement component 3a receptor 1 [Source:MGI Symbol;Acc:MGI:1097680]	protein_coding	6		1.66939	4.4272e-05		5.34273	0.00067256
12273	ENSMUSG00000049130	C5ar1	complement component 5a receptor 1 [Source:MGI Symbol;Acc:MGI:88232]	protein_coding	7		2.27329	4.25159e-09		7.50261	0.000444014
12306	ENSMUSG00000032231	Anxa2	annexin A2 [Source:MGI Symbol;Acc:MGI:88246]	protein_coding	9		1.31041	0.00966171		1.97093	9.62346e-25
12332	ENSMUSG00000056737	Capg	capping protein (actin filament), gelsolin-like [Source:MGI Symbol;Acc:MGI:1098259]	protein_coding	6		1.90666	1.2995e-06		1.76223	7.08898e-19
12363	ENSMUSG00000033538	Casp4	caspase 4, apoptosis-related cysteine peptidase [Source:MGI Symbol;Acc:MGI:107700]	protein_coding	9		1.55707	8.91369e-06		2.16177	3.42386e-14
12406	ENSMUSG00000070436	Serpinh1	serine (or cysteine) peptidase inhibitor, clade H, member 1 [Source:MGI Symbol;Acc:MGI:88283]	protein_coding	7		1.10485	0.0146952		1.29086	2.68523e-09
12475	ENSMUSG00000051439	Cd14	CD14 antigen [Source:MGI Symbol;Acc:MGI:88318]	protein_coding	18		3.39604	4.34291e-12		5.77381	5.46367e-08
12491	ENSMUSG00000002944	Cd36	CD36 molecule [Source:MGI Symbol;Acc:MGI:107899]	protein_coding	5		4.26036	1.37072e-14		2.53992	0.00170039
12642	ENSMUSG00000050370	Ch25h	cholesterol 25-hydroxylase [Source:MGI Symbol;Acc:MGI:1333869]	protein_coding	19		2.19839	8.08184e-08		5.81561	7.86387e-98
12702	ENSMUSG00000053113	Socs3	suppressor of cytokine signaling 3 [Source:MGI Symbol;Acc:MGI:1201791]	protein_coding	11		2.53968	4.13756e-13		1.51103	2.03698e-10
12768	ENSMUSG00000025804	Ccr1	chemokine (C-C motif) receptor 1 [Source:MGI Symbol;Acc:MGI:104618]	protein_coding	9		4.72013	2.20152e-09		6.7214	0.000105431
12826	ENSMUSG00000031502	Col4a1	collagen, type IV, alpha 1 [Source:MGI Symbol;Acc:MGI:88454]	protein_coding	8		1.26114	0.0228684		2.04626	1.45609e-13
12983	ENSMUSG00000071713	Csf2rb	colony stimulating factor 2 receptor, beta, low-affinity (granulocyte-macrophage) [Source:MGI Symbol;Acc:MGI:1339759]	protein_coding	15		1.39179	1.39934e-05		4.39852	3.18749e-09
12984	ENSMUSG00000071714	Csf2rb2	colony stimulating factor 2 receptor, beta 2, low-affinity (granulocyte-macrophage) [Source:MGI Symbol;Acc:MGI:1339760]	protein_coding	15		1.94892	1.34253e-08		3.68109	2.34153e-07
13011	ENSMUSG00000068129	Cst7	cystatin F (leukocystatin) [Source:MGI Symbol;Acc:MGI:1298217]	protein_coding	2		2.82497	5.35652e-08		5.6161	0.0119816
13030	ENSMUSG00000021939	Ctsb	cathepsin B [Source:MGI Symbol;Acc:MGI:88561]	protein_coding	14		1.62419	0.000935961		1.41393	0.0137791
13349	ENSMUSG00000037872	Ackr1	atypical chemokine receptor 1 (Duffy blood group) [Source:MGI Symbol;Acc:MGI:1097689]	protein_coding	1		2.74586	9.99011e-06		7.68848	8.73423e-36
13618	ENSMUSG00000022122	Ednrb	endothelin receptor type B [Source:MGI Symbol;Acc:MGI:102720]	protein_coding	14		1.87332	0.000137484		2.48363	1.10471e-09
13660	ENSMUSG00000024772	Ehd1	EH-domain containing 1 [Source:MGI Symbol;Acc:MGI:1341878]	protein_coding	19		1.23821	0.001908		1.06637	3.22563e-09
13665	ENSMUSG00000021116	Eif2s1	eukaryotic translation initiation factor 2, subunit 1 alpha [Source:MGI Symbol;Acc:MGI:95299]	protein_coding	12		1.09637	0.00714166		1.00984	4.39856e-09
13681	ENSMUSG00000059796	Eif4a1	eukaryotic translation initiation factor 4A1 [Source:MGI Symbol;Acc:MGI:95303]	protein_coding	11		1.08401	0.000265232		1.25217	9.93059e-11
13685	ENSMUSG00000031490	Eif4ebp1	eukaryotic translation initiation factor 4E binding protein 1 [Source:MGI Symbol;Acc:MGI:103267]	protein_coding	8		1.44598	0.000694555		1.96592	1.17459e-29
13730	ENSMUSG00000030208	Emp1	epithelial membrane protein 1 [Source:MGI Symbol;Acc:MGI:107941]	protein_coding	6		2.8602	2.50879e-06		4.6888	8.7488e-16
13732	ENSMUSG00000040212	Emp3	epithelial membrane protein 3 [Source:MGI Symbol;Acc:MGI:1098729]	protein_coding	7		2.11809	6.95718e-06		1.50031	9.76152e-05
13885	ENSMUSG00000021996	Esd	esterase D/formylglutathione hydrolase [Source:MGI Symbol;Acc:MGI:95421]	protein_coding	14		1.76223	0.000724443		1.27716	2.81359e-06
14113	ENSMUSG00000046865	Fbl	fibrillarin [Source:MGI Symbol;Acc:MGI:95486]	protein_coding	7		1.07573	0.00449102		1.27031	1.68261e-12
14191	ENSMUSG00000028874	Fgr	FGR proto-oncogene, Src family tyrosine kinase [Source:MGI Symbol;Acc:MGI:95527]	protein_coding	4		3.22476	1.11996e-07		3.80279	1.25807e-11
14260	ENSMUSG00000044042	Fmn1	formin 1 [Source:MGI Symbol;Acc:MGI:101815]	protein_coding	2		1.54254	2.9227e-05		3.0253	0.0055726
14283	ENSMUSG00000024912	Fosl1	fos-like antigen 1 [Source:MGI Symbol;Acc:MGI:107179]	protein_coding	19		3.58653	3.64906e-05		3.35364	5.85391e-07
14433	ENSMUSG00000057666	Gapdh	glyceraldehyde-3-phosphate dehydrogenase [Source:MGI Symbol;Acc:MGI:95640]	protein_coding	6		1.29507	0.000108437		1.70425	1.23573e-09
14727	ENSMUSG00000112023	Lilrb4b	leukocyte immunoglobulin-like receptor, subfamily B, member 4B [Source:MGI Symbol;Acc:MGI:102702]	protein_coding	10		8.47609	5.57556e-45		5.82378	0.000314472
14728	ENSMUSG00000112148	Lilrb4a	leukocyte immunoglobulin-like receptor, subfamily B, member 4A [Source:MGI Symbol;Acc:MGI:102701]	protein_coding	10		4.85357	2.56032e-10		5.36623	0.00503525
14828	ENSMUSG00000026864	Hspa5	heat shock protein 5 [Source:MGI Symbol;Acc:MGI:95835]	protein_coding	2		1.52824	1.58323e-06		1.24801	3.57082e-11
15200	ENSMUSG00000024486	Hbegf	heparin-binding EGF-like growth factor [Source:MGI Symbol;Acc:MGI:96070]	protein_coding	18		2.41139	0.0013386		1.38255	0.0243369
15361	ENSMUSG00000046711	Hmga1	high mobility group AT-hook 1 [Source:MGI Symbol;Acc:MGI:96160]	protein_coding	17		1.65613	7.66323e-07		2.75512	4.46359e-21
15368	ENSMUSG00000005413	Hmox1	heme oxygenase 1 [Source:MGI Symbol;Acc:MGI:96163]	protein_coding	8		3.84807	6.4986e-12		2.81032	0.00107052
15382	ENSMUSG00000046434	Hnrnpa1	heterogeneous nuclear ribonucleoprotein A1 [Source:MGI Symbol;Acc:MGI:104820]	protein_coding	15		1.0594	5.75943e-06		1.01588	5.83263e-11
15945	ENSMUSG00000034855	Cxcl10	chemokine (C-X-C motif) ligand 10 [Source:MGI Symbol;Acc:MGI:1352450]	protein_coding	5		2.827	0.000602201		2.76489	0.0186191
15951	ENSMUSG00000073489	Ifi204	interferon activated gene 204 [Source:MGI Symbol;Acc:MGI:96429]	protein_coding	1		2.39576	2.67256e-09		2.4035	0.00038811
15982	ENSMUSG00000001627	Ifrd1	interferon-related developmental regulator 1 [Source:MGI Symbol;Acc:MGI:1316717]	protein_coding	12		1.20417	0.000194195		1.71454	1.03663e-13
16010	ENSMUSG00000017493	Igfbp4	insulin-like growth factor binding protein 4 [Source:MGI Symbol;Acc:MGI:96439]	protein_coding	11		1.22278	0.0114174		4.43634	1.85179e-45
16156	ENSMUSG00000004371	Il11	interleukin 11 [Source:MGI Symbol;Acc:MGI:107613]	protein_coding	7		3.60792	0.0347911		6.50449	3.58273e-15
16178	ENSMUSG00000026073	Il1r2	interleukin 1 receptor, type II [Source:MGI Symbol;Acc:MGI:96546]	protein_coding	1		2.18059	0.022004		5.121	0.000106646
16181	ENSMUSG00000026981	Il1rn	interleukin 1 receptor antagonist [Source:MGI Symbol;Acc:MGI:96547]	protein_coding	2		8.15809	9.04962e-14		10.1571	1.57401e-05
16190	ENSMUSG00000030748	Il4ra	interleukin 4 receptor, alpha [Source:MGI Symbol;Acc:MGI:105367]	protein_coding	7		1.61796	5.9521e-07		2.67414	3.58764e-26
16365	ENSMUSG00000022126	Acod1	aconitate decarboxylase 1 [Source:MGI Symbol;Acc:MGI:103206]	protein_coding	14		5.99212	2.4478e-06		5.18867	7.395e-05
16402	ENSMUSG00000000555	Itga5	integrin alpha 5 (fibronectin receptor alpha) [Source:MGI Symbol;Acc:MGI:96604]	protein_coding	15		3.12779	1.4447e-15		1.62373	7.41261e-10
16411	ENSMUSG00000030789	Itgax	integrin alpha X [Source:MGI Symbol;Acc:MGI:96609]	protein_coding	7		1.61141	0.0420352		3.76241	0.0266724
16854	ENSMUSG00000050335	Lgals3	lectin, galactose binding, soluble 3 [Source:MGI Symbol;Acc:MGI:96778]	protein_coding	14		6.75241	1.15792e-68		5.27826	0.00149063
16878	ENSMUSG00000034394	Lif	leukemia inhibitory factor [Source:MGI Symbol;Acc:MGI:96787]	protein_coding	11		4.28483	0.0374495		2.75684	0.0321959
16905	ENSMUSG00000028063	Lmna	lamin A [Source:MGI Symbol;Acc:MGI:96794]	protein_coding	3		1.14104	0.0067271		1.13104	1.09706e-12
16956	ENSMUSG00000015568	Lpl	lipoprotein lipase [Source:MGI Symbol;Acc:MGI:96820]	protein_coding	8		6.70722	4.26467e-90		4.5404	0.00457076
17064	ENSMUSG00000027435	Cd93	CD93 antigen [Source:MGI Symbol;Acc:MGI:106664]	protein_coding	2		1.27372	0.0371907		1.07457	1.47925e-05
17079	ENSMUSG00000021624	Cd180	CD180 antigen [Source:MGI Symbol;Acc:MGI:1194924]	protein_coding	13		2.10552	9.64248e-05		3.38947	0.0389923
17285	ENSMUSG00000001493	Meox1	mesenchyme homeobox 1 [Source:MGI Symbol;Acc:MGI:103220]	protein_coding	11		1.24883	0.0262585		2.74415	7.17205e-18
17299	ENSMUSG00000006732	Mettl1	methyltransferase like 1 [Source:MGI Symbol;Acc:MGI:1339986]	protein_coding	10		2.28741	8.96624e-07		1.73375	4.28988e-07
17357	ENSMUSG00000047945	Marcksl1	MARCKS-like 1 [Source:MGI Symbol;Acc:MGI:97143]	protein_coding	4		1.62887	3.87247e-05		3.12766	0.00116703
17381	ENSMUSG00000049723	Mmp12	matrix metallopeptidase 12 [Source:MGI Symbol;Acc:MGI:97005]	protein_coding	9		7.42322	8.50407e-10		5.62491	6.64385e-05
17386	ENSMUSG00000050578	Mmp13	matrix metallopeptidase 13 [Source:MGI Symbol;Acc:MGI:1340026]	protein_coding	9		7.37332	9.7237e-06		5.46978	0.00684531
17470	ENSMUSG00000022661	Cd200	CD200 antigen [Source:MGI Symbol;Acc:MGI:1196990]	protein_coding	16		1.10854	0.00503421		1.52236	2.27392e-14
17474	ENSMUSG00000030144	Clec4d	C-type lectin domain family 4, member d [Source:MGI Symbol;Acc:MGI:1298389]	protein_coding	6		5.62338	2.03933e-09		4.04332	0.00344478
17748	ENSMUSG00000031765	Mt1	metallothionein 1 [Source:MGI Symbol;Acc:MGI:97171]	protein_coding	8		1.78039	1.96278e-05		2.2069	0.000302891
17750	ENSMUSG00000031762	Mt2	metallothionein 2 [Source:MGI Symbol;Acc:MGI:97172]	protein_coding	8		3.07002	2.71302e-10		3.34929	1.35778e-07
17768	ENSMUSG00000005667	Mthfd2	methylenetetrahydrofolate dehydrogenase (NAD+ dependent), methenyltetrahydrofolate cyclohydrolase [Source:MGI Symbol;Acc:MGI:1338850]	protein_coding	6		2.54686	2.79861e-15		3.71874	4.57044e-13
18073	ENSMUSG00000005397	Nid1	nidogen 1 [Source:MGI Symbol;Acc:MGI:97342]	protein_coding	13		2.30068	8.44572e-05		1.94018	1.04568e-14
18102	ENSMUSG00000037601	Nme1	NME/NM23 nucleoside diphosphate kinase 1 [Source:MGI Symbol;Acc:MGI:97355]	protein_coding	11		1.37311	1.94072e-06		1.2572	1.29613e-15
18106	ENSMUSG00000004709	Cd244a	CD244 molecule A [Source:MGI Symbol;Acc:MGI:109294]	protein_coding	1		4.24618	8.89705e-08		3.82574	0.00742342
18140	ENSMUSG00000001228	Uhrf1	ubiquitin-like, containing PHD and RING finger domains, 1 [Source:MGI Symbol;Acc:MGI:1338889]	protein_coding	17		2.89946	0.000145258		2.49197	1.59958e-26
18263	ENSMUSG00000011179	Odc1	ornithine decarboxylase, structural 1 [Source:MGI Symbol;Acc:MGI:97402]	protein_coding	12		1.32959	0.0243346		1.43373	8.2997e-06
18413	ENSMUSG00000058755	Osm	oncostatin M [Source:MGI Symbol;Acc:MGI:104749]	protein_coding	11		2.25486	0.000137383		7.32267	0.0140027
18432	ENSMUSG00000040463	Mybbp1a	MYB binding protein (P160) 1a [Source:MGI Symbol;Acc:MGI:106181]	protein_coding	11		1.5634	3.05942e-11		1.20825	3.08775e-07
18442	ENSMUSG00000032860	P2ry2	purinergic receptor P2Y, G-protein coupled 2 [Source:MGI Symbol;Acc:MGI:105107]	protein_coding	7		1.71807	0.00286972		1.46047	0.0180254
18557	ENSMUSG00000026437	Cdk18	cyclin-dependent kinase 18 [Source:MGI Symbol;Acc:MGI:97518]	protein_coding	1		1.65152	0.00597487		3.42524	0.0416342
18566	ENSMUSG00000026285	Pdcd1	programmed cell death 1 [Source:MGI Symbol;Acc:MGI:104879]	protein_coding	1		2.9555	0.0227923		5.89009	0.0127
18793	ENSMUSG00000046223	Plaur	plasminogen activator, urokinase receptor [Source:MGI Symbol;Acc:MGI:97612]	protein_coding	7		1.43698	0.000177169		4.34052	1.62108e-15
19094	ENSMUSG00000053137	Mapk11	mitogen-activated protein kinase 11 [Source:MGI Symbol;Acc:MGI:1338024]	protein_coding	15		1.63709	0.0359506		2.99875	3.02724e-35
19219	ENSMUSG00000039942	Ptger4	prostaglandin E receptor 4 (subtype EP4) [Source:MGI Symbol;Acc:MGI:104311]	protein_coding	15		3.07532	1.79822e-07		1.39064	0.00254388
19221	ENSMUSG00000027864	Ptgfrn	prostaglandin F2 receptor negative regulator [Source:MGI Symbol;Acc:MGI:1277114]	protein_coding	3		1.1746	0.0469939		1.31323	7.15021e-09
19225	ENSMUSG00000032487	Ptgs2	prostaglandin-endoperoxide synthase 2 [Source:MGI Symbol;Acc:MGI:97798]	protein_coding	1		1.75373	0.0029215		1.68285	0.00680539
19366	ENSMUSG00000028702	Rad54l	RAD54 like (S. cerevisiae) [Source:MGI Symbol;Acc:MGI:894697]	protein_coding	4		2.99436	0.0139421		1.15761	0.0337993
19384	ENSMUSG00000029430	Ran	RAN, member RAS oncogene family [Source:MGI Symbol;Acc:MGI:1333112]	protein_coding	5		1.24321	0.00423065		1.17179	3.32429e-18
20210	ENSMUSG00000040026	Saa3	serum amyloid A 3 [Source:MGI Symbol;Acc:MGI:98223]	protein_coding	7		4.39135	2.79679e-06		5.1016	0.0396396
20288	ENSMUSG00000025044	Msr1	macrophage scavenger receptor 1 [Source:MGI Symbol;Acc:MGI:98257]	protein_coding	8		6.62228	6.71777e-48		7.84008	0.00351862
20293	ENSMUSG00000035352	Ccl12	chemokine (C-C motif) ligand 12 [Source:MGI Symbol;Acc:MGI:108224]	protein_coding	11		3.73183	8.02925e-13		8.09553	0.00147783
20296	ENSMUSG00000035385	Ccl2	chemokine (C-C motif) ligand 2 [Source:MGI Symbol;Acc:MGI:98259]	protein_coding	11		5.09008	1.39893e-54		6.36517	6.81701e-06
20302	ENSMUSG00000000982	Ccl3	chemokine (C-C motif) ligand 3 [Source:MGI Symbol;Acc:MGI:98260]	protein_coding	11		4.51342	5.15155e-20		5.75922	0.00313445
20303	ENSMUSG00000018930	Ccl4	chemokine (C-C motif) ligand 4 [Source:MGI Symbol;Acc:MGI:98261]	protein_coding	11		5.17061	3.21513e-07		6.11285	0.00235117
20306	ENSMUSG00000035373	Ccl7	chemokine (C-C motif) ligand 7 [Source:MGI Symbol;Acc:MGI:99512]	protein_coding	11		4.59916	3.47137e-12		6.76966	3.67628e-05
20308	ENSMUSG00000019122	Ccl9	chemokine (C-C motif) ligand 9 [Source:MGI Symbol;Acc:MGI:104533]	protein_coding	11		3.56751	1.6883e-08		6.66779	0.000490367
20335	ENSMUSG00000078974	Sec61g	SEC61, gamma subunit [Source:MGI Symbol;Acc:MGI:1202066]	protein_coding	11		1.6991	0.00949279		1.12712	0.0165508
20339	ENSMUSG00000026582	Sele	selectin, endothelial cell [Source:MGI Symbol;Acc:MGI:98278]	protein_coding	1		5.61226	6.93397e-13		6.78801	7.04713e-20
20344	ENSMUSG00000026580	Selp	selectin, platelet [Source:MGI Symbol;Acc:MGI:98280]	protein_coding	1		6.34439	5.62705e-16		4.82156	2.05472e-05
20498	ENSMUSG00000017765	Slc12a4	solute carrier family 12, member 4 [Source:MGI Symbol;Acc:MGI:1309465]	protein_coding	8		1.00421	0.0130825		1.22589	2.11876e-08
20612	ENSMUSG00000027322	Siglec1	sialic acid binding Ig-like lectin 1, sialoadhesin [Source:MGI Symbol;Acc:MGI:99668]	protein_coding	2		2.96418	5.88533e-07		3.19838	0.0409202
20698	ENSMUSG00000061878	Sphk1	sphingosine kinase 1 [Source:MGI Symbol;Acc:MGI:1316649]	protein_coding	11		2.86679	0.00110727		6.38059	7.09779e-10
20716	ENSMUSG00000021091	Serpina3n	serine (or cysteine) peptidase inhibitor, clade A, member 3N [Source:MGI Symbol;Acc:MGI:105045]	protein_coding	12		1.58414	0.0311603		6.5647	5.02731e-29
20750	ENSMUSG00000029304	Spp1	secreted phosphoprotein 1 [Source:MGI Symbol;Acc:MGI:98389]	protein_coding	5		8.50153	3.21302e-42		6.72154	1.01473e-05
20810	ENSMUSG00000006442	Srm	spermidine synthase [Source:MGI Symbol;Acc:MGI:102690]	protein_coding	4		1.25949	0.00178151		1.19282	2.54873e-08
20848	ENSMUSG00000004040	Stat3	signal transducer and activator of transcription 3 [Source:MGI Symbol;Acc:MGI:103038]	protein_coding	11		1.11512	2.10714e-05		1.33558	2.8297e-11
20971	ENSMUSG00000017009	Sdc4	syndecan 4 [Source:MGI Symbol;Acc:MGI:1349164]	protein_coding	2		2.88764	1.51565e-09		2.0065	0.0380246
21346	ENSMUSG00000026547	Tagln2	transgelin 2 [Source:MGI Symbol;Acc:MGI:1312985]	protein_coding	1		1.01977	0.000354227		1.19563	5.60541e-14
21810	ENSMUSG00000035493	Tgfbi	transforming growth factor, beta induced [Source:MGI Symbol;Acc:MGI:99959]	protein_coding	13		4.01697	6.84078e-35		4.69048	0.00159937
21816	ENSMUSG00000022218	Tgm1	transglutaminase 1, K polypeptide [Source:MGI Symbol;Acc:MGI:98730]	protein_coding	14		2.92593	4.59492e-06		4.76987	0.000572814
21817	ENSMUSG00000037820	Tgm2	transglutaminase 2, C polypeptide [Source:MGI Symbol;Acc:MGI:98731]	protein_coding	2		1.77414	4.59492e-06		1.42963	1.28721e-15
21853	ENSMUSG00000039994	Timeless	timeless circadian clock 1 [Source:MGI Symbol;Acc:MGI:1321393]	protein_coding	10		1.36462	0.0229741		1.48673	1.41621e-06
21897	ENSMUSG00000044827	Tlr1	toll-like receptor 1 [Source:MGI Symbol;Acc:MGI:1341295]	protein_coding	5		1.39478	0.0159062		5.02214	0.0009121
21926	ENSMUSG00000024401	Tnf	tumor necrosis factor [Source:MGI Symbol;Acc:MGI:104798]	protein_coding	17		3.71429	1.59784e-10		6.53703	0.000236587
21933	ENSMUSG00000022074	Tnfrsf10b	tumor necrosis factor receptor superfamily, member 10b [Source:MGI Symbol;Acc:MGI:1341090]	protein_coding	14		1.59729	0.0185067		2.0526	2.26032e-11
21934	ENSMUSG00000026321	Tnfrsf11a	tumor necrosis factor receptor superfamily, member 11a, NFKB activator [Source:MGI Symbol;Acc:MGI:1314891]	protein_coding	1		1.2597	2.07626e-07		1.15851	6.02108e-06
21949	ENSMUSG00000028362	Tnfsf8	tumor necrosis factor (ligand) superfamily, member 8 [Source:MGI Symbol;Acc:MGI:88328]	protein_coding	4		2.28524	0.00632106		7.47874	3.49905e-14
21950	ENSMUSG00000035678	Tnfsf9	tumor necrosis factor (ligand) superfamily, member 9 [Source:MGI Symbol;Acc:MGI:1101058]	protein_coding	17		3.42143	0.000419184		6.98096	0.0056237
21973	ENSMUSG00000020914	Top2a	topoisomerase (DNA) II alpha [Source:MGI Symbol;Acc:MGI:98790]	protein_coding	11		2.57098	0.0229736		1.9949	0.0392953
22146	ENSMUSG00000043091	Tuba1c	tubulin, alpha 1C [Source:MGI Symbol;Acc:MGI:1095409]	protein_coding	15		3.13125	5.7077e-12		1.05542	0.000134225
22256	ENSMUSG00000029591	Ung	uracil DNA glycosylase [Source:MGI Symbol;Acc:MGI:109352]	protein_coding	5		2.02683	9.39842e-06		1.18633	0.0130019
22271	ENSMUSG00000020407	Upp1	uridine phosphorylase 1 [Source:MGI Symbol;Acc:MGI:1097668]	protein_coding	11		3.29898	6.39273e-07		6.23076	2.25578e-27
22608	ENSMUSG00000028639	Ybx1	Y box protein 1 [Source:MGI Symbol;Acc:MGI:99146]	protein_coding	4		1.95382	0.00141371		1.05475	0.0027897
23790	ENSMUSG00000004530	Coro1c	coronin, actin binding protein 1C [Source:MGI Symbol;Acc:MGI:1345964]	protein_coding	5		1.27159	8.43479e-05		1.08666	3.04199e-07
23886	ENSMUSG00000038508	Gdf15	growth differentiation factor 15 [Source:MGI Symbol;Acc:MGI:1346047]	protein_coding	8		7.55189	6.446e-07		3.07409	0.00227114
23918	ENSMUSG00000062867	Impdh2	inosine monophosphate dehydrogenase 2 [Source:MGI Symbol;Acc:MGI:109367]	protein_coding	9		1.23486	1.4691e-06		1.05126	3.05602e-07
24055	ENSMUSG00000054520	Sh3bp2	SH3-domain binding protein 2 [Source:MGI Symbol;Acc:MGI:1346349]	protein_coding	5		1.12112	0.025263		1.73252	0.0177228
24066	ENSMUSG00000024427	Spry4	sprouty RTK signaling antagonist 4 [Source:MGI Symbol;Acc:MGI:1345144]	protein_coding	18		1.78623	0.0298006		2.39189	1.70942e-09
26570	ENSMUSG00000027737	Slc7a11	solute carrier family 7 (cationic amino acid transporter, y+ system), member 11 [Source:MGI Symbol;Acc:MGI:1347355]	protein_coding	3		3.12828	0.0120839		2.70262	2.34051e-05
26903	ENSMUSG00000033788	Dysf	dysferlin [Source:MGI Symbol;Acc:MGI:1349385]	protein_coding	6		1.72255	0.0284114		1.87942	1.03117e-14
28126	ENSMUSG00000025869	Nop16	NOP16 nucleolar protein [Source:MGI Symbol;Acc:MGI:107862]	protein_coding	13		1.22949	1.89275e-05		1.21107	2.18912e-08
29870	ENSMUSG00000022385	Gtse1	G two S phase expressed protein 1 [Source:MGI Symbol;Acc:MGI:1352755]	protein_coding	15		3.1198	1.11804e-05		1.61884	0.0297724
30877	ENSMUSG00000042354	Gnl3	guanine nucleotide binding protein-like 3 (nucleolar) [Source:MGI Symbol;Acc:MGI:1353651]	protein_coding	14		1.55077	0.00337703		1.19457	5.90126e-05
50493	ENSMUSG00000020250	Txnrd1	thioredoxin reductase 1 [Source:MGI Symbol;Acc:MGI:1354175]	protein_coding	10		1.65218	3.17281e-09		1.30201	1.47668e-06
50772	ENSMUSG00000042688	Mapk6	mitogen-activated protein kinase 6 [Source:MGI Symbol;Acc:MGI:1354946]	protein_coding	9		1.20484	0.00472492		1.14538	2.19034e-05
50778	ENSMUSG00000026358	Rgs1	regulator of G-protein signaling 1 [Source:MGI Symbol;Acc:MGI:1354694]	protein_coding	1		2.01676	0.000263272		4.78525	0.00977124
51797	ENSMUSG00000028633	Ctps	cytidine 5'-triphosphate synthase [Source:MGI Symbol;Acc:MGI:1858304]	protein_coding	4		1.15855	0.00502668		1.66887	1.49589e-18
52009	ENSMUSG00000024165	Jpt2	Jupiter microtubule associated homolog 2 [Source:MGI Symbol;Acc:MGI:1196260]	protein_coding	17		1.03754	0.000360598		1.34421	1.40695e-13
52014	ENSMUSG00000023068	Nus1	NUS1 dehydrodolichyl diphosphate synthase subunit [Source:MGI Symbol;Acc:MGI:1196365]	protein_coding	10		1.33652	0.023513		2.16405	2.65086e-15
52118	ENSMUSG00000040511	Pvr	poliovirus receptor [Source:MGI Symbol;Acc:MGI:107741]	protein_coding	7		1.89742	1.6883e-08		1.94621	1.94727e-12
52123	ENSMUSG00000031467	Agpat5	1-acylglycerol-3-phosphate O-acyltransferase 5 (lysophosphatidic acid acyltransferase, epsilon) [Source:MGI Symbol;Acc:MGI:1196345]	protein_coding	8		1.24719	0.0012168		1.35006	2.45888e-11
52530	ENSMUSG00000001056	Nhp2	NHP2 ribonucleoprotein [Source:MGI Symbol;Acc:MGI:1098547]	protein_coding	11		1.76367	1.5019e-15		1.21195	1.3767e-07
53414	ENSMUSG00000023988	Bysl	bystin-like [Source:MGI Symbol;Acc:MGI:1858419]	protein_coding	17		1.40056	3.71818e-06		1.33678	3.65643e-10
54132	ENSMUSG00000055044	Pdlim1	PDZ and LIM domain 1 (elfin) [Source:MGI Symbol;Acc:MGI:1860611]	protein_coding	19		2.37727	2.1892e-05		4.14773	3.77496e-08
54670	ENSMUSG00000039529	Atp8b1	ATPase, class I, type 8B, member 1 [Source:MGI Symbol;Acc:MGI:1859665]	protein_coding	18		1.70225	0.0403951		3.83552	1.10025e-18
55989	ENSMUSG00000026020	Nop58	NOP58 ribonucleoprotein [Source:MGI Symbol;Acc:MGI:1933184]	protein_coding	1		1.73056	1.84401e-09		1.05209	1.01831e-06
56200	ENSMUSG00000020075	Ddx21	DExD box helicase 21 [Source:MGI Symbol;Acc:MGI:1860494]	protein_coding	10		1.49259	2.36468e-08		1.22189	5.82166e-08
56336	ENSMUSG00000017929	B4galt5	UDP-Gal:betaGlcNAc beta 1,4-galactosyltransferase, polypeptide 5 [Source:MGI Symbol;Acc:MGI:1927169]	protein_coding	2		1.58337	0.0075053		1.18569	6.10116e-06
56454	ENSMUSG00000025007	Aldh18a1	aldehyde dehydrogenase 18 family, member A1 [Source:MGI Symbol;Acc:MGI:1888908]	protein_coding	19		1.71553	6.06289e-05		1.94564	6.17123e-07
56532	ENSMUSG00000022221	Ripk3	receptor-interacting serine-threonine kinase 3 [Source:MGI Symbol;Acc:MGI:2154952]	protein_coding	14		3.02951	2.92383e-09		1.54583	7.02927e-05
56619	ENSMUSG00000030142	Clec4e	C-type lectin domain family 4, member e [Source:MGI Symbol;Acc:MGI:1861232]	protein_coding	6		3.86896	0.0266794		5.372	5.90238e-05
56743	ENSMUSG00000040751	Lat2	linker for activation of T cells family, member 2 [Source:MGI Symbol;Acc:MGI:1926479]	protein_coding	5		1.69028	8.0954e-05		2.79438	0.0127
57276	ENSMUSG00000001943	Vsig2	V-set and immunoglobulin domain containing 2 [Source:MGI Symbol;Acc:MGI:1928009]	protein_coding	9		2.02436	0.0154009		1.45506	5.71272e-08
57390	ENSMUSG00000024409	Psors1c2	psoriasis susceptibility 1 candidate 2 (human) [Source:MGI Symbol;Acc:MGI:1930025]	protein_coding	17		5.21397	0.00742959		5.07743	2.9073e-07
58203	ENSMUSG00000027514	Zbp1	Z-DNA binding protein 1 [Source:MGI Symbol;Acc:MGI:1927449]	protein_coding	2		2.92217	4.83147e-10		1.92494	1.30564e-05
58217	ENSMUSG00000042265	Trem1	triggering receptor expressed on myeloid cells 1 [Source:MGI Symbol;Acc:MGI:1930005]	protein_coding	17		7.65216	1.0862e-07		5.64685	0.00195199
64095	ENSMUSG00000026271	Gpr35	G protein-coupled receptor 35 [Source:MGI Symbol;Acc:MGI:1929509]	protein_coding	1		2.92381	6.52454e-11		6.02875	2.99779e-07
64136	ENSMUSG00000022769	Sdf2l1	stromal cell-derived factor 2-like 1 [Source:MGI Symbol;Acc:MGI:2149842]	protein_coding	16		1.14051	0.00609283		1.34166	3.25208e-06
64424	ENSMUSG00000028318	Polr1e	polymerase (RNA) I polypeptide E [Source:MGI Symbol;Acc:MGI:1929022]	protein_coding	4		1.76808	5.16558e-07		1.10721	0.000112427
65221	ENSMUSG00000024737	Slc15a3	solute carrier family 15, member 3 [Source:MGI Symbol;Acc:MGI:1929691]	protein_coding	19		2.17442	1.42406e-06		3.14312	0.000296993
65972	ENSMUSG00000031838	Ifi30	interferon gamma inducible protein 30 [Source:MGI Symbol;Acc:MGI:2137648]	protein_coding	8		1.20589	0.046333		1.94879	0.0327755
66102	ENSMUSG00000018920	Cxcl16	chemokine (C-X-C motif) ligand 16 [Source:MGI Symbol;Acc:MGI:1932682]	protein_coding	11		2.08891	2.07626e-07		2.84553	0.00260496
66120	ENSMUSG00000003355	Fkbp11	FK506 binding protein 11 [Source:MGI Symbol;Acc:MGI:1913370]	protein_coding	15		2.9546	0.000724443		2.29372	0.0212066
66141	ENSMUSG00000025492	Ifitm3	interferon induced transmembrane protein 3 [Source:MGI Symbol;Acc:MGI:1913391]	protein_coding	7		1.16843	0.000134007		1.38024	5.99255e-11
66249	ENSMUSG00000020116	Pno1	partner of NOB1 homolog [Source:MGI Symbol;Acc:MGI:1913499]	protein_coding	11		1.77379	3.49004e-09		1.4509	9.89098e-13
66282	ENSMUSG00000025591	Tma16	translation machinery associated 16 [Source:MGI Symbol;Acc:MGI:1913532]	protein_coding	8		1.24025	0.0152661		1.13193	1.32384e-08
66614	ENSMUSG00000028069	Gpatch4	G patch domain containing 4 [Source:MGI Symbol;Acc:MGI:1913864]	protein_coding	3		1.77377	0.00165267		1.55017	1.64842e-08
67065	ENSMUSG00000000776	Polr3d	polymerase (RNA) III (DNA directed) polypeptide D [Source:MGI Symbol;Acc:MGI:1914315]	protein_coding	14		1.22408	0.000104459		1.38223	1.63292e-05
67177	ENSMUSG00000006585	Cdt1	chromatin licensing and DNA replication factor 1 [Source:MGI Symbol;Acc:MGI:1914427]	protein_coding	8		1.93514	1.32395e-09		1.26108	0.0309321
67223	ENSMUSG00000001305	Rrp15	ribosomal RNA processing 15 homolog [Source:MGI Symbol;Acc:MGI:1914473]	protein_coding	1		1.06397	0.0135567		1.10959	5.75002e-09
67895	ENSMUSG00000020089	Ppa1	pyrophosphatase (inorganic) 1 [Source:MGI Symbol;Acc:MGI:97831]	protein_coding	10		1.2839	2.08344e-06		1.6416	1.32901e-26
67951	ENSMUSG00000001473	Tubb6	tubulin, beta 6 class V [Source:MGI Symbol;Acc:MGI:1915201]	protein_coding	18		4.03452	2.12278e-33		5.53019	9.03668e-32
68040	ENSMUSG00000028840	Zfp593	zinc finger protein 593 [Source:MGI Symbol;Acc:MGI:1915290]	protein_coding	4		1.42355	0.00542385		1.40137	9.7182e-05
68048	ENSMUSG00000030609	Aen	apoptosis enhancing nuclease [Source:MGI Symbol;Acc:MGI:1915298]	protein_coding	7		1.33516	0.0278526		1.13724	1.48566e-09
68278	ENSMUSG00000005481	Ddx39a	DEAD box helicase 39a [Source:MGI Symbol;Acc:MGI:1915528]	protein_coding	8		2.25982	7.88118e-20		1.24108	1.19502e-08
68545	ENSMUSG00000073599	Ecscr	endothelial cell surface expressed chemotaxis and apoptosis regulator [Source:MGI Symbol;Acc:MGI:1915795]	protein_coding	18		1.02091	0.021845		2.84773	1.01331e-41
68662	ENSMUSG00000064057	Scgb3a1	secretoglobin, family 3A, member 1 [Source:MGI Symbol;Acc:MGI:1915912]	protein_coding	11		1.90475	0.000796439		5.45426	1.43543e-164
68713	ENSMUSG00000025491	Ifitm1	interferon induced transmembrane protein 1 [Source:MGI Symbol;Acc:MGI:1915963]	protein_coding	7		1.79857	0.001187		2.30678	0.000545254
68774	ENSMUSG00000024679	Ms4a6d	membrane-spanning 4-domains, subfamily A, member 6D [Source:MGI Symbol;Acc:MGI:1916024]	protein_coding	19		2.65622	4.2683e-12		7.98248	1.58508e-05
68836	ENSMUSG00000010406	Mrpl52	mitochondrial ribosomal protein L52 [Source:MGI Symbol;Acc:MGI:1916086]	protein_coding	14		1.18751	0.000875898		1.32549	1.27877e-06
69189	ENSMUSG00000013974	Mcemp1	mast cell expressed membrane protein 1 [Source:MGI Symbol;Acc:MGI:1916439]	protein_coding	8		2.15012	0.0158189		3.37304	0.0469
69902	ENSMUSG00000028741	Mrto4	mRNA turnover 4, ribosome maturation factor [Source:MGI Symbol;Acc:MGI:1917152]	protein_coding	4		1.1261	0.000679513		1.38971	5.01896e-11
71712	ENSMUSG00000020057	Dram1	DNA-damage regulated autophagy modulator 1 [Source:MGI Symbol;Acc:MGI:1918962]	protein_coding	10		1.48765	0.047058		1.13404	0.00289916
71934	ENSMUSG00000027555	Car13	carbonic anhydrase 13 [Source:MGI Symbol;Acc:MGI:1931322]	protein_coding	3		2.59187	2.50879e-06		4.46675	7.50482e-14
73212	ENSMUSG00000053553	3110082I17Rik	RIKEN cDNA 3110082I17 gene [Source:MGI Symbol;Acc:MGI:1920462]	protein_coding	5		1.25969	0.000416359		1.27999	4.61842e-06
73656	ENSMUSG00000079419	Ms4a6c	membrane-spanning 4-domains, subfamily A, member 6C [Source:MGI Symbol;Acc:MGI:2385644]	protein_coding	19		2.90543	1.52561e-12		7.13584	0.0450395
73690	ENSMUSG00000056888	Glipr1	GLI pathogenesis-related 1 (glioma) [Source:MGI Symbol;Acc:MGI:1920940]	protein_coding	10		2.65003	3.40763e-07		6.172	0.0427426
74091	ENSMUSG00000042684	Npl	N-acetylneuraminate pyruvate lyase [Source:MGI Symbol;Acc:MGI:1921341]	protein_coding	1		1.82589	9.78459e-05		2.92178	0.0368883
74246	ENSMUSG00000028671	Gale	galactose-4-epimerase, UDP [Source:MGI Symbol;Acc:MGI:1921496]	protein_coding	4		1.46099	0.000940589		2.37164	8.73191e-15
74732	ENSMUSG00000039232	Stx11	syntaxin 11 [Source:MGI Symbol;Acc:MGI:1921982]	protein_coding	10		1.57305	0.00192329		2.05188	4.64532e-15
74840	ENSMUSG00000032575	Manf	mesencephalic astrocyte-derived neurotrophic factor [Source:MGI Symbol;Acc:MGI:1922090]	protein_coding	9		1.23965	1.02112e-05		1.18161	3.55205e-13
75646	ENSMUSG00000022246	Rai14	retinoic acid induced 14 [Source:MGI Symbol;Acc:MGI:1922896]	protein_coding	15		1.89685	2.84301e-05		2.30487	5.45622e-19
75751	ENSMUSG00000002319	Ipo4	importin 4 [Source:MGI Symbol;Acc:MGI:1923001]	protein_coding	14		1.34462	3.02963e-07		1.74951	5.67656e-16
75805	ENSMUSG00000021710	Nln	neurolysin (metallopeptidase M3 family) [Source:MGI Symbol;Acc:MGI:1923055]	protein_coding	13		1.01258	0.0110933		1.34887	5.56877e-05
76974	ENSMUSG00000025481	Urah	urate (5-hydroxyiso-) hydrolase [Source:MGI Symbol;Acc:MGI:1916142]	protein_coding	7		2.25469	0.0164192		2.86824	0.000237731
78388	ENSMUSG00000030681	Mvp	major vault protein [Source:MGI Symbol;Acc:MGI:1925638]	protein_coding	7		1.50061	0.00012268		1.17528	3.85598e-07
80879	ENSMUSG00000025161	Slc16a3	solute carrier family 16 (monocarboxylic acid transporters), member 3 [Source:MGI Symbol;Acc:MGI:1933438]	protein_coding	11		1.82422	1.17327e-05		3.47422	1.58248e-05
80885	ENSMUSG00000045502	Hcar2	hydroxycarboxylic acid receptor 2 [Source:MGI Symbol;Acc:MGI:1933383]	protein_coding	5		3.31444	1.30576e-14		5.16831	0.0424596
80910	ENSMUSG00000063234	Gpr84	G protein-coupled receptor 84 [Source:MGI Symbol;Acc:MGI:1934129]	protein_coding	15		2.00831	0.000247871		7.83427	0.00320274
83397	ENSMUSG00000038587	Akap12	A kinase (PRKA) anchor protein (gravin) 12 [Source:MGI Symbol;Acc:MGI:1932576]	protein_coding	10		1.8986	0.00220059		3.30833	9.06246e-07
84004	ENSMUSG00000032135	Mcam	melanoma cell adhesion molecule [Source:MGI Symbol;Acc:MGI:1933966]	protein_coding	9		2.66785	1.95403e-05		3.12907	1.41406e-33
100532	ENSMUSG00000047881	Rell1	RELT-like 1 [Source:MGI Symbol;Acc:MGI:2140767]	protein_coding	5		1.25735	0.0380021		1.29089	0.000433172
101401	ENSMUSG00000030022	Adamts9	a disintegrin-like and metallopeptidase (reprolysin type) with thrombospondin type 1 motif, 9 [Source:MGI Symbol;Acc:MGI:1916320]	protein_coding	6		4.17244	1.1809e-09		6.36018	4.53769e-87
101612	ENSMUSG00000053801	Grwd1	glutamate-rich WD repeat containing 1 [Source:MGI Symbol;Acc:MGI:2141989]	protein_coding	7		1.53063	5.30586e-07		1.30028	3.41639e-07
102595	ENSMUSG00000050721	Plekho2	pleckstrin homology domain containing, family O member 2 [Source:MGI Symbol;Acc:MGI:2143132]	protein_coding	9		1.78033	4.59492e-06		3.35926	5.5315e-06
104662	ENSMUSG00000038335	Tsr1	TSR1 20S rRNA accumulation [Source:MGI Symbol;Acc:MGI:2144566]	protein_coding	11		1.38018	5.342e-06		1.21874	0.000282481
105785	ENSMUSG00000010830	Kdelr3	KDEL (Lys-Asp-Glu-Leu) endoplasmic reticulum protein retention receptor 3 [Source:MGI Symbol;Acc:MGI:2145953]	protein_coding	15		2.01273	0.028778		1.75429	0.000403965
107094	ENSMUSG00000035049	Rrp12	ribosomal RNA processing 12 homolog [Source:MGI Symbol;Acc:MGI:2147437]	protein_coding	19		1.08679	0.000418384		1.73177	4.04299e-07
107272	ENSMUSG00000024640	Psat1	phosphoserine aminotransferase 1 [Source:MGI Symbol;Acc:MGI:2183441]	protein_coding	19		1.87528	7.60411e-09		1.69564	0.00127927
111241	ENSMUSG00000078249	Hmga1b	high mobility group AT-hook 1B [Source:MGI Symbol;Acc:MGI:96161]	protein_coding	11		4.21454	0.00346617		2.05357	0.00333004
170829	ENSMUSG00000041779	Tram2	translocating chain-associating membrane protein 2 [Source:MGI Symbol;Acc:MGI:1924817]	protein_coding	1		1.13873	0.0408339		1.24646	3.94403e-08
207839	ENSMUSG00000037280	Galnt6	polypeptide N-acetylgalactosaminyltransferase 6 [Source:MGI Symbol;Acc:MGI:1891640]	protein_coding	15		2.51769	0.000743766		4.439	0.00303958
209027	ENSMUSG00000025140	Pycr1	pyrroline-5-carboxylate reductase 1 [Source:MGI Symbol;Acc:MGI:2384795]	protein_coding	11		1.12176	0.0155734		2.49116	1.71385e-07
210029	ENSMUSG00000039208	Metrnl	meteorin, glial cell differentiation regulator-like [Source:MGI Symbol;Acc:MGI:2384806]	protein_coding	11		1.5695	0.0266794		2.13748	0.000246962
211228	ENSMUSG00000049988	Lrrc25	leucine rich repeat containing 25 [Source:MGI Symbol;Acc:MGI:2445284]	protein_coding	8		1.02049	0.0285578		3.92382	0.0114893
212032	ENSMUSG00000025877	Hk3	hexokinase 3 [Source:MGI Symbol;Acc:MGI:2670962]	protein_coding	13		1.8861	1.40127e-05		4.11573	0.0241652
212980	ENSMUSG00000026435	Slc45a3	solute carrier family 45, member 3 [Source:MGI Symbol;Acc:MGI:1922082]	protein_coding	1		5.62102	8.37509e-08		4.6949	0.0113986
216161	ENSMUSG00000035673	Sbno2	strawberry notch 2 [Source:MGI Symbol;Acc:MGI:2448490]	protein_coding	10		2.05824	9.41628e-12		2.10091	7.17205e-18
216197	ENSMUSG00000046841	Ckap4	cytoskeleton-associated protein 4 [Source:MGI Symbol;Acc:MGI:2444926]	protein_coding	10		2.15956	3.43979e-06		1.02158	0.000311657
217305	ENSMUSG00000034641	Cd300ld	CD300 molecule like family member d [Source:MGI Symbol;Acc:MGI:2442358]	protein_coding	11		6.5002	1.93028e-14		4.06362	0.00377158
223881	ENSMUSG00000054855	Rnd1	Rho family GTPase 1 [Source:MGI Symbol;Acc:MGI:2444878]	protein_coding	15		1.68541	0.000388175		2.30023	6.58033e-14
223920	ENSMUSG00000023045	Soat2	sterol O-acyltransferase 2 [Source:MGI Symbol;Acc:MGI:1332226]	protein_coding	15		1.48219	0.0339226		3.86022	0.000297327
225363	ENSMUSG00000024360	Etf1	eukaryotic translation termination factor 1 [Source:MGI Symbol;Acc:MGI:2385071]	protein_coding	18		1.24622	0.000110579		1.19796	2.02011e-08
226040	ENSMUSG00000048572	Tmem252	transmembrane protein 252 [Source:MGI Symbol;Acc:MGI:3583948]	protein_coding	19		1.54343	0.00460712		3.81907	2.22142e-17
226122	ENSMUSG00000025171	Ubtd1	ubiquitin domain containing 1 [Source:MGI Symbol;Acc:MGI:2385092]	protein_coding	19		1.00599	7.41983e-06		2.04726	7.73653e-11
226169	ENSMUSG00000055491	Pprc1	peroxisome proliferative activated receptor, gamma, coactivator-related 1 [Source:MGI Symbol;Acc:MGI:2385096]	protein_coding	19		1.10896	0.00548458		1.51878	4.70119e-10
226421	ENSMUSG00000052688	Rab7b	RAB7B, member RAS oncogene family [Source:MGI Symbol;Acc:MGI:2442295]	protein_coding	1		6.90516	5.40036e-46		4.22951	0.00132188
226691	ENSMUSG00000073490	Ifi207	interferon activated gene 207 [Source:MGI Symbol;Acc:MGI:2138302]	protein_coding	1		4.19236	1.39218e-16		5.64815	0.0468126
226695	ENSMUSG00000054203	Ifi205	interferon activated gene 205 [Source:MGI Symbol;Acc:MGI:101847]	protein_coding	1		5.08581	2.19177e-07		4.51199	0.0308461
231805	ENSMUSG00000046245	Pilra	paired immunoglobin-like type 2 receptor alpha [Source:MGI Symbol;Acc:MGI:2450529]	protein_coding	5		1.85797	0.00057574		2.87734	0.0328791
232187	ENSMUSG00000033706	Smyd5	SET and MYND domain containing 5 [Source:MGI Symbol;Acc:MGI:108048]	protein_coding	6		1.06701	0.0330131		1.02556	3.04941e-05
232345	ENSMUSG00000030111	A2m	alpha-2-macroglobulin [Source:MGI Symbol;Acc:MGI:2449119]	protein_coding	6		3.39522	0.00625044		2.97175	0.00897249
238393	ENSMUSG00000066363	Serpina3f	serine (or cysteine) peptidase inhibitor, clade A, member 3F [Source:MGI Symbol;Acc:MGI:2182838]	protein_coding	12		1.865	0.0234035		6.1177	9.12947e-08
240913	ENSMUSG00000006403	Adamts4	a disintegrin-like and metallopeptidase (reprolysin type) with thrombospondin type 1 motif, 4 [Source:MGI Symbol;Acc:MGI:1339949]	protein_coding	1		4.13881	3.28287e-13		7.9947	3.47141e-19
244049	ENSMUSG00000032776	Mctp2	multiple C2 domains, transmembrane 2 [Source:MGI Symbol;Acc:MGI:2685335]	protein_coding	7		2.55595	0.0292542		6.31518	4.00823e-23
246256	ENSMUSG00000059089	Fcgr4	Fc receptor, IgG, low affinity IV [Source:MGI Symbol;Acc:MGI:2179523]	protein_coding	1		1.91248	2.92762e-05		8.03535	0.0116251
268396	ENSMUSG00000040711	Sh3pxd2b	SH3 and PX domains 2B [Source:MGI Symbol;Acc:MGI:2442062]	protein_coding	11		3.01953	9.24633e-08		1.48104	5.99599e-10
270685	ENSMUSG00000040675	Mthfd1l	methylenetetrahydrofolate dehydrogenase (NADP+ dependent) 1-like [Source:MGI Symbol;Acc:MGI:1924836]	protein_coding	10		1.29263	0.028306		2.48571	9.23069e-17
319455	ENSMUSG00000055214	Pld5	phospholipase D family, member 5 [Source:MGI Symbol;Acc:MGI:2442056]	protein_coding	1		1.82891	0.0108698		2.52602	0.022891
319765	ENSMUSG00000033581	Igf2bp2	insulin-like growth factor 2 mRNA binding protein 2 [Source:MGI Symbol;Acc:MGI:1890358]	protein_coding	16		3.11016	1.00524e-06		2.55006	0.0386247
319997	ENSMUSG00000052760	A630001G21Rik	RIKEN cDNA A630001G21 gene [Source:MGI Symbol;Acc:MGI:2443131]	protein_coding	1		1.51769	0.00698195		2.68933	9.87392e-10
320685	ENSMUSG00000031562	Dctd	dCMP deaminase [Source:MGI Symbol;Acc:MGI:2444529]	protein_coding	8		1.42951	0.0267733		5.80783	1.59426e-17
320790	ENSMUSG00000041235	Chd7	chromodomain helicase DNA binding protein 7 [Source:MGI Symbol;Acc:MGI:2444748]	protein_coding	4		1.23608	0.0179216		1.19725	4.19231e-05
326618	ENSMUSG00000031799	Tpm4	tropomyosin 4 [Source:MGI Symbol;Acc:MGI:2449202]	protein_coding	8		1.21848	0.00252229		1.49529	3.42386e-14
329384	ENSMUSG00000053746	Ptrh1	peptidyl-tRNA hydrolase 1 homolog [Source:MGI Symbol;Acc:MGI:1913779]	protein_coding	2		2.76	1.10167e-08		2.77779	1.16792e-05
330122	ENSMUSG00000029379	Cxcl3	chemokine (C-X-C motif) ligand 3 [Source:MGI Symbol;Acc:MGI:3037818]	protein_coding	5		7.99155	4.59492e-06		4.97031	0.00953061
380732	ENSMUSG00000040528	Milr1	mast cell immunoglobulin like receptor 1 [Source:MGI Symbol;Acc:MGI:2685731]	protein_coding	11		2.84436	5.70762e-23		2.72828	0.0219916
384009	ENSMUSG00000028480	Glipr2	GLI pathogenesis-related 2 [Source:MGI Symbol;Acc:MGI:1917770]	protein_coding	4		1.75427	0.00264592		3.63985	6.88792e-24
414084	ENSMUSG00000044162	Tnip3	TNFAIP3 interacting protein 3 [Source:MGI Symbol;Acc:MGI:3041165]	protein_coding	6		4.54189	0.00830657		3.13837	0.0196529
433470	ENSMUSG00000033213	AA467197	expressed sequence AA467197 [Source:MGI Symbol;Acc:MGI:3034182]	protein_coding	2		5.61277	4.52912e-12		7.32788	4.26822e-29
574428	ENSMUSG00000040829	Zmynd15	zinc finger, MYND-type containing 15 [Source:MGI Symbol;Acc:MGI:3603821]	protein_coding	11		2.71632	0.00625044		4.10478	0.00229924
628900	ENSMUSG00000079014	Serpina3i	serine (or cysteine) peptidase inhibitor, clade A, member 3I [Source:MGI Symbol;Acc:MGI:2182841]	protein_coding	12		1.69525	0.046441		3.44938	0.00367022
101488212	ENSMUSG00000070354	Evi2	ecotropic viral integration site 2 [Source:MGI Symbol;Acc:MGI:5439444]	protein_coding	11		3.32831	0.000602201		1.3956	0.0170936

## Sheet: DWDF
Additional file 6- Gene sets downregulated in ischemia versus control, commonly found in the Pdgf-RiboTag technique and the cell sorting technique
							Pdgf-RiboTag			Cell Sorting
Entrezgene_id	Ensembl_gene_id	mgi_symbol	Description	gene_biotype	chromosome_name		log2 FoldChange	padj		log2 FoldChange	Sort_padj
11647	ENSMUSG00000028766	Alpl	alkaline phosphatase, liver/bone/kidney [Source:MGI Symbol;Acc:MGI:87983]	protein_coding	4		-1.7255	0.0248592		-2.94182	1.13286e-47
12038	ENSMUSG00000027792	Bche	butyrylcholinesterase [Source:MGI Symbol;Acc:MGI:894278]	protein_coding	3		-2.04151	0.000174175		-1.77439	2.16105e-09
12215	ENSMUSG00000023175	Bsg	basigin [Source:MGI Symbol;Acc:MGI:88208]	protein_coding	10		-1.71764	8.44572e-05		-1.24698	2.89754e-07
12351	ENSMUSG00000000805	Car4	carbonic anhydrase 4 [Source:MGI Symbol;Acc:MGI:1096574]	protein_coding	11		-1.60756	0.000561077		-1.35785	3.3763e-10
12352	ENSMUSG00000025317	Car5a	carbonic anhydrase 5a, mitochondrial [Source:MGI Symbol;Acc:MGI:101946]	protein_coding	8		-2.16785	0.00288799		-1.06048	2.93159e-05
12364	ENSMUSG00000025887	Casp12	caspase 12 [Source:MGI Symbol;Acc:MGI:1312922]	protein_coding	9		-1.50186	0.0423408		-1.02917	3.42954e-06
12389	ENSMUSG00000007655	Cav1	caveolin 1, caveolae protein [Source:MGI Symbol;Acc:MGI:102709]	protein_coding	6		-1.58064	0.00302372		-1.29857	2.27683e-09
12577	ENSMUSG00000037664	Cdkn1c	cyclin-dependent kinase inhibitor 1C (P57) [Source:MGI Symbol;Acc:MGI:104564]	protein_coding	7		-1.1392	0.0167119		-2.1072	8.43319e-11
13195	ENSMUSG00000020182	Ddc	dopa decarboxylase [Source:MGI Symbol;Acc:MGI:94876]	protein_coding	11		-2.50701	1.91091e-07		-1.66472	1.65787e-10
13482	ENSMUSG00000035000	Dpp4	dipeptidylpeptidase 4 [Source:MGI Symbol;Acc:MGI:94919]	protein_coding	2		-2.21487	0.00130491		-2.49684	3.80149e-14
13616	ENSMUSG00000027524	Edn3	endothelin 3 [Source:MGI Symbol;Acc:MGI:95285]	protein_coding	2		-1.70321	0.00447471		-1.79072	2.03519e-09
13655	ENSMUSG00000033730	Egr3	early growth response 3 [Source:MGI Symbol;Acc:MGI:1306780]	protein_coding	14		-1.00079	0.0170481		-1.41159	3.89294e-11
13853	ENSMUSG00000055493	Epm2a	epilepsy, progressive myoclonic epilepsy, type 2 gene alpha [Source:MGI Symbol;Acc:MGI:1341085]	protein_coding	10		-1.75175	0.00808055		-1.14965	0.0102312
14261	ENSMUSG00000040181	Fmo1	flavin containing monooxygenase 1 [Source:MGI Symbol;Acc:MGI:1310002]	protein_coding	1		-1.95552	0.000721597		-1.47345	6.99445e-20
14263	ENSMUSG00000028088	Fmo5	flavin containing monooxygenase 5 [Source:MGI Symbol;Acc:MGI:1310004]	protein_coding	3		-1.59958	0.000324348		-1.07235	4.2614e-10
14282	ENSMUSG00000003545	Fosb	FBJ osteosarcoma oncogene B [Source:MGI Symbol;Acc:MGI:95575]	protein_coding	7		-1.24832	0.0177146		-1.17556	3.18631e-05
14431	ENSMUSG00000020150	Gamt	guanidinoacetate methyltransferase [Source:MGI Symbol;Acc:MGI:1098221]	protein_coding	10		-1.07187	0.0201307		-1.24049	1.50645e-06
16002	ENSMUSG00000048583	Igf2	insulin-like growth factor 2 [Source:MGI Symbol;Acc:MGI:96434]	protein_coding	7		-1.80692	0.0169358		-1.1197	5.98366e-05
16765	ENSMUSG00000028832	Stmn1	stathmin 1 [Source:MGI Symbol;Acc:MGI:96739]	protein_coding	4		-1.26843	0.021517		-1.18115	3.04584e-12
16880	ENSMUSG00000054263	Lifr	LIF receptor alpha [Source:MGI Symbol;Acc:MGI:96788]	protein_coding	15		-1.17914	0.000302793		-1.50507	5.3757e-10
16918	ENSMUSG00000028654	Mycl	v-myc avian myelocytomatosis viral oncogene lung carcinoma derived [Source:MGI Symbol;Acc:MGI:96799]	protein_coding	4		-3.03123	2.18848e-11		-1.02386	0.00286103
18124	ENSMUSG00000028341	Nr4a3	nuclear receptor subfamily 4, group A, member 3 [Source:MGI Symbol;Acc:MGI:1352457]	protein_coding	4		-1.57425	0.00751613		-1.00592	0.000340567
18830	ENSMUSG00000017754	Pltp	phospholipid transfer protein [Source:MGI Symbol;Acc:MGI:103151]	protein_coding	2		-2.08404	4.97297e-06		-1.88326	1.4746e-14
19088	ENSMUSG00000002997	Prkar2b	protein kinase, cAMP dependent regulatory, type II beta [Source:MGI Symbol;Acc:MGI:97760]	protein_coding	12		-1.0069	0.0135567		-1.75112	3.03754e-05
19242	ENSMUSG00000029838	Ptn	pleiotrophin [Source:MGI Symbol;Acc:MGI:97804]	protein_coding	6		-1.11889	0.000105151		-1.30233	2.70281e-07
19879	ENSMUSG00000063796	Slc22a8	solute carrier family 22 (organic anion transporter), member 8 [Source:MGI Symbol;Acc:MGI:1336187]	protein_coding	19		-2.5582	1.25602e-07		-1.80839	6.60293e-11
20315	ENSMUSG00000061353	Cxcl12	chemokine (C-X-C motif) ligand 12 [Source:MGI Symbol;Acc:MGI:103556]	protein_coding	6		-1.47579	0.00417544		-1.95537	2.68348e-13
20341	ENSMUSG00000068874	Selenbp1	selenium binding protein 1 [Source:MGI Symbol;Acc:MGI:96825]	protein_coding	3		-1.37585	0.00269045		-1.44649	6.43584e-05
20447	ENSMUSG00000052544	St6galnac3	ST6 (alpha-N-acetyl-neuraminyl-2,3-beta-galactosyl-1,3)-N-acetylgalactosaminide alpha-2,6-sialyltransferase 3 [Source:MGI Symbol;Acc:MGI:1341828]	protein_coding	3		-1.75547	0.000502904		-1.066	4.26353e-09
20868	ENSMUSG00000020272	Stk10	serine/threonine kinase 10 [Source:MGI Symbol;Acc:MGI:1099439]	protein_coding	11		-1.17498	0.0459659		-1.05035	0.000365634
21407	ENSMUSG00000068079	Tcf15	transcription factor 15 [Source:MGI Symbol;Acc:MGI:104664]	protein_coding	2		-2.42321	0.000418384		-1.93434	0.000240793
21835	ENSMUSG00000035686	Thrsp	thyroid hormone responsive [Source:MGI Symbol;Acc:MGI:109126]	protein_coding	7		-1.06902	0.0185619		-2.45142	2.03e-10
21987	ENSMUSG00000000296	Tpd52l1	tumor protein D52-like 1 [Source:MGI Symbol;Acc:MGI:1298386]	protein_coding	10		-1.25936	0.00204352		-1.44807	1.439e-16
22370	ENSMUSG00000017344	Vtn	vitronectin [Source:MGI Symbol;Acc:MGI:98940]	protein_coding	11		-1.64125	0.0231771		-1.24934	0.024469
27274	ENSMUSG00000020335	Zfp354b	zinc finger protein 354B [Source:MGI Symbol;Acc:MGI:1351476]	protein_coding	11		-2.14698	0.0454194		-1.46566	0.0153367
27405	ENSMUSG00000029299	Abcg3	ATP binding cassette subfamily G member 3 [Source:MGI Symbol;Acc:MGI:1351624]	protein_coding	5		-2.79114	1.63438e-05		-3.09173	3.46217e-11
53313	ENSMUSG00000020788	Atp2a3	ATPase, Ca++ transporting, ubiquitous [Source:MGI Symbol;Acc:MGI:1194503]	protein_coding	11		-2.10877	6.16624e-05		-1.19338	2.12984e-08
53945	ENSMUSG00000025993	Slc40a1	solute carrier family 40 (iron-regulated transporter), member 1 [Source:MGI Symbol;Acc:MGI:1315204]	protein_coding	1		-2.01652	0.000164173		-2.08188	3.19543e-18
54139	ENSMUSG00000026638	Irf6	interferon regulatory factor 6 [Source:MGI Symbol;Acc:MGI:1859211]	protein_coding	1		-2.51837	0.006146		-1.68226	4.56034e-14
56050	ENSMUSG00000023963	Cyp39a1	cytochrome P450, family 39, subfamily a, polypeptide 1 [Source:MGI Symbol;Acc:MGI:1927096]	protein_coding	17		-1.86617	0.0117889		-1.11765	5.41242e-05
56464	ENSMUSG00000083282	Ctsf	cathepsin F [Source:MGI Symbol;Acc:MGI:1861434]	protein_coding	19		-1.54175	0.0147562		-1.18895	2.37029e-15
66090	ENSMUSG00000042675	Ypel3	yippee like 3 [Source:MGI Symbol;Acc:MGI:1913340]	protein_coding	7		-1.7843	0.000249089		-1.69095	0.00959674
66109	ENSMUSG00000020577	Tspan13	tetraspanin 13 [Source:MGI Symbol;Acc:MGI:1913359]	protein_coding	12		-1.64312	7.9704e-05		-1.43857	1.4878e-11
66599	ENSMUSG00000010362	Rdm1	RAD52 motif 1 [Source:MGI Symbol;Acc:MGI:1913849]	protein_coding	11		-2.08544	2.39347e-09		-1.23091	4.64839e-13
66775	ENSMUSG00000028497	Hacd4	3-hydroxyacyl-CoA dehydratase 4 [Source:MGI Symbol;Acc:MGI:1914025]	protein_coding	4		-1.92686	1.06524e-05		-1.08922	0.00340983
67731	ENSMUSG00000022358	Fbxo32	F-box protein 32 [Source:MGI Symbol;Acc:MGI:1914981]	protein_coding	15		-1.5507	7.4131e-05		-1.49437	1.5915e-12
67801	ENSMUSG00000031775	Pllp	plasma membrane proteolipid [Source:MGI Symbol;Acc:MGI:1915051]	protein_coding	8		-2.16069	1.62667e-05		-1.52482	9.71433e-14
68176	ENSMUSG00000042106	Inka1	inka box actin regulator 1 [Source:MGI Symbol;Acc:MGI:1915426]	protein_coding	9		-1.21674	0.0122485		-1.12012	3.13322e-08
68235	ENSMUSG00000038065	Mturn	maturin, neural progenitor differentiation regulator homolog (Xenopus) [Source:MGI Symbol;Acc:MGI:1915485]	protein_coding	6		-1.57426	0.000235244		-1.68292	1.63558e-13
68312	ENSMUSG00000004035	Gstm7	glutathione S-transferase, mu 7 [Source:MGI Symbol;Acc:MGI:1915562]	protein_coding	3		-2.10278	0.000174175		-1.05777	1.73799e-05
68888	ENSMUSG00000030048	Gkn3	gastrokine 3 [Source:MGI Symbol;Acc:MGI:1916138]	protein_coding	6		-3.00708	3.64785e-05		-5.62406	2.14517e-24
69583	ENSMUSG00000089669	Tnfsf13	tumor necrosis factor (ligand) superfamily, member 13 [Source:MGI Symbol;Acc:MGI:1916833]	protein_coding	11		-2.47429	0.0323769		-1.42311	3.0617e-06
70031	ENSMUSG00000041012	Cmtm8	CKLF-like MARVEL transmembrane domain containing 8 [Source:MGI Symbol;Acc:MGI:2447167]	protein_coding	9		-1.0629	0.0467639		-1.11247	4.21269e-11
70059	ENSMUSG00000021263	Degs2	delta(4)-desaturase, sphingolipid 2 [Source:MGI Symbol;Acc:MGI:1917309]	protein_coding	12		-1.77434	0.000191192		-1.01552	2.06437e-05
70152	ENSMUSG00000054619	Mettl7a1	methyltransferase like 7A1 [Source:MGI Symbol;Acc:MGI:1916523]	protein_coding	15		-1.70746	5.638e-09		-1.28801	1.69925e-08
70673	ENSMUSG00000039410	Prdm16	PR domain containing 16 [Source:MGI Symbol;Acc:MGI:1917923]	protein_coding	4		-1.25468	0.0221505		-1.42498	9.93048e-14
72148	ENSMUSG00000050052	Tdrp	testis development related protein [Source:MGI Symbol;Acc:MGI:1919398]	protein_coding	8		-1.3857	0.0056915		-1.32752	1.45666e-08
72585	ENSMUSG00000026344	Lypd1	Ly6/Plaur domain containing 1 [Source:MGI Symbol;Acc:MGI:1919835]	protein_coding	1		-1.55782	0.0107665		-1.25797	1.29163e-05
73086	ENSMUSG00000021180	Rps6ka5	ribosomal protein S6 kinase, polypeptide 5 [Source:MGI Symbol;Acc:MGI:1920336]	protein_coding	12		-1.33608	8.21223e-06		-1.39352	4.80018e-05
74048	ENSMUSG00000020101	Vsir	V-set immunoregulatory receptor [Source:MGI Symbol;Acc:MGI:1921298]	protein_coding	10		-1.60333	2.81855e-07		-1.01712	0.00102063
75785	ENSMUSG00000062901	Klhl24	kelch-like 24 [Source:MGI Symbol;Acc:MGI:1923035]	protein_coding	16		-1.52903	0.000749812		-1.39264	2.77594e-09
76467	ENSMUSG00000023094	Msrb2	methionine sulfoxide reductase B2 [Source:MGI Symbol;Acc:MGI:1923717]	protein_coding	2		-1.43283	0.00109271		-2.02008	1.27292e-31
76854	ENSMUSG00000053647	Gper1	G protein-coupled estrogen receptor 1 [Source:MGI Symbol;Acc:MGI:1924104]	protein_coding	5		-3.07801	0.000780869		-1.10258	0.000731411
78334	ENSMUSG00000038481	Cdk19	cyclin-dependent kinase 19 [Source:MGI Symbol;Acc:MGI:1925584]	protein_coding	10		-1.18978	0.000609655		-1.45462	3.08792e-13
79059	ENSMUSG00000073435	Nme3	NME/NM23 nucleoside diphosphate kinase 3 [Source:MGI Symbol;Acc:MGI:1930182]	protein_coding	17		-1.18912	0.00289965		-1.09711	1.45623e-06
80283	ENSMUSG00000030083	Abtb1	ankyrin repeat and BTB (POZ) domain containing 1 [Source:MGI Symbol;Acc:MGI:1933148]	protein_coding	6		-1.51459	3.6687e-05		-1.31179	8.49979e-09
80721	ENSMUSG00000038496	Slc19a3	solute carrier family 19, member 3 [Source:MGI Symbol;Acc:MGI:1931307]	protein_coding	1		-2.57972	2.50879e-06		-1.63011	1.86736e-10
83691	ENSMUSG00000025776	Crispld1	cysteine-rich secretory protein LCCL domain containing 1 [Source:MGI Symbol;Acc:MGI:1934666]	protein_coding	1		-1.5575	0.015294		-1.13354	0.00061802
93673	ENSMUSG00000033634	Nat8f2	N-acetyltransferase 8 (GCN5-related) family member 2 [Source:MGI Symbol;Acc:MGI:2136446]	protein_coding	6		-4.30473	0.0352775		-1.58807	0.00839577
94214	ENSMUSG00000058297	Spock2	sparc/osteonectin, cwcv and kazal-like domains proteoglycan 2 [Source:MGI Symbol;Acc:MGI:1891351]	protein_coding	10		-1.35431	0.00282494		-1.77205	2.03638e-13
98845	ENSMUSG00000025504	Eps8l2	EPS8-like 2 [Source:MGI Symbol;Acc:MGI:2138828]	protein_coding	7		-1.54311	0.0133987		-1.35715	1.04786e-08
100637	ENSMUSG00000041132	N4bp2l1	NEDD4 binding protein 2-like 1 [Source:MGI Symbol;Acc:MGI:2140872]	protein_coding	5		-2.02895	6.95311e-09		-1.26991	0.000292358
105387	ENSMUSG00000033715	Akr1c14	aldo-keto reductase family 1, member C14 [Source:MGI Symbol;Acc:MGI:2145458]	protein_coding	13		-2.93893	2.0395e-07		-2.02325	9.60502e-09
108897	ENSMUSG00000001864	Aif1l	allograft inflammatory factor 1-like [Source:MGI Symbol;Acc:MGI:1919598]	protein_coding	2		-1.15822	0.0373707		-1.42703	8.91763e-21
110784	ENSMUSG00000031618	Nr3c2	nuclear receptor subfamily 3, group C, member 2 [Source:MGI Symbol;Acc:MGI:99459]	protein_coding	8		-1.23184	0.00198411		-1.17995	0.000236572
171543	ENSMUSG00000040093	Bmf	BCL2 modifying factor [Source:MGI Symbol;Acc:MGI:2176433]	protein_coding	2		-2.01098	5.27587e-06		-1.21829	0.00199759
209378	ENSMUSG00000025780	Itih5	inter-alpha-trypsin inhibitor, heavy chain 5 [Source:MGI Symbol;Acc:MGI:1925751]	protein_coding	2		-1.86372	0.000111165		-1.43357	4.71043e-07
213068	ENSMUSG00000036944	Tmem71	transmembrane protein 71 [Source:MGI Symbol;Acc:MGI:2146049]	protein_coding	15		-1.92457	0.00306784		-1.19327	2.47196e-07
214944	ENSMUSG00000073910	Mob3b	MOB kinase activator 3B [Source:MGI Symbol;Acc:MGI:2664539]	protein_coding	4		-1.30194	0.0220615		-1.27992	1.02748e-18
223473	ENSMUSG00000038879	Nipal2	NIPA-like domain containing 2 [Source:MGI Symbol;Acc:MGI:1924488]	protein_coding	15		-1.58965	0.0322397		-1.44351	0.000157526
226251	ENSMUSG00000025085	Ablim1	actin-binding LIM protein 1 [Source:MGI Symbol;Acc:MGI:1194500]	protein_coding	19		-1.1906	0.0119332		-1.48962	6.29923e-13
229699	ENSMUSG00000027896	Slc16a4	solute carrier family 16 (monocarboxylic acid transporters), member 4 [Source:MGI Symbol;Acc:MGI:2385183]	protein_coding	3		-1.91973	0.000190164		-1.16455	1.20719e-05
235527	ENSMUSG00000032377	Plscr4	phospholipid scramblase 4 [Source:MGI Symbol;Acc:MGI:2143267]	protein_coding	9		-1.74245	0.000645248		-1.33433	2.90139e-14
239319	ENSMUSG00000041849	Card6	caspase recruitment domain family, member 6 [Source:MGI Symbol;Acc:MGI:3032959]	protein_coding	15		-1.53244	0.000769975		-1.12038	1.5049e-05
241556	ENSMUSG00000027217	Tspan18	tetraspanin 18 [Source:MGI Symbol;Acc:MGI:1917186]	protein_coding	2		-2.33652	2.63066e-05		-1.24604	3.87477e-06
241576	ENSMUSG00000048058	Ldlrad3	low density lipoprotein receptor class A domain containing 3 [Source:MGI Symbol;Acc:MGI:2138856]	protein_coding	2		-1.24579	0.0210819		-1.00102	5.4637e-07
245867	ENSMUSG00000027589	Pcmtd2	protein-L-isoaspartate (D-aspartate) O-methyltransferase domain containing 2 [Source:MGI Symbol;Acc:MGI:1923927]	protein_coding	2		-1.4203	0.000802028		-1.18752	4.26912e-10
246738	ENSMUSG00000039763	Dnajc28	DnaJ heat shock protein family (Hsp40) member C28 [Source:MGI Symbol;Acc:MGI:2181053]	protein_coding	16		-1.57186	0.000718098		-2.04487	9.58105e-09
319162	ENSMUSG00000078851	H2aw	H2A.W histone [Source:MGI Symbol;Acc:MGI:2448458]	protein_coding	11		-1.33703	0.00663036		-1.11929	0.000445384
319190	ENSMUSG00000068854	H2bc21	H2B clustered histone 21 [Source:MGI Symbol;Acc:MGI:2448415]	protein_coding	3		-1.5124	0.00460712		-1.14513	2.0175e-06
338369	ENSMUSG00000050270	Tmem220	transmembrane protein 220 [Source:MGI Symbol;Acc:MGI:2443691]	protein_coding	11		-1.06483	0.0246269		-1.07468	0.00671457
433323	ENSMUSG00000032908	Sgpp2	sphingosine-1-phosphate phosphatase 2 [Source:MGI Symbol;Acc:MGI:3589109]	protein_coding	1		-2.16695	3.37023e-05		-2.39618	1.684e-15
544922	ENSMUSG00000054931	Zkscan4	zinc finger with KRAB and SCAN domains 4 [Source:MGI Symbol;Acc:MGI:3649412]	protein_coding	13		-1.11108	0.0380181		-1.54165	0.002104
619441	ENSMUSG00000018752	Tnfsfm13	tumor necrosis factor (ligand) superfamily, membrane-bound member 13 [Source:MGI Symbol;Acc:MGI:3845075]	protein_coding	11		-1.22918	0.0125768		-1.17801	1.67996e-11
623474	ENSMUSG00000078773	Rad54b	RAD54 homolog B (S. cerevisiae) [Source:MGI Symbol;Acc:MGI:3605986]	protein_coding	4		-1.75032	0.00244004		-1.07115	0.00121527
667823	ENSMUSG00000060441	Trim5	tripartite motif-containing 5 [Source:MGI Symbol;Acc:MGI:3646853]	protein_coding	7		-1.6312	0.00218479		-1.42414	0.000178585
