# Supplementary material for: Transcriptomics and translatomics identify a robust inflammatory gene signature in brain endothelial cells after ischemic stroke
Source: J Neuroinflammation. 2023 Sep 11;20:207. doi: 10.1186/s12974-023-02888-6 (PMC10494365; doi:10.1186/s12974-023-02888-6)
Supplement: Supplementary file 7 — Additional file 7: Table S4. Pathways commonly up- or down-regulated in the RiboTag technique and CD31+ cell sorting technique. [file 12974_2023_2888_MOESM7_ESM.xls]

## Sheet: GODF_UP
Additional file 7- GO Pathways of DEGs in ischemia versus control, commonly UPREGULATED in the RiboTag technique and CD31+ endothelial cell sorting
ID	Description	GeneRatio	BgRatio	pvalue	p.adjust	qvalue	geneID	Count
GO:0006954	inflammatory response	46/251	483/12484	5.05037e-19	1.72016e-15	1.39337e-15	Adam8/Fabp4/Bcl6/C3ar1/C5ar1/Casp4/Cd14/Socs3/Ccr1/Cst7/Ackr1/Ednrb/Lilrb4a/Hmox1/Cxcl10/Il1r2/Il1rn/Il4ra/Acod1/Lpl/Cd180/Cd200/Osm/Ptger4/Ptgs2/Saa3/Ccl12/Ccl2/Ccl3/Ccl4/Ccl7/Ccl9/Sele/Selp/Sphk1/Serpina3n/Stat3/Tgm2/Tlr1/Tnf/Tnfrsf11a/Zbp1/Trem1/Metrnl/Sbno2/Cxcl3	46
GO:0009617	response to bacterium	40/251	405/12484	3.78129e-17	6.43954e-14	5.21619e-14	Abca1/Fabp4/Bcl3/C5ar1/Cd14/Cd36/Ednrb/Fgr/Lilrb4a/Cxcl10/Ifi204/Acod1/Lpl/Cd180/Clec4d/Mt2/Ptger4/Ptgs2/Saa3/Ccl12/Ccl2/Serpina3n/Tlr1/Tnf/Tnfrsf11a/Tnfsf8/Rgs1/Clec4e/Trem1/Cxcl16/Adamts9/Sbno2/Ifi205/Serpina3f/Adamts4/Fcgr4/Chd7/Cxcl3/Tnip3/AA467197	40
GO:0001819	positive regulation of cytokine production	33/251	322/12484	9.65519e-15	1.09619e-11	8.87939e-12	Adam8/Atf4/Bcl3/C3ar1/C5ar1/Casp4/Cd14/Cd36/Fgr/Gapdh/Ifi204/Lpl/Mmp12/Cd200/Cd244a/Osm/P2ry2/Mapk11/Ptger4/Ptgs2/Ccl2/Ccl3/Ccl4/Sphk1/Stat3/Tlr1/Tnf/Tnfsf9/Ddx21/Clec4e/Polr3d/Rab7b/Ifi205	33
GO:0001817	regulation of cytokine production	40/251	499/12484	4.68606e-14	3.99018e-11	3.23215e-11	Adam8/Atf4/Bcl3/Bcl6/C3ar1/C5ar1/Casp4/Cd14/Cd36/Ackr1/Fgr/Gapdh/Hmox1/Ifi204/Il1r2/Acod1/Lpl/Mmp12/Cd200/Cd244a/Osm/P2ry2/Mapk11/Ptger4/Ptgs2/Ccl2/Ccl3/Ccl4/Sphk1/Stat3/Tlr1/Tnf/Tnfsf9/Ddx21/Ripk3/Clec4e/Polr3d/Cd300ld/Rab7b/Ifi205	40
GO:1990266	neutrophil migration	16/251	85/12484	1.01062e-11	6.88432e-09	5.57648e-09	Adam8/C3ar1/C5ar1/Cxcl10/Lgals3/Ptger4/Ccl12/Ccl2/Ccl3/Ccl4/Ccl7/Ccl9/Spp1/Dysf/Trem1/Cxcl3	16
GO:0050900	leukocyte migration	26/251	264/12484	1.9686e-11	1.11751e-08	9.0521e-09	Adam8/C3ar1/C5ar1/Ch25h/Ccr1/Ednrb/Cxcl10/Lgals3/Cd200/Ptger4/Ccl12/Ccl2/Ccl3/Ccl4/Ccl7/Ccl9/Sele/Selp/Spp1/Tnf/Dysf/Ripk3/Trem1/Gpr35/Cxcl16/Cxcl3	26
GO:0097529	myeloid leukocyte migration	20/251	158/12484	5.09983e-11	2.48143e-08	2.01002e-08	Adam8/C3ar1/C5ar1/Ccr1/Ednrb/Cxcl10/Lgals3/Cd200/Ptger4/Ccl12/Ccl2/Ccl3/Ccl4/Ccl7/Ccl9/Spp1/Dysf/Trem1/Gpr35/Cxcl3	20
GO:0030593	neutrophil chemotaxis	14/251	69/12484	7.09746e-11	3.02174e-08	2.44769e-08	C3ar1/C5ar1/Cxcl10/Lgals3/Ccl12/Ccl2/Ccl3/Ccl4/Ccl7/Ccl9/Spp1/Dysf/Trem1/Cxcl3	14
GO:0030595	leukocyte chemotaxis	20/251	162/12484	8.08527e-11	3.05982e-08	2.47854e-08	Adam8/C3ar1/C5ar1/Ch25h/Ccr1/Ednrb/Cxcl10/Lgals3/Ccl12/Ccl2/Ccl3/Ccl4/Ccl7/Ccl9/Spp1/Dysf/Trem1/Gpr35/Cxcl16/Cxcl3	20
GO:0019221	cytokine-mediated signaling pathway	25/251	268/12484	1.58432e-10	5.39618e-08	4.37104e-08	Casp4/Ccr1/Csf2rb/Csf2rb2/Ackr1/Cxcl10/Il1r2/Il1rn/Mmp12/Osm/Ccl12/Ccl2/Ccl3/Ccl4/Ccl7/Ccl9/Sphk1/Stat3/Tnf/Tnfrsf11a/Zbp1/Gpr35/Ifitm3/Ifitm1/Cxcl3	25
GO:0070555	response to interleukin-1	14/251	75/12484	2.31194e-10	6.83872e-08	5.53954e-08	Il1r2/Il1rn/Acod1/Mapk11/Saa3/Ccl12/Ccl2/Ccl3/Ccl4/Ccl7/Ccl9/Sele/Tnfrsf11a/Zbp1	14
GO:0070098	chemokine-mediated signaling pathway	11/251	40/12484	2.40941e-10	6.83872e-08	5.53954e-08	Ccr1/Ackr1/Cxcl10/Ccl12/Ccl2/Ccl3/Ccl4/Ccl7/Ccl9/Gpr35/Cxcl3	11
GO:0097530	granulocyte migration	16/251	108/12484	4.33042e-10	1.13457e-07	9.1903e-08	Adam8/C3ar1/C5ar1/Cxcl10/Lgals3/Ptger4/Ccl12/Ccl2/Ccl3/Ccl4/Ccl7/Ccl9/Spp1/Dysf/Trem1/Cxcl3	16
GO:0060326	cell chemotaxis	22/251	218/12484	4.71311e-10	1.14663e-07	9.28801e-08	Adam8/C3ar1/C5ar1/Ch25h/Ccr1/Ednrb/Hbegf/Cxcl10/Lgals3/Saa3/Ccl12/Ccl2/Ccl3/Ccl4/Ccl7/Ccl9/Spp1/Dysf/Trem1/Gpr35/Cxcl16/Cxcl3	22
GO:0045087	innate immune response	32/251	465/12484	1.03345e-09	2.34663e-07	1.90083e-07	Adam8/Capg/Casp4/Cd14/Ccr1/Fgr/Gapdh/Ifi204/Acod1/Lgals3/Cd180/Mmp12/Clec4d/Cd244a/Ccl12/Ccl2/Ccl3/Ccl4/Ccl7/Ccl9/Tlr1/Ddx21/Clec4e/Zbp1/Cxcl16/Ifitm3/Polr3d/Ifitm1/Stx11/Rab7b/Ifi205/A2m	32
GO:0002237	response to molecule of bacterial origin	21/251	213/12484	1.82532e-09	3.66289e-07	2.96703e-07	Abca1/C5ar1/Cd14/Cd36/Ednrb/Lilrb4a/Cxcl10/Acod1/Cd180/Ptger4/Ptgs2/Ccl12/Ccl2/Tlr1/Tnf/Tnfrsf11a/Cxcl16/Sbno2/Fcgr4/Cxcl3/Tnip3	21
GO:0032103	positive regulation of response to external stimulus	25/251	301/12484	1.82822e-09	3.66289e-07	2.96703e-07	Adam8/Fabp4/C3ar1/C5ar1/Ccr1/Cxcl10/Ifi204/Acod1/Lpl/Cd180/Mmp12/Osm/Ptger4/Ptgs2/Ccl2/Ccl3/Ccl4/Stat3/Tgm2/Tnf/Tnfrsf11a/Dysf/Zbp1/Polr3d/Ifi205	25
GO:0048247	lymphocyte chemotaxis	10/251	37/12484	1.95131e-09	3.69232e-07	2.99087e-07	Adam8/Ch25h/Cxcl10/Ccl12/Ccl2/Ccl3/Ccl4/Ccl7/Ccl9/Cxcl16	10
GO:0031347	regulation of defense response	30/251	430/12484	2.61689e-09	4.69111e-07	3.79992e-07	Adam8/Fabp4/Bcl6/Casp4/Socs3/Ccr1/Cst7/Ednrb/Fgr/Ifi204/Il1r2/Acod1/Lpl/Mmp12/Cd200/Osm/Ptger4/Ptgs2/Ccl3/Sphk1/Stat3/Tgm2/Tnf/Tnfrsf11a/Zbp1/Polr3d/Metrnl/Sbno2/Ifi205/A2m	30
GO:0071621	granulocyte chemotaxis	14/251	90/12484	2.85025e-09	4.79331e-07	3.88271e-07	C3ar1/C5ar1/Cxcl10/Lgals3/Ccl12/Ccl2/Ccl3/Ccl4/Ccl7/Ccl9/Spp1/Dysf/Trem1/Cxcl3	14
GO:0071347	cellular response to interleukin-1	12/251	62/12484	2.97475e-09	4.79331e-07	3.88271e-07	Il1r2/Il1rn/Acod1/Mapk11/Saa3/Ccl12/Ccl2/Ccl3/Ccl4/Ccl7/Ccl9/Zbp1	12
GO:1990868	response to chemokine	11/251	50/12484	3.25957e-09	4.79331e-07	3.88271e-07	Ccr1/Ackr1/Cxcl10/Ccl12/Ccl2/Ccl3/Ccl4/Ccl7/Ccl9/Gpr35/Cxcl3	11
GO:1990869	cellular response to chemokine	11/251	50/12484	3.25957e-09	4.79331e-07	3.88271e-07	Ccr1/Ackr1/Cxcl10/Ccl12/Ccl2/Ccl3/Ccl4/Ccl7/Ccl9/Gpr35/Cxcl3	11
GO:0050727	regulation of inflammatory response	23/251	264/12484	3.37755e-09	4.79331e-07	3.88271e-07	Adam8/Fabp4/Bcl6/Casp4/Socs3/Cst7/Ednrb/Il1r2/Acod1/Lpl/Cd200/Osm/Ptger4/Ptgs2/Ccl3/Sphk1/Stat3/Tgm2/Tnf/Tnfrsf11a/Zbp1/Metrnl/Sbno2	23
GO:0006953	acute-phase response	8/251	21/12484	3.87817e-09	5.28361e-07	4.27986e-07	Ednrb/Il1rn/Ptgs2/Saa3/Serpina3n/Stat3/Tnf/Tnfrsf11a	8
GO:0002274	myeloid leukocyte activation	18/251	167/12484	6.69979e-09	8.64619e-07	7.00363e-07	C5ar1/Cst7/Fgr/Hmox1/Il4ra/Cd200/Clec4d/Cd244a/Sphk1/Tlr1/Tnf/Tnfsf9/Dysf/Lat2/Stx11/Sbno2/Fcgr4/Milr1	18
GO:0072677	eosinophil migration	7/251	15/12484	6.85399e-09	8.64619e-07	7.00363e-07	Adam8/Lgals3/Ptger4/Ccl12/Ccl2/Ccl4/Ccl7	7
GO:0051272	positive regulation of cellular component movement	31/251	494/12484	1.71712e-08	2.01019e-06	1.6283e-06	Adam8/Adamts1/Rhoc/Bcl6/C3ar1/C5ar1/Ccr1/Fgr/Hspa5/Hbegf/Hmox1/Cxcl10/Itga5/Itgax/Lgals3/P2ry2/Ptger4/Ptgs2/Ccl12/Ccl2/Ccl4/Sele/Selp/Sphk1/Stat3/Dysf/Nus1/Cxcl16/Akap12/Mcam/Glipr2	31
GO:0032496	response to lipopolysaccharide	19/251	198/12484	1.73678e-08	2.01019e-06	1.6283e-06	Abca1/Cd14/Cd36/Ednrb/Lilrb4a/Cxcl10/Acod1/Cd180/Ptger4/Ptgs2/Ccl12/Ccl2/Tnf/Tnfrsf11a/Cxcl16/Sbno2/Fcgr4/Cxcl3/Tnip3	19
GO:0072676	lymphocyte migration	12/251	72/12484	1.77057e-08	2.01019e-06	1.6283e-06	Adam8/Ch25h/Cxcl10/Cd200/Ccl12/Ccl2/Ccl3/Ccl4/Ccl7/Ccl9/Ripk3/Cxcl16	12
GO:0030335	positive regulation of cell migration	30/251	469/12484	1.9362e-08	2.12732e-06	1.72318e-06	Adam8/Adamts1/Rhoc/C3ar1/C5ar1/Ccr1/Fgr/Hspa5/Hbegf/Hmox1/Cxcl10/Itga5/Itgax/Lgals3/P2ry2/Ptger4/Ptgs2/Ccl12/Ccl2/Ccl4/Sele/Selp/Sphk1/Stat3/Dysf/Nus1/Cxcl16/Akap12/Mcam/Glipr2	30
GO:0034341	response to interferon-gamma	14/251	107/12484	2.83018e-08	3.01237e-06	2.4401e-06	Capg/Gapdh/Acod1/Ccl12/Ccl2/Ccl3/Ccl4/Ccl7/Ccl9/Cxcl16/Ifitm3/Ifitm1/Stx11/Rab7b	14
GO:2000147	positive regulation of cell motility	30/251	478/12484	2.9728e-08	3.06829e-06	2.48539e-06	Adam8/Adamts1/Rhoc/C3ar1/C5ar1/Ccr1/Fgr/Hspa5/Hbegf/Hmox1/Cxcl10/Itga5/Itgax/Lgals3/P2ry2/Ptger4/Ptgs2/Ccl12/Ccl2/Ccl4/Sele/Selp/Sphk1/Stat3/Dysf/Nus1/Cxcl16/Akap12/Mcam/Glipr2	30
GO:0040017	positive regulation of locomotion	30/251	487/12484	4.51267e-08	4.43653e-06	3.59371e-06	Adam8/Adamts1/Rhoc/C3ar1/C5ar1/Ccr1/Fgr/Hspa5/Hbegf/Hmox1/Cxcl10/Itga5/Itgax/Lgals3/P2ry2/Ptger4/Ptgs2/Ccl12/Ccl2/Ccl4/Sele/Selp/Sphk1/Stat3/Dysf/Nus1/Cxcl16/Akap12/Mcam/Glipr2	30
GO:0002548	monocyte chemotaxis	9/251	38/12484	4.55897e-08	4.43653e-06	3.59371e-06	Ccr1/Cxcl10/Lgals3/Ccl12/Ccl2/Ccl3/Ccl4/Ccl7/Ccl9	9
GO:0071219	cellular response to molecule of bacterial origin	16/251	149/12484	4.99715e-08	4.65911e-06	3.77399e-06	Abca1/Cd14/Cd36/Lilrb4a/Cxcl10/Acod1/Cd180/Ccl12/Ccl2/Tlr1/Tnf/Cxcl16/Sbno2/Fcgr4/Cxcl3/Tnip3	16
GO:0071674	mononuclear cell migration	11/251	64/12484	5.06127e-08	4.65911e-06	3.77399e-06	C3ar1/C5ar1/Ccr1/Cxcl10/Lgals3/Ccl12/Ccl2/Ccl3/Ccl4/Ccl7/Ccl9	11
GO:0071216	cellular response to biotic stimulus	17/251	170/12484	5.4714e-08	4.9041e-06	3.97245e-06	Abca1/Cd14/Cd36/Lilrb4a/Hspa5/Cxcl10/Acod1/Cd180/Ccl12/Ccl2/Tlr1/Tnf/Cxcl16/Sbno2/Fcgr4/Cxcl3/Tnip3	17
GO:0032612	interleukin-1 production	12/251	81/12484	6.94429e-08	5.98345e-06	4.84674e-06	Abca1/Casp4/Cd36/Ifi204/Il1r2/Lpl/Ptger4/Ccl3/Sphk1/Stat3/Tnf/Ifi205	12
GO:0002366	leukocyte activation involved in immune response	18/251	194/12484	7.02695e-08	5.98345e-06	4.84674e-06	Bcl3/Bcl6/Fgr/Hmox1/Il4ra/Lgals3/Cd180/Clec4d/Cd244a/Ptger4/Stat3/Ung/Dysf/Clec4e/Lat2/Stx11/Sbno2/Milr1	18
GO:0050663	cytokine secretion	10/251	53/12484	8.23334e-08	6.8397e-06	5.54033e-06	Cd14/Cd36/Fgr/Gapdh/Ptger4/Tlr1/Tnf/Dysf/Clec4e/Trem1	10
GO:0002263	cell activation involved in immune response	18/251	198/12484	9.60599e-08	7.79e-06	6.3101e-06	Bcl3/Bcl6/Fgr/Hmox1/Il4ra/Lgals3/Cd180/Clec4d/Cd244a/Ptger4/Stat3/Ung/Dysf/Clec4e/Lat2/Stx11/Sbno2/Milr1	18
GO:0071222	cellular response to lipopolysaccharide	15/251	140/12484	1.36217e-07	1.07897e-05	8.73991e-06	Abca1/Cd14/Cd36/Lilrb4a/Cxcl10/Acod1/Cd180/Ccl12/Ccl2/Tnf/Cxcl16/Sbno2/Fcgr4/Cxcl3/Tnip3	15
GO:0002526	acute inflammatory response	10/251	59/12484	2.3863e-07	1.84721e-05	1.49629e-05	Adam8/Ednrb/Il1rn/Ptgs2/Saa3/Serpina3n/Stat3/Tnf/Tnfrsf11a/Trem1	10
GO:0001525	angiogenesis	26/251	429/12484	5.21296e-07	3.94563e-05	3.19606e-05	Adam8/Adamts1/Angpt2/C3ar1/C5ar1/Anxa2/Cd36/Col4a1/Hbegf/Hmox1/Cxcl10/Itga5/Itgax/Lgals3/Lif/Ptgs2/Ccl12/Ccl2/Sphk1/Stat3/Tnf/Dysf/Nus1/Ecscr/Mcam/Adamts9	26
GO:0002687	positive regulation of leukocyte migration	13/251	116/12484	5.62883e-07	4.11394e-05	3.3324e-05	Adam8/C3ar1/C5ar1/Ccr1/Cxcl10/Lgals3/Ptger4/Ccl12/Ccl2/Ccl4/Sele/Selp/Dysf	13
GO:1905517	macrophage migration	9/251	50/12484	5.6769e-07	4.11394e-05	3.3324e-05	C3ar1/C5ar1/Ednrb/Lgals3/Cd200/Ccl12/Ccl2/Ccl3/Gpr35	9
GO:0048246	macrophage chemotaxis	8/251	38/12484	6.93275e-07	4.91936e-05	3.98481e-05	C3ar1/C5ar1/Ednrb/Lgals3/Ccl12/Ccl2/Ccl3/Gpr35	8
GO:0001660	fever generation	5/251	10/12484	7.32829e-07	5.09391e-05	4.1262e-05	Ednrb/Il1rn/Ptgs2/Tnf/Tnfrsf11a	5
GO:0050776	regulation of immune response	27/251	467/12484	7.83668e-07	5.33835e-05	4.3242e-05	Adam8/Bcl2a1d/Bcl6/C3ar1/C5ar1/Cd36/Ccr1/Fgr/Hmox1/Ifi204/Il4ra/Acod1/Lgals3/Mmp12/Cd200/Clec4d/Pdcd1/Tnf/Ddx21/Ripk3/Clec4e/Lat2/Zbp1/Polr3d/Ifi205/A2m/Fcgr4	27
GO:0034612	response to tumor necrosis factor	14/251	140/12484	8.40065e-07	5.61032e-05	4.5445e-05	Fabp4/Casp4/Cd14/Acod1/Ccl12/Ccl2/Ccl3/Ccl4/Ccl7/Ccl9/Sphk1/Tnf/Tnfrsf11a/Cxcl16	14
GO:0032611	interleukin-1 beta production	10/251	68/12484	9.42224e-07	6.17156e-05	4.99913e-05	Abca1/Casp4/Cd36/Ifi204/Lpl/Ccl3/Sphk1/Stat3/Tnf/Ifi205	10
GO:0050715	positive regulation of cytokine secretion	7/251	28/12484	1.00834e-06	6.48003e-05	5.24899e-05	Cd14/Cd36/Fgr/Gapdh/Ptger4/Tnf/Clec4e	7
GO:0050729	positive regulation of inflammatory response	12/251	105/12484	1.25058e-06	7.88791e-05	6.38941e-05	Adam8/Fabp4/Lpl/Osm/Ptger4/Ptgs2/Ccl3/Stat3/Tgm2/Tnf/Tnfrsf11a/Zbp1	12
GO:0002685	regulation of leukocyte migration	15/251	167/12484	1.34773e-06	8.34615e-05	6.7606e-05	Adam8/C3ar1/C5ar1/Ccr1/Cxcl10/Lgals3/Cd200/Ptger4/Ccl12/Ccl2/Ccl4/Sele/Selp/Dysf/Ripk3	15
GO:0032652	regulation of interleukin-1 production	10/251	71/12484	1.41926e-06	8.63213e-05	6.99224e-05	Casp4/Ifi204/Il1r2/Lpl/Ptger4/Ccl3/Sphk1/Stat3/Tnf/Ifi205	10
GO:0050707	regulation of cytokine secretion	8/251	43/12484	1.88465e-06	0.000112616	9.12217e-05	Cd14/Cd36/Fgr/Gapdh/Ptger4/Tlr1/Tnf/Clec4e	8
GO:0031349	positive regulation of defense response	16/251	196/12484	2.12711e-06	0.000124363	0.000100737	Adam8/Fabp4/Ifi204/Lpl/Mmp12/Osm/Ptger4/Ptgs2/Ccl3/Stat3/Tgm2/Tnf/Tnfrsf11a/Zbp1/Polr3d/Ifi205	16
GO:0071346	cellular response to interferon-gamma	11/251	92/12484	2.22764e-06	0.000124363	0.000100737	Capg/Gapdh/Acod1/Ccl12/Ccl2/Ccl3/Ccl4/Ccl7/Ccl9/Stx11/Rab7b	11
GO:0048245	eosinophil chemotaxis	5/251	12/12484	2.2283e-06	0.000124363	0.000100737	Lgals3/Ccl12/Ccl2/Ccl4/Ccl7	5
GO:0000768	syncytium formation by plasma membrane fusion	8/251	44/12484	2.2638e-06	0.000124363	0.000100737	Adam8/Ehd1/Cxcl10/Il4ra/Ptgfrn/Gdf15/Scgb3a1/Sbno2	8
GO:0140253	cell-cell fusion	8/251	44/12484	2.2638e-06	0.000124363	0.000100737	Adam8/Ehd1/Cxcl10/Il4ra/Ptgfrn/Gdf15/Scgb3a1/Sbno2	8
GO:0045765	regulation of angiogenesis	18/251	246/12484	2.37153e-06	0.000128213	0.000103856	Adamts1/Angpt2/C3ar1/C5ar1/Cd36/Hmox1/Cxcl10/Itga5/Itgax/Lgals3/Lif/Ptgs2/Ccl2/Sphk1/Stat3/Tnf/Ecscr/Adamts9	18
GO:1905954	positive regulation of lipid localization	10/251	77/12484	3.03362e-06	0.000161445	0.000130775	Abca1/Plin2/Anxa2/Cd36/Ehd1/Lpl/P2ry2/Msr1/Spp1/Tnfrsf11a	10
GO:0006949	syncytium formation	8/251	46/12484	3.21916e-06	0.000166391	0.000134781	Adam8/Ehd1/Cxcl10/Il4ra/Ptgfrn/Gdf15/Scgb3a1/Sbno2	8
GO:1901342	regulation of vasculature development	19/251	277/12484	3.22426e-06	0.000166391	0.000134781	Adamts1/Angpt2/C3ar1/C5ar1/Cd36/Hmox1/Cxcl10/Itga5/Itgax/Lgals3/Lif/Ptger4/Ptgs2/Ccl2/Sphk1/Stat3/Tnf/Ecscr/Adamts9	19
GO:1905952	regulation of lipid localization	12/251	118/12484	4.33975e-06	0.000220615	0.000178704	Abca1/Plin2/Anxa2/Cd36/Ehd1/Lpl/P2ry2/Msr1/Spp1/Tnf/Tnfrsf11a/Nus1	12
GO:0071356	cellular response to tumor necrosis factor	12/251	124/12484	7.28185e-06	0.000364735	0.000295445	Fabp4/Casp4/Acod1/Ccl12/Ccl2/Ccl3/Ccl4/Ccl7/Ccl9/Sphk1/Tnf/Tnfrsf11a	12
GO:0006935	chemotaxis	24/251	437/12484	8.00461e-06	0.000391238	0.000316913	Adam8/Angpt2/C3ar1/C5ar1/Ch25h/Ccr1/Ednrb/Hbegf/Cxcl10/Lgals3/Saa3/Ccl12/Ccl2/Ccl3/Ccl4/Ccl7/Ccl9/Spp1/Dysf/Trem1/Gpr35/Cxcl16/Ecscr/Cxcl3	24
GO:0031649	heat generation	5/251	15/12484	8.04071e-06	0.000391238	0.000316913	Ednrb/Il1rn/Ptgs2/Tnf/Tnfrsf11a	5
GO:0007186	G protein-coupled receptor signaling pathway	23/251	410/12484	8.84188e-06	0.000424161	0.000343581	Abca1/Gpr182/Atf4/C3ar1/C5ar1/Ccr1/Ackr1/Ednrb/Cxcl10/P2ry2/Ptger4/Ccl12/Ccl2/Ccl3/Ccl4/Ccl7/Ccl9/Tgm2/Rgs1/Gpr35/Hcar2/Gpr84/Akap12	23
GO:0042330	taxis	24/251	440/12484	8.97931e-06	0.000424771	0.000344076	Adam8/Angpt2/C3ar1/C5ar1/Ch25h/Ccr1/Ednrb/Hbegf/Cxcl10/Lgals3/Saa3/Ccl12/Ccl2/Ccl3/Ccl4/Ccl7/Ccl9/Spp1/Dysf/Trem1/Gpr35/Cxcl16/Ecscr/Cxcl3	24
GO:1901739	regulation of myoblast fusion	5/251	16/12484	1.15042e-05	0.00053676	0.000434789	Ehd1/Cxcl10/Il4ra/Gdf15/Scgb3a1	5
GO:0002286	T cell activation involved in immune response	9/251	71/12484	1.16842e-05	0.000537788	0.000435622	Bcl3/Bcl6/Il4ra/Lgals3/Clec4d/Ptger4/Stat3/Clec4e/Stx11	9
GO:0043410	positive regulation of MAPK cascade	22/251	391/12484	1.33298e-05	0.00060535	0.000490349	Adam8/C5ar1/Cd36/Ccr1/Igfbp4/Il11/Il1rn/Lif/Osm/Ccl12/Ccl2/Ccl3/Ccl4/Ccl7/Ccl9/Sphk1/Tnf/Tnfrsf11a/Gdf15/Akap12/Rell1/Glipr2	22
GO:0023061	signal release	24/251	451/12484	1.35484e-05	0.000607181	0.000491832	Abca1/Cd14/Cd36/Fgr/Gapdh/Il11/Il1rn/Lgals3/Lif/Osm/P2ry2/Ptger4/Sphk1/Spp1/Tlr1/Tnf/Tnfrsf11a/Dysf/Clec4e/Trem1/Stx11/Hcar2/Mctp2/Chd7	24
GO:0032731	positive regulation of interleukin-1 beta production	7/251	41/12484	1.53183e-05	0.000677584	0.00054886	Casp4/Ifi204/Lpl/Ccl3/Stat3/Tnf/Ifi205	7
GO:0042116	macrophage activation	9/251	74/12484	1.64545e-05	0.000718513	0.000582014	C5ar1/Cst7/Il4ra/Cd200/Sphk1/Tlr1/Tnf/Dysf/Sbno2	9
GO:0002285	lymphocyte activation involved in immune response	12/251	135/12484	1.73967e-05	0.000750042	0.000607553	Bcl3/Bcl6/Il4ra/Lgals3/Cd180/Clec4d/Cd244a/Ptger4/Stat3/Ung/Clec4e/Stx11	12
GO:0045123	cellular extravasation	8/251	58/12484	1.92055e-05	0.000817675	0.000662338	Adam8/Ptger4/Ccl2/Sele/Selp/Tnf/Ripk3/Trem1	8
GO:0010573	vascular endothelial growth factor production	6/251	29/12484	2.00459e-05	0.000842919	0.000682786	Atf4/C3ar1/C5ar1/Ptgs2/Ccl2/Tnf	6
GO:0045785	positive regulation of cell adhesion	20/251	344/12484	2.08535e-05	0.000866182	0.000701629	Adam8/Bcl6/Cd36/Fmn1/Il4ra/Itga5/Lif/Nid1/Cd244a/Plaur/Ptger4/Ccl2/Sele/Selp/Spp1/Sdc4/Tgm2/Tnf/Tnfsf9/Dysf	20
GO:0032651	regulation of interleukin-1 beta production	8/251	59/12484	2.18367e-05	0.000896093	0.000725858	Casp4/Ifi204/Lpl/Ccl3/Sphk1/Stat3/Tnf/Ifi205	8
GO:0019730	antimicrobial humoral response	7/251	44/12484	2.48025e-05	0.000993852	0.000805046	Bcl3/Gapdh/Cxcl10/Acod1/Lgals3/Ccl2/Cxcl3	7
GO:0097006	regulation of plasma lipoprotein particle levels	7/251	44/12484	2.48025e-05	0.000993852	0.000805046	Abca1/Anxa2/Cd36/Ehd1/Lpl/Msr1/Soat2	7
GO:0051047	positive regulation of secretion	18/251	292/12484	2.52144e-05	0.000998607	0.000808897	Cd14/Cd36/Ednrb/Fgr/Gapdh/Il4ra/Lgals3/Lif/Mmp13/P2ry2/Ptger4/Sphk1/Spp1/Sdc4/Tnf/Tnfrsf11a/Clec4e/Hcar2	18
GO:0045780	positive regulation of bone resorption	5/251	19/12484	2.9148e-05	0.00111967	0.000906957	Adam8/Ptger4/Spp1/Tnfrsf11a/Fcgr4	5
GO:0046852	positive regulation of bone remodeling	5/251	19/12484	2.9148e-05	0.00111967	0.000906957	Adam8/Ptger4/Spp1/Tnfrsf11a/Fcgr4	5
GO:2000181	negative regulation of blood vessel morphogenesis	10/251	99/12484	2.92573e-05	0.00111967	0.000906957	Adamts1/Angpt2/Cd36/Cxcl10/Lif/Ptger4/Ccl2/Tnf/Ecscr/Adamts9	10
GO:0007520	myoblast fusion	6/251	31/12484	3.00414e-05	0.0011369	0.000920919	Ehd1/Cxcl10/Il4ra/Ptgfrn/Gdf15/Scgb3a1	6
GO:0032732	positive regulation of interleukin-1 production	7/251	46/12484	3.34775e-05	0.00125301	0.00101497	Casp4/Ifi204/Lpl/Ccl3/Stat3/Tnf/Ifi205	7
GO:0042110	T cell activation	20/251	357/12484	3.54172e-05	0.00131121	0.00106211	Adam8/Bcl2a1d/Bcl3/Bcl6/Lilrb4a/Il4ra/Lgals3/Clec4d/Cd244a/Ptger4/Ccl2/Stat3/Sdc4/Tnfsf8/Tnfsf9/Ctps/Ripk3/Clec4e/Stx11/Chd7	20
GO:0002691	regulation of cellular extravasation	6/251	32/12484	3.63565e-05	0.00133151	0.00107856	Adam8/Ptger4/Ccl2/Sele/Selp/Ripk3	6
GO:0010951	negative regulation of endopeptidase activity	10/251	102/12484	3.79488e-05	0.00137504	0.00111382	Bcl2a1d/Serpinh1/Cst7/Gapdh/Plaur/Ptgs2/Serpina3n/Tnf/Serpina3f/Serpina3i	10
GO:1903532	positive regulation of secretion by cell	17/251	275/12484	4.09747e-05	0.00146905	0.00118997	Cd14/Cd36/Fgr/Gapdh/Il4ra/Lgals3/Lif/Mmp13/P2ry2/Ptger4/Sphk1/Spp1/Sdc4/Tnf/Tnfrsf11a/Clec4e/Hcar2	17
GO:0010466	negative regulation of peptidase activity	11/251	126/12484	4.61673e-05	0.00163798	0.0013268	Bcl2a1d/Serpinh1/Cst7/Gapdh/Plaur/Ptgs2/Serpina3n/Tnf/A2m/Serpina3f/Serpina3i	11
GO:0031650	regulation of heat generation	4/251	11/12484	4.71132e-05	0.0016543	0.00134003	Ednrb/Ptgs2/Tnf/Tnfrsf11a	4
GO:0010884	positive regulation of lipid storage	5/251	21/12484	4.93569e-05	0.00171541	0.00138952	Plin2/Cd36/Ehd1/Lpl/Msr1	5
GO:0002275	myeloid cell activation involved in immune response	8/251	66/12484	5.01074e-05	0.0017239	0.0013964	Fgr/Hmox1/Il4ra/Dysf/Lat2/Stx11/Sbno2/Milr1	8
GO:0032677	regulation of interleukin-8 production	7/251	51/12484	6.64788e-05	0.00226427	0.00183412	Bcl3/Cd14/Cd244a/Ptger4/Stat3/Tlr1/Tnf	7
GO:1901343	negative regulation of vasculature development	10/251	109/12484	6.71727e-05	0.00226525	0.00183491	Adamts1/Angpt2/Cd36/Cxcl10/Lif/Ptger4/Ccl2/Tnf/Ecscr/Adamts9	10
GO:0070374	positive regulation of ERK1 and ERK2 cascade	12/251	155/12484	6.84659e-05	0.00228094	0.00184762	C5ar1/Cd36/Ccr1/Ccl12/Ccl2/Ccl3/Ccl4/Ccl7/Ccl9/Tnfrsf11a/Akap12/Glipr2	12
GO:0033993	response to lipid	24/251	499/12484	6.89774e-05	0.00228094	0.00184762	Abca1/Cd14/Cd36/Ednrb/Eif4ebp1/Lilrb4a/Cxcl10/Il1rn/Acod1/Lpl/Cd180/Ptger4/Ptgs2/Ccl12/Ccl2/Spp1/Stat3/Tnf/Tnfrsf11a/Cxcl16/Sbno2/Fcgr4/Cxcl3/Tnip3	24
GO:0006959	humoral immune response	9/251	89/12484	7.2837e-05	0.00238541	0.00193225	Bcl3/Gapdh/Cxcl10/Acod1/Lgals3/Ccl2/Tnf/A2m/Cxcl3	9
GO:0002292	T cell differentiation involved in immune response	7/251	52/12484	7.55186e-05	0.00242657	0.00196558	Bcl3/Bcl6/Il4ra/Clec4d/Ptger4/Stat3/Clec4e	7
GO:0150076	neuroinflammatory response	7/251	52/12484	7.55186e-05	0.00242657	0.00196558	C5ar1/Cst7/Cd200/Ptgs2/Sphk1/Tlr1/Tnf	7
GO:0002693	positive regulation of cellular extravasation	5/251	23/12484	7.89753e-05	0.00249065	0.00201749	Adam8/Ptger4/Ccl2/Sele/Selp	5
GO:0060142	regulation of syncytium formation by plasma membrane fusion	5/251	23/12484	7.89753e-05	0.00249065	0.00201749	Ehd1/Cxcl10/Il4ra/Gdf15/Scgb3a1	5
GO:0002521	leukocyte differentiation	21/251	413/12484	9.16188e-05	0.00286288	0.002319	Adam8/Bcl2a1d/Bcl3/Bcl6/Anxa2/Ccr1/Il4ra/Lif/Clec4d/Nme1/Ptger4/Ccl3/Stat3/Tnf/Tnfrsf11a/Tnfsf8/Tnfsf9/Ripk3/Clec4e/Sbno2/Chd7	21
GO:0010885	regulation of cholesterol storage	4/251	13/12484	9.88862e-05	0.00306188	0.0024802	Cd36/Ehd1/Lpl/Msr1	4
GO:0032757	positive regulation of interleukin-8 production	6/251	38/12484	0.000100124	0.00307227	0.00248862	Cd14/Cd244a/Ptger4/Stat3/Tlr1/Tnf	6
GO:0002444	myeloid leukocyte mediated immunity	8/251	73/12484	0.000103908	0.00315993	0.00255962	Fgr/Hmox1/Il4ra/Ddx21/Lat2/Trem1/Stx11/Milr1	8
GO:0030198	extracellular matrix organization	14/251	214/12484	0.000108258	0.00325146	0.00263377	Adamts1/Bcl3/Anxa2/Serpinh1/Col4a1/Lgals3/Mmp12/Mmp13/Nid1/Tgfbi/Tnf/Adamts9/Adamts4/Sh3pxd2b	14
GO:0032637	interleukin-8 production	7/251	55/12484	0.000108828	0.00325146	0.00263377	Bcl3/Cd14/Cd244a/Ptger4/Stat3/Tlr1/Tnf	7
GO:0050777	negative regulation of immune response	10/251	116/12484	0.000113674	0.0033401	0.00270557	Bcl6/Ccr1/Hmox1/Il4ra/Acod1/Lgals3/Mmp12/Pdcd1/Tnf/A2m	10
GO:0043062	extracellular structure organization	14/251	215/12484	0.000113756	0.0033401	0.00270557	Adamts1/Bcl3/Anxa2/Serpinh1/Col4a1/Lgals3/Mmp12/Mmp13/Nid1/Tgfbi/Tnf/Adamts9/Adamts4/Sh3pxd2b	14
GO:0070371	ERK1 and ERK2 cascade	15/251	243/12484	0.000118393	0.00341941	0.00276981	C5ar1/Cd36/Ccr1/Lif/Ptger4/Ccl12/Ccl2/Ccl3/Ccl4/Ccl7/Ccl9/Tnfrsf11a/Spry4/Akap12/Glipr2	15
GO:0071396	cellular response to lipid	19/251	359/12484	0.000118465	0.00341941	0.00276981	Abca1/Cd14/Cd36/Eif4ebp1/Lilrb4a/Cxcl10/Acod1/Lpl/Cd180/Ptger4/Ccl12/Ccl2/Spp1/Tnf/Cxcl16/Sbno2/Fcgr4/Cxcl3/Tnip3	19
GO:0016525	negative regulation of angiogenesis	9/251	95/12484	0.00012128	0.00347125	0.0028118	Adamts1/Angpt2/Cd36/Cxcl10/Lif/Ccl2/Tnf/Ecscr/Adamts9	9
GO:1901741	positive regulation of myoblast fusion	4/251	14/12484	0.000136261	0.00386754	0.0031328	Ehd1/Il4ra/Gdf15/Scgb3a1	4
GO:0010574	regulation of vascular endothelial growth factor production	5/251	26/12484	0.000146963	0.00413682	0.00335093	Atf4/C3ar1/C5ar1/Ptgs2/Ccl2	5
GO:1902624	positive regulation of neutrophil migration	5/251	27/12484	0.000177427	0.00495341	0.00401239	Adam8/C3ar1/C5ar1/Ptger4/Dysf	5
GO:0010876	lipid localization	16/251	281/12484	0.000179977	0.00498374	0.00403696	Abca1/Plin2/Fabp4/Anxa2/Cd36/Ehd1/Lpl/P2ry2/Msr1/Spp1/Tnf/Tnfrsf11a/Dysf/Nus1/Atp8b1/Soat2	16
GO:0010878	cholesterol storage	4/251	15/12484	0.000182886	0.00502347	0.00406914	Cd36/Ehd1/Lpl/Msr1	4
GO:0010830	regulation of myotube differentiation	6/251	43/12484	0.000203298	0.00549549	0.00445149	Ehd1/Cxcl10/Il4ra/Gdf15/Scgb3a1/Nln	6
GO:0071675	regulation of mononuclear cell migration	6/251	43/12484	0.000203298	0.00549549	0.00445149	C3ar1/C5ar1/Ccr1/Cxcl10/Lgals3/Ccl2	6
GO:0050778	positive regulation of immune response	18/251	345/12484	0.000213615	0.00572891	0.00464056	Adam8/Bcl2a1d/C3ar1/C5ar1/Cd36/Fgr/Ifi204/Il4ra/Acod1/Lgals3/Mmp12/Tnf/Ddx21/Lat2/Zbp1/Polr3d/Ifi205/A2m	18
GO:0070372	regulation of ERK1 and ERK2 cascade	14/251	230/12484	0.000230482	0.00613297	0.00496787	C5ar1/Cd36/Ccr1/Lif/Ccl12/Ccl2/Ccl3/Ccl4/Ccl7/Ccl9/Tnfrsf11a/Spry4/Akap12/Glipr2	14
GO:0002683	negative regulation of immune system process	18/251	349/12484	0.000246002	0.00649522	0.00526129	Bcl6/Ccr1/Cst7/Fgr/Hmox1/Il4ra/Acod1/Lgals3/Mmp12/Cd200/Nme1/Pdcd1/Ptger4/Ccl12/Sdc4/Tnf/A2m/Milr1	18
GO:0002673	regulation of acute inflammatory response	5/251	29/12484	0.000252574	0.00656693	0.00531938	Adam8/Ednrb/Ptgs2/Tnf/Tnfrsf11a	5
GO:0034105	positive regulation of tissue remodeling	5/251	29/12484	0.000252574	0.00656693	0.00531938	Adam8/Ptger4/Spp1/Tnfrsf11a/Fcgr4	5
GO:0014902	myotube differentiation	8/251	83/12484	0.000256585	0.00662066	0.00536291	Ehd1/Cxcl10/Il4ra/Ptgfrn/Gdf15/Dysf/Scgb3a1/Nln	8
GO:0072678	T cell migration	6/251	45/12484	0.000262652	0.00672625	0.00544843	Adam8/Cxcl10/Cd200/Ccl2/Ripk3/Cxcl16	6
GO:0042742	defense response to bacterium	10/251	129/12484	0.000272897	0.00693648	0.00561872	Bcl3/C5ar1/Cd36/Fgr/Clec4d/Tnf/Tnfsf8/Clec4e/Trem1/Adamts4	10
GO:0030217	T cell differentiation	13/251	207/12484	0.000284105	0.00716787	0.00580616	Adam8/Bcl2a1d/Bcl3/Bcl6/Il4ra/Clec4d/Ptger4/Stat3/Tnfsf8/Tnfsf9/Ripk3/Clec4e/Chd7	13
GO:2000401	regulation of lymphocyte migration	6/251	46/12484	0.000297028	0.00740174	0.0059956	Adam8/Cxcl10/Cd200/Ccl12/Ccl4/Ripk3	6
GO:0007204	positive regulation of cytosolic calcium ion concentration	13/251	208/12484	0.000297721	0.00740174	0.0059956	C3ar1/C5ar1/Cd36/Ccr1/Ednrb/Cxcl10/P2ry2/Ptger4/Ccl3/Tgm2/Gpr35/Chd7/Cxcl3	13
GO:0071677	positive regulation of mononuclear cell migration	4/251	17/12484	0.000308931	0.00762478	0.00617627	Ccr1/Cxcl10/Lgals3/Ccl2	4
GO:0031640	killing of cells of other organism	5/251	31/12484	0.000349723	0.00856947	0.00694149	Gapdh/Cxcl10/Lgals3/Ccl2/Trem1	5
GO:0002675	positive regulation of acute inflammatory response	4/251	18/12484	0.000390959	0.00951148	0.00770454	Adam8/Ptgs2/Tnf/Tnfrsf11a	4
GO:0070232	regulation of T cell apoptotic process	5/251	32/12484	0.000407754	0.00984971	0.00797852	Adam8/Lgals3/Pdcd1/Siglec1/Ripk3	5
GO:0019915	lipid storage	7/251	68/12484	0.000416584	0.00994068	0.0080522	Plin2/Cd36/Ehd1/Lpl/Msr1/Tnf/Dysf	7
GO:0001659	temperature homeostasis	10/251	136/12484	0.000417357	0.00994068	0.0080522	Fabp4/Atf4/Cd36/Ednrb/Il1rn/Il4ra/Ptgs2/Stat3/Tnf/Tnfrsf11a	10
GO:0045088	regulation of innate immune response	10/251	137/12484	0.000442417	0.0104644	0.00847643	Adam8/Ccr1/Fgr/Ifi204/Acod1/Mmp12/Zbp1/Polr3d/Ifi205/A2m	10
GO:0061844	antimicrobial humoral immune response mediated by antimicrobial peptide	5/251	33/12484	0.000472764	0.0110964	0.00898838	Gapdh/Cxcl10/Lgals3/Ccl2/Cxcl3	5
GO:0002443	leukocyte mediated immunity	14/251	247/12484	0.000475653	0.0110964	0.00898838	Bcl3/Bcl6/Fgr/Hmox1/Il4ra/Ccl2/Tnf/Ung/Ddx21/Ripk3/Lat2/Trem1/Stx11/Milr1	14
GO:0002688	regulation of leukocyte chemotaxis	8/251	91/12484	0.000481709	0.0111612	0.00904088	C3ar1/C5ar1/Ccr1/Cxcl10/Ccl12/Ccl2/Ccl4/Dysf	8
GO:0060143	positive regulation of syncytium formation by plasma membrane fusion	4/251	19/12484	0.000487442	0.0112178	0.00908667	Ehd1/Il4ra/Gdf15/Scgb3a1	4
GO:0035456	response to interferon-beta	6/251	51/12484	0.000525217	0.0119259	0.00966031	Ifi204/Acod1/Ifitm3/Ifitm1/Ifi207/Ifi205	6
GO:1903557	positive regulation of tumor necrosis factor superfamily cytokine production	6/251	51/12484	0.000525217	0.0119259	0.00966031	Adam8/Cd14/Cd36/Ccl2/Ccl3/Ccl4	6
GO:0002690	positive regulation of leukocyte chemotaxis	7/251	71/12484	0.00054305	0.0120031	0.00972281	C3ar1/C5ar1/Ccr1/Cxcl10/Ccl2/Ccl4/Dysf	7
GO:0002279	mast cell activation involved in immune response	5/251	34/12484	0.000545281	0.0120031	0.00972281	Fgr/Hmox1/Il4ra/Lat2/Milr1	5
GO:0002448	mast cell mediated immunity	5/251	34/12484	0.000545281	0.0120031	0.00972281	Fgr/Hmox1/Il4ra/Lat2/Milr1	5
GO:0043303	mast cell degranulation	5/251	34/12484	0.000545281	0.0120031	0.00972281	Fgr/Hmox1/Il4ra/Lat2/Milr1	5
GO:0032675	regulation of interleukin-6 production	9/251	116/12484	0.000546236	0.0120031	0.00972281	Cd36/Lpl/Cd200/Stat3/Tlr1/Tnf/Tnfsf9/Cd300ld/Rab7b	9
GO:0043299	leukocyte degranulation	6/251	52/12484	0.000583873	0.0127401	0.0103198	Fgr/Hmox1/Il4ra/Lat2/Stx11/Milr1	6
GO:0045766	positive regulation of angiogenesis	10/251	142/12484	0.000587258	0.0127401	0.0103198	Angpt2/C3ar1/C5ar1/Hmox1/Itga5/Itgax/Lgals3/Ptgs2/Sphk1/Stat3	10
GO:0072503	cellular divalent inorganic cation homeostasis	17/251	344/12484	0.000594639	0.0128186	0.0103834	Atf4/C3ar1/C5ar1/Cd36/Ccr1/Ednrb/Cxcl10/Mt1/Mt2/P2ry2/Ptger4/Ccl2/Ccl3/Tgm2/Gpr35/Chd7/Cxcl3	17
GO:0010575	positive regulation of vascular endothelial growth factor production	4/251	20/12484	0.000599745	0.0128474	0.0104067	Atf4/C3ar1/C5ar1/Ptgs2	4
GO:0001503	ossification	15/251	283/12484	0.000608265	0.0129484	0.0104886	Atf4/Ccr1/Fgr/Ifi204/Lmna/Mmp13/P2ry2/Ptger4/Ptgs2/Spp1/Tnf/Tnfrsf11a/Ifitm1/Sbno2/Sh3pxd2b	15
GO:0009615	response to virus	13/251	225/12484	0.000630059	0.0133291	0.0107969	Bcl3/Cxcl10/Acod1/Itgax/Mmp12/Mapk11/Tnf/Ddx21/Ripk3/Zbp1/Ifitm3/Polr3d/Ifitm1	13
GO:0032755	positive regulation of interleukin-6 production	7/251	74/12484	0.000698324	0.014682	0.0118928	Cd36/Lpl/Stat3/Tlr1/Tnf/Tnfsf9/Rab7b	7
GO:0001774	microglial cell activation	5/251	36/12484	0.000715	0.0146981	0.0119059	C5ar1/Cst7/Sphk1/Tlr1/Tnf	5
GO:0002269	leukocyte activation involved in inflammatory response	5/251	36/12484	0.000715	0.0146981	0.0119059	C5ar1/Cst7/Sphk1/Tlr1/Tnf	5
GO:0045124	regulation of bone resorption	5/251	36/12484	0.000715	0.0146981	0.0119059	Adam8/Ptger4/Spp1/Tnfrsf11a/Fcgr4	5
GO:0007200	phospholipase C-activating G protein-coupled receptor signaling pathway	6/251	54/12484	0.000716351	0.0146981	0.0119059	C3ar1/C5ar1/Ednrb/P2ry2/Tgm2/Gpr35	6
GO:0150077	regulation of neuroinflammatory response	4/251	21/12484	0.000729248	0.0148732	0.0120477	Cst7/Cd200/Ptgs2/Sphk1	4
GO:0071887	leukocyte apoptotic process	8/251	97/12484	0.000738857	0.0149794	0.0121337	Adam8/Lgals3/Pdcd1/Siglec1/Slc7a11/Ripk3/Hcar2/Plekho2	8
GO:0051091	positive regulation of DNA-binding transcription factor activity	12/251	202/12484	0.000794449	0.0160112	0.0129695	Adam8/Cd36/Fosl1/Ifrd1/Cd200/Sphk1/Stat3/Tnf/Tnfrsf11a/Ripk3/Pprc1/Rab7b	12
GO:1902622	regulation of neutrophil migration	5/251	37/12484	0.000813321	0.0162951	0.0131995	Adam8/C3ar1/C5ar1/Ptger4/Dysf	5
GO:1903555	regulation of tumor necrosis factor superfamily cytokine production	8/251	99/12484	0.000845702	0.0168448	0.0136447	Adam8/Cd14/Cd36/Ptger4/Ccl2/Ccl3/Ccl4/Cd300ld	8
GO:0010744	positive regulation of macrophage derived foam cell differentiation	3/251	10/12484	0.000868006	0.0170892	0.0138427	Cd36/Lpl/Msr1	3
GO:0043619	regulation of transcription from RNA polymerase II promoter in response to oxidative stress	3/251	10/12484	0.000868006	0.0170892	0.0138427	Atf4/Cd36/Hmox1	3
GO:0032635	interleukin-6 production	9/251	124/12484	0.000885	0.0172605	0.0139815	Cd36/Lpl/Cd200/Stat3/Tlr1/Tnf/Tnfsf9/Cd300ld/Rab7b	9
GO:2000106	regulation of leukocyte apoptotic process	7/251	77/12484	0.000886843	0.0172605	0.0139815	Adam8/Lgals3/Pdcd1/Siglec1/Slc7a11/Ripk3/Hcar2	7
GO:0007157	heterophilic cell-cell adhesion via plasma membrane cell adhesion molecules	5/251	38/12484	0.000921382	0.0178308	0.0144434	Itga5/Sele/Selp/Pvr/Mcam	5
GO:0006909	phagocytosis	11/251	178/12484	0.000945518	0.0181087	0.0146685	Abca1/Cd36/Fgr/Msr1/Ccl2/Sphk1/Tgm2/Tnf/Coro1c/Dysf/Rab7b	11
GO:0015850	organic hydroxy compound transport	10/251	151/12484	0.000946371	0.0181087	0.0146685	Abca1/Anxa2/Cd36/Lgals3/Msr1/Spp1/Nus1/Atp8b1/Slc16a3/Soat2	10
GO:0010883	regulation of lipid storage	5/251	39/12484	0.00103977	0.0193329	0.0156601	Plin2/Cd36/Ehd1/Lpl/Msr1	5
GO:0034113	heterotypic cell-cell adhesion	5/251	39/12484	0.00103977	0.0193329	0.0156601	Il1rn/Itga5/Itgax/Cd200/Tnf	5
GO:0009124	nucleoside monophosphate biosynthetic process	4/251	23/12484	0.00104542	0.0193329	0.0156601	Adssl1/Aprt/Impdh2/Dctd	4
GO:0010831	positive regulation of myotube differentiation	4/251	23/12484	0.00104542	0.0193329	0.0156601	Ehd1/Il4ra/Gdf15/Scgb3a1	4
GO:0072507	divalent inorganic cation homeostasis	17/251	362/12484	0.00104725	0.0193329	0.0156601	Atf4/C3ar1/C5ar1/Cd36/Ccr1/Ednrb/Cxcl10/Mt1/Mt2/P2ry2/Ptger4/Ccl2/Ccl3/Tgm2/Gpr35/Chd7/Cxcl3	17
GO:0015918	sterol transport	6/251	58/12484	0.00105008	0.0193329	0.0156601	Abca1/Anxa2/Cd36/Msr1/Nus1/Soat2	6
GO:0030301	cholesterol transport	6/251	58/12484	0.00105008	0.0193329	0.0156601	Abca1/Anxa2/Cd36/Msr1/Nus1/Soat2	6
GO:0015718	monocarboxylic acid transport	8/251	103/12484	0.00109656	0.0200801	0.0162654	Plin2/Fabp4/Cd36/P2ry2/Tnf/Tnfrsf11a/Atp8b1/Slc16a3	8
GO:0006869	lipid transport	13/251	240/12484	0.00114361	0.0207188	0.0167828	Abca1/Plin2/Fabp4/Anxa2/Cd36/P2ry2/Msr1/Spp1/Tnf/Tnfrsf11a/Nus1/Atp8b1/Soat2	13
GO:0051480	regulation of cytosolic calcium ion concentration	13/251	240/12484	0.00114361	0.0207188	0.0167828	C3ar1/C5ar1/Cd36/Ccr1/Ednrb/Cxcl10/P2ry2/Ptger4/Ccl3/Tgm2/Gpr35/Chd7/Cxcl3	13
GO:0045861	negative regulation of proteolysis	12/251	211/12484	0.00116053	0.0207508	0.0168087	Bcl2a1d/Serpinh1/Cst7/Gapdh/Il1r2/Plaur/Ptgs2/Serpina3n/Tnf/A2m/Serpina3f/Serpina3i	12
GO:0071706	tumor necrosis factor superfamily cytokine production	8/251	104/12484	0.00116774	0.0207508	0.0168087	Adam8/Cd14/Cd36/Ptger4/Ccl2/Ccl3/Ccl4/Cd300ld	8
GO:1901605	alpha-amino acid metabolic process	9/251	129/12484	0.00117211	0.0207508	0.0168087	Adssl1/Atf4/Odc1/Slc7a11/Txnrd1/Ctps/Aldh18a1/Psat1/Pycr1	9
GO:0042789	mRNA transcription by RNA polymerase II	3/251	11/12484	0.00117584	0.0207508	0.0168087	Atf4/C5ar1/Stat3	3
GO:0072672	neutrophil extravasation	3/251	11/12484	0.00117584	0.0207508	0.0168087	Adam8/Ptger4/Trem1	3
GO:0006875	cellular metal ion homeostasis	18/251	399/12484	0.00118544	0.0208124	0.0168586	Atf4/C3ar1/C5ar1/Cd36/Ccr1/Ednrb/Hmox1/Cxcl10/Mt1/Mt2/P2ry2/Ptger4/Ccl2/Ccl3/Tgm2/Gpr35/Chd7/Cxcl3	18
GO:0002250	adaptive immune response	14/251	272/12484	0.00121917	0.0212948	0.0172493	Bcl3/Bcl6/C3ar1/Il4ra/Clec4d/Cd244a/Pdcd1/Stat3/Tnf/Tnfrsf11a/Ung/Ripk3/Lat2/Stx11	14
GO:0034381	plasma lipoprotein particle clearance	4/251	24/12484	0.00123488	0.0214591	0.0173824	Anxa2/Cd36/Ehd1/Msr1	4
GO:0042632	cholesterol homeostasis	6/251	60/12484	0.00125622	0.0216095	0.0175043	Abca1/Fabp4/Ehd1/Lpl/Nus1/Soat2	6
GO:0055092	sterol homeostasis	6/251	60/12484	0.00125622	0.0216095	0.0175043	Abca1/Fabp4/Ehd1/Lpl/Nus1/Soat2	6
GO:0090303	positive regulation of wound healing	5/251	41/12484	0.00130991	0.0224199	0.0181607	Cd36/Hbegf/Ptger4/Ccl2/Selp	5
GO:0042254	ribosome biogenesis	14/251	275/12484	0.001353	0.0230417	0.0186643	Fbl/Mybbp1a/Ran/Nop16/Nhp2/Bysl/Nop58/Ddx21/Rrp15/Mrto4/Ipo4/Tsr1/Rrp12/Chd7	14
GO:0030316	osteoclast differentiation	7/251	83/12484	0.00138304	0.0234359	0.0189837	Adam8/Anxa2/Ccr1/Ccl3/Tnf/Tnfrsf11a/Sbno2	7
GO:0098754	detoxification	5/251	42/12484	0.00146289	0.0246432	0.0199616	Cd36/Esd/Mt1/Mt2/Tnf	5
GO:1904018	positive regulation of vasculature development	10/251	160/12484	0.00146875	0.0246432	0.0199616	Angpt2/C3ar1/C5ar1/Hmox1/Itga5/Itgax/Lgals3/Ptgs2/Sphk1/Stat3	10
GO:0007589	body fluid secretion	6/251	62/12484	0.00149195	0.0249097	0.0201775	Aprt/Anxa2/Mmp13/Nme1/P2ry2/Ptger4	6
GO:0002793	positive regulation of peptide secretion	10/251	162/12484	0.00161191	0.0267813	0.0216935	Cd14/Cd36/Fgr/Gapdh/Lif/Mmp13/Ptger4/Tnf/Clec4e/Hcar2	10
GO:0061900	glial cell activation	5/251	43/12484	0.00162862	0.0269276	0.0218121	C5ar1/Cst7/Sphk1/Tlr1/Tnf	5
GO:0006220	pyrimidine nucleotide metabolic process	4/251	26/12484	0.0016835	0.0277004	0.022438	Nme1/Upp1/Ctps/Dctd	4
GO:0044283	small molecule biosynthetic process	19/251	448/12484	0.00178443	0.02922	0.0236689	Aprt/Atf4/Gapdh/Lpl/Nme1/Cd244a/Ptger4/Ptgs2/Sphk1/Tnf/Upp1/Impdh2/Nus1/Aldh18a1/Nln/Psat1/Pycr1/Slc45a3/Mthfd1l	19
GO:0046850	regulation of bone remodeling	5/251	44/12484	0.00180774	0.0294602	0.0238635	Adam8/Ptger4/Spp1/Tnfrsf11a/Fcgr4	5
GO:0032102	negative regulation of response to external stimulus	14/251	284/12484	0.00183041	0.0296363	0.0240062	Angpt2/Anxa2/Socs3/Ccr1/Cst7/Il1r2/Acod1/Mmp12/Cd200/Ptger4/Ccl12/Tnf/Metrnl/A2m	14
GO:0042060	wound healing	13/251	253/12484	0.00183595	0.0296363	0.0240062	Anxa2/Cd36/Lilrb4a/Hbegf/Hmox1/Mmp12/Ptger4/Ccl2/Selp/Sdc4/Tnf/Slc7a11/Dysf	13
GO:0032649	regulation of interferon-gamma production	6/251	65/12484	0.00190692	0.0306366	0.0248164	Bcl3/Cd14/Cd244a/Tnf/Tnfsf9/Ripk3	6
GO:0002573	myeloid leukocyte differentiation	10/251	166/12484	0.00193221	0.0308972	0.0250275	Adam8/Anxa2/Ccr1/Lif/Nme1/Ccl3/Tnf/Tnfrsf11a/Tnfsf9/Sbno2	10
GO:0032368	regulation of lipid transport	7/251	88/12484	0.00194305	0.0309254	0.0250504	Abca1/Anxa2/P2ry2/Spp1/Tnf/Tnfrsf11a/Nus1	7
GO:0048771	tissue remodeling	9/251	139/12484	0.00197151	0.0311951	0.0252689	Adam8/Angpt2/Lif/Ptger4/Spp1/Tgm2/Tnfrsf11a/Fcgr4/Chd7	9
GO:0090026	positive regulation of monocyte chemotaxis	3/251	13/12484	0.00197832	0.0311951	0.0252689	Ccr1/Cxcl10/Ccl2	3
GO:0002224	toll-like receptor signaling pathway	7/251	89/12484	0.00207356	0.0325318	0.0263516	Cd14/Cd36/Acod1/Tlr1/Tnf/Rab7b/Tnip3	7
GO:0002790	peptide secretion	17/251	386/12484	0.00208219	0.0325318	0.0263516	Abca1/Cd14/Cd36/Fgr/Gapdh/Il1rn/Lif/Mmp13/Cd200/Ptger4/Tlr1/Tnf/Dysf/Clec4e/Trem1/Hcar2/Chd7	17
GO:0002833	positive regulation of response to biotic stimulus	8/251	114/12484	0.00210213	0.0326934	0.0264825	Adam8/Ifi204/Acod1/Cd180/Mmp12/Zbp1/Polr3d/Ifi205	8
GO:0006874	cellular calcium ion homeostasis	15/251	321/12484	0.00214405	0.0331547	0.0268562	Atf4/C3ar1/C5ar1/Cd36/Ccr1/Ednrb/Cxcl10/P2ry2/Ptger4/Ccl2/Ccl3/Tgm2/Gpr35/Chd7/Cxcl3	15
GO:0019932	second-messenger-mediated signaling	14/251	289/12484	0.00215126	0.0331547	0.0268562	Abca1/Cd36/Ccr1/Ednrb/Gapdh/Cxcl10/Mt1/Mt2/Ptger4/Ccl4/Selp/Sphk1/Tnf/Lat2	14
GO:0002695	negative regulation of leukocyte activation	9/251	141/12484	0.00217419	0.0331708	0.0268692	Bcl6/Cst7/Fgr/Hmox1/Il4ra/Lgals3/Cd200/Sdc4/Milr1	9
GO:0031348	negative regulation of defense response	10/251	169/12484	0.00220468	0.0331708	0.0268692	Socs3/Ccr1/Cst7/Il1r2/Acod1/Mmp12/Cd200/Ptger4/Metrnl/A2m	10
GO:0002293	alpha-beta T cell differentiation involved in immune response	5/251	46/12484	0.00220867	0.0331708	0.0268692	Bcl3/Bcl6/Il4ra/Ptger4/Stat3	5
GO:0002294	CD4-positive, alpha-beta T cell differentiation involved in immune response	5/251	46/12484	0.00220867	0.0331708	0.0268692	Bcl3/Bcl6/Il4ra/Ptger4/Stat3	5
GO:0042093	T-helper cell differentiation	5/251	46/12484	0.00220867	0.0331708	0.0268692	Bcl3/Bcl6/Il4ra/Ptger4/Stat3	5
GO:0009636	response to toxic substance	7/251	90/12484	0.00221074	0.0331708	0.0268692	Cd36/Esd/Mt1/Mt2/Ccl4/Tnf/Slc7a11	7
GO:0061082	myeloid leukocyte cytokine production	4/251	28/12484	0.00223424	0.0333765	0.0270358	Bcl6/Cd36/Hmox1/Ddx21	4
GO:0097193	intrinsic apoptotic signaling pathway	13/251	259/12484	0.00225634	0.0335594	0.0271839	Atf4/Bcl2a1b/Bcl2a1d/Bcl3/Casp4/Hmox1/Ifi204/Mybbp1a/Plaur/Ptgs2/Tnf/Ripk3/Aen	13
GO:0055065	metal ion homeostasis	19/251	458/12484	0.00228945	0.0339037	0.0274629	Atf4/C3ar1/C5ar1/Cd36/Ccr1/Ednrb/Hmox1/Cxcl10/Mt1/Mt2/P2ry2/Ptger4/Ccl2/Ccl3/Slc12a4/Tgm2/Gpr35/Chd7/Cxcl3	19
GO:1903708	positive regulation of hemopoiesis	10/251	170/12484	0.00230208	0.0339432	0.0274949	Adam8/Bcl6/Ccr1/Il4ra/Lif/Ccl3/Stat3/Tnf/Tnfsf9/Rab7b	10
GO:0002287	alpha-beta T cell activation involved in immune response	5/251	47/12484	0.00243174	0.0353954	0.0286712	Bcl3/Bcl6/Il4ra/Ptger4/Stat3	5
GO:0032729	positive regulation of interferon-gamma production	5/251	47/12484	0.00243174	0.0353954	0.0286712	Bcl3/Cd14/Cd244a/Tnf/Tnfsf9	5
GO:0070231	T cell apoptotic process	5/251	47/12484	0.00243174	0.0353954	0.0286712	Adam8/Lgals3/Pdcd1/Siglec1/Ripk3	5
GO:0046631	alpha-beta T cell activation	8/251	117/12484	0.00247445	0.0355011	0.0287568	Bcl3/Bcl6/Lilrb4a/Il4ra/Cd244a/Ptger4/Stat3/Tnfsf8	8
GO:0030730	sequestering of triglyceride	3/251	14/12484	0.0024807	0.0355011	0.0287568	Plin2/Lpl/Tnf	3
GO:0045064	T-helper 2 cell differentiation	3/251	14/12484	0.0024807	0.0355011	0.0287568	Bcl3/Bcl6/Il4ra	3
GO:0070234	positive regulation of T cell apoptotic process	3/251	14/12484	0.0024807	0.0355011	0.0287568	Adam8/Pdcd1/Siglec1	3
GO:0050714	positive regulation of protein secretion	9/251	144/12484	0.002509	0.0357559	0.0289632	Cd14/Cd36/Fgr/Gapdh/Mmp13/Ptger4/Tnf/Clec4e/Hcar2	9
GO:0051092	positive regulation of NF-kappaB transcription factor activity	8/251	118/12484	0.0026094	0.0370318	0.0299967	Adam8/Cd36/Sphk1/Stat3/Tnf/Tnfrsf11a/Ripk3/Rab7b	8
GO:0051153	regulation of striated muscle cell differentiation	7/251	93/12484	0.00266463	0.037281	0.0301986	Ehd1/Cxcl10/Il4ra/Ybx1/Gdf15/Scgb3a1/Nln	7
GO:0009119	ribonucleoside metabolic process	5/251	48/12484	0.00267075	0.037281	0.0301986	Aprt/Nme1/Ran/Upp1/Impdh2	5
GO:0042509	regulation of tyrosine phosphorylation of STAT protein	5/251	48/12484	0.00267075	0.037281	0.0301986	Socs3/Lif/Osm/Ptger4/Tnf	5
GO:0045576	mast cell activation	5/251	48/12484	0.00267075	0.037281	0.0301986	Fgr/Hmox1/Il4ra/Lat2/Milr1	5
GO:0055074	calcium ion homeostasis	15/251	331/12484	0.00287363	0.0399493	0.03236	Atf4/C3ar1/C5ar1/Cd36/Ccr1/Ednrb/Cxcl10/P2ry2/Ptger4/Ccl2/Ccl3/Tgm2/Gpr35/Chd7/Cxcl3	15
GO:2000108	positive regulation of leukocyte apoptotic process	4/251	30/12484	0.00289795	0.0401236	0.0325012	Adam8/Pdcd1/Siglec1/Hcar2	4
GO:0031663	lipopolysaccharide-mediated signaling pathway	5/251	49/12484	0.00292632	0.0403524	0.0326865	Cd14/Acod1/Cd180/Ccl12/Tnf	5
GO:0048661	positive regulation of smooth muscle cell proliferation	7/251	95/12484	0.00300483	0.0412679	0.033428	Adamts1/C3ar1/Hbegf/Hmox1/Ptgs2/Tgm2/Tnf	7
GO:0002719	negative regulation of cytokine production involved in immune response	3/251	15/12484	0.00305515	0.0417905	0.0338514	Bcl6/Hmox1/Tnf	3
GO:0019233	sensory perception of pain	7/251	96/12484	0.00318692	0.0432244	0.0350129	Ednrb/Il1rn/P2ry2/Ptgs2/Ccl2/Tnf/Fcgr4	7
GO:0032760	positive regulation of tumor necrosis factor production	5/251	50/12484	0.00319911	0.0432244	0.0350129	Cd14/Cd36/Ccl2/Ccl3/Ccl4	5
GO:0070228	regulation of lymphocyte apoptotic process	5/251	50/12484	0.00319911	0.0432244	0.0350129	Adam8/Lgals3/Pdcd1/Siglec1/Ripk3	5
GO:0032609	interferon-gamma production	6/251	72/12484	0.00321074	0.0432244	0.0350129	Bcl3/Cd14/Cd244a/Tnf/Tnfsf9/Ripk3	6
GO:0002694	regulation of leukocyte activation	17/251	403/12484	0.00324939	0.0435725	0.0352948	Adam8/Bcl6/Cst7/Fgr/Hmox1/Il4ra/Lgals3/Cd200/Clec4d/Cd244a/Ccl2/Sphk1/Sdc4/Tnf/Tnfsf9/Ripk3/Milr1	17
GO:0034142	toll-like receptor 4 signaling pathway	4/251	31/12484	0.00327546	0.043579	0.0353001	Cd14/Acod1/Rab7b/Tnip3	4
GO:0097242	amyloid-beta clearance	4/251	31/12484	0.00327546	0.043579	0.0353001	C5ar1/Cd36/Msr1/Tnf	4
GO:0010810	regulation of cell-substrate adhesion	10/251	179/12484	0.00334378	0.0443148	0.0358961	Angpt2/Bcl6/Cd36/Fmn1/Itga5/Mmp12/Nid1/Spp1/Sdc4/Coro1c	10
GO:0050865	regulation of cell activation	18/251	439/12484	0.00335856	0.0443383	0.0359151	Adam8/Bcl6/Cst7/Fgr/Hmox1/Il4ra/Lgals3/Cd200/Clec4d/Cd244a/Ccl2/Selp/Sphk1/Sdc4/Tnf/Tnfsf9/Ripk3/Milr1	18
GO:0032680	regulation of tumor necrosis factor production	7/251	97/12484	0.00337732	0.0444137	0.0359763	Cd14/Cd36/Ptger4/Ccl2/Ccl3/Ccl4/Cd300ld	7
GO:0007260	tyrosine phosphorylation of STAT protein	5/251	51/12484	0.00348975	0.0457157	0.0370309	Socs3/Lif/Osm/Ptger4/Tnf	5
GO:0002221	pattern recognition receptor signaling pathway	8/251	124/12484	0.00354441	0.0462539	0.0374669	Cd14/Cd36/Acod1/Tlr1/Tnf/Clec4e/Rab7b/Tnip3	8
GO:0035710	CD4-positive, alpha-beta T cell activation	6/251	74/12484	0.00368265	0.0470841	0.0381393	Bcl3/Bcl6/Lilrb4a/Il4ra/Ptger4/Stat3	6
GO:0042092	type 2 immune response	4/251	32/12484	0.00368514	0.0470841	0.0381393	Bcl3/Bcl6/Lilrb4a/Il4ra	4
GO:0009127	purine nucleoside monophosphate biosynthetic process	3/251	16/12484	0.0037048	0.0470841	0.0381393	Adssl1/Aprt/Impdh2	3
GO:0009168	purine ribonucleoside monophosphate biosynthetic process	3/251	16/12484	0.0037048	0.0470841	0.0381393	Adssl1/Aprt/Impdh2	3
GO:0009299	mRNA transcription	3/251	16/12484	0.0037048	0.0470841	0.0381393	Atf4/C5ar1/Stat3	3
GO:0034383	low-density lipoprotein particle clearance	3/251	16/12484	0.0037048	0.0470841	0.0381393	Anxa2/Cd36/Ehd1	3
GO:1901623	regulation of lymphocyte chemotaxis	3/251	16/12484	0.0037048	0.0470841	0.0381393	Cxcl10/Ccl12/Ccl4	3
GO:0030003	cellular cation homeostasis	18/251	447/12484	0.00405638	0.0513607	0.0416035	Atf4/C3ar1/C5ar1/Cd36/Ccr1/Ednrb/Hmox1/Cxcl10/Mt1/Mt2/P2ry2/Ptger4/Ccl2/Ccl3/Tgm2/Gpr35/Chd7/Cxcl3	18
GO:0050878	regulation of body fluid levels	11/251	215/12484	0.00417502	0.0526671	0.0426617	Aprt/Anxa2/Cd36/Ednrb/Lilrb4a/Mmp13/Nme1/P2ry2/Ptger4/Selp/Slc7a11	11
GO:0007259	receptor signaling pathway via JAK-STAT	7/251	102/12484	0.0044626	0.055881	0.045265	Bcl3/Socs3/Lif/Osm/Ptger4/Stat3/Tnf	7
GO:0032640	tumor necrosis factor production	7/251	102/12484	0.0044626	0.055881	0.045265	Cd14/Cd36/Ptger4/Ccl2/Ccl3/Ccl4/Cd300ld	7
GO:0030098	lymphocyte differentiation	13/251	281/12484	0.00452747	0.0564856	0.0457548	Adam8/Bcl2a1d/Bcl3/Bcl6/Il4ra/Clec4d/Ptger4/Stat3/Tnfsf8/Tnfsf9/Ripk3/Clec4e/Chd7	13
GO:0001667	ameboidal-type cell migration	15/251	348/12484	0.0045787	0.0569162	0.0461036	Adam8/Angpt2/Ednrb/Hbegf/Hmox1/Mmp12/Ptgs2/Sdc4/Tnf/Coro1c/Nus1/Pdlim1/Akap12/Adamts9/Glipr2	15
GO:0009123	nucleoside monophosphate metabolic process	4/251	34/12484	0.00460595	0.0570467	0.0462093	Adssl1/Aprt/Impdh2/Dctd	4
GO:1903039	positive regulation of leukocyte cell-cell adhesion	9/251	158/12484	0.00464908	0.0572394	0.0463654	Adam8/Bcl6/Il4ra/Cd244a/Ccl2/Sele/Selp/Tnf/Tnfsf9	9
GO:0006873	cellular ion homeostasis	18/251	453/12484	0.00465511	0.0572394	0.0463654	Atf4/C3ar1/C5ar1/Cd36/Ccr1/Ednrb/Hmox1/Cxcl10/Mt1/Mt2/P2ry2/Ptger4/Ccl2/Ccl3/Tgm2/Gpr35/Chd7/Cxcl3	18
GO:0044706	multi-multicellular organism process	7/251	103/12484	0.00470804	0.0572719	0.0463917	Ctsb/Acod1/Lif/Mmp12/Ptgs2/A2m/Sh3pxd2b	7
GO:0061041	regulation of wound healing	7/251	103/12484	0.00470804	0.0572719	0.0463917	Anxa2/Cd36/Hbegf/Ptger4/Ccl2/Selp/Tnf	7
GO:0007159	leukocyte cell-cell adhesion	12/251	250/12484	0.0047082	0.0572719	0.0463917	Adam8/Bcl6/Il4ra/Itga5/Lgals3/Cd244a/Ccl2/Sele/Selp/Sdc4/Tnf/Tnfsf9	12
GO:1900407	regulation of cellular response to oxidative stress	6/251	78/12484	0.00477843	0.0579194	0.0469162	Atf4/Cd36/Tnf/Slc7a11/Pycr1/Hk3	6
GO:0045453	bone resorption	5/251	55/12484	0.00484364	0.0582948	0.0472203	Adam8/Ptger4/Spp1/Tnfrsf11a/Fcgr4	5
GO:1903036	positive regulation of response to wounding	5/251	55/12484	0.00484364	0.0582948	0.0472203	Cd36/Hbegf/Ptger4/Ccl2/Selp	5
GO:0008630	intrinsic apoptotic signaling pathway in response to DNA damage	7/251	104/12484	0.00496353	0.0595274	0.0482187	Bcl2a1b/Bcl2a1d/Bcl3/Hmox1/Ifi204/Tnf/Aen	7
GO:0050679	positive regulation of epithelial cell proliferation	9/251	160/12484	0.00504512	0.0600828	0.0486686	C5ar1/Hmox1/Mmp12/Nme1/Ccl2/Stat3/Tgm1/Tnf/Dysf	9
GO:0050866	negative regulation of cell activation	9/251	160/12484	0.00504512	0.0600828	0.0486686	Bcl6/Cst7/Fgr/Hmox1/Il4ra/Lgals3/Cd200/Sdc4/Milr1	9
GO:0042531	positive regulation of tyrosine phosphorylation of STAT protein	4/251	35/12484	0.00511951	0.0601014	0.0486837	Lif/Osm/Ptger4/Tnf	4
GO:2000404	regulation of T cell migration	4/251	35/12484	0.00511951	0.0601014	0.0486837	Adam8/Cxcl10/Cd200/Ripk3	4
GO:0002831	regulation of response to biotic stimulus	11/251	221/12484	0.0051264	0.0601014	0.0486837	Adam8/Ccr1/Fgr/Ifi204/Acod1/Cd180/Mmp12/Zbp1/Polr3d/Ifi205/A2m	11
GO:0031214	biomineral tissue development	7/251	105/12484	0.00522931	0.0601014	0.0486837	Atf4/Ccr1/Fgr/Mmp13/Ptgs2/Spp1/Sbno2	7
GO:0110148	biomineralization	7/251	105/12484	0.00522931	0.0601014	0.0486837	Atf4/Ccr1/Fgr/Mmp13/Ptgs2/Spp1/Sbno2	7
GO:0009163	nucleoside biosynthetic process	3/251	18/12484	0.00524078	0.0601014	0.0486837	Aprt/Nme1/Impdh2	3
GO:0010743	regulation of macrophage derived foam cell differentiation	3/251	18/12484	0.00524078	0.0601014	0.0486837	Cd36/Lpl/Msr1	3
GO:0042451	purine nucleoside biosynthetic process	3/251	18/12484	0.00524078	0.0601014	0.0486837	Aprt/Nme1/Impdh2	3
GO:0042455	ribonucleoside biosynthetic process	3/251	18/12484	0.00524078	0.0601014	0.0486837	Aprt/Nme1/Impdh2	3
GO:0046129	purine ribonucleoside biosynthetic process	3/251	18/12484	0.00524078	0.0601014	0.0486837	Aprt/Nme1/Impdh2	3
GO:0046697	decidualization	3/251	18/12484	0.00524078	0.0601014	0.0486837	Ctsb/Lif/Ptgs2	3
GO:0051607	defense response to virus	10/251	191/12484	0.00528136	0.0603635	0.048896	Cxcl10/Acod1/Itgax/Mmp12/Ddx21/Ripk3/Zbp1/Ifitm3/Polr3d/Ifitm1	10
GO:0002367	cytokine production involved in immune response	6/251	80/12484	0.00540837	0.0610211	0.0494287	Bcl6/Cd36/Hmox1/Tnf/Ddx21/Trem1	6
GO:0030282	bone mineralization	6/251	80/12484	0.00540837	0.0610211	0.0494287	Atf4/Ccr1/Fgr/Mmp13/Ptgs2/Sbno2	6
GO:0045089	positive regulation of innate immune response	6/251	80/12484	0.00540837	0.0610211	0.0494287	Adam8/Ifi204/Mmp12/Zbp1/Polr3d/Ifi205	6
GO:1902107	positive regulation of leukocyte differentiation	8/251	133/12484	0.00541056	0.0610211	0.0494287	Adam8/Bcl6/Ccr1/Il4ra/Lif/Ccl3/Tnf/Tnfsf9	8
GO:0001906	cell killing	7/251	106/12484	0.00550565	0.061685	0.0499664	Gapdh/Cxcl10/Lgals3/Ccl2/Ripk3/Trem1/Stx11	7
GO:0097696	receptor signaling pathway via STAT	7/251	106/12484	0.00550565	0.061685	0.0499664	Bcl3/Socs3/Lif/Osm/Ptger4/Stat3/Tnf	7
GO:0032370	positive regulation of lipid transport	5/251	57/12484	0.00564425	0.0626942	0.0507839	Abca1/Anxa2/P2ry2/Spp1/Tnfrsf11a	5
GO:0033003	regulation of mast cell activation	4/251	36/12484	0.00567007	0.0626942	0.0507839	Fgr/Hmox1/Il4ra/Milr1	4
GO:0060337	type I interferon signaling pathway	4/251	36/12484	0.00567007	0.0626942	0.0507839	Mmp12/Zbp1/Ifitm3/Ifitm1	4
GO:0071357	cellular response to type I interferon	4/251	36/12484	0.00567007	0.0626942	0.0507839	Mmp12/Zbp1/Ifitm3/Ifitm1	4
GO:0002440	production of molecular mediator of immune response	9/251	163/12484	0.00568776	0.0626942	0.0507839	Bcl6/Cd36/Hmox1/Il4ra/Cd244a/Tnf/Ung/Ddx21/Trem1	9
GO:0032963	collagen metabolic process	6/251	81/12484	0.00574519	0.0629199	0.0509668	Serpinh1/Ctsb/Mmp12/Mmp13/Ccl2/Tram2	6
GO:0046632	alpha-beta T cell differentiation	6/251	81/12484	0.00574519	0.0629199	0.0509668	Bcl3/Bcl6/Il4ra/Ptger4/Stat3/Tnfsf8	6
GO:1903037	regulation of leukocyte cell-cell adhesion	11/251	225/12484	0.00585073	0.0638704	0.0517367	Adam8/Bcl6/Il4ra/Lgals3/Cd244a/Ccl2/Sele/Selp/Sdc4/Tnf/Tnfsf9	11
GO:0022409	positive regulation of cell-cell adhesion	10/251	194/12484	0.00588162	0.0640026	0.0518437	Adam8/Bcl6/Il4ra/Cd244a/Plaur/Ccl2/Sele/Selp/Tnf/Tnfsf9	10
GO:0051090	regulation of DNA-binding transcription factor activity	14/251	324/12484	0.00594671	0.0645047	0.0522505	Adam8/Cd36/Fosl1/Hmox1/Ifrd1/Acod1/Cd200/Sphk1/Stat3/Tnf/Tnfrsf11a/Ripk3/Pprc1/Rab7b	14
GO:0048871	multicellular organismal homeostasis	15/251	359/12484	0.00606742	0.0648625	0.0525403	Adam8/Fabp4/Atf4/Cd36/Ednrb/Il1rn/Il4ra/Ptger4/Ptgs2/Spp1/Stat3/Tnf/Tnfrsf11a/Metrnl/Fcgr4	15
GO:0043367	CD4-positive, alpha-beta T cell differentiation	5/251	58/12484	0.00607766	0.0648625	0.0525403	Bcl3/Bcl6/Il4ra/Ptger4/Stat3	5
GO:0007263	nitric oxide mediated signal transduction	3/251	19/12484	0.00613204	0.0648625	0.0525403	Cd36/Mt1/Mt2	3
GO:0009156	ribonucleoside monophosphate biosynthetic process	3/251	19/12484	0.00613204	0.0648625	0.0525403	Adssl1/Aprt/Impdh2	3
GO:0070230	positive regulation of lymphocyte apoptotic process	3/251	19/12484	0.00613204	0.0648625	0.0525403	Adam8/Pdcd1/Siglec1	3
GO:0071276	cellular response to cadmium ion	3/251	19/12484	0.00613204	0.0648625	0.0525403	Hmox1/Mt1/Mt2	3
GO:0090025	regulation of monocyte chemotaxis	3/251	19/12484	0.00613204	0.0648625	0.0525403	Ccr1/Cxcl10/Ccl2	3
GO:1904996	positive regulation of leukocyte adhesion to vascular endothelial cell	3/251	19/12484	0.00613204	0.0648625	0.0525403	Sele/Selp/Tnf	3
GO:0002791	regulation of peptide secretion	13/251	292/12484	0.00621269	0.0655122	0.0530665	Cd14/Cd36/Fgr/Gapdh/Lif/Mmp13/Cd200/Ptger4/Tlr1/Tnf/Clec4e/Hcar2/Chd7	13
GO:1902895	positive regulation of pri-miRNA transcription by RNA polymerase II	4/251	37/12484	0.00625877	0.0657944	0.0532951	Fosl1/Stat3/Tnf/Gnl3	4
GO:0045639	positive regulation of myeloid cell differentiation	6/251	83/12484	0.00646439	0.0677468	0.0548767	Ccr1/Lif/Ccl3/Stat3/Tnf/Rab7b	6
GO:0050830	defense response to Gram-positive bacterium	5/251	59/12484	0.00653396	0.0682659	0.0552971	C5ar1/Cd36/Fgr/Tnf/Tnfsf8	5
GO:0070661	leukocyte proliferation	11/251	229/12484	0.00665343	0.0693015	0.056136	Bcl6/Lilrb4a/Lgals3/Cd180/Cd244a/Ccl12/Sdc4/Tnfsf9/Impdh2/Ctps/Ripk3	11
GO:0050764	regulation of phagocytosis	6/251	84/12484	0.00684754	0.0711059	0.0575976	Cd36/Fgr/Ccl2/Sphk1/Tnf/Dysf	6
GO:0015908	fatty acid transport	5/251	60/12484	0.00701376	0.0718301	0.0581842	Plin2/Fabp4/Cd36/P2ry2/Tnfrsf11a	5
GO:0032418	lysosome localization	5/251	60/12484	0.00701376	0.0718301	0.0581842	Fgr/Hmox1/Il4ra/Lat2/Milr1	5
GO:0050728	negative regulation of inflammatory response	7/251	111/12484	0.00705452	0.0718301	0.0581842	Socs3/Cst7/Il1r2/Acod1/Cd200/Ptger4/Metrnl	7
GO:0002507	tolerance induction	3/251	20/12484	0.00710832	0.0718301	0.0581842	C3ar1/Acod1/Pdcd1	3
GO:0006221	pyrimidine nucleotide biosynthetic process	3/251	20/12484	0.00710832	0.0718301	0.0581842	Nme1/Ctps/Dctd	3
GO:0032366	intracellular sterol transport	3/251	20/12484	0.00710832	0.0718301	0.0581842	Abca1/Anxa2/Nus1	3
GO:0032367	intracellular cholesterol transport	3/251	20/12484	0.00710832	0.0718301	0.0581842	Abca1/Anxa2/Nus1	3
GO:0071624	positive regulation of granulocyte chemotaxis	3/251	20/12484	0.00710832	0.0718301	0.0581842	C3ar1/C5ar1/Dysf	3
GO:0090023	positive regulation of neutrophil chemotaxis	3/251	20/12484	0.00710832	0.0718301	0.0581842	C3ar1/C5ar1/Dysf	3
GO:0002697	regulation of immune effector process	13/251	297/12484	0.00712817	0.0718301	0.0581842	Bcl6/Cd36/Fgr/Hmox1/Il4ra/Lgals3/Mmp12/Cd244a/Ccl2/Tnf/Ddx21/Ripk3/A2m	13
GO:0046425	regulation of receptor signaling pathway via JAK-STAT	6/251	85/12484	0.0072469	0.072811	0.0589788	Bcl3/Socs3/Lif/Osm/Ptger4/Tnf	6
GO:0002700	regulation of production of molecular mediator of immune response	7/251	112/12484	0.00739952	0.0739084	0.0598677	Bcl6/Cd36/Hmox1/Il4ra/Cd244a/Tnf/Ddx21	7
GO:0050921	positive regulation of chemotaxis	7/251	112/12484	0.00739952	0.0739084	0.0598677	C3ar1/C5ar1/Ccr1/Cxcl10/Ccl2/Ccl4/Dysf	7
GO:1901031	regulation of response to reactive oxygen species	4/251	39/12484	0.00755492	0.0750206	0.0607686	Cd36/Tnf/Pycr1/Hk3	4
GO:1905521	regulation of macrophage migration	4/251	39/12484	0.00755492	0.0750206	0.0607686	C3ar1/C5ar1/Cd200/Ccl2	4
GO:1902882	regulation of response to oxidative stress	6/251	86/12484	0.00766282	0.0758709	0.0614574	Atf4/Cd36/Tnf/Slc7a11/Pycr1/Hk3	6
GO:0007160	cell-matrix adhesion	9/251	171/12484	0.00771247	0.076141	0.0616762	Adam8/Bcl6/Cd36/Fmn1/Mmp12/Nid1/Sdc4/Coro1c/Adamts9	9
GO:0050730	regulation of peptidyl-tyrosine phosphorylation	10/251	202/12484	0.0077445	0.0762364	0.0617534	Cd36/Socs3/Hbegf/Il11/Itga5/Lif/Osm/Ptger4/Tnf/Mvp	10
GO:0044403	symbiotic process	13/251	301/12484	0.00793505	0.077887	0.0630905	Anxa2/Ctsb/Gapdh/Ccl4/Siglec1/Tnf/Top2a/Ripk3/Zbp1/Trem1/Ifitm3/Ifitm1/Etf1	13
GO:0034103	regulation of tissue remodeling	5/251	62/12484	0.00804621	0.0787512	0.0637905	Adam8/Ptger4/Spp1/Tnfrsf11a/Fcgr4	5
GO:0008217	regulation of blood pressure	7/251	114/12484	0.0081268	0.0792938	0.06423	C3ar1/Cd36/Ednrb/Hmox1/Ptgs2/Tnf/Manf	7
GO:0010759	positive regulation of macrophage chemotaxis	3/251	21/12484	0.0081715	0.0792938	0.06423	C3ar1/C5ar1/Ccl2	3
GO:1901659	glycosyl compound biosynthetic process	3/251	21/12484	0.0081715	0.0792938	0.06423	Aprt/Nme1/Impdh2	3
GO:0007565	female pregnancy	6/251	88/12484	0.00854589	0.0826912	0.066982	Ctsb/Acod1/Lif/Mmp12/Ptgs2/A2m	6
GO:0009116	nucleoside metabolic process	5/251	63/12484	0.00860005	0.0829036	0.0671541	Aprt/Nme1/Ran/Upp1/Impdh2	5
GO:0050731	positive regulation of peptidyl-tyrosine phosphorylation	8/251	144/12484	0.00861653	0.0829036	0.0671541	Cd36/Hbegf/Il11/Itga5/Lif/Osm/Ptger4/Tnf	8
GO:0034340	response to type I interferon	4/251	41/12484	0.0090163	0.0862627	0.069875	Mmp12/Zbp1/Ifitm3/Ifitm1	4
GO:0035458	cellular response to interferon-beta	4/251	41/12484	0.0090163	0.0862627	0.069875	Ifi204/Acod1/Ifi207/Ifi205	4
GO:0002718	regulation of cytokine production involved in immune response	5/251	64/12484	0.00917972	0.0867619	0.0702794	Bcl6/Cd36/Hmox1/Tnf/Ddx21	5
GO:0052547	regulation of peptidase activity	12/251	273/12484	0.00926093	0.0867619	0.0702794	Bcl2a1d/Serpinh1/Cst7/Gapdh/Plaur/Ptgs2/Serpina3n/Stat3/Tnf/A2m/Serpina3f/Serpina3i	12
GO:0052548	regulation of endopeptidase activity	11/251	240/12484	0.00931093	0.0867619	0.0702794	Bcl2a1d/Serpinh1/Cst7/Gapdh/Plaur/Ptgs2/Serpina3n/Stat3/Tnf/Serpina3f/Serpina3i	11
GO:0006925	inflammatory cell apoptotic process	3/251	22/12484	0.00932321	0.0867619	0.0702794	Slc7a11/Hcar2/Plekho2	3
GO:0010742	macrophage derived foam cell differentiation	3/251	22/12484	0.00932321	0.0867619	0.0702794	Cd36/Lpl/Msr1	3
GO:0035455	response to interferon-alpha	3/251	22/12484	0.00932321	0.0867619	0.0702794	Ifi204/Ifitm3/Ifitm1	3
GO:0045662	negative regulation of myoblast differentiation	3/251	22/12484	0.00932321	0.0867619	0.0702794	Cxcl10/Ccl9/Tnf	3
GO:0051482	positive regulation of cytosolic calcium ion concentration involved in phospholipase C-activating G protein-coupled signaling pathway	3/251	22/12484	0.00932321	0.0867619	0.0702794	C3ar1/Tgm2/Gpr35	3
GO:0070498	interleukin-1-mediated signaling pathway	3/251	22/12484	0.00932321	0.0867619	0.0702794	Il1r2/Il1rn/Zbp1	3
GO:0072528	pyrimidine-containing compound biosynthetic process	3/251	22/12484	0.00932321	0.0867619	0.0702794	Nme1/Ctps/Dctd	3
GO:1904892	regulation of receptor signaling pathway via STAT	6/251	90/12484	0.0094997	0.0881635	0.0714147	Bcl3/Socs3/Lif/Osm/Ptger4/Tnf	6
GO:0050920	regulation of chemotaxis	9/251	177/12484	0.00956115	0.0884926	0.0716813	Angpt2/C3ar1/C5ar1/Ccr1/Cxcl10/Ccl12/Ccl2/Ccl4/Dysf	9
GO:0051048	negative regulation of secretion	8/251	147/12484	0.00969707	0.089495	0.0724932	Hmox1/Il11/Il1rn/Lif/Cd200/Osm/Ptger4/Tnf	8
GO:0046651	lymphocyte proliferation	10/251	209/12484	0.009722	0.089495	0.0724932	Bcl6/Lilrb4a/Lgals3/Cd180/Cd244a/Sdc4/Tnfsf9/Impdh2/Ctps/Ripk3	10
GO:0007566	embryo implantation	4/251	42/12484	0.0098114	0.0898323	0.0727665	Acod1/Lif/Mmp12/Ptgs2	4
GO:0072527	pyrimidine-containing compound metabolic process	4/251	42/12484	0.0098114	0.0898323	0.0727665	Nme1/Upp1/Ctps/Dctd	4
GO:0051222	positive regulation of protein transport	12/251	276/12484	0.0100467	0.0917403	0.074312	Cd14/Cd36/Fgr/Gapdh/Mmp13/Ptger4/Ptgs2/Ran/Ccl2/Tnf/Clec4e/Hcar2	12
GO:0050678	regulation of epithelial cell proliferation	12/251	277/12484	0.0103199	0.0929819	0.0753177	C5ar1/Ednrb/Hmox1/Mmp12/Nme1/Uhrf1/Ccl12/Ccl2/Stat3/Tgm1/Tnf/Dysf	12
GO:0062197	cellular response to chemical stress	12/251	277/12484	0.0103199	0.0929819	0.0753177	Atf4/Cd36/Eif2s1/Hmox1/Ptgs2/Sphk1/Tnf/Slc7a11/Dysf/Ripk3/Pycr1/Hk3	12
GO:0032943	mononuclear cell proliferation	10/251	211/12484	0.0103523	0.0929819	0.0753177	Bcl6/Lilrb4a/Lgals3/Cd180/Cd244a/Sdc4/Tnfsf9/Impdh2/Ctps/Ripk3	10
GO:0001780	neutrophil homeostasis	3/251	23/12484	0.0105649	0.0929819	0.0753177	Lilrb4a/Slc7a11/Hcar2	3
GO:0002701	negative regulation of production of molecular mediator of immune response	3/251	23/12484	0.0105649	0.0929819	0.0753177	Bcl6/Hmox1/Tnf	3
GO:0002920	regulation of humoral immune response	3/251	23/12484	0.0105649	0.0929819	0.0753177	Acod1/Tnf/A2m	3
GO:0032733	positive regulation of interleukin-10 production	3/251	23/12484	0.0105649	0.0929819	0.0753177	Bcl3/Ptger4/Stat3	3
GO:0034405	response to fluid shear stress	3/251	23/12484	0.0105649	0.0929819	0.0753177	Abca1/Ptgs2/Spp1	3
GO:0036037	CD8-positive, alpha-beta T cell activation	3/251	23/12484	0.0105649	0.0929819	0.0753177	Lilrb4a/Cd244a/Tnfsf8	3
GO:0045672	positive regulation of osteoclast differentiation	3/251	23/12484	0.0105649	0.0929819	0.0753177	Ccr1/Ccl3/Tnf	3
GO:0046039	GTP metabolic process	3/251	23/12484	0.0105649	0.0929819	0.0753177	Nme1/Ran/Impdh2	3
GO:0051767	nitric-oxide synthase biosynthetic process	3/251	23/12484	0.0105649	0.0929819	0.0753177	Ptger4/Ccl2/Akap12	3
GO:0051769	regulation of nitric-oxide synthase biosynthetic process	3/251	23/12484	0.0105649	0.0929819	0.0753177	Ptger4/Ccl2/Akap12	3
GO:0090077	foam cell differentiation	3/251	23/12484	0.0105649	0.0929819	0.0753177	Cd36/Lpl/Msr1	3
GO:0001974	blood vessel remodeling	4/251	43/12484	0.0106507	0.0932548	0.0755388	Angpt2/Lif/Tgm2/Chd7	4
GO:0046128	purine ribonucleoside metabolic process	4/251	43/12484	0.0106507	0.0932548	0.0755388	Aprt/Nme1/Ran/Impdh2	4
GO:0018108	peptidyl-tyrosine phosphorylation	11/251	246/12484	0.0110709	0.0962656	0.0779776	Cd36/Socs3/Fgr/Hbegf/Il11/Itga5/Lif/Osm/Ptger4/Tnf/Mvp	11
GO:0070227	lymphocyte apoptotic process	5/251	67/12484	0.0110793	0.0962656	0.0779776	Adam8/Lgals3/Pdcd1/Siglec1/Ripk3	5
GO:1903201	regulation of oxidative stress-induced cell death	5/251	67/12484	0.0110793	0.0962656	0.0779776	Atf4/Tnf/Slc7a11/Pycr1/Hk3	5
GO:0002253	activation of immune response	9/251	182/12484	0.0113426	0.0981644	0.0795157	Bcl2a1d/C3ar1/C5ar1/Ifi204/Lgals3/Lat2/Zbp1/Ifi205/A2m	9
GO:0046942	carboxylic acid transport	10/251	214/12484	0.0113555	0.0981644	0.0795157	Plin2/Fabp4/Cd36/Il1rn/P2ry2/Tnf/Tnfrsf11a/Slc7a11/Atp8b1/Slc16a3	10
GO:0043030	regulation of macrophage activation	4/251	44/12484	0.0115349	0.0992122	0.0803644	Cst7/Il4ra/Cd200/Sphk1	4
GO:0071622	regulation of granulocyte chemotaxis	4/251	44/12484	0.0115349	0.0992122	0.0803644	C3ar1/C5ar1/Ccl2/Dysf	4
GO:1901652	response to peptide	13/251	316/12484	0.0116225	0.0997135	0.0807705	Casp4/Cd36/Socs3/Ednrb/Eif4ebp1/Lpl/Serpina3n/Stat3/Timeless/Ybx1/Gdf15/Serpina3f/Serpina3i	13
GO:0061061	muscle structure development	18/251	498/12484	0.0118552	0.100805	0.0816548	Ednrb/Ehd1/Cxcl10/Ifrd1/Il4ra/Lif/Lmna/Mapk11/Ptgfrn/Ccl9/Tnf/Ybx1/Gdf15/Dysf/Pdlim1/Scgb3a1/Nln/Chd7	18
GO:0009167	purine ribonucleoside monophosphate metabolic process	3/251	24/12484	0.0118977	0.100805	0.0816548	Adssl1/Aprt/Impdh2	3
GO:0042119	neutrophil activation	3/251	24/12484	0.0118977	0.100805	0.0816548	Tnf/Stx11/Fcgr4	3
GO:0050901	leukocyte tethering or rolling	3/251	24/12484	0.0118977	0.100805	0.0816548	Sele/Selp/Tnf	3
GO:1904994	regulation of leukocyte adhesion to vascular endothelial cell	3/251	24/12484	0.0118977	0.100805	0.0816548	Sele/Selp/Tnf	3
GO:0018212	peptidyl-tyrosine modification	11/251	249/12484	0.0120414	0.101769	0.0824357	Cd36/Socs3/Fgr/Hbegf/Il11/Itga5/Lif/Osm/Ptger4/Tnf/Mvp	11
GO:0009306	protein secretion	14/251	353/12484	0.01213	0.102012	0.082632	Cd14/Cd36/Fgr/Gapdh/Il1rn/Mmp13/Cd200/Ptger4/Tlr1/Tnf/Dysf/Clec4e/Trem1/Hcar2	14
GO:0035592	establishment of protein localization to extracellular region	14/251	353/12484	0.01213	0.102012	0.082632	Cd14/Cd36/Fgr/Gapdh/Il1rn/Mmp13/Cd200/Ptger4/Tlr1/Tnf/Dysf/Clec4e/Trem1/Hcar2	14
GO:0051101	regulation of DNA binding	6/251	95/12484	0.0122127	0.102454	0.0829905	Hmox1/Lif/Nme1/Plaur/Cdt1/Zfp593	6
GO:0015849	organic acid transport	10/251	217/12484	0.0124308	0.103772	0.0840584	Plin2/Fabp4/Cd36/Il1rn/P2ry2/Tnf/Tnfrsf11a/Slc7a11/Atp8b1/Slc16a3	10
GO:0051146	striated muscle cell differentiation	10/251	217/12484	0.0124308	0.103772	0.0840584	Ehd1/Cxcl10/Il4ra/Lmna/Ptgfrn/Ybx1/Gdf15/Dysf/Scgb3a1/Nln	10
GO:1903202	negative regulation of oxidative stress-induced cell death	4/251	45/12484	0.0124651	0.103805	0.0840845	Atf4/Slc7a11/Pycr1/Hk3	4
GO:0031589	cell-substrate adhesion	12/251	285/12484	0.0127175	0.105648	0.0855779	Adam8/Angpt2/Bcl6/Cd36/Fmn1/Itga5/Mmp12/Nid1/Spp1/Sdc4/Coro1c/Adamts9	12
GO:0030099	myeloid cell differentiation	13/251	320/12484	0.0128011	0.105937	0.0858113	Adam8/Bcl6/Anxa2/Ccr1/Lif/Nme1/Ccl3/Stat3/Tnf/Tnfrsf11a/Tnfsf9/Sbno2/Rab7b	13
GO:0001959	regulation of cytokine-mediated signaling pathway	6/251	96/12484	0.0128144	0.105937	0.0858113	Casp4/Il1r2/Il1rn/Mmp12/Sphk1/Zbp1	6
GO:0051235	maintenance of location	11/251	252/12484	0.0130755	0.107834	0.087348	Plin2/Cd36/Ehd1/Hspa5/Cxcl10/Lpl/Msr1/Tnf/Dysf/Kdelr3/Chd7	11
GO:0050673	epithelial cell proliferation	13/251	321/12484	0.0131097	0.107855	0.087365	C5ar1/Ednrb/Hmox1/Igfbp4/Mmp12/Nme1/Uhrf1/Ccl12/Ccl2/Stat3/Tgm1/Tnf/Dysf	13
GO:0009112	nucleobase metabolic process	3/251	25/12484	0.0133228	0.108748	0.0880891	Aprt/Ctps/Urah	3
GO:0009126	purine nucleoside monophosphate metabolic process	3/251	25/12484	0.0133228	0.108748	0.0880891	Adssl1/Aprt/Impdh2	3
GO:0090279	regulation of calcium ion import	3/251	25/12484	0.0133228	0.108748	0.0880891	Lgals3/Ccl12/Dysf	3
GO:0033002	muscle cell proliferation	9/251	187/12484	0.013362	0.108748	0.0880891	Adamts1/C3ar1/Hbegf/Hmox1/Mapk11/Ptgs2/Stat3/Tgm2/Tnf	9
GO:0042692	muscle cell differentiation	12/251	287/12484	0.0133788	0.108748	0.0880891	Ednrb/Ehd1/Cxcl10/Ifrd1/Il4ra/Lmna/Ptgfrn/Ybx1/Gdf15/Dysf/Scgb3a1/Nln	12
GO:0010812	negative regulation of cell-substrate adhesion	4/251	46/12484	0.0134419	0.108748	0.0880891	Angpt2/Bcl6/Mmp12/Coro1c	4
GO:1900408	negative regulation of cellular response to oxidative stress	4/251	46/12484	0.0134419	0.108748	0.0880891	Atf4/Slc7a11/Pycr1/Hk3	4
GO:0003018	vascular process in circulatory system	8/251	156/12484	0.0135457	0.109318	0.0885507	Cd36/Ednrb/P2ry2/Ptgs2/Ccl4/Tnf/Manf/Akap12	8
GO:0071692	protein localization to extracellular region	14/251	358/12484	0.0135765	0.109318	0.0885507	Cd14/Cd36/Fgr/Gapdh/Il1rn/Mmp13/Cd200/Ptger4/Tlr1/Tnf/Dysf/Clec4e/Trem1/Hcar2	14
GO:0022407	regulation of cell-cell adhesion	13/251	323/12484	0.0137442	0.110407	0.0894325	Adam8/Bcl6/Il1rn/Il4ra/Lgals3/Cd244a/Plaur/Ccl2/Sele/Selp/Sdc4/Tnf/Tnfsf9	13
GO:0051924	regulation of calcium ion transport	9/251	188/12484	0.013796	0.110563	0.0895588	Ccr1/Cxcl10/Lgals3/Ptgs2/Ccl12/Ccl4/Dysf/Gpr35/Chd7	9
GO:0009199	ribonucleoside triphosphate metabolic process	5/251	71/12484	0.0140067	0.111988	0.0907128	Nme1/Ran/Stat3/Impdh2/Ctps	5
GO:0051346	negative regulation of hydrolase activity	11/251	255/12484	0.0141758	0.113075	0.0915934	Bcl2a1d/Serpinh1/Cst7/Gapdh/Plaur/Ptgs2/Serpina3n/Tnf/A2m/Serpina3f/Serpina3i	11
GO:0042278	purine nucleoside metabolic process	4/251	47/12484	0.0144661	0.11512	0.0932505	Aprt/Nme1/Ran/Impdh2	4
GO:0002761	regulation of myeloid leukocyte differentiation	6/251	99/12484	0.0147439	0.115671	0.0936969	Adam8/Ccr1/Lif/Nme1/Ccl3/Tnf	6
GO:0051147	regulation of muscle cell differentiation	7/251	128/12484	0.0147695	0.115671	0.0936969	Ehd1/Cxcl10/Il4ra/Ybx1/Gdf15/Scgb3a1/Nln	7
GO:1904951	positive regulation of establishment of protein localization	12/251	291/12484	0.0147802	0.115671	0.0936969	Cd14/Cd36/Fgr/Gapdh/Mmp13/Ptger4/Ptgs2/Ran/Ccl2/Tnf/Clec4e/Hcar2	12
GO:2000117	negative regulation of cysteine-type endopeptidase activity	5/251	72/12484	0.0148123	0.115671	0.0936969	Bcl2a1d/Cst7/Plaur/Ptgs2/Tnf	5
GO:0009069	serine family amino acid metabolic process	3/251	26/12484	0.014841	0.115671	0.0936969	Slc7a11/Txnrd1/Psat1	3
GO:0030574	collagen catabolic process	3/251	26/12484	0.014841	0.115671	0.0936969	Ctsb/Mmp12/Mmp13	3
GO:0042755	eating behavior	3/251	26/12484	0.014841	0.115671	0.0936969	Cd36/Stat3/Gdf15	3
GO:0071827	plasma lipoprotein particle organization	3/251	26/12484	0.014841	0.115671	0.0936969	Abca1/Lpl/Soat2	3
GO:0090022	regulation of neutrophil chemotaxis	3/251	26/12484	0.014841	0.115671	0.0936969	C3ar1/C5ar1/Dysf	3
GO:0006520	cellular amino acid metabolic process	9/251	191/12484	0.0151608	0.117894	0.0954973	Adssl1/Atf4/Odc1/Slc7a11/Txnrd1/Ctps/Aldh18a1/Psat1/Pycr1	9
GO:0002698	negative regulation of immune effector process	6/251	100/12484	0.0154297	0.119712	0.0969695	Bcl6/Hmox1/Il4ra/Lgals3/Tnf/A2m	6
GO:0045824	negative regulation of innate immune response	4/251	48/12484	0.0155384	0.120009	0.0972101	Ccr1/Acod1/Mmp12/A2m	4
GO:1902893	regulation of pri-miRNA transcription by RNA polymerase II	4/251	48/12484	0.0155384	0.120009	0.0972101	Fosl1/Stat3/Tnf/Gnl3	4
GO:1904035	regulation of epithelial cell apoptotic process	5/251	73/12484	0.0156485	0.120585	0.0976772	Eif2s1/Hmox1/Ccl12/Tnf/Ecscr	5
GO:0002323	natural killer cell activation involved in immune response	2/251	10/12484	0.0162894	0.121296	0.0982528	Cd244a/Stx11	2
GO:0006596	polyamine biosynthetic process	2/251	10/12484	0.0162894	0.121296	0.0982528	Odc1/Srm	2
GO:0009208	pyrimidine ribonucleoside triphosphate metabolic process	2/251	10/12484	0.0162894	0.121296	0.0982528	Nme1/Ctps	2
GO:0035810	positive regulation of urine volume	2/251	10/12484	0.0162894	0.121296	0.0982528	Ednrb/Ptger4	2
GO:0051447	negative regulation of meiotic cell cycle	2/251	10/12484	0.0162894	0.121296	0.0982528	Lif/Osm	2
GO:0051873	killing by host of symbiont cells	2/251	10/12484	0.0162894	0.121296	0.0982528	Gapdh/Trem1	2
GO:0070391	response to lipoteichoic acid	2/251	10/12484	0.0162894	0.121296	0.0982528	Cd14/Cd36	2
GO:0071223	cellular response to lipoteichoic acid	2/251	10/12484	0.0162894	0.121296	0.0982528	Cd14/Cd36	2
GO:0071280	cellular response to copper ion	2/251	10/12484	0.0162894	0.121296	0.0982528	Mt1/Mt2	2
GO:1903025	regulation of RNA polymerase II regulatory region sequence-specific DNA binding	2/251	10/12484	0.0162894	0.121296	0.0982528	Lif/Zfp593	2
GO:1905288	vascular associated smooth muscle cell apoptotic process	2/251	10/12484	0.0162894	0.121296	0.0982528	Atf4/Gapdh	2
GO:1905459	regulation of vascular associated smooth muscle cell apoptotic process	2/251	10/12484	0.0162894	0.121296	0.0982528	Atf4/Gapdh	2
GO:0001773	myeloid dendritic cell activation	3/251	27/12484	0.0164529	0.121296	0.0982528	Clec4d/Cd244a/Tnfsf9	3
GO:0001893	maternal placenta development	3/251	27/12484	0.0164529	0.121296	0.0982528	Ctsb/Lif/Ptgs2	3
GO:0009161	ribonucleoside monophosphate metabolic process	3/251	27/12484	0.0164529	0.121296	0.0982528	Adssl1/Aprt/Impdh2	3
GO:0033006	regulation of mast cell activation involved in immune response	3/251	27/12484	0.0164529	0.121296	0.0982528	Fgr/Hmox1/Il4ra	3
GO:0043304	regulation of mast cell degranulation	3/251	27/12484	0.0164529	0.121296	0.0982528	Fgr/Hmox1/Il4ra	3
GO:0046686	response to cadmium ion	3/251	27/12484	0.0164529	0.121296	0.0982528	Hmox1/Mt1/Mt2	3
GO:1901068	guanosine-containing compound metabolic process	3/251	27/12484	0.0164529	0.121296	0.0982528	Nme1/Ran/Impdh2	3
GO:1905523	positive regulation of macrophage migration	3/251	27/12484	0.0164529	0.121296	0.0982528	C3ar1/C5ar1/Ccl2	3
GO:0046849	bone remodeling	5/251	74/12484	0.0165156	0.121495	0.0984138	Adam8/Ptger4/Spp1/Tnfrsf11a/Fcgr4	5
GO:0010632	regulation of epithelial cell migration	9/251	194/12484	0.0166226	0.121504	0.098421	Angpt2/Hbegf/Hmox1/Ptgs2/Tnf/Coro1c/Nus1/Adamts9/Glipr2	9
GO:0009064	glutamine family amino acid metabolic process	4/251	49/12484	0.0166595	0.121504	0.098421	Slc7a11/Ctps/Aldh18a1/Pycr1	4
GO:0071806	protein transmembrane transport	4/251	49/12484	0.0166595	0.121504	0.098421	Abca1/Hspa5/Sec61g/Tram2	4
GO:1902883	negative regulation of response to oxidative stress	4/251	49/12484	0.0166595	0.121504	0.098421	Atf4/Slc7a11/Pycr1/Hk3	4
GO:0001952	regulation of cell-matrix adhesion	6/251	102/12484	0.0168669	0.122753	0.0994333	Bcl6/Cd36/Fmn1/Mmp12/Sdc4/Coro1c	6
GO:0007162	negative regulation of cell adhesion	10/251	228/12484	0.0170395	0.123745	0.100237	Adam8/Angpt2/Bcl6/Il1rn/Il4ra/Lgals3/Mmp12/Sdc4/Coro1c/Rnd1	10
GO:0006364	rRNA processing	9/251	195/12484	0.0171321	0.124153	0.100567	Fbl/Nhp2/Bysl/Ddx21/Rrp15/Mrto4/Tsr1/Rrp12/Chd7	9
GO:1901215	negative regulation of neuron death	9/251	196/12484	0.0176529	0.127656	0.103404	Adam8/Atf4/C5ar1/Hmox1/Cd200/Mt1/Ccl12/Stat3/Slc7a11	9
GO:0002763	positive regulation of myeloid leukocyte differentiation	4/251	50/12484	0.0178299	0.12812	0.10378	Ccr1/Lif/Ccl3/Tnf	4
GO:0051155	positive regulation of striated muscle cell differentiation	4/251	50/12484	0.0178299	0.12812	0.10378	Ehd1/Il4ra/Gdf15/Scgb3a1	4
GO:0061614	pri-miRNA transcription by RNA polymerase II	4/251	50/12484	0.0178299	0.12812	0.10378	Fosl1/Stat3/Tnf/Gnl3	4
GO:0010758	regulation of macrophage chemotaxis	3/251	28/12484	0.0181592	0.129394	0.104812	C3ar1/C5ar1/Ccl2	3
GO:0032365	intracellular lipid transport	3/251	28/12484	0.0181592	0.129394	0.104812	Abca1/Anxa2/Nus1	3
GO:0032735	positive regulation of interleukin-12 production	3/251	28/12484	0.0181592	0.129394	0.104812	Cd36/Mapk11/Tnfsf9	3
GO:0043403	skeletal muscle tissue regeneration	3/251	28/12484	0.0181592	0.129394	0.104812	Ifrd1/Ptgfrn/Dysf	3
GO:0051051	negative regulation of transport	14/251	372/12484	0.0183431	0.130431	0.105653	Atf4/Cd36/Hmox1/Il11/Il1rn/Lgals3/Lif/Cd200/Osm/Ptger4/Ptgs2/Tnf/Dysf/Gpr35	14
GO:0055088	lipid homeostasis	6/251	104/12484	0.0183938	0.130519	0.105724	Abca1/Fabp4/Ehd1/Lpl/Nus1/Soat2	6
GO:0002768	immune response-regulating cell surface receptor signaling pathway	7/251	134/12484	0.0185553	0.131119	0.10621	Bcl2a1d/C3ar1/C5ar1/Lgals3/Clec4d/Clec4e/Lat2	7
GO:1903531	negative regulation of secretion by cell	7/251	134/12484	0.0185553	0.131119	0.10621	Hmox1/Il11/Il1rn/Lif/Cd200/Osm/Ptger4	7
GO:0002703	regulation of leukocyte mediated immunity	8/251	166/12484	0.0190163	0.131994	0.106919	Bcl6/Fgr/Hmox1/Il4ra/Ccl2/Tnf/Ddx21/Ripk3	8
GO:0002886	regulation of myeloid leukocyte mediated immunity	4/251	51/12484	0.0190504	0.131994	0.106919	Fgr/Hmox1/Il4ra/Ddx21	4
GO:0046427	positive regulation of receptor signaling pathway via JAK-STAT	4/251	51/12484	0.0190504	0.131994	0.106919	Lif/Osm/Ptger4/Tnf	4
GO:0048660	regulation of smooth muscle cell proliferation	7/251	135/12484	0.0192467	0.131994	0.106919	Adamts1/C3ar1/Hbegf/Hmox1/Ptgs2/Tgm2/Tnf	7
GO:1903034	regulation of response to wounding	7/251	135/12484	0.0192467	0.131994	0.106919	Anxa2/Cd36/Hbegf/Ptger4/Ccl2/Selp/Tnf	7
GO:0070997	neuron death	13/251	338/12484	0.0192842	0.131994	0.106919	Adam8/Atf4/C5ar1/Eif2s1/Gapdh/Hmox1/Cd200/Mt1/Ccl12/Ccl3/Stat3/Tnf/Slc7a11	13
GO:0006165	nucleoside diphosphate phosphorylation	5/251	77/12484	0.0193068	0.131994	0.106919	Gapdh/Nme1/Stat3/Gale/Hk3	5
GO:0001781	neutrophil apoptotic process	2/251	11/12484	0.019648	0.131994	0.106919	Slc7a11/Hcar2	2
GO:0006857	oligopeptide transport	2/251	11/12484	0.019648	0.131994	0.106919	Slc7a11/Slc15a3	2
GO:0009084	glutamine family amino acid biosynthetic process	2/251	11/12484	0.019648	0.131994	0.106919	Aldh18a1/Pycr1	2
GO:0009309	amine biosynthetic process	2/251	11/12484	0.019648	0.131994	0.106919	Odc1/Srm	2
GO:0010889	regulation of sequestering of triglyceride	2/251	11/12484	0.019648	0.131994	0.106919	Plin2/Lpl	2
GO:0032308	positive regulation of prostaglandin secretion	2/251	11/12484	0.019648	0.131994	0.106919	P2ry2/Tnfrsf11a	2
GO:0034135	regulation of toll-like receptor 2 signaling pathway	2/251	11/12484	0.019648	0.131994	0.106919	Acod1/Tlr1	2
GO:0035813	regulation of renal sodium excretion	2/251	11/12484	0.019648	0.131994	0.106919	Ednrb/Ptger4	2
GO:0035999	tetrahydrofolate interconversion	2/251	11/12484	0.019648	0.131994	0.106919	Mthfd2/Mthfd1l	2
GO:0042401	cellular biogenic amine biosynthetic process	2/251	11/12484	0.019648	0.131994	0.106919	Odc1/Srm	2
GO:0042953	lipoprotein transport	2/251	11/12484	0.019648	0.131994	0.106919	Cd36/Msr1	2
GO:0043031	negative regulation of macrophage activation	2/251	11/12484	0.019648	0.131994	0.106919	Cst7/Cd200	2
GO:0046112	nucleobase biosynthetic process	2/251	11/12484	0.019648	0.131994	0.106919	Aprt/Ctps	2
GO:0070269	pyroptosis	2/251	11/12484	0.019648	0.131994	0.106919	Casp4/Zbp1	2
GO:0072077	renal vesicle morphogenesis	2/251	11/12484	0.019648	0.131994	0.106919	Fmn1/Lif	2
GO:0150079	negative regulation of neuroinflammatory response	2/251	11/12484	0.019648	0.131994	0.106919	Cst7/Cd200	2
GO:1901070	guanosine-containing compound biosynthetic process	2/251	11/12484	0.019648	0.131994	0.106919	Nme1/Impdh2	2
GO:2000402	negative regulation of lymphocyte migration	2/251	11/12484	0.019648	0.131994	0.106919	Cd200/Ccl12	2
GO:0050708	regulation of protein secretion	11/251	268/12484	0.0197694	0.132265	0.107138	Cd14/Cd36/Fgr/Gapdh/Mmp13/Cd200/Ptger4/Tlr1/Tnf/Clec4e/Hcar2	11
GO:0002460	adaptive immune response based on somatic recombination of immune receptors built from immunoglobulin superfamily domains	9/251	200/12484	0.0198523	0.132265	0.107138	Bcl3/Bcl6/C3ar1/Il4ra/Stat3/Tnf/Ung/Ripk3/Stx11	9
GO:0002218	activation of innate immune response	3/251	29/12484	0.0199601	0.132265	0.107138	Ifi204/Zbp1/Ifi205	3
GO:0036230	granulocyte activation	3/251	29/12484	0.0199601	0.132265	0.107138	Tnf/Stx11/Fcgr4	3
GO:0070741	response to interleukin-6	3/251	29/12484	0.0199601	0.132265	0.107138	Selp/Stat3/Sbno2	3
GO:0071354	cellular response to interleukin-6	3/251	29/12484	0.0199601	0.132265	0.107138	Selp/Stat3/Sbno2	3
GO:2000403	positive regulation of lymphocyte migration	3/251	29/12484	0.0199601	0.132265	0.107138	Adam8/Cxcl10/Ccl4	3
GO:0060759	regulation of response to cytokine stimulus	6/251	106/12484	0.0200128	0.132356	0.107212	Casp4/Il1r2/Il1rn/Mmp12/Sphk1/Zbp1	6
GO:0010761	fibroblast migration	4/251	52/12484	0.0203213	0.134137	0.108654	Sdc4/Coro1c/Pdlim1/Akap12	4
GO:1901214	regulation of neuron death	12/251	305/12484	0.0205762	0.135556	0.109804	Adam8/Atf4/C5ar1/Eif2s1/Hmox1/Cd200/Mt1/Ccl12/Ccl3/Stat3/Tnf/Slc7a11	12
GO:0002764	immune response-regulating signaling pathway	7/251	137/12484	0.0206834	0.135999	0.110163	Bcl2a1d/C3ar1/C5ar1/Lgals3/Clec4d/Clec4e/Lat2	7
GO:0001936	regulation of endothelial cell proliferation	6/251	107/12484	0.0208575	0.136355	0.110451	Hmox1/Ccl12/Ccl2/Stat3/Tnf/Dysf	6
GO:0043534	blood vessel endothelial cell migration	6/251	107/12484	0.0208575	0.136355	0.110451	Adam8/Angpt2/Hmox1/Ptgs2/Tnf/Nus1	6
GO:0072006	nephron development	6/251	107/12484	0.0208575	0.136355	0.110451	Angpt2/C3ar1/Fmn1/Lif/Nid1/Timeless	6
GO:0016072	rRNA metabolic process	9/251	202/12484	0.0210234	0.137176	0.111116	Fbl/Nhp2/Bysl/Ddx21/Rrp15/Mrto4/Tsr1/Rrp12/Chd7	9
GO:0022613	ribonucleoprotein complex biogenesis	14/251	379/12484	0.0211589	0.137796	0.111618	Fbl/Mybbp1a/Ran/Nop16/Nhp2/Bysl/Nop58/Ddx21/Rrp15/Mrto4/Ipo4/Tsr1/Rrp12/Chd7	14
GO:0046939	nucleotide phosphorylation	5/251	79/12484	0.02133	0.138645	0.112306	Gapdh/Nme1/Stat3/Gale/Hk3	5
GO:0009611	response to wounding	13/251	343/12484	0.0214619	0.139237	0.112785	Anxa2/Cd36/Lilrb4a/Hbegf/Hmox1/Mmp12/Ptger4/Ccl2/Selp/Sdc4/Tnf/Slc7a11/Dysf	13
GO:2000241	regulation of reproductive process	6/251	108/12484	0.0217261	0.140455	0.113772	Ednrb/Lif/Mmp12/Osm/P2ry2/Ptger4	6
GO:0001953	negative regulation of cell-matrix adhesion	3/251	30/12484	0.0218559	0.140455	0.113772	Bcl6/Mmp12/Coro1c	3
GO:0071825	protein-lipid complex subunit organization	3/251	30/12484	0.0218559	0.140455	0.113772	Abca1/Lpl/Soat2	3
GO:1903203	regulation of oxidative stress-induced neuron death	3/251	30/12484	0.0218559	0.140455	0.113772	Atf4/Tnf/Slc7a11	3
GO:1904037	positive regulation of epithelial cell apoptotic process	3/251	30/12484	0.0218559	0.140455	0.113772	Eif2s1/Ccl12/Ecscr	3
GO:1901657	glycosyl compound metabolic process	5/251	80/12484	0.0223914	0.143315	0.116089	Aprt/Nme1/Ran/Upp1/Impdh2	5
GO:0045637	regulation of myeloid cell differentiation	8/251	172/12484	0.0229718	0.143315	0.116089	Adam8/Ccr1/Lif/Nme1/Ccl3/Stat3/Tnf/Rab7b	8
GO:0048659	smooth muscle cell proliferation	7/251	140/12484	0.022976	0.143315	0.116089	Adamts1/C3ar1/Hbegf/Hmox1/Ptgs2/Tgm2/Tnf	7
GO:0007620	copulation	2/251	12/12484	0.0232687	0.143315	0.116089	Ednrb/P2ry2	2
GO:0009148	pyrimidine nucleoside triphosphate biosynthetic process	2/251	12/12484	0.0232687	0.143315	0.116089	Nme1/Ctps	2
GO:0032060	bleb assembly	2/251	12/12484	0.0232687	0.143315	0.116089	Emp1/Emp3	2
GO:0032306	regulation of prostaglandin secretion	2/251	12/12484	0.0232687	0.143315	0.116089	P2ry2/Tnfrsf11a	2
GO:0035313	wound healing, spreading of epidermal cells	2/251	12/12484	0.0232687	0.143315	0.116089	Hbegf/Mmp12	2
GO:0035437	maintenance of protein localization in endoplasmic reticulum	2/251	12/12484	0.0232687	0.143315	0.116089	Hspa5/Kdelr3	2
GO:0035812	renal sodium excretion	2/251	12/12484	0.0232687	0.143315	0.116089	Ednrb/Ptger4	2
GO:0038094	Fc-gamma receptor signaling pathway	2/251	12/12484	0.0232687	0.143315	0.116089	Clec4d/Clec4e	2
GO:0044872	lipoprotein localization	2/251	12/12484	0.0232687	0.143315	0.116089	Cd36/Msr1	2
GO:0045628	regulation of T-helper 2 cell differentiation	2/251	12/12484	0.0232687	0.143315	0.116089	Bcl6/Il4ra	2
GO:0046033	AMP metabolic process	2/251	12/12484	0.0232687	0.143315	0.116089	Adssl1/Aprt	2
GO:0060707	trophoblast giant cell differentiation	2/251	12/12484	0.0232687	0.143315	0.116089	Socs3/Lif	2
GO:0060712	spongiotrophoblast layer development	2/251	12/12484	0.0232687	0.143315	0.116089	Socs3/Lif	2
GO:0070255	regulation of mucus secretion	2/251	12/12484	0.0232687	0.143315	0.116089	P2ry2/Ptger4	2
GO:0071636	positive regulation of transforming growth factor beta production	2/251	12/12484	0.0232687	0.143315	0.116089	Cd200/Ptgs2	2
GO:0072087	renal vesicle development	2/251	12/12484	0.0232687	0.143315	0.116089	Fmn1/Lif	2
GO:0072683	T cell extravasation	2/251	12/12484	0.0232687	0.143315	0.116089	Ccl2/Ripk3	2
GO:0090280	positive regulation of calcium ion import	2/251	12/12484	0.0232687	0.143315	0.116089	Lgals3/Ccl12	2
GO:1903236	regulation of leukocyte tethering or rolling	2/251	12/12484	0.0232687	0.143315	0.116089	Sele/Selp	2
GO:2000343	positive regulation of chemokine (C-X-C motif) ligand 2 production	2/251	12/12484	0.0232687	0.143315	0.116089	Lpl/Tnf	2
GO:0009725	response to hormone	17/251	498/12484	0.0234777	0.144135	0.116753	Socs3/Ednrb/Eif4ebp1/Hmox1/Il1rn/Acod1/Lpl/Mmp13/Ptger4/Serpina3n/Spp1/Stat3/Tnf/Ybx1/Gdf15/Serpina3f/Serpina3i	17
GO:0051897	positive regulation of protein kinase B signaling	5/251	81/12484	0.0234865	0.144135	0.116753	Adam8/Hbegf/Osm/Tnf/Gdf15	5
GO:0033028	myeloid cell apoptotic process	3/251	31/12484	0.0238467	0.145298	0.117695	Slc7a11/Hcar2/Plekho2	3
GO:0036475	neuron death in response to oxidative stress	3/251	31/12484	0.0238467	0.145298	0.117695	Atf4/Tnf/Slc7a11	3
GO:0042743	hydrogen peroxide metabolic process	3/251	31/12484	0.0238467	0.145298	0.117695	Ptger4/Stat3/Txnrd1	3
GO:0097009	energy homeostasis	3/251	31/12484	0.0238467	0.145298	0.117695	Cd36/Stat3/Metrnl	3
GO:0034599	cellular response to oxidative stress	10/251	241/12484	0.0239917	0.145921	0.1182	Atf4/Cd36/Eif2s1/Hmox1/Sphk1/Tnf/Slc7a11/Ripk3/Pycr1/Hk3	10
GO:0010633	negative regulation of epithelial cell migration	4/251	55/12484	0.0244421	0.147868	0.119777	Angpt2/Tnf/Coro1c/Adamts9	4
GO:0045670	regulation of osteoclast differentiation	4/251	55/12484	0.0244421	0.147868	0.119777	Adam8/Ccr1/Ccl3/Tnf	4
GO:1904894	positive regulation of receptor signaling pathway via STAT	4/251	55/12484	0.0244421	0.147868	0.119777	Lif/Osm/Ptger4/Tnf	4
GO:0006606	protein import into nucleus	7/251	142/12484	0.0245986	0.148551	0.12033	Cd36/Lmna/Mmp12/Ptgs2/Ran/Stat3/Ipo4	7
GO:0010811	positive regulation of cell-substrate adhesion	6/251	112/12484	0.0254445	0.153388	0.124248	Cd36/Fmn1/Itga5/Nid1/Spp1/Sdc4	6
GO:0010631	epithelial cell migration	10/251	244/12484	0.0258509	0.154146	0.124862	Adam8/Angpt2/Hbegf/Hmox1/Ptgs2/Tnf/Coro1c/Nus1/Adamts9/Glipr2	10
GO:0090132	epithelium migration	10/251	244/12484	0.0258509	0.154146	0.124862	Adam8/Angpt2/Hbegf/Hmox1/Ptgs2/Tnf/Coro1c/Nus1/Adamts9/Glipr2	10
GO:0032371	regulation of sterol transport	3/251	32/12484	0.0259323	0.154146	0.124862	Abca1/Anxa2/Nus1	3
GO:0032374	regulation of cholesterol transport	3/251	32/12484	0.0259323	0.154146	0.124862	Abca1/Anxa2/Nus1	3
GO:0032653	regulation of interleukin-10 production	3/251	32/12484	0.0259323	0.154146	0.124862	Bcl3/Ptger4/Stat3	3
GO:0032941	secretion by tissue	3/251	32/12484	0.0259323	0.154146	0.124862	Mmp13/P2ry2/Ptger4	3
GO:0070266	necroptotic process	3/251	32/12484	0.0259323	0.154146	0.124862	Tnf/Ripk3/Zbp1	3
GO:1990748	cellular detoxification	3/251	32/12484	0.0259323	0.154146	0.124862	Cd36/Esd/Tnf	3
GO:0090130	tissue migration	10/251	245/12484	0.026493	0.157204	0.127339	Adam8/Angpt2/Hbegf/Hmox1/Ptgs2/Tnf/Coro1c/Nus1/Adamts9/Glipr2	10
GO:0002699	positive regulation of immune effector process	8/251	177/12484	0.0266849	0.158067	0.128039	Cd36/Fgr/Hmox1/Il4ra/Cd244a/Ccl2/Tnf/Ddx21	8
GO:0043535	regulation of blood vessel endothelial cell migration	5/251	84/12484	0.0269775	0.158555	0.128434	Angpt2/Hmox1/Ptgs2/Tnf/Nus1	5
GO:0009220	pyrimidine ribonucleotide biosynthetic process	2/251	13/12484	0.0271396	0.158555	0.128434	Nme1/Ctps	2
GO:0010310	regulation of hydrogen peroxide metabolic process	2/251	13/12484	0.0271396	0.158555	0.128434	Ptger4/Stat3	2
GO:0034350	regulation of glial cell apoptotic process	2/251	13/12484	0.0271396	0.158555	0.128434	Ccl12/Akap12	2
GO:0051883	killing of cells in other organism involved in symbiotic interaction	2/251	13/12484	0.0271396	0.158555	0.128434	Gapdh/Trem1	2
GO:0051956	negative regulation of amino acid transport	2/251	13/12484	0.0271396	0.158555	0.128434	Il1rn/Tnf	2
GO:0060340	positive regulation of type I interferon-mediated signaling pathway	2/251	13/12484	0.0271396	0.158555	0.128434	Mmp12/Zbp1	2
GO:0070254	mucus secretion	2/251	13/12484	0.0271396	0.158555	0.128434	P2ry2/Ptger4	2
GO:0009201	ribonucleoside triphosphate biosynthetic process	4/251	57/12484	0.02745	0.159547	0.129237	Nme1/Stat3/Impdh2/Ctps	4
GO:0034121	regulation of toll-like receptor signaling pathway	4/251	57/12484	0.02745	0.159547	0.129237	Cd36/Acod1/Tlr1/Rab7b	4
GO:1901655	cellular response to ketone	4/251	57/12484	0.02745	0.159547	0.129237	Eif4ebp1/Acod1/Ptger4/Spp1	4
GO:0051170	import into nucleus	7/251	146/12484	0.0280763	0.162844	0.131907	Cd36/Lmna/Mmp12/Ptgs2/Ran/Stat3/Ipo4	7
GO:0006730	one-carbon metabolic process	3/251	33/12484	0.0281127	0.162844	0.131907	Mthfd2/Car13/Mthfd1l	3
GO:0016064	immunoglobulin mediated immune response	5/251	85/12484	0.0282106	0.162857	0.131918	Bcl3/Bcl6/Il4ra/Tnf/Ung	5
GO:0033138	positive regulation of peptidyl-serine phosphorylation	5/251	85/12484	0.0282106	0.162857	0.131918	Il11/Lif/Osm/Ptgs2/Tnf	5
GO:0007249	I-kappaB kinase/NF-kappaB signaling	8/251	179/12484	0.0282808	0.162986	0.132023	Bcl3/Cd36/Saa3/Tgm2/Tnf/Ddx21/Ripk3/Tnip3	8
GO:0046394	carboxylic acid biosynthetic process	9/251	213/12484	0.028368	0.163212	0.132206	Lpl/Ptger4/Ptgs2/Sphk1/Aldh18a1/Psat1/Pycr1/Slc45a3/Mthfd1l	9
GO:0019722	calcium-mediated signaling	7/251	147/12484	0.0289953	0.165917	0.134397	Ccr1/Ednrb/Ccl4/Selp/Sphk1/Tnf/Lat2	7
GO:0032642	regulation of chemokine production	4/251	58/12484	0.0290331	0.165917	0.134397	Ackr1/Lpl/P2ry2/Tnf	4
GO:0045600	positive regulation of fat cell differentiation	4/251	58/12484	0.0290331	0.165917	0.134397	Lpl/Ptgs2/Metrnl/Sh3pxd2b	4
GO:0046718	viral entry into host cell	4/251	58/12484	0.0290331	0.165917	0.134397	Ctsb/Siglec1/Ifitm3/Ifitm1	4
GO:0016053	organic acid biosynthetic process	9/251	214/12484	0.0291149	0.166106	0.13455	Lpl/Ptger4/Ptgs2/Sphk1/Aldh18a1/Psat1/Pycr1/Slc45a3/Mthfd1l	9
GO:0009259	ribonucleotide metabolic process	10/251	249/12484	0.0291761	0.166177	0.134607	Adssl1/Aprt/Gapdh/Nme1/Ran/Stat3/Impdh2/Ctps/Gale/Hk3	10
GO:0036473	cell death in response to oxidative stress	5/251	86/12484	0.029479	0.167622	0.135778	Atf4/Tnf/Slc7a11/Pycr1/Hk3	5
GO:0048729	tissue morphogenesis	16/251	474/12484	0.0300567	0.17057	0.138166	Adam8/Socs3/Col4a1/Fmn1/Hbegf/Cxcl10/Itgax/Lif/Mmp12/Sdc4/Tgm2/Timeless/Tnf/Txnrd1/Mthfd1l/Chd7	16
GO:0045047	protein targeting to ER	3/251	34/12484	0.0303876	0.17057	0.138166	Hspa5/Sec61g/Tram2	3
GO:0140353	lipid export from cell	3/251	34/12484	0.0303876	0.17057	0.138166	P2ry2/Spp1/Tnfrsf11a	3
GO:0043271	negative regulation of ion transport	6/251	117/12484	0.0306596	0.17057	0.138166	Atf4/Il1rn/Ptgs2/Tnf/Dysf/Gpr35	6
GO:0032602	chemokine production	4/251	59/12484	0.0306694	0.17057	0.138166	Ackr1/Lpl/P2ry2/Tnf	4
GO:0033209	tumor necrosis factor-mediated signaling pathway	4/251	59/12484	0.0306694	0.17057	0.138166	Casp4/Sphk1/Tnf/Tnfrsf11a	4
GO:0000076	DNA replication checkpoint	2/251	14/12484	0.0312495	0.17057	0.138166	Timeless/Cdt1	2
GO:0006595	polyamine metabolic process	2/251	14/12484	0.0312495	0.17057	0.138166	Odc1/Srm	2
GO:0009218	pyrimidine ribonucleotide metabolic process	2/251	14/12484	0.0312495	0.17057	0.138166	Nme1/Ctps	2
GO:0010818	T cell chemotaxis	2/251	14/12484	0.0312495	0.17057	0.138166	Cxcl10/Cxcl16	2
GO:0014821	phasic smooth muscle contraction	2/251	14/12484	0.0312495	0.17057	0.138166	Ednrb/Ptger4	2
GO:0032310	prostaglandin secretion	2/251	14/12484	0.0312495	0.17057	0.138166	P2ry2/Tnfrsf11a	2
GO:0033623	regulation of integrin activation	2/251	14/12484	0.0312495	0.17057	0.138166	Ptger4/Selp	2
GO:0038093	Fc receptor signaling pathway	2/251	14/12484	0.0312495	0.17057	0.138166	Clec4d/Clec4e	2
GO:0042753	positive regulation of circadian rhythm	2/251	14/12484	0.0312495	0.17057	0.138166	Ptger4/Timeless	2
GO:0044062	regulation of excretion	2/251	14/12484	0.0312495	0.17057	0.138166	Ednrb/Ptger4	2
GO:0045947	negative regulation of translational initiation	2/251	14/12484	0.0312495	0.17057	0.138166	Eif2s1/Eif4ebp1	2
GO:0051044	positive regulation of membrane protein ectodomain proteolysis	2/251	14/12484	0.0312495	0.17057	0.138166	Adam8/Tnf	2
GO:0060396	growth hormone receptor signaling pathway	2/251	14/12484	0.0312495	0.17057	0.138166	Stat3/Gdf15	2
GO:0071378	cellular response to growth hormone stimulus	2/251	14/12484	0.0312495	0.17057	0.138166	Stat3/Gdf15	2
GO:0072273	metanephric nephron morphogenesis	2/251	14/12484	0.0312495	0.17057	0.138166	Fmn1/Lif	2
GO:0090336	positive regulation of brown fat cell differentiation	2/251	14/12484	0.0312495	0.17057	0.138166	Ptgs2/Metrnl	2
GO:0098712	L-glutamate import across plasma membrane	2/251	14/12484	0.0312495	0.17057	0.138166	Tnf/Slc7a11	2
GO:1903799	negative regulation of production of miRNAs involved in gene silencing by miRNA	2/251	14/12484	0.0312495	0.17057	0.138166	Stat3/Tnf	2
GO:1903978	regulation of microglial cell activation	2/251	14/12484	0.0312495	0.17057	0.138166	Cst7/Sphk1	2
GO:0009117	nucleotide metabolic process	12/251	325/12484	0.0315887	0.172146	0.139443	Adssl1/Aprt/Gapdh/Nme1/Ran/Stat3/Upp1/Impdh2/Ctps/Gale/Hk3/Dctd	12
GO:0001935	endothelial cell proliferation	6/251	118/12484	0.0317804	0.172638	0.139841	Hmox1/Ccl12/Ccl2/Stat3/Tnf/Dysf	6
GO:0062013	positive regulation of small molecule metabolic process	6/251	118/12484	0.0317804	0.172638	0.139841	Cd244a/Ptger4/Ptgs2/Stat3/Tnf/Slc45a3	6
GO:0019724	B cell mediated immunity	5/251	88/12484	0.0321225	0.173941	0.140897	Bcl3/Bcl6/Il4ra/Tnf/Ung	5
GO:0051928	positive regulation of calcium ion transport	5/251	88/12484	0.0321225	0.173941	0.140897	Ccr1/Cxcl10/Lgals3/Ccl12/Ccl4	5
GO:0008015	blood circulation	12/251	326/12484	0.0322326	0.174261	0.141156	C3ar1/Cd36/Ednrb/Hbegf/Hmox1/P2ry2/Ptgs2/Ccl4/Tnf/Manf/Akap12/Chd7	12
GO:0014068	positive regulation of phosphatidylinositol 3-kinase signaling	4/251	60/12484	0.0323591	0.174391	0.141261	Fgr/Osm/Selp/Tnf	4
GO:1901224	positive regulation of NIK/NF-kappaB signaling	4/251	60/12484	0.0323591	0.174391	0.141261	Cd14/Sphk1/Tlr1/Tnf	4
GO:0002888	positive regulation of myeloid leukocyte mediated immunity	3/251	35/12484	0.0327565	0.175698	0.14232	Fgr/Il4ra/Ddx21	3
GO:0032613	interleukin-10 production	3/251	35/12484	0.0327565	0.175698	0.14232	Bcl3/Ptger4/Stat3	3
GO:1903672	positive regulation of sprouting angiogenesis	3/251	35/12484	0.0327565	0.175698	0.14232	Hmox1/Itga5/Ptgs2	3
GO:0009260	ribonucleotide biosynthetic process	6/251	119/12484	0.0329276	0.176339	0.142839	Adssl1/Aprt/Nme1/Stat3/Impdh2/Ctps	6
GO:2000379	positive regulation of reactive oxygen species metabolic process	5/251	89/12484	0.033498	0.179112	0.145085	Cd36/Acod1/Ptgs2/Tnf/Ripk3	5
GO:0098742	cell-cell adhesion via plasma-membrane adhesion molecules	7/251	152/12484	0.0338956	0.180954	0.146577	Il1rn/Itga5/Sele/Selp/Pvr/Mcam/Milr1	7
GO:0002532	production of molecular mediator involved in inflammatory response	4/251	61/12484	0.0341023	0.181207	0.146782	Il1r2/Il4ra/Stat3/Tnf	4
GO:0070972	protein localization to endoplasmic reticulum	4/251	61/12484	0.0341023	0.181207	0.146782	Hspa5/Sec61g/Kdelr3/Tram2	4
GO:0001818	negative regulation of cytokine production	8/251	186/12484	0.034385	0.181207	0.146782	Bcl3/Bcl6/Hmox1/Il1r2/Acod1/Cd200/Ptger4/Tnf	8
GO:0001776	leukocyte homeostasis	5/251	90/12484	0.0349097	0.181207	0.146782	Lilrb4a/Ccl2/Slc7a11/Ripk3/Hcar2	5
GO:0002262	myeloid cell homeostasis	7/251	153/12484	0.0349379	0.181207	0.146782	Bcl6/Lilrb4a/Hmox1/Ccl2/Stat3/Slc7a11/Hcar2	7
GO:0042098	T cell proliferation	7/251	153/12484	0.0349379	0.181207	0.146782	Lilrb4a/Lgals3/Cd244a/Sdc4/Tnfsf9/Ctps/Ripk3	7
GO:0002437	inflammatory response to antigenic stimulus	3/251	36/12484	0.0352189	0.181207	0.146782	Lilrb4a/Il1rn/Tnf	3
GO:0002686	negative regulation of leukocyte migration	3/251	36/12484	0.0352189	0.181207	0.146782	Cd200/Ptger4/Ccl12	3
GO:0010762	regulation of fibroblast migration	3/251	36/12484	0.0352189	0.181207	0.146782	Sdc4/Coro1c/Akap12	3
GO:0009266	response to temperature stimulus	6/251	121/12484	0.035302	0.181207	0.146782	Eif2s1/Hmox1/Osm/Ccl2/Aldh18a1/Metrnl	6
GO:0002281	macrophage activation involved in immune response	2/251	15/12484	0.035587	0.181207	0.146782	Dysf/Sbno2	2
GO:0002467	germinal center formation	2/251	15/12484	0.035587	0.181207	0.146782	Bcl3/Bcl6	2
GO:0003159	morphogenesis of an endothelium	2/251	15/12484	0.035587	0.181207	0.146782	Cxcl10/Itgax	2
GO:0006144	purine nucleobase metabolic process	2/251	15/12484	0.035587	0.181207	0.146782	Aprt/Urah	2
GO:0006620	posttranslational protein targeting to endoplasmic reticulum membrane	2/251	15/12484	0.035587	0.181207	0.146782	Hspa5/Sec61g	2
GO:0009147	pyrimidine nucleoside triphosphate metabolic process	2/251	15/12484	0.035587	0.181207	0.146782	Nme1/Ctps	2
GO:0018149	peptide cross-linking	2/251	15/12484	0.035587	0.181207	0.146782	Tgm1/Tgm2	2
GO:0032305	positive regulation of icosanoid secretion	2/251	15/12484	0.035587	0.181207	0.146782	P2ry2/Tnfrsf11a	2
GO:0032740	positive regulation of interleukin-17 production	2/251	15/12484	0.035587	0.181207	0.146782	Osm/Sphk1	2
GO:0033008	positive regulation of mast cell activation involved in immune response	2/251	15/12484	0.035587	0.181207	0.146782	Fgr/Il4ra	2
GO:0034134	toll-like receptor 2 signaling pathway	2/251	15/12484	0.035587	0.181207	0.146782	Acod1/Tlr1	2
GO:0034377	plasma lipoprotein particle assembly	2/251	15/12484	0.035587	0.181207	0.146782	Abca1/Soat2	2
GO:0043306	positive regulation of mast cell degranulation	2/251	15/12484	0.035587	0.181207	0.146782	Fgr/Il4ra	2
GO:0045623	negative regulation of T-helper cell differentiation	2/251	15/12484	0.035587	0.181207	0.146782	Bcl6/Il4ra	2
GO:0045723	positive regulation of fatty acid biosynthetic process	2/251	15/12484	0.035587	0.181207	0.146782	Ptgs2/Slc45a3	2
GO:0051000	positive regulation of nitric-oxide synthase activity	2/251	15/12484	0.035587	0.181207	0.146782	Tnf/Nus1	2
GO:0051938	L-glutamate import	2/251	15/12484	0.035587	0.181207	0.146782	Tnf/Slc7a11	2
GO:0061154	endothelial tube morphogenesis	2/251	15/12484	0.035587	0.181207	0.146782	Cxcl10/Itgax	2
GO:0071404	cellular response to low-density lipoprotein particle stimulus	2/251	15/12484	0.035587	0.181207	0.146782	Cd36/Lpl	2
GO:1990000	amyloid fibril formation	2/251	15/12484	0.035587	0.181207	0.146782	Cd36/Ripk3	2
GO:0030336	negative regulation of cell migration	9/251	222/12484	0.0355923	0.181207	0.146782	Angpt2/Il1rn/Cd200/Ptger4/Ccl12/Stat3/Tnf/Coro1c/Adamts9	9
GO:0044409	entry into host	4/251	62/12484	0.0358993	0.182272	0.147645	Ctsb/Siglec1/Ifitm3/Ifitm1	4
GO:0019693	ribose phosphate metabolic process	10/251	258/12484	0.0359085	0.182272	0.147645	Adssl1/Aprt/Gapdh/Nme1/Ran/Stat3/Impdh2/Ctps/Gale/Hk3	10
GO:0006753	nucleoside phosphate metabolic process	12/251	332/12484	0.0362955	0.183962	0.149014	Adssl1/Aprt/Gapdh/Nme1/Ran/Stat3/Upp1/Impdh2/Ctps/Gale/Hk3/Dctd	12
GO:0050867	positive regulation of cell activation	10/251	259/12484	0.0367181	0.185828	0.150525	Adam8/Bcl6/Fgr/Il4ra/Clec4d/Cd244a/Ccl2/Selp/Tnf/Tnfsf9	10
GO:0001649	osteoblast differentiation	7/251	155/12484	0.0370858	0.18741	0.151807	Atf4/Ifi204/Lmna/Ptger4/Spp1/Tnf/Sh3pxd2b	7
GO:0043434	response to peptide hormone	10/251	260/12484	0.0375403	0.189204	0.15326	Socs3/Ednrb/Eif4ebp1/Lpl/Serpina3n/Stat3/Ybx1/Gdf15/Serpina3f/Serpina3i	10
GO:0051702	interaction with symbiont	4/251	63/12484	0.0377501	0.189204	0.15326	Anxa2/Gapdh/Ccl4/Trem1	4
GO:1903670	regulation of sprouting angiogenesis	4/251	63/12484	0.0377501	0.189204	0.15326	Hmox1/Itga5/Ptgs2/Adamts9	4
GO:0060135	maternal process involved in female pregnancy	3/251	37/12484	0.0377742	0.189204	0.15326	Ctsb/Lif/Ptgs2	3
GO:0061756	leukocyte adhesion to vascular endothelial cell	3/251	37/12484	0.0377742	0.189204	0.15326	Sele/Selp/Tnf	3
GO:0097237	cellular response to toxic substance	3/251	37/12484	0.0377742	0.189204	0.15326	Cd36/Esd/Tnf	3
GO:0009141	nucleoside triphosphate metabolic process	5/251	92/12484	0.0378422	0.189266	0.153311	Nme1/Ran/Stat3/Impdh2/Ctps	5
GO:0072593	reactive oxygen species metabolic process	9/251	225/12484	0.0382584	0.191068	0.15477	Cd36/Acod1/Ptger4/Ptgs2/Stat3/Tnf/Txnrd1/Ripk3/Sh3pxd2b	9
GO:0016032	viral process	10/251	261/12484	0.0383752	0.19137	0.155015	Ctsb/Ccl4/Siglec1/Tnf/Top2a/Ripk3/Zbp1/Ifitm3/Ifitm1/Etf1	10
GO:0046390	ribose phosphate biosynthetic process	6/251	124/12484	0.039066	0.194246	0.157344	Adssl1/Aprt/Nme1/Stat3/Impdh2/Ctps	6
GO:0061025	membrane fusion	6/251	124/12484	0.039066	0.194246	0.157344	Adam8/Anxa2/Sphk1/Dysf/Stx11/Rab7b	6
GO:0009132	nucleoside diphosphate metabolic process	5/251	93/12484	0.0393633	0.194733	0.157739	Gapdh/Nme1/Stat3/Gale/Hk3	5
GO:0009142	nucleoside triphosphate biosynthetic process	4/251	64/12484	0.0396548	0.194733	0.157739	Nme1/Stat3/Impdh2/Ctps	4
GO:0032890	regulation of organic acid transport	4/251	64/12484	0.0396548	0.194733	0.157739	Il1rn/P2ry2/Tnf/Tnfrsf11a	4
GO:0051149	positive regulation of muscle cell differentiation	4/251	64/12484	0.0396548	0.194733	0.157739	Ehd1/Il4ra/Gdf15/Scgb3a1	4
GO:0043270	positive regulation of ion transport	9/251	227/12484	0.0401097	0.194733	0.157739	Atf4/Ccr1/Cxcl10/Lgals3/P2ry2/Ccl12/Ccl2/Ccl4/Tnfrsf11a	9
GO:0002523	leukocyte migration involved in inflammatory response	2/251	16/12484	0.0401417	0.194733	0.157739	Adam8/Ccl2	2
GO:0015732	prostaglandin transport	2/251	16/12484	0.0401417	0.194733	0.157739	P2ry2/Tnfrsf11a	2
GO:0030728	ovulation	2/251	16/12484	0.0401417	0.194733	0.157739	Adamts1/Ptgs2	2
GO:0035809	regulation of urine volume	2/251	16/12484	0.0401417	0.194733	0.157739	Ednrb/Ptger4	2
GO:0046597	negative regulation of viral entry into host cell	2/251	16/12484	0.0401417	0.194733	0.157739	Ifitm3/Ifitm1	2
GO:0071498	cellular response to fluid shear stress	2/251	16/12484	0.0401417	0.194733	0.157739	Ptgs2/Spp1	2
GO:0072567	chemokine (C-X-C motif) ligand 2 production	2/251	16/12484	0.0401417	0.194733	0.157739	Lpl/Tnf	2
GO:2000341	regulation of chemokine (C-X-C motif) ligand 2 production	2/251	16/12484	0.0401417	0.194733	0.157739	Lpl/Tnf	2
GO:2000353	positive regulation of endothelial cell apoptotic process	2/251	16/12484	0.0401417	0.194733	0.157739	Ccl12/Ecscr	2
GO:0015711	organic anion transport	11/251	300/12484	0.0402716	0.194733	0.157739	Abca1/Plin2/Fabp4/Cd36/Il1rn/P2ry2/Tnf/Tnfrsf11a/Slc7a11/Atp8b1/Slc16a3	11
GO:0043547	positive regulation of GTPase activity	8/251	192/12484	0.0402834	0.194733	0.157739	Ccl12/Ccl2/Ccl3/Ccl4/Ccl7/Ccl9/Coro1c/Rgs1	8
GO:0032722	positive regulation of chemokine production	3/251	38/12484	0.0404217	0.194733	0.157739	Lpl/P2ry2/Tnf	3
GO:0043300	regulation of leukocyte degranulation	3/251	38/12484	0.0404217	0.194733	0.157739	Fgr/Hmox1/Il4ra	3
GO:0070542	response to fatty acid	3/251	38/12484	0.0404217	0.194733	0.157739	Cd36/Lpl/Ptger4	3
GO:0072599	establishment of protein localization to endoplasmic reticulum	3/251	38/12484	0.0404217	0.194733	0.157739	Hspa5/Sec61g/Tram2	3
GO:1900015	regulation of cytokine production involved in inflammatory response	3/251	38/12484	0.0404217	0.194733	0.157739	Il1r2/Stat3/Tnf	3
GO:1900077	negative regulation of cellular response to insulin stimulus	3/251	38/12484	0.0404217	0.194733	0.157739	Socs3/Lpl/Ybx1	3
GO:1904019	epithelial cell apoptotic process	5/251	94/12484	0.0409213	0.196862	0.159463	Eif2s1/Hmox1/Ccl12/Tnf/Ecscr	5
GO:1902105	regulation of leukocyte differentiation	9/251	228/12484	0.0410578	0.197239	0.159769	Adam8/Bcl6/Ccr1/Il4ra/Lif/Nme1/Ccl3/Tnf/Tnfsf9	9
GO:0002312	B cell activation involved in immune response	4/251	65/12484	0.0416134	0.199346	0.161476	Bcl3/Bcl6/Cd180/Ung	4
GO:0034404	nucleobase-containing small molecule biosynthetic process	4/251	65/12484	0.0416134	0.199346	0.161476	Aprt/Nme1/Upp1/Impdh2	4
GO:0050863	regulation of T cell activation	9/251	230/12484	0.0429992	0.204742	0.165846	Adam8/Bcl6/Il4ra/Lgals3/Cd244a/Ccl2/Sdc4/Tnfsf9/Ripk3	9
GO:0001961	positive regulation of cytokine-mediated signaling pathway	3/251	39/12484	0.0431606	0.204742	0.165846	Casp4/Mmp12/Zbp1	3
GO:0002534	cytokine production involved in inflammatory response	3/251	39/12484	0.0431606	0.204742	0.165846	Il1r2/Stat3/Tnf	3
GO:0043277	apoptotic cell clearance	3/251	39/12484	0.0431606	0.204742	0.165846	Cd36/Ccl2/Tgm2	3
GO:0051353	positive regulation of oxidoreductase activity	3/251	39/12484	0.0431606	0.204742	0.165846	Tnf/Nus1/Ripk3	3
GO:0097300	programmed necrotic cell death	3/251	39/12484	0.0431606	0.204742	0.165846	Tnf/Ripk3/Zbp1	3
GO:0098900	regulation of action potential	3/251	39/12484	0.0431606	0.204742	0.165846	Cd36/Tnf/Gpr35	3
GO:0043154	negative regulation of cysteine-type endopeptidase activity involved in apoptotic process	4/251	66/12484	0.043626	0.206513	0.167281	Bcl2a1d/Plaur/Ptgs2/Tnf	4
GO:0009991	response to extracellular stimulus	10/251	267/12484	0.0436552	0.206513	0.167281	Atf4/Eif2s1/Eif4ebp1/Fosl1/Lilrb4a/Hspa5/Lpl/Mybbp1a/Spp1/Gdf15	10
GO:2000146	negative regulation of cell motility	9/251	231/12484	0.0439928	0.207822	0.168341	Angpt2/Il1rn/Cd200/Ptger4/Ccl12/Stat3/Tnf/Coro1c/Adamts9	9
GO:0006906	vesicle fusion	5/251	96/12484	0.0441482	0.207979	0.168468	Anxa2/Sphk1/Dysf/Stx11/Rab7b	5
GO:0044070	regulation of anion transport	5/251	96/12484	0.0441482	0.207979	0.168468	Atf4/Il1rn/P2ry2/Tnf/Tnfrsf11a	5
GO:0006898	receptor-mediated endocytosis	8/251	196/12484	0.04457	0.208364	0.16878	Anxa2/Cd14/Cd36/Msr1/Sele/Siglec1/Cxcl16/Ifitm3	8
GO:0003013	circulatory system process	12/251	343/12484	0.0446659	0.208364	0.16878	C3ar1/Cd36/Ednrb/Hbegf/Hmox1/P2ry2/Ptgs2/Ccl4/Tnf/Manf/Akap12/Chd7	12
GO:0007252	I-kappaB phosphorylation	2/251	17/12484	0.0449029	0.208364	0.16878	Saa3/Tnf	2
GO:0019430	removal of superoxide radicals	2/251	17/12484	0.0449029	0.208364	0.16878	Cd36/Tnf	2
GO:0034114	regulation of heterotypic cell-cell adhesion	2/251	17/12484	0.0449029	0.208364	0.16878	Il1rn/Tnf	2
GO:0034349	glial cell apoptotic process	2/251	17/12484	0.0449029	0.208364	0.16878	Ccl12/Akap12	2
GO:0043371	negative regulation of CD4-positive, alpha-beta T cell differentiation	2/251	17/12484	0.0449029	0.208364	0.16878	Bcl6/Il4ra	2
GO:0045986	negative regulation of smooth muscle contraction	2/251	17/12484	0.0449029	0.208364	0.16878	Ptger4/Ptgs2	2
GO:0060416	response to growth hormone	2/251	17/12484	0.0449029	0.208364	0.16878	Stat3/Gdf15	2
GO:0060965	negative regulation of gene silencing by miRNA	2/251	17/12484	0.0449029	0.208364	0.16878	Stat3/Tnf	2
GO:2000773	negative regulation of cellular senescence	2/251	17/12484	0.0449029	0.208364	0.16878	Bcl6/Ybx1	2
GO:0005975	carbohydrate metabolic process	14/251	421/12484	0.0453074	0.209955	0.170069	Atf4/Gapdh/Igfbp4/Cd244a/Ptger4/Stat3/Tnf/Dysf/B4galt5/Npl/Gale/Nln/Hk3/Slc45a3	14
GO:0046883	regulation of hormone secretion	8/251	197/12484	0.0456868	0.210593	0.170586	Il11/Lif/Osm/Ptger4/Spp1/Tnf/Hcar2/Chd7	8
GO:0097191	extrinsic apoptotic signaling pathway	8/251	197/12484	0.0456868	0.210593	0.170586	Bcl2a1b/Bcl2a1d/Hmox1/Lgals3/Lmna/Siglec1/Tnf/Tnfrsf10b	8
GO:0006096	glycolytic process	4/251	67/12484	0.0456924	0.210593	0.170586	Gapdh/Stat3/Gale/Hk3	4
GO:0006757	ATP generation from ADP	4/251	67/12484	0.0456924	0.210593	0.170586	Gapdh/Stat3/Gale/Hk3	4
GO:0032655	regulation of interleukin-12 production	3/251	40/12484	0.04599	0.210824	0.170772	Cd36/Mapk11/Tnfsf9	3
GO:0042771	intrinsic apoptotic signaling pathway in response to DNA damage by p53 class mediator	3/251	40/12484	0.04599	0.210824	0.170772	Bcl3/Ifi204/Aen	3
GO:0045429	positive regulation of nitric oxide biosynthetic process	3/251	40/12484	0.04599	0.210824	0.170772	Cd36/Ptgs2/Tnf	3
GO:2000351	regulation of endothelial cell apoptotic process	3/251	40/12484	0.04599	0.210824	0.170772	Ccl12/Tnf/Ecscr	3
GO:0007169	transmembrane receptor protein tyrosine kinase signaling pathway	15/251	462/12484	0.0465239	0.212206	0.171893	Angpt2/Socs3/Col4a1/Eif4ebp1/Fgr/Hbegf/Igfbp4/Plaur/Ccl2/Stat3/Ybx1/Gdf15/Spry4/Nus1/Mvp	15
GO:0006403	RNA localization	7/251	163/12484	0.0465409	0.212206	0.171893	Fbl/Hnrnpa1/Ran/Ybx1/Nop58/Ddx39a/Igf2bp2	7
GO:0007623	circadian rhythm	7/251	163/12484	0.0465409	0.212206	0.171893	Atf4/Mybbp1a/Ptger4/Timeless/Tnfrsf11a/Top2a/Impdh2	7
GO:0009165	nucleotide biosynthetic process	7/251	163/12484	0.0465409	0.212206	0.171893	Adssl1/Aprt/Nme1/Stat3/Impdh2/Ctps/Dctd	7
GO:0006820	anion transport	13/251	384/12484	0.0467692	0.21256	0.172179	Abca1/Plin2/Fabp4/Atf4/Cd36/Il1rn/P2ry2/Slc12a4/Tnf/Tnfrsf11a/Slc7a11/Atp8b1/Slc16a3	13
GO:0055086	nucleobase-containing small molecule metabolic process	13/251	384/12484	0.0467692	0.21256	0.172179	Adssl1/Aprt/Gapdh/Nme1/Ran/Stat3/Upp1/Impdh2/Ctps/Gale/Urah/Hk3/Dctd	13
GO:0044057	regulation of system process	14/251	423/12484	0.0468057	0.21256	0.172179	Cst7/Ednrb/Hbegf/Itgax/Lif/Lmna/Mmp13/Ptger4/Ptgs2/Sphk1/Tnf/Gpr35/Hcar2/Fcgr4	14
GO:0034614	cellular response to reactive oxygen species	6/251	130/12484	0.0473364	0.214684	0.1739	Cd36/Sphk1/Tnf/Ripk3/Pycr1/Hk3	6
GO:0030038	contractile actin filament bundle assembly	5/251	98/12484	0.0475237	0.214882	0.17406	Rhoc/Ptger4/Sdc4/Pdlim1/Sh3pxd2b	5
GO:0043149	stress fiber assembly	5/251	98/12484	0.0475237	0.214882	0.17406	Rhoc/Ptger4/Sdc4/Pdlim1/Sh3pxd2b	5
GO:0008625	extrinsic apoptotic signaling pathway via death domain receptors	4/251	68/12484	0.0478127	0.214882	0.17406	Hmox1/Lgals3/Tnf/Tnfrsf10b	4
GO:0009205	purine ribonucleoside triphosphate metabolic process	4/251	68/12484	0.0478127	0.214882	0.17406	Nme1/Ran/Stat3/Impdh2	4
GO:0042273	ribosomal large subunit biogenesis	4/251	68/12484	0.0478127	0.214882	0.17406	Nop16/Nhp2/Rrp15/Mrto4	4
GO:0043648	dicarboxylic acid metabolic process	4/251	68/12484	0.0478127	0.214882	0.17406	Adssl1/Slc7a11/Aldh18a1/Mthfd1l	4
GO:1901293	nucleoside phosphate biosynthetic process	7/251	164/12484	0.0478217	0.214882	0.17406	Adssl1/Aprt/Nme1/Stat3/Impdh2/Ctps/Dctd	7
GO:0031644	regulation of nervous system process	6/251	131/12484	0.0488124	0.216885	0.175683	Cst7/Ednrb/Itgax/Tnf/Gpr35/Fcgr4	6
GO:0006979	response to oxidative stress	12/251	348/12484	0.0488818	0.216885	0.175683	Atf4/Cd36/Eif2s1/Hmox1/Ptgs2/Sphk1/Tnf/Slc7a11/Txnrd1/Ripk3/Pycr1/Hk3	12
GO:0032615	interleukin-12 production	3/251	41/12484	0.048909	0.216885	0.175683	Cd36/Mapk11/Tnfsf9	3
GO:0032964	collagen biosynthetic process	3/251	41/12484	0.048909	0.216885	0.175683	Serpinh1/Ccl2/Tram2	3
GO:0042149	cellular response to glucose starvation	3/251	41/12484	0.048909	0.216885	0.175683	Atf4/Hspa5/Mybbp1a	3
GO:0061383	trabecula morphogenesis	3/251	41/12484	0.048909	0.216885	0.175683	Adamts1/Sbno2/Chd7	3
GO:1904407	positive regulation of nitric oxide metabolic process	3/251	41/12484	0.048909	0.216885	0.175683	Cd36/Ptgs2/Tnf	3
GO:0001655	urogenital system development	10/251	273/12484	0.0494104	0.216885	0.175683	Adamts1/Angpt2/C3ar1/Col4a1/Fmn1/Lif/Nid1/Odc1/Plaur/Timeless	10
GO:0003338	metanephros morphogenesis	2/251	18/12484	0.0498606	0.216885	0.175683	Fmn1/Lif	2
GO:0030194	positive regulation of blood coagulation	2/251	18/12484	0.0498606	0.216885	0.175683	Cd36/Selp	2
GO:0031643	positive regulation of myelination	2/251	18/12484	0.0498606	0.216885	0.175683	Cst7/Itgax	2
GO:0032303	regulation of icosanoid secretion	2/251	18/12484	0.0498606	0.216885	0.175683	P2ry2/Tnfrsf11a	2
GO:0032770	positive regulation of monooxygenase activity	2/251	18/12484	0.0498606	0.216885	0.175683	Tnf/Nus1	2
GO:0035094	response to nicotine	2/251	18/12484	0.0498606	0.216885	0.175683	Hmox1/Tnf	2
GO:0046653	tetrahydrofolate metabolic process	2/251	18/12484	0.0498606	0.216885	0.175683	Mthfd2/Mthfd1l	2
GO:0046688	response to copper ion	2/251	18/12484	0.0498606	0.216885	0.175683	Mt1/Mt2	2
GO:0050995	negative regulation of lipid catabolic process	2/251	18/12484	0.0498606	0.216885	0.175683	Tnf/Hcar2	2
GO:0051770	positive regulation of nitric-oxide synthase biosynthetic process	2/251	18/12484	0.0498606	0.216885	0.175683	Ccl2/Akap12	2
GO:0060149	negative regulation of posttranscriptional gene silencing	2/251	18/12484	0.0498606	0.216885	0.175683	Stat3/Tnf	2
GO:0060967	negative regulation of gene silencing by RNA	2/251	18/12484	0.0498606	0.216885	0.175683	Stat3/Tnf	2
GO:0061081	positive regulation of myeloid leukocyte cytokine production involved in immune response	2/251	18/12484	0.0498606	0.216885	0.175683	Cd36/Ddx21	2
GO:0101023	vascular endothelial cell proliferation	2/251	18/12484	0.0498606	0.216885	0.175683	Ccl12/Stat3	2
GO:1900048	positive regulation of hemostasis	2/251	18/12484	0.0498606	0.216885	0.175683	Cd36/Selp	2
GO:1905562	regulation of vascular endothelial cell proliferation	2/251	18/12484	0.0498606	0.216885	0.175683	Ccl12/Stat3	2
GO:2000193	positive regulation of fatty acid transport	2/251	18/12484	0.0498606	0.216885	0.175683	P2ry2/Tnfrsf11a	2
GO:0040014	regulation of multicellular organism growth	4/251	69/12484	0.0499868	0.216885	0.175683	Stat3/Gdf15/Sh3pxd2b/Chd7	4
GO:0061326	renal tubule development	4/251	69/12484	0.0499868	0.216885	0.175683	Col4a1/Fmn1/Lif/Timeless	4
GO:0051402	neuron apoptotic process	9/251	238/12484	0.0513807	0.22265	0.180352	Adam8/Atf4/C5ar1/Gapdh/Hmox1/Mt1/Ccl12/Ccl3/Tnf	9
GO:0010596	negative regulation of endothelial cell migration	3/251	42/12484	0.0519165	0.224116	0.18154	Angpt2/Tnf/Adamts9	3
GO:0015909	long-chain fatty acid transport	3/251	42/12484	0.0519165	0.224116	0.18154	Plin2/Fabp4/Cd36	3
GO:0072577	endothelial cell apoptotic process	3/251	42/12484	0.0519165	0.224116	0.18154	Ccl12/Tnf/Ecscr	3
GO:0072332	intrinsic apoptotic signaling pathway by p53 class mediator	4/251	70/12484	0.0522144	0.225117	0.18235	Bcl3/Ifi204/Mybbp1a/Aen	4
GO:1903038	negative regulation of leukocyte cell-cell adhesion	5/251	101/12484	0.0528665	0.22764	0.184394	Adam8/Bcl6/Il4ra/Lgals3/Sdc4	5
GO:2000377	regulation of reactive oxygen species metabolic process	7/251	168/12484	0.0531689	0.228653	0.185215	Cd36/Acod1/Ptger4/Ptgs2/Stat3/Tnf/Ripk3	7
GO:0090174	organelle membrane fusion	5/251	102/12484	0.0547221	0.230466	0.186683	Anxa2/Sphk1/Dysf/Stx11/Rab7b	5
GO:0009150	purine ribonucleotide metabolic process	9/251	241/12484	0.0547826	0.230466	0.186683	Adssl1/Aprt/Gapdh/Nme1/Ran/Stat3/Impdh2/Gale/Hk3	9
GO:0008360	regulation of cell shape	6/251	135/12484	0.0549986	0.230466	0.186683	Rhoc/Fgr/Ccl12/Ccl2/Ccl3/Rnd1	6
GO:0003085	negative regulation of systemic arterial blood pressure	2/251	19/12484	0.0550052	0.230466	0.186683	Cd36/Tnf	2
GO:0015813	L-glutamate transmembrane transport	2/251	19/12484	0.0550052	0.230466	0.186683	Tnf/Slc7a11	2
GO:0033005	positive regulation of mast cell activation	2/251	19/12484	0.0550052	0.230466	0.186683	Fgr/Il4ra	2
GO:0034143	regulation of toll-like receptor 4 signaling pathway	2/251	19/12484	0.0550052	0.230466	0.186683	Acod1/Rab7b	2
GO:0045987	positive regulation of smooth muscle contraction	2/251	19/12484	0.0550052	0.230466	0.186683	Ptgs2/Sphk1	2
GO:0046639	negative regulation of alpha-beta T cell differentiation	2/251	19/12484	0.0550052	0.230466	0.186683	Bcl6/Il4ra	2
GO:0051043	regulation of membrane protein ectodomain proteolysis	2/251	19/12484	0.0550052	0.230466	0.186683	Adam8/Tnf	2
GO:0060544	regulation of necroptotic process	2/251	19/12484	0.0550052	0.230466	0.186683	Ripk3/Zbp1	2
GO:0062098	regulation of programmed necrotic cell death	2/251	19/12484	0.0550052	0.230466	0.186683	Ripk3/Zbp1	2
GO:0065005	protein-lipid complex assembly	2/251	19/12484	0.0550052	0.230466	0.186683	Abca1/Soat2	2
GO:0071450	cellular response to oxygen radical	2/251	19/12484	0.0550052	0.230466	0.186683	Cd36/Tnf	2
GO:0071451	cellular response to superoxide	2/251	19/12484	0.0550052	0.230466	0.186683	Cd36/Tnf	2
GO:0071800	podosome assembly	2/251	19/12484	0.0550052	0.230466	0.186683	Tnf/Sh3pxd2b	2
GO:0072012	glomerulus vasculature development	2/251	19/12484	0.0550052	0.230466	0.186683	Angpt2/C3ar1	2
GO:1900017	positive regulation of cytokine production involved in inflammatory response	2/251	19/12484	0.0550052	0.230466	0.186683	Stat3/Tnf	2
GO:1903204	negative regulation of oxidative stress-induced neuron death	2/251	19/12484	0.0550052	0.230466	0.186683	Atf4/Slc7a11	2
GO:0043618	regulation of transcription from RNA polymerase II promoter in response to stress	3/251	43/12484	0.0550114	0.230466	0.186683	Atf4/Cd36/Hmox1	3
GO:0090342	regulation of cell aging	3/251	43/12484	0.0550114	0.230466	0.186683	Bcl6/Lmna/Ybx1	3
GO:0032479	regulation of type I interferon production	4/251	72/12484	0.0568297	0.237791	0.192617	Cd14/Acod1/Mmp12/Polr3d	4
GO:0046879	hormone secretion	9/251	243/12484	0.0571303	0.238755	0.193398	Il11/Il1rn/Lif/Osm/Ptger4/Spp1/Tnf/Hcar2/Chd7	9
GO:0030278	regulation of ossification	7/251	171/12484	0.0574163	0.239657	0.194128	Atf4/Ccr1/Ifi204/Lmna/P2ry2/Ptger4/Tnf	7
GO:0007015	actin filament organization	12/251	358/12484	0.0581164	0.241124	0.195317	Rhoc/Capg/Casp4/Fmn1/Marcksl1/Ptger4/Sdc4/Coro1c/Pdlim1/Rnd1/Sh3pxd2b/Tpm4	12
GO:0006940	regulation of smooth muscle contraction	3/251	44/12484	0.0581926	0.241124	0.195317	Ptger4/Ptgs2/Sphk1	3
GO:0042246	tissue regeneration	3/251	44/12484	0.0581926	0.241124	0.195317	Ifrd1/Ptgfrn/Dysf	3
GO:0045661	regulation of myoblast differentiation	3/251	44/12484	0.0581926	0.241124	0.195317	Cxcl10/Ccl9/Tnf	3
GO:0050873	brown fat cell differentiation	3/251	44/12484	0.0581926	0.241124	0.195317	Fabp4/Ptgs2/Metrnl	3
GO:0051926	negative regulation of calcium ion transport	3/251	44/12484	0.0581926	0.241124	0.195317	Ptgs2/Dysf/Gpr35	3
GO:0072001	renal system development	9/251	244/12484	0.0583282	0.241392	0.195534	Adamts1/Angpt2/C3ar1/Col4a1/Fmn1/Lif/Nid1/Odc1/Timeless	9
GO:0042542	response to hydrogen peroxide	5/251	104/12484	0.0585455	0.241998	0.196024	Hmox1/Sphk1/Ripk3/Pycr1/Hk3	5
GO:0000302	response to reactive oxygen species	7/251	172/12484	0.0588776	0.243075	0.196897	Cd36/Hmox1/Sphk1/Tnf/Ripk3/Pycr1/Hk3	7
GO:0046031	ADP metabolic process	4/251	73/12484	0.0592171	0.244181	0.197793	Gapdh/Stat3/Gale/Hk3	4
GO:0002696	positive regulation of leukocyte activation	9/251	245/12484	0.0595423	0.244321	0.197906	Adam8/Bcl6/Fgr/Il4ra/Clec4d/Cd244a/Ccl2/Tnf/Tnfsf9	9
GO:1903706	regulation of hemopoiesis	11/251	321/12484	0.0598694	0.244321	0.197906	Adam8/Bcl6/Ccr1/Il4ra/Lif/Nme1/Ccl3/Stat3/Tnf/Tnfsf9/Rab7b	11
GO:0006536	glutamate metabolic process	2/251	20/12484	0.0603271	0.244321	0.197906	Slc7a11/Aldh18a1	2
GO:0031645	negative regulation of nervous system process	2/251	20/12484	0.0603271	0.244321	0.197906	Tnf/Gpr35	2
GO:0031664	regulation of lipopolysaccharide-mediated signaling pathway	2/251	20/12484	0.0603271	0.244321	0.197906	Acod1/Cd180	2
GO:0032692	negative regulation of interleukin-1 production	2/251	20/12484	0.0603271	0.244321	0.197906	Il1r2/Ptger4	2
GO:0035268	protein mannosylation	2/251	20/12484	0.0603271	0.244321	0.197906	Nus1/Sdf2l1	2
GO:0045742	positive regulation of epidermal growth factor receptor signaling pathway	2/251	20/12484	0.0603271	0.244321	0.197906	Hbegf/Plaur	2
GO:0061437	renal system vasculature development	2/251	20/12484	0.0603271	0.244321	0.197906	Angpt2/C3ar1	2
GO:0061440	kidney vasculature development	2/251	20/12484	0.0603271	0.244321	0.197906	Angpt2/C3ar1	2
GO:0090050	positive regulation of cell migration involved in sprouting angiogenesis	2/251	20/12484	0.0603271	0.244321	0.197906	Hmox1/Ptgs2	2
GO:0090335	regulation of brown fat cell differentiation	2/251	20/12484	0.0603271	0.244321	0.197906	Ptgs2/Metrnl	2
GO:0098869	cellular oxidant detoxification	2/251	20/12484	0.0603271	0.244321	0.197906	Cd36/Tnf	2
GO:1901020	negative regulation of calcium ion transmembrane transporter activity	2/251	20/12484	0.0603271	0.244321	0.197906	Dysf/Gpr35	2
GO:2000209	regulation of anoikis	2/251	20/12484	0.0603271	0.244321	0.197906	Itga5/Mybbp1a	2
GO:1901653	cellular response to peptide	9/251	246/12484	0.0607725	0.245833	0.199131	Casp4/Cd36/Socs3/Eif4ebp1/Lpl/Stat3/Timeless/Ybx1/Gdf15	9
GO:0032481	positive regulation of type I interferon production	3/251	45/12484	0.0614589	0.24802	0.200903	Cd14/Mmp12/Polr3d	3
GO:0060760	positive regulation of response to cytokine stimulus	3/251	45/12484	0.0614589	0.24802	0.200903	Casp4/Mmp12/Zbp1	3
GO:0019935	cyclic-nucleotide-mediated signaling	6/251	139/12484	0.0616386	0.248232	0.201074	Abca1/Cd36/Ednrb/Gapdh/Cxcl10/Ptger4	6
GO:0002832	negative regulation of response to biotic stimulus	4/251	74/12484	0.0616571	0.248232	0.201074	Ccr1/Acod1/Mmp12/A2m	4
GO:0051345	positive regulation of hydrolase activity	14/251	441/12484	0.0618762	0.24882	0.20155	Rhoc/Cd200/Ccl12/Ccl2/Ccl3/Ccl4/Ccl7/Ccl9/Sele/Stat3/Tnf/Coro1c/Rgs1/Ripk3	14
GO:0010035	response to inorganic substance	12/251	362/12484	0.0621175	0.249496	0.202098	Fabp4/Cd36/Gapdh/Hmox1/Mt1/Mt2/Sphk1/Timeless/Tnf/Ripk3/Pycr1/Hk3	12
GO:0001909	leukocyte mediated cytotoxicity	4/251	75/12484	0.0641497	0.257052	0.208218	Ccl2/Ripk3/Trem1/Stx11	4
GO:0045582	positive regulation of T cell differentiation	4/251	75/12484	0.0641497	0.257052	0.208218	Adam8/Bcl6/Il4ra/Tnfsf9	4
GO:0009914	hormone transport	9/251	249/12484	0.0645605	0.257873	0.208883	Il11/Il1rn/Lif/Osm/Ptger4/Spp1/Tnf/Hcar2/Chd7	9
GO:0042440	pigment metabolic process	3/251	46/12484	0.0648089	0.257873	0.208883	Aprt/Hmox1/Slc7a11	3
GO:0055081	anion homeostasis	3/251	46/12484	0.0648089	0.257873	0.208883	Abca1/Slc12a4/Slc7a11	3
GO:0090311	regulation of protein deacetylation	3/251	46/12484	0.0648089	0.257873	0.208883	Bcl6/Dysf/Ripk3	3
GO:1904705	regulation of vascular associated smooth muscle cell proliferation	3/251	46/12484	0.0648089	0.257873	0.208883	Adamts1/Hmox1/Tnf	3
GO:1990874	vascular associated smooth muscle cell proliferation	3/251	46/12484	0.0648089	0.257873	0.208883	Adamts1/Hmox1/Tnf	3
GO:0070663	regulation of leukocyte proliferation	7/251	176/12484	0.0649512	0.258138	0.209098	Bcl6/Lgals3/Cd244a/Ccl12/Sdc4/Tnfsf9/Ripk3	7
GO:0050870	positive regulation of T cell activation	6/251	141/12484	0.0651294	0.258264	0.2092	Adam8/Bcl6/Il4ra/Cd244a/Ccl2/Tnfsf9	6
GO:0032787	monocarboxylic acid metabolic process	13/251	405/12484	0.0656608	0.258264	0.2092	Fabp4/Atf4/Cd36/Gapdh/Lpl/Ptgs2/Sphk1/Stat3/Atp8b1/Gale/Hk3/Slc45a3/Mthfd1l	13
GO:0019934	cGMP-mediated signaling	2/251	21/12484	0.0658171	0.258264	0.2092	Cd36/Ednrb	2
GO:0031100	animal organ regeneration	2/251	21/12484	0.0658171	0.258264	0.2092	Hmox1/Lif	2
GO:0032891	negative regulation of organic acid transport	2/251	21/12484	0.0658171	0.258264	0.2092	Il1rn/Tnf	2
GO:0034390	smooth muscle cell apoptotic process	2/251	21/12484	0.0658171	0.258264	0.2092	Atf4/Gapdh	2
GO:0034391	regulation of smooth muscle cell apoptotic process	2/251	21/12484	0.0658171	0.258264	0.2092	Atf4/Gapdh	2
GO:0050820	positive regulation of coagulation	2/251	21/12484	0.0658171	0.258264	0.2092	Cd36/Selp	2
GO:0060706	cell differentiation involved in embryonic placenta development	2/251	21/12484	0.0658171	0.258264	0.2092	Socs3/Lif	2
GO:0097502	mannosylation	2/251	21/12484	0.0658171	0.258264	0.2092	Nus1/Sdf2l1	2
GO:2000273	positive regulation of signaling receptor activity	2/251	21/12484	0.0658171	0.258264	0.2092	Hbegf/Ccl2	2
GO:0019318	hexose metabolic process	7/251	177/12484	0.0665269	0.260749	0.211213	Atf4/Gapdh/Igfbp4/Tnf/Gale/Nln/Slc45a3	7
GO:0006939	smooth muscle contraction	4/251	76/12484	0.0666945	0.260805	0.211259	Ednrb/Ptger4/Ptgs2/Sphk1	4
GO:0032606	type I interferon production	4/251	76/12484	0.0666945	0.260805	0.211259	Cd14/Acod1/Mmp12/Polr3d	4
GO:0010594	regulation of endothelial cell migration	6/251	142/12484	0.0669175	0.261377	0.211722	Angpt2/Hmox1/Ptgs2/Tnf/Nus1/Adamts9	6
GO:0043523	regulation of neuron apoptotic process	8/251	214/12484	0.0675201	0.263429	0.213384	Adam8/Atf4/C5ar1/Hmox1/Mt1/Ccl12/Ccl3/Tnf	8
GO:0060627	regulation of vesicle-mediated transport	15/251	488/12484	0.068	0.263825	0.213705	Anxa2/Cd14/Cd36/Ehd1/Fgr/Hmox1/Il4ra/Lgals3/P2ry2/Ccl2/Sele/Sphk1/Sdc4/Tnf/Dysf	15
GO:0001960	negative regulation of cytokine-mediated signaling pathway	3/251	47/12484	0.0682413	0.263825	0.213705	Il1r2/Il1rn/Mmp12	3
GO:0006911	phagocytosis, engulfment	3/251	47/12484	0.0682413	0.263825	0.213705	Abca1/Cd36/Msr1	3
GO:0042551	neuron maturation	3/251	47/12484	0.0682413	0.263825	0.213705	Ednrb/B4galt5/Rnd1	3
GO:0051784	negative regulation of nuclear division	3/251	47/12484	0.0682413	0.263825	0.213705	Lif/Osm/Cdt1	3
GO:0065002	intracellular protein transmembrane transport	3/251	47/12484	0.0682413	0.263825	0.213705	Hspa5/Sec61g/Tram2	3
GO:1901607	alpha-amino acid biosynthetic process	3/251	47/12484	0.0682413	0.263825	0.213705	Aldh18a1/Psat1/Pycr1	3
GO:1990928	response to amino acid starvation	3/251	47/12484	0.0682413	0.263825	0.213705	Atf4/Eif2s1/Eif4ebp1	3
GO:1990830	cellular response to leukemia inhibitory factor	5/251	109/12484	0.0687561	0.265514	0.215073	Socs3/Spp1/Srm/Spry4/Sbno2	5
GO:0001938	positive regulation of endothelial cell proliferation	4/251	77/12484	0.069291	0.266372	0.215768	Hmox1/Ccl2/Stat3/Dysf	4
GO:0009144	purine nucleoside triphosphate metabolic process	4/251	77/12484	0.069291	0.266372	0.215768	Nme1/Ran/Stat3/Impdh2	4
GO:0009408	response to heat	4/251	77/12484	0.069291	0.266372	0.215768	Eif2s1/Hmox1/Osm/Ccl2	4
GO:0062207	regulation of pattern recognition receptor signaling pathway	4/251	77/12484	0.069291	0.266372	0.215768	Cd36/Acod1/Tlr1/Rab7b	4
GO:0002449	lymphocyte mediated immunity	7/251	179/12484	0.0697471	0.267823	0.216943	Bcl3/Bcl6/Il4ra/Tnf/Ung/Ripk3/Stx11	7
GO:0002705	positive regulation of leukocyte mediated immunity	5/251	110/12484	0.0709094	0.269851	0.218586	Fgr/Il4ra/Ccl2/Tnf/Ddx21	5
GO:1990823	response to leukemia inhibitory factor	5/251	110/12484	0.0709094	0.269851	0.218586	Socs3/Spp1/Srm/Spry4/Sbno2	5
GO:0000303	response to superoxide	2/251	22/12484	0.0714665	0.269851	0.218586	Cd36/Tnf	2
GO:0002183	cytoplasmic translational initiation	2/251	22/12484	0.0714665	0.269851	0.218586	Eif4a1/Eif4ebp1	2
GO:0010043	response to zinc ion	2/251	22/12484	0.0714665	0.269851	0.218586	Mt1/Mt2	2
GO:0010955	negative regulation of protein processing	2/251	22/12484	0.0714665	0.269851	0.218586	Cst7/Il1r2	2
GO:0030318	melanocyte differentiation	2/251	22/12484	0.0714665	0.269851	0.218586	Ednrb/Adamts9	2
GO:0033622	integrin activation	2/251	22/12484	0.0714665	0.269851	0.218586	Ptger4/Selp	2
GO:0043302	positive regulation of leukocyte degranulation	2/251	22/12484	0.0714665	0.269851	0.218586	Fgr/Il4ra	2
GO:0048265	response to pain	2/251	22/12484	0.0714665	0.269851	0.218586	Ednrb/Osm	2
GO:0072210	metanephric nephron development	2/251	22/12484	0.0714665	0.269851	0.218586	Fmn1/Lif	2
GO:0090344	negative regulation of cell aging	2/251	22/12484	0.0714665	0.269851	0.218586	Bcl6/Ybx1	2
GO:1901186	positive regulation of ERBB signaling pathway	2/251	22/12484	0.0714665	0.269851	0.218586	Hbegf/Plaur	2
GO:1903318	negative regulation of protein maturation	2/251	22/12484	0.0714665	0.269851	0.218586	Cst7/Il1r2	2
GO:0031641	regulation of myelination	3/251	48/12484	0.0717549	0.269851	0.218586	Cst7/Itgax/Tnf	3
GO:0043620	regulation of DNA-templated transcription in response to stress	3/251	48/12484	0.0717549	0.269851	0.218586	Atf4/Cd36/Hmox1	3
GO:0043900	regulation of multi-organism process	3/251	48/12484	0.0717549	0.269851	0.218586	Ednrb/Mmp12/P2ry2	3
GO:0051496	positive regulation of stress fiber assembly	3/251	48/12484	0.0717549	0.269851	0.218586	Rhoc/Sdc4/Sh3pxd2b	3
GO:0002702	positive regulation of production of molecular mediator of immune response	4/251	78/12484	0.0719391	0.269851	0.218586	Cd36/Il4ra/Cd244a/Ddx21	4
GO:0009135	purine nucleoside diphosphate metabolic process	4/251	78/12484	0.0719391	0.269851	0.218586	Gapdh/Stat3/Gale/Hk3	4
GO:0009179	purine ribonucleoside diphosphate metabolic process	4/251	78/12484	0.0719391	0.269851	0.218586	Gapdh/Stat3/Gale/Hk3	4
GO:0045667	regulation of osteoblast differentiation	5/251	111/12484	0.0730996	0.273902	0.221868	Atf4/Ifi204/Lmna/Ptger4/Tnf	5
GO:0072521	purine-containing compound metabolic process	10/251	294/12484	0.073472	0.274793	0.222589	Adssl1/Aprt/Gapdh/Nme1/Ran/Stat3/Impdh2/Gale/Urah/Hk3	10
GO:1901615	organic hydroxy compound metabolic process	11/251	333/12484	0.0734987	0.274793	0.222589	Abca1/Ch25h/Ctsb/Cd244a/Sphk1/Tnf/Slc7a11/Dysf/Nus1/Atp8b1/Soat2	11
GO:0014066	regulation of phosphatidylinositol 3-kinase signaling	4/251	79/12484	0.0746383	0.278442	0.225545	Fgr/Osm/Selp/Tnf	4
GO:0070301	cellular response to hydrogen peroxide	4/251	79/12484	0.0746383	0.278442	0.225545	Sphk1/Ripk3/Pycr1/Hk3	4
GO:0009152	purine ribonucleotide biosynthetic process	5/251	112/12484	0.0753265	0.279078	0.22606	Adssl1/Aprt/Nme1/Stat3/Impdh2	5
GO:0032835	glomerulus development	3/251	49/12484	0.075348	0.279078	0.22606	Angpt2/C3ar1/Nid1	3
GO:0044106	cellular amine metabolic process	3/251	49/12484	0.075348	0.279078	0.22606	Odc1/Srm/Slc7a11	3
GO:0051384	response to glucocorticoid	3/251	49/12484	0.075348	0.279078	0.22606	Eif4ebp1/Il1rn/Tnf	3
GO:0072088	nephron epithelium morphogenesis	3/251	49/12484	0.075348	0.279078	0.22606	Fmn1/Lif/Timeless	3
GO:1903428	positive regulation of reactive oxygen species biosynthetic process	3/251	49/12484	0.075348	0.279078	0.22606	Cd36/Ptgs2/Tnf	3
GO:0002009	morphogenesis of an epithelium	13/251	415/12484	0.0762226	0.279078	0.22606	Socs3/Col4a1/Fmn1/Hbegf/Cxcl10/Itgax/Lif/Mmp12/Sdc4/Tgm2/Timeless/Tnf/Mthfd1l	13
GO:0006109	regulation of carbohydrate metabolic process	6/251	147/12484	0.0762846	0.279078	0.22606	Igfbp4/Cd244a/Ptger4/Stat3/Nln/Slc45a3	6
GO:0043542	endothelial cell migration	7/251	183/12484	0.0764632	0.279078	0.22606	Adam8/Angpt2/Hmox1/Ptgs2/Tnf/Nus1/Adamts9	7
GO:0034470	ncRNA processing	11/251	336/12484	0.0771918	0.279078	0.22606	Fbl/Mettl1/Stat3/Nhp2/Bysl/Ddx21/Rrp15/Mrto4/Tsr1/Rrp12/Chd7	11
GO:0000305	response to oxygen radical	2/251	23/12484	0.0772667	0.279078	0.22606	Cd36/Tnf	2
GO:0001516	prostaglandin biosynthetic process	2/251	23/12484	0.0772667	0.279078	0.22606	Ptgs2/Sphk1	2
GO:0001956	positive regulation of neurotransmitter secretion	2/251	23/12484	0.0772667	0.279078	0.22606	Ptger4/Sphk1	2
GO:0002455	humoral immune response mediated by circulating immunoglobulin	2/251	23/12484	0.0772667	0.279078	0.22606	Bcl3/Tnf	2
GO:0006760	folic acid-containing compound metabolic process	2/251	23/12484	0.0772667	0.279078	0.22606	Mthfd2/Mthfd1l	2
GO:0006882	cellular zinc ion homeostasis	2/251	23/12484	0.0772667	0.279078	0.22606	Mt1/Mt2	2
GO:0019369	arachidonic acid metabolic process	2/251	23/12484	0.0772667	0.279078	0.22606	Ptgs2/Sphk1	2
GO:0032897	negative regulation of viral transcription	2/251	23/12484	0.0772667	0.279078	0.22606	Ccl4/Ifitm3	2
GO:0040020	regulation of meiotic nuclear division	2/251	23/12484	0.0772667	0.279078	0.22606	Lif/Osm	2
GO:0046426	negative regulation of receptor signaling pathway via JAK-STAT	2/251	23/12484	0.0772667	0.279078	0.22606	Bcl3/Socs3	2
GO:0046457	prostanoid biosynthetic process	2/251	23/12484	0.0772667	0.279078	0.22606	Ptgs2/Sphk1	2
GO:0048535	lymph node development	2/251	23/12484	0.0772667	0.279078	0.22606	Tnfrsf11a/Ripk3	2
GO:0051953	negative regulation of amine transport	2/251	23/12484	0.0772667	0.279078	0.22606	Il1rn/Tnf	2
GO:0051968	positive regulation of synaptic transmission, glutamatergic	2/251	23/12484	0.0772667	0.279078	0.22606	Ptgs2/Ccl2	2
GO:0060445	branching involved in salivary gland morphogenesis	2/251	23/12484	0.0772667	0.279078	0.22606	Tgm2/Tnf	2
GO:0070920	regulation of production of small RNA involved in gene silencing by RNA	2/251	23/12484	0.0772667	0.279078	0.22606	Stat3/Tnf	2
GO:1901032	negative regulation of response to reactive oxygen species	2/251	23/12484	0.0772667	0.279078	0.22606	Pycr1/Hk3	2
GO:1902932	positive regulation of alcohol biosynthetic process	2/251	23/12484	0.0772667	0.279078	0.22606	Cd244a/Tnf	2
GO:1903206	negative regulation of hydrogen peroxide-induced cell death	2/251	23/12484	0.0772667	0.279078	0.22606	Pycr1/Hk3	2
GO:1903798	regulation of production of miRNAs involved in gene silencing by miRNA	2/251	23/12484	0.0772667	0.279078	0.22606	Stat3/Tnf	2
GO:2001237	negative regulation of extrinsic apoptotic signaling pathway	4/251	80/12484	0.0773881	0.27922	0.226175	Hmox1/Lgals3/Lmna/Tnf	4
GO:0051701	interaction with host	5/251	113/12484	0.0775899	0.279652	0.226525	Ctsb/Gapdh/Siglec1/Ifitm3/Ifitm1	5
GO:0022408	negative regulation of cell-cell adhesion	6/251	148/12484	0.0782431	0.281708	0.228191	Adam8/Bcl6/Il1rn/Il4ra/Lgals3/Sdc4	6
GO:0008652	cellular amino acid biosynthetic process	3/251	50/12484	0.0790194	0.283007	0.229243	Aldh18a1/Psat1/Pycr1	3
GO:0009308	amine metabolic process	3/251	50/12484	0.0790194	0.283007	0.229243	Odc1/Srm/Slc7a11	3
GO:0045071	negative regulation of viral genome replication	3/251	50/12484	0.0790194	0.283007	0.229243	Tnf/Ifitm3/Ifitm1	3
GO:0045840	positive regulation of mitotic nuclear division	3/251	50/12484	0.0790194	0.283007	0.229243	Sphk1/Tnf/Cdt1	3
GO:0070265	necrotic cell death	3/251	50/12484	0.0790194	0.283007	0.229243	Tnf/Ripk3/Zbp1	3
GO:0048511	rhythmic process	8/251	222/12484	0.0796967	0.284888	0.230767	Adamts1/Atf4/Mybbp1a/Ptger4/Timeless/Tnfrsf11a/Top2a/Impdh2	8
GO:0040013	negative regulation of locomotion	9/251	260/12484	0.0797118	0.284888	0.230767	Angpt2/Il1rn/Cd200/Ptger4/Ccl12/Stat3/Tnf/Coro1c/Adamts9	9
GO:0045069	regulation of viral genome replication	4/251	81/12484	0.0801882	0.285541	0.231295	Tnf/Top2a/Ifitm3/Ifitm1	4
GO:1901654	response to ketone	4/251	81/12484	0.0801882	0.285541	0.231295	Eif4ebp1/Acod1/Ptger4/Spp1	4
GO:0006006	glucose metabolic process	6/251	149/12484	0.0802297	0.285541	0.231295	Atf4/Gapdh/Igfbp4/Tnf/Nln/Slc45a3	6
GO:0016051	carbohydrate biosynthetic process	6/251	149/12484	0.0802297	0.285541	0.231295	Atf4/Gapdh/Cd244a/Ptger4/B4galt5/Nln	6
GO:0010959	regulation of metal ion transport	10/251	300/12484	0.0815011	0.2889	0.234016	Atf4/Ccr1/Cxcl10/Lgals3/Ptgs2/Ccl12/Ccl4/Dysf/Gpr35/Chd7	10
GO:0051271	negative regulation of cellular component movement	9/251	262/12484	0.082681	0.2889	0.234016	Angpt2/Il1rn/Cd200/Ptger4/Ccl12/Stat3/Tnf/Coro1c/Adamts9	9
GO:0001954	positive regulation of cell-matrix adhesion	3/251	51/12484	0.0827675	0.2889	0.234016	Cd36/Fmn1/Sdc4	3
GO:0031960	response to corticosteroid	3/251	51/12484	0.0827675	0.2889	0.234016	Eif4ebp1/Il1rn/Tnf	3
GO:0043536	positive regulation of blood vessel endothelial cell migration	3/251	51/12484	0.0827675	0.2889	0.234016	Hmox1/Ptgs2/Nus1	3
GO:0060761	negative regulation of response to cytokine stimulus	3/251	51/12484	0.0827675	0.2889	0.234016	Il1r2/Il1rn/Mmp12	3
GO:0072028	nephron morphogenesis	3/251	51/12484	0.0827675	0.2889	0.234016	Fmn1/Lif/Timeless	3
GO:0007600	sensory perception	10/251	301/12484	0.0828899	0.2889	0.234016	Cd36/Ednrb/Il1rn/P2ry2/Ptgs2/Ccl2/Tnf/Atp8b1/Fcgr4/Chd7	10
GO:0009185	ribonucleoside diphosphate metabolic process	4/251	82/12484	0.083038	0.2889	0.234016	Gapdh/Stat3/Gale/Hk3	4
GO:0051492	regulation of stress fiber assembly	4/251	82/12484	0.083038	0.2889	0.234016	Rhoc/Ptger4/Sdc4/Sh3pxd2b	4
GO:0002446	neutrophil mediated immunity	2/251	24/12484	0.0832093	0.2889	0.234016	Trem1/Stx11	2
GO:0022617	extracellular matrix disassembly	2/251	24/12484	0.0832093	0.2889	0.234016	Mmp13/Sh3pxd2b	2
GO:0032373	positive regulation of sterol transport	2/251	24/12484	0.0832093	0.2889	0.234016	Abca1/Anxa2	2
GO:0032376	positive regulation of cholesterol transport	2/251	24/12484	0.0832093	0.2889	0.234016	Abca1/Anxa2	2
GO:0040019	positive regulation of embryonic development	2/251	24/12484	0.0832093	0.2889	0.234016	Hspa5/B4galt5	2
GO:0051894	positive regulation of focal adhesion assembly	2/251	24/12484	0.0832093	0.2889	0.234016	Fmn1/Sdc4	2
GO:0055069	zinc ion homeostasis	2/251	24/12484	0.0832093	0.2889	0.234016	Mt1/Mt2	2
GO:0060351	cartilage development involved in endochondral bone morphogenesis	2/251	24/12484	0.0832093	0.2889	0.234016	Serpinh1/Mmp13	2
GO:0060969	negative regulation of gene silencing	2/251	24/12484	0.0832093	0.2889	0.234016	Stat3/Tnf	2
GO:0071353	cellular response to interleukin-4	2/251	24/12484	0.0832093	0.2889	0.234016	Hspa5/Impdh2	2
GO:1900745	positive regulation of p38MAPK cascade	2/251	24/12484	0.0832093	0.2889	0.234016	Sphk1/Rell1	2
GO:1901385	regulation of voltage-gated calcium channel activity	2/251	24/12484	0.0832093	0.2889	0.234016	Dysf/Gpr35	2
GO:1904893	negative regulation of receptor signaling pathway via STAT	2/251	24/12484	0.0832093	0.2889	0.234016	Bcl3/Socs3	2
GO:2000515	negative regulation of CD4-positive, alpha-beta T cell activation	2/251	24/12484	0.0832093	0.2889	0.234016	Bcl6/Il4ra	2
GO:0017038	protein import	7/251	187/12484	0.0835462	0.289774	0.234725	Cd36/Lmna/Mmp12/Ptgs2/Ran/Stat3/Ipo4	7
GO:1901617	organic hydroxy compound biosynthetic process	6/251	151/12484	0.0842875	0.291936	0.236475	Ch25h/Cd244a/Sphk1/Tnf/Slc7a11/Nus1	6
GO:0007596	blood coagulation	5/251	116/12484	0.0845979	0.291936	0.236475	Anxa2/Cd36/Lilrb4a/Selp/Slc7a11	5
GO:0033135	regulation of peptidyl-serine phosphorylation	5/251	116/12484	0.0845979	0.291936	0.236475	Il11/Lif/Osm/Ptgs2/Tnf	5
GO:0045598	regulation of fat cell differentiation	5/251	116/12484	0.0845979	0.291936	0.236475	Lpl/Ptgs2/Tnf/Metrnl/Sh3pxd2b	5
GO:0051250	negative regulation of lymphocyte activation	5/251	116/12484	0.0845979	0.291936	0.236475	Bcl6/Fgr/Il4ra/Lgals3/Sdc4	5
GO:0007044	cell-substrate junction assembly	4/251	83/12484	0.0859372	0.295958	0.239733	Fmn1/Itga5/Sdc4/Coro1c	4
GO:0052126	movement in host environment	4/251	83/12484	0.0859372	0.295958	0.239733	Ctsb/Siglec1/Ifitm3/Ifitm1	4
GO:0006801	superoxide metabolic process	3/251	52/12484	0.0865907	0.297107	0.240665	Cd36/Tnf/Sh3pxd2b	3
GO:0014911	positive regulation of smooth muscle cell migration	3/251	52/12484	0.0865907	0.297107	0.240665	Adamts1/P2ry2/Ptger4	3
GO:1903793	positive regulation of anion transport	3/251	52/12484	0.0865907	0.297107	0.240665	Atf4/P2ry2/Tnfrsf11a	3
GO:0006897	endocytosis	13/251	424/12484	0.08662	0.297107	0.240665	Abca1/Anxa2/Cd14/Cd36/Ehd1/Lgals3/Nme1/Msr1/Sele/Siglec1/Sphk1/Cxcl16/Ifitm3	13
GO:0031099	regeneration	5/251	117/12484	0.0870059	0.298131	0.241494	Hmox1/Ifrd1/Lif/Ptgfrn/Dysf	5
GO:0043087	regulation of GTPase activity	9/251	265/12484	0.0872586	0.298696	0.241952	Bcl6/Ccl12/Ccl2/Ccl3/Ccl4/Ccl7/Ccl9/Coro1c/Rgs1	9
GO:0006163	purine nucleotide metabolic process	9/251	266/12484	0.0888175	0.30135	0.244101	Adssl1/Aprt/Gapdh/Nme1/Ran/Stat3/Impdh2/Gale/Hk3	9
GO:1901222	regulation of NIK/NF-kappaB signaling	4/251	84/12484	0.0888852	0.30135	0.244101	Cd14/Sphk1/Tlr1/Tnf	4
GO:1905330	regulation of morphogenesis of an epithelium	4/251	84/12484	0.0888852	0.30135	0.244101	Cxcl10/Itgax/Lif/Tnf	4
GO:0002828	regulation of type 2 immune response	2/251	25/12484	0.0892864	0.30135	0.244101	Bcl6/Il4ra	2
GO:0006576	cellular biogenic amine metabolic process	2/251	25/12484	0.0892864	0.30135	0.244101	Odc1/Srm	2
GO:0044319	wound healing, spreading of cells	2/251	25/12484	0.0892864	0.30135	0.244101	Hbegf/Mmp12	2
GO:0055094	response to lipoprotein particle	2/251	25/12484	0.0892864	0.30135	0.244101	Cd36/Lpl	2
GO:0070670	response to interleukin-4	2/251	25/12484	0.0892864	0.30135	0.244101	Hspa5/Impdh2	2
GO:0071398	cellular response to fatty acid	2/251	25/12484	0.0892864	0.30135	0.244101	Lpl/Ptger4	2
GO:0090505	epiboly involved in wound healing	2/251	25/12484	0.0892864	0.30135	0.244101	Hbegf/Mmp12	2
GO:0098801	regulation of renal system process	2/251	25/12484	0.0892864	0.30135	0.244101	Ednrb/Ptger4	2
GO:1903579	negative regulation of ATP metabolic process	2/251	25/12484	0.0892864	0.30135	0.244101	Stat3/Tnf	2
GO:2000406	positive regulation of T cell migration	2/251	25/12484	0.0892864	0.30135	0.244101	Adam8/Cxcl10	2
GO:0007599	hemostasis	5/251	118/12484	0.0894495	0.30135	0.244101	Anxa2/Cd36/Lilrb4a/Selp/Slc7a11	5
GO:0050817	coagulation	5/251	118/12484	0.0894495	0.30135	0.244101	Anxa2/Cd36/Lilrb4a/Selp/Slc7a11	5
GO:1900180	regulation of protein localization to nucleus	5/251	118/12484	0.0894495	0.30135	0.244101	Cd36/Lif/Lmna/Ptgs2/Ran	5
GO:0001676	long-chain fatty acid metabolic process	3/251	53/12484	0.0904875	0.303646	0.245961	Cd36/Ptgs2/Sphk1	3
GO:0002637	regulation of immunoglobulin production	3/251	53/12484	0.0904875	0.303646	0.245961	Bcl6/Il4ra/Tnf	3
GO:0006094	gluconeogenesis	3/251	53/12484	0.0904875	0.303646	0.245961	Atf4/Gapdh/Nln	3
GO:0030101	natural killer cell activation	3/251	53/12484	0.0904875	0.303646	0.245961	Fgr/Cd244a/Stx11	3
GO:0043491	protein kinase B signaling	6/251	154/12484	0.0905838	0.30367	0.24598	Adam8/Hbegf/Osm/Ccl12/Tnf/Gdf15	6
GO:0035296	regulation of tube diameter	5/251	119/12484	0.0919285	0.30727	0.248897	Ednrb/P2ry2/Ptgs2/Tnf/Manf	5
GO:0045834	positive regulation of lipid metabolic process	5/251	119/12484	0.0919285	0.30727	0.248897	Cd36/Fgr/Ptgs2/Tnf/Slc45a3	5
GO:0097746	regulation of blood vessel diameter	5/251	119/12484	0.0919285	0.30727	0.248897	Ednrb/P2ry2/Ptgs2/Tnf/Manf	5
GO:0062012	regulation of small molecule metabolic process	9/251	269/12484	0.0935933	0.312528	0.253156	Igfbp4/Cd244a/Ptger4/Ptgs2/Stat3/Tnf/Slc7a11/Nln/Slc45a3	9
GO:0010675	regulation of cellular carbohydrate metabolic process	5/251	120/12484	0.0944427	0.314485	0.254741	Igfbp4/Cd244a/Stat3/Nln/Slc45a3	5
GO:0035150	regulation of tube size	5/251	120/12484	0.0944427	0.314485	0.254741	Ednrb/P2ry2/Ptgs2/Tnf/Manf	5
GO:0061333	renal tubule morphogenesis	3/251	54/12484	0.0944564	0.314485	0.254741	Col4a1/Fmn1/Timeless	3
GO:0048525	negative regulation of viral process	4/251	86/12484	0.0949255	0.315123	0.255258	Ccl4/Tnf/Ifitm3/Ifitm1	4
GO:0150115	cell-substrate junction organization	4/251	86/12484	0.0949255	0.315123	0.255258	Fmn1/Itga5/Sdc4/Coro1c	4
GO:1903426	regulation of reactive oxygen species biosynthetic process	4/251	86/12484	0.0949255	0.315123	0.255258	Cd36/Ptgs2/Stat3/Tnf	4
GO:0032660	regulation of interleukin-17 production	2/251	26/12484	0.0954901	0.315154	0.255283	Osm/Sphk1	2
GO:0045932	negative regulation of muscle contraction	2/251	26/12484	0.0954901	0.315154	0.255283	Ptger4/Ptgs2	2
GO:0050999	regulation of nitric-oxide synthase activity	2/251	26/12484	0.0954901	0.315154	0.255283	Tnf/Nus1	2
GO:0060338	regulation of type I interferon-mediated signaling pathway	2/251	26/12484	0.0954901	0.315154	0.255283	Mmp12/Zbp1	2
GO:0071634	regulation of transforming growth factor beta production	2/251	26/12484	0.0954901	0.315154	0.255283	Cd200/Ptgs2	2
GO:0090504	epiboly	2/251	26/12484	0.0954901	0.315154	0.255283	Hbegf/Mmp12	2
GO:0001822	kidney development	8/251	232/12484	0.096645	0.318657	0.258121	Adamts1/Angpt2/C3ar1/Fmn1/Lif/Nid1/Odc1/Timeless	8
GO:0005996	monosaccharide metabolic process	7/251	194/12484	0.0968185	0.31892	0.258334	Atf4/Gapdh/Igfbp4/Tnf/Gale/Nln/Slc45a3	7
GO:0009206	purine ribonucleoside triphosphate biosynthetic process	3/251	55/12484	0.0984957	0.322264	0.261042	Nme1/Stat3/Impdh2	3
GO:0015800	acidic amino acid transport	3/251	55/12484	0.0984957	0.322264	0.261042	Il1rn/Tnf/Slc7a11	3
GO:0042058	regulation of epidermal growth factor receptor signaling pathway	3/251	55/12484	0.0984957	0.322264	0.261042	Hbegf/Plaur/Mvp	3
GO:0051893	regulation of focal adhesion assembly	3/251	55/12484	0.0984957	0.322264	0.261042	Fmn1/Sdc4/Coro1c	3
GO:0090109	regulation of cell-substrate junction assembly	3/251	55/12484	0.0984957	0.322264	0.261042	Fmn1/Sdc4/Coro1c	3
GO:0099024	plasma membrane invagination	3/251	55/12484	0.0984957	0.322264	0.261042	Abca1/Cd36/Msr1	3
GO:2000243	positive regulation of reproductive process	3/251	55/12484	0.0984957	0.322264	0.261042	Ednrb/P2ry2/Ptger4	3
GO:0006090	pyruvate metabolic process	4/251	88/12484	0.101155	0.329634	0.267012	Gapdh/Stat3/Gale/Hk3	4
GO:0045621	positive regulation of lymphocyte differentiation	4/251	88/12484	0.101155	0.329634	0.267012	Adam8/Bcl6/Il4ra/Tnfsf9	4
GO:0000469	cleavage involved in rRNA processing	2/251	27/12484	0.101813	0.329634	0.267012	Nhp2/Tsr1	2
GO:0033032	regulation of myeloid cell apoptotic process	2/251	27/12484	0.101813	0.329634	0.267012	Slc7a11/Hcar2	2
GO:0042832	defense response to protozoan	2/251	27/12484	0.101813	0.329634	0.267012	Bcl3/Il4ra	2
GO:0043276	anoikis	2/251	27/12484	0.101813	0.329634	0.267012	Itga5/Mybbp1a	2
GO:0051590	positive regulation of neurotransmitter transport	2/251	27/12484	0.101813	0.329634	0.267012	Ptger4/Sphk1	2
GO:0071402	cellular response to lipoprotein particle stimulus	2/251	27/12484	0.101813	0.329634	0.267012	Cd36/Lpl	2
GO:0090312	positive regulation of protein deacetylation	2/251	27/12484	0.101813	0.329634	0.267012	Bcl6/Ripk3	2
GO:1905332	positive regulation of morphogenesis of an epithelium	2/251	27/12484	0.101813	0.329634	0.267012	Itgax/Lif	2
GO:2000191	regulation of fatty acid transport	2/251	27/12484	0.101813	0.329634	0.267012	P2ry2/Tnfrsf11a	2
GO:0006066	alcohol metabolic process	8/251	235/12484	0.102101	0.33024	0.267503	Abca1/Ch25h/Cd244a/Sphk1/Tnf/Dysf/Nus1/Soat2	8
GO:0042129	regulation of T cell proliferation	5/251	123/12484	0.102194	0.33024	0.267503	Lgals3/Cd244a/Sdc4/Tnfsf9/Ripk3	5
GO:0009145	purine nucleoside triphosphate biosynthetic process	3/251	56/12484	0.102604	0.330623	0.267813	Nme1/Stat3/Impdh2	3
GO:0019319	hexose biosynthetic process	3/251	56/12484	0.102604	0.330623	0.267813	Atf4/Gapdh/Nln	3
GO:0032233	positive regulation of actin filament bundle assembly	3/251	56/12484	0.102604	0.330623	0.267813	Rhoc/Sdc4/Sh3pxd2b	3
GO:0060249	anatomical structure homeostasis	10/251	315/12484	0.103853	0.334332	0.270818	Adam8/Lmna/P2ry2/Ptger4/Ptgs2/Spp1/Tnfrsf11a/Gnl3/Nhp2/Fcgr4	10
GO:0050868	negative regulation of T cell activation	4/251	89/12484	0.104338	0.335577	0.271826	Bcl6/Il4ra/Lgals3/Sdc4	4
GO:0048705	skeletal system morphogenesis	6/251	161/12484	0.106238	0.340751	0.276017	Serpinh1/Fgr/Fmn1/Mmp13/Sh3pxd2b/Mthfd1l	6
GO:0003073	regulation of systemic arterial blood pressure	3/251	57/12484	0.106779	0.340751	0.276017	Cd36/Tnf/Manf	3
GO:0006446	regulation of translational initiation	3/251	57/12484	0.106779	0.340751	0.276017	Eif2s1/Eif4ebp1/Tnf	3
GO:0045428	regulation of nitric oxide biosynthetic process	3/251	57/12484	0.106779	0.340751	0.276017	Cd36/Ptgs2/Tnf	3
GO:0038061	NIK/NF-kappaB signaling	4/251	90/12484	0.107568	0.340751	0.276017	Cd14/Sphk1/Tlr1/Tnf	4
GO:0110020	regulation of actomyosin structure organization	4/251	90/12484	0.107568	0.340751	0.276017	Rhoc/Ptger4/Sdc4/Sh3pxd2b	4
GO:0031667	response to nutrient levels	8/251	238/12484	0.107727	0.340751	0.276017	Atf4/Eif2s1/Eif4ebp1/Hspa5/Lpl/Mybbp1a/Spp1/Gdf15	8
GO:0000470	maturation of LSU-rRNA	2/251	28/12484	0.108248	0.340751	0.276017	Nhp2/Rrp15	2
GO:0001562	response to protozoan	2/251	28/12484	0.108248	0.340751	0.276017	Bcl3/Il4ra	2
GO:0007588	excretion	2/251	28/12484	0.108248	0.340751	0.276017	Ednrb/Ptger4	2
GO:0007595	lactation	2/251	28/12484	0.108248	0.340751	0.276017	Aprt/Nme1	2
GO:0010803	regulation of tumor necrosis factor-mediated signaling pathway	2/251	28/12484	0.108248	0.340751	0.276017	Casp4/Sphk1	2
GO:0010939	regulation of necrotic cell death	2/251	28/12484	0.108248	0.340751	0.276017	Ripk3/Zbp1	2
GO:0032309	icosanoid secretion	2/251	28/12484	0.108248	0.340751	0.276017	P2ry2/Tnfrsf11a	2
GO:0033344	cholesterol efflux	2/251	28/12484	0.108248	0.340751	0.276017	Abca1/Soat2	2
GO:0042558	pteridine-containing compound metabolic process	2/251	28/12484	0.108248	0.340751	0.276017	Mthfd2/Mthfd1l	2
GO:0045622	regulation of T-helper cell differentiation	2/251	28/12484	0.108248	0.340751	0.276017	Bcl6/Il4ra	2
GO:0046006	regulation of activated T cell proliferation	2/251	28/12484	0.108248	0.340751	0.276017	Tnfsf9/Ripk3	2
GO:0071604	transforming growth factor beta production	2/251	28/12484	0.108248	0.340751	0.276017	Cd200/Ptgs2	2
GO:0090184	positive regulation of kidney development	2/251	28/12484	0.108248	0.340751	0.276017	C3ar1/Lif	2
GO:0150117	positive regulation of cell-substrate junction organization	2/251	28/12484	0.108248	0.340751	0.276017	Fmn1/Sdc4	2
GO:1901889	negative regulation of cell junction assembly	2/251	28/12484	0.108248	0.340751	0.276017	Tnf/Coro1c	2
GO:1903170	negative regulation of calcium ion transmembrane transport	2/251	28/12484	0.108248	0.340751	0.276017	Dysf/Gpr35	2
GO:0050670	regulation of lymphocyte proliferation	6/251	162/12484	0.108583	0.341489	0.276615	Bcl6/Lgals3/Cd244a/Sdc4/Tnfsf9/Ripk3	6
GO:0042063	gliogenesis	9/251	278/12484	0.108806	0.341877	0.276929	C5ar1/Lif/Ccl12/Ccl2/Ccl3/Stat3/Tnf/B4galt5/Slc45a3	9
GO:0051896	regulation of protein kinase B signaling	5/251	126/12484	0.110253	0.346102	0.280351	Adam8/Hbegf/Osm/Tnf/Gdf15	5
GO:0002377	immunoglobulin production	4/251	91/12484	0.110842	0.346593	0.280749	Bcl6/Il4ra/Tnf/Ung	4
GO:0030193	regulation of blood coagulation	3/251	58/12484	0.11102	0.346593	0.280749	Anxa2/Cd36/Selp	3
GO:0050766	positive regulation of phagocytosis	3/251	58/12484	0.11102	0.346593	0.280749	Cd36/Ccl2/Tnf	3
GO:0070509	calcium ion import	3/251	58/12484	0.11102	0.346593	0.280749	Lgals3/Ccl12/Dysf	3
GO:0150116	regulation of cell-substrate junction organization	3/251	58/12484	0.11102	0.346593	0.280749	Fmn1/Sdc4/Coro1c	3
GO:1900046	regulation of hemostasis	3/251	58/12484	0.11102	0.346593	0.280749	Anxa2/Cd36/Selp	3
GO:0045444	fat cell differentiation	7/251	202/12484	0.113331	0.353224	0.286121	Fabp4/Lpl/Ptgs2/Tnf/Dysf/Metrnl/Sh3pxd2b	7
GO:0032944	regulation of mononuclear cell proliferation	6/251	164/12484	0.113351	0.353224	0.286121	Bcl6/Lgals3/Cd244a/Sdc4/Tnfsf9/Ripk3	6
GO:0000154	rRNA modification	2/251	29/12484	0.114788	0.353497	0.286342	Fbl/Nhp2	2
GO:0007435	salivary gland morphogenesis	2/251	29/12484	0.114788	0.353497	0.286342	Tgm2/Tnf	2
GO:0021545	cranial nerve development	2/251	29/12484	0.114788	0.353497	0.286342	Atp8b1/Chd7	2
GO:0035137	hindlimb morphogenesis	2/251	29/12484	0.114788	0.353497	0.286342	Fmn1/Chd7	2
GO:0042311	vasodilation	2/251	29/12484	0.114788	0.353497	0.286342	Ednrb/Tnf	2
GO:0043537	negative regulation of blood vessel endothelial cell migration	2/251	29/12484	0.114788	0.353497	0.286342	Angpt2/Tnf	2
GO:0043902	positive regulation of multi-organism process	2/251	29/12484	0.114788	0.353497	0.286342	Ednrb/P2ry2	2
GO:0045923	positive regulation of fatty acid metabolic process	2/251	29/12484	0.114788	0.353497	0.286342	Ptgs2/Slc45a3	2
GO:0045933	positive regulation of muscle contraction	2/251	29/12484	0.114788	0.353497	0.286342	Ptgs2/Sphk1	2
GO:0055078	sodium ion homeostasis	2/251	29/12484	0.114788	0.353497	0.286342	Ednrb/Ptger4	2
GO:1903205	regulation of hydrogen peroxide-induced cell death	2/251	29/12484	0.114788	0.353497	0.286342	Pycr1/Hk3	2
GO:1903792	negative regulation of anion transport	2/251	29/12484	0.114788	0.353497	0.286342	Il1rn/Tnf	2
GO:2001258	negative regulation of cation channel activity	2/251	29/12484	0.114788	0.353497	0.286342	Dysf/Gpr35	2
GO:0042100	B cell proliferation	3/251	59/12484	0.115324	0.354078	0.286812	Bcl6/Cd180/Ctps	3
GO:0046364	monosaccharide biosynthetic process	3/251	59/12484	0.115324	0.354078	0.286812	Atf4/Gapdh/Nln	3
GO:1901184	regulation of ERBB signaling pathway	3/251	59/12484	0.115324	0.354078	0.286812	Hbegf/Plaur/Mvp	3
GO:0051098	regulation of binding	10/251	322/12484	0.115392	0.354078	0.286812	Anxa2/Eif2s1/Hmox1/Lif/Nme1/Plaur/Ran/Dysf/Cdt1/Zfp593	10
GO:0001890	placenta development	5/251	128/12484	0.115792	0.354984	0.287546	Socs3/Ctsb/Fosl1/Lif/Ptgs2	5
GO:0002429	immune response-activating cell surface receptor signaling pathway	5/251	129/12484	0.118611	0.362321	0.293489	Bcl2a1d/C3ar1/C5ar1/Lgals3/Lat2	5
GO:0006164	purine nucleotide biosynthetic process	5/251	129/12484	0.118611	0.362321	0.293489	Adssl1/Aprt/Nme1/Stat3/Impdh2	5
GO:0010634	positive regulation of epithelial cell migration	5/251	129/12484	0.118611	0.362321	0.293489	Hbegf/Hmox1/Ptgs2/Nus1/Glipr2	5
GO:0048284	organelle fusion	5/251	129/12484	0.118611	0.362321	0.293489	Anxa2/Sphk1/Dysf/Stx11/Rab7b	5
GO:0007631	feeding behavior	3/251	60/12484	0.119691	0.364249	0.295051	Cd36/Stat3/Gdf15	3
GO:0030865	cortical cytoskeleton organization	3/251	60/12484	0.119691	0.364249	0.295051	Rhoc/Tnf/Rnd1	3
GO:0045669	positive regulation of osteoblast differentiation	3/251	60/12484	0.119691	0.364249	0.295051	Ifi204/Lmna/Ptger4	3
GO:0046888	negative regulation of hormone secretion	3/251	60/12484	0.119691	0.364249	0.295051	Il11/Lif/Osm	3
GO:0045055	regulated exocytosis	7/251	205/12484	0.119883	0.364249	0.295051	Fgr/Hmox1/Il4ra/P2ry2/Lat2/Stx11/Milr1	7
GO:0071496	cellular response to external stimulus	7/251	205/12484	0.119883	0.364249	0.295051	Atf4/Eif2s1/Fosl1/Hspa5/Lpl/Mybbp1a/Ptger4	7
GO:0007292	female gamete generation	4/251	94/12484	0.120926	0.365781	0.296292	Adamts1/Fosl1/Ptgs2/Top2a	4
GO:0009066	aspartate family amino acid metabolic process	2/251	30/12484	0.121426	0.365781	0.296292	Adssl1/Atf4	2
GO:0022602	ovulation cycle process	2/251	30/12484	0.121426	0.365781	0.296292	Adamts1/Ptger4	2
GO:0032620	interleukin-17 production	2/251	30/12484	0.121426	0.365781	0.296292	Osm/Sphk1	2
GO:0032768	regulation of monooxygenase activity	2/251	30/12484	0.121426	0.365781	0.296292	Tnf/Nus1	2
GO:0035909	aorta morphogenesis	2/251	30/12484	0.121426	0.365781	0.296292	Adamts9/Chd7	2
GO:0042304	regulation of fatty acid biosynthetic process	2/251	30/12484	0.121426	0.365781	0.296292	Ptgs2/Slc45a3	2
GO:0061384	heart trabecula morphogenesis	2/251	30/12484	0.121426	0.365781	0.296292	Adamts1/Chd7	2
GO:0071470	cellular response to osmotic stress	2/251	30/12484	0.121426	0.365781	0.296292	Ptgs2/Dysf	2
GO:0002757	immune response-activating signal transduction	5/251	130/12484	0.121461	0.365781	0.296292	Bcl2a1d/C3ar1/C5ar1/Lgals3/Lat2	5
GO:0031334	positive regulation of protein-containing complex assembly	7/251	206/12484	0.122111	0.367411	0.297612	Abca1/Rhoc/Cd36/Fmn1/Lgals3/Tnf/Cdt1	7
GO:0051249	regulation of lymphocyte activation	10/251	326/12484	0.122298	0.367651	0.297806	Adam8/Bcl6/Fgr/Il4ra/Lgals3/Cd244a/Ccl2/Sdc4/Tnfsf9/Ripk3	10
GO:0016050	vesicle organization	8/251	246/12484	0.123545	0.371071	0.300577	Abca1/Anxa2/Sphk1/Sdc4/Coro1c/Dysf/Stx11/Rab7b	8
GO:0008347	glial cell migration	3/251	61/12484	0.124118	0.372135	0.301439	Ccl12/Ccl2/Ccl3	3
GO:0050818	regulation of coagulation	3/251	61/12484	0.124118	0.372135	0.301439	Anxa2/Cd36/Selp	3
GO:0006413	translational initiation	4/251	95/12484	0.124372	0.372243	0.301526	Eif2s1/Eif4a1/Eif4ebp1/Tnf	4
GO:0032231	regulation of actin filament bundle assembly	4/251	95/12484	0.124372	0.372243	0.301526	Rhoc/Ptger4/Sdc4/Sh3pxd2b	4
GO:0006612	protein targeting to membrane	4/251	96/12484	0.12786	0.38089	0.30853	Hspa5/Ccl2/Sec61g/Tram2	4
GO:0002823	negative regulation of adaptive immune response based on somatic recombination of immune receptors built from immunoglobulin superfamily domains	2/251	31/12484	0.128155	0.38089	0.30853	Bcl6/Il4ra	2
GO:0007618	mating	2/251	31/12484	0.128155	0.38089	0.30853	Ednrb/P2ry2	2
GO:0034122	negative regulation of toll-like receptor signaling pathway	2/251	31/12484	0.128155	0.38089	0.30853	Acod1/Rab7b	2
GO:0050931	pigment cell differentiation	2/251	31/12484	0.128155	0.38089	0.30853	Ednrb/Adamts9	2
GO:0060674	placenta blood vessel development	2/251	31/12484	0.128155	0.38089	0.30853	Socs3/Fosl1	2
GO:1904646	cellular response to amyloid-beta	2/251	31/12484	0.128155	0.38089	0.30853	Casp4/Cd36	2
GO:0051099	positive regulation of binding	6/251	170/12484	0.128279	0.38089	0.30853	Anxa2/Eif2s1/Nme1/Plaur/Ran/Cdt1	6
GO:0010324	membrane invagination	3/251	62/12484	0.128603	0.38089	0.30853	Abca1/Cd36/Msr1	3
GO:0030279	negative regulation of ossification	3/251	62/12484	0.128603	0.38089	0.30853	Ccr1/P2ry2/Tnf	3
GO:0045445	myoblast differentiation	3/251	62/12484	0.128603	0.38089	0.30853	Cxcl10/Ccl9/Tnf	3
GO:0051785	positive regulation of nuclear division	3/251	62/12484	0.128603	0.38089	0.30853	Sphk1/Tnf/Cdt1	3
GO:0006816	calcium ion transport	9/251	290/12484	0.131121	0.388008	0.314297	Ccr1/Cxcl10/Lgals3/Ptgs2/Ccl12/Ccl4/Dysf/Gpr35/Chd7	9
GO:1903409	reactive oxygen species biosynthetic process	4/251	97/12484	0.131389	0.388465	0.314667	Cd36/Ptgs2/Stat3/Tnf	4
GO:0043507	positive regulation of JUN kinase activity	3/251	63/12484	0.133146	0.3924	0.317854	Il1rn/Tnf/Tnfrsf11a	3
GO:0048844	artery morphogenesis	3/251	63/12484	0.133146	0.3924	0.317854	Ptger4/Adamts9/Chd7	3
GO:0072080	nephron tubule development	3/251	63/12484	0.133146	0.3924	0.317854	Fmn1/Lif/Timeless	3
GO:0072522	purine-containing compound biosynthetic process	5/251	134/12484	0.133181	0.3924	0.317854	Adssl1/Aprt/Nme1/Stat3/Impdh2	5
GO:0019079	viral genome replication	4/251	98/12484	0.134958	0.392578	0.317998	Tnf/Top2a/Ifitm3/Ifitm1	4
GO:0001913	T cell mediated cytotoxicity	2/251	32/12484	0.13497	0.392578	0.317998	Ripk3/Stx11	2
GO:0007131	reciprocal meiotic recombination	2/251	32/12484	0.13497	0.392578	0.317998	Rad54l/Top2a	2
GO:0007431	salivary gland development	2/251	32/12484	0.13497	0.392578	0.317998	Tgm2/Tnf	2
GO:0032814	regulation of natural killer cell activation	2/251	32/12484	0.13497	0.392578	0.317998	Fgr/Cd244a	2
GO:0036474	cell death in response to hydrogen peroxide	2/251	32/12484	0.13497	0.392578	0.317998	Pycr1/Hk3	2
GO:0040018	positive regulation of multicellular organism growth	2/251	32/12484	0.13497	0.392578	0.317998	Sh3pxd2b/Chd7	2
GO:0044060	regulation of endocrine process	2/251	32/12484	0.13497	0.392578	0.317998	Lif/Hcar2	2
GO:0045332	phospholipid translocation	2/251	32/12484	0.13497	0.392578	0.317998	Abca1/Atp8b1	2
GO:0046456	icosanoid biosynthetic process	2/251	32/12484	0.13497	0.392578	0.317998	Ptgs2/Sphk1	2
GO:0046636	negative regulation of alpha-beta T cell activation	2/251	32/12484	0.13497	0.392578	0.317998	Bcl6/Il4ra	2
GO:0071715	icosanoid transport	2/251	32/12484	0.13497	0.392578	0.317998	P2ry2/Tnfrsf11a	2
GO:0089718	amino acid import across plasma membrane	2/251	32/12484	0.13497	0.392578	0.317998	Tnf/Slc7a11	2
GO:0090322	regulation of superoxide metabolic process	2/251	32/12484	0.13497	0.392578	0.317998	Cd36/Tnf	2
GO:1901571	fatty acid derivative transport	2/251	32/12484	0.13497	0.392578	0.317998	P2ry2/Tnfrsf11a	2
GO:0043254	regulation of protein-containing complex assembly	11/251	375/12484	0.135708	0.394104	0.319234	Abca1/Rhoc/Capg/Cd36/Eif4ebp1/Fmn1/Lgals3/Ptger4/Selp/Tnf/Cdt1	11
GO:0071417	cellular response to organonitrogen compound	12/251	417/12484	0.135726	0.394104	0.319234	Atf4/Casp4/Cd36/Socs3/Col4a1/Eif4ebp1/Lpl/Stat3/Timeless/Tnf/Ybx1/Gdf15	12
GO:0051403	stress-activated MAPK cascade	7/251	212/12484	0.135915	0.394315	0.319405	Il1rn/Mapk11/Ptger4/Sphk1/Tnf/Tnfrsf11a/Rell1	7
GO:0034249	negative regulation of cellular amide metabolic process	5/251	135/12484	0.136188	0.394772	0.319775	Eif2s1/Eif4ebp1/Gapdh/Sphk1/Stat3	5
GO:0032874	positive regulation of stress-activated MAPK cascade	5/251	136/12484	0.139225	0.403232	0.326629	Il1rn/Sphk1/Tnf/Tnfrsf11a/Rell1	5
GO:0001937	negative regulation of endothelial cell proliferation	2/251	33/12484	0.141864	0.407562	0.330136	Ccl12/Tnf	2
GO:0006284	base-excision repair	2/251	33/12484	0.141864	0.407562	0.330136	Hmga1/Ung	2
GO:0031338	regulation of vesicle fusion	2/251	33/12484	0.141864	0.407562	0.330136	Anxa2/Sphk1	2
GO:0035825	homologous recombination	2/251	33/12484	0.141864	0.407562	0.330136	Rad54l/Top2a	2
GO:0042398	cellular modified amino acid biosynthetic process	2/251	33/12484	0.141864	0.407562	0.330136	Slc7a11/Mthfd1l	2
GO:0046596	regulation of viral entry into host cell	2/251	33/12484	0.141864	0.407562	0.330136	Ifitm3/Ifitm1	2
GO:0048536	spleen development	2/251	33/12484	0.141864	0.407562	0.330136	Bcl3/Ripk3	2
GO:0051930	regulation of sensory perception of pain	2/251	33/12484	0.141864	0.407562	0.330136	Ednrb/Fcgr4	2
GO:2000242	negative regulation of reproductive process	2/251	33/12484	0.141864	0.407562	0.330136	Lif/Osm	2
GO:0045807	positive regulation of endocytosis	4/251	100/12484	0.142213	0.407562	0.330136	Anxa2/Cd14/Cd36/Sele	4
GO:2001236	regulation of extrinsic apoptotic signaling pathway	5/251	137/12484	0.142292	0.407562	0.330136	Hmox1/Lgals3/Lmna/Siglec1/Tnf	5
GO:0006809	nitric oxide biosynthetic process	3/251	65/12484	0.142395	0.407562	0.330136	Cd36/Ptgs2/Tnf	3
GO:0042306	regulation of protein import into nucleus	3/251	65/12484	0.142395	0.407562	0.330136	Cd36/Ptgs2/Ran	3
GO:0042310	vasoconstriction	3/251	65/12484	0.142395	0.407562	0.330136	Ednrb/Ptgs2/Manf	3
GO:0034504	protein localization to nucleus	8/251	255/12484	0.142719	0.408146	0.330609	Cd36/Lif/Lmna/Mmp12/Ptgs2/Ran/Stat3/Ipo4	8
GO:0043903	regulation of symbiotic process	6/251	176/12484	0.144108	0.411771	0.333545	Gapdh/Ccl4/Tnf/Top2a/Ifitm3/Ifitm1	6
GO:0070304	positive regulation of stress-activated protein kinase signaling cascade	5/251	138/12484	0.145388	0.415081	0.336227	Il1rn/Sphk1/Tnf/Tnfrsf11a/Rell1	5
GO:0046887	positive regulation of hormone secretion	4/251	101/12484	0.145897	0.416185	0.337121	Lif/Ptger4/Spp1/Hcar2	4
GO:0006835	dicarboxylic acid transport	3/251	66/12484	0.147099	0.418597	0.339074	Il1rn/Tnf/Slc7a11	3
GO:0060993	kidney morphogenesis	3/251	66/12484	0.147099	0.418597	0.339074	Fmn1/Lif/Timeless	3
GO:0043524	negative regulation of neuron apoptotic process	5/251	139/12484	0.148513	0.418597	0.339074	Adam8/C5ar1/Hmox1/Mt1/Ccl12	5
GO:0000462	maturation of SSU-rRNA from tricistronic rRNA transcript (SSU-rRNA, 5.8S rRNA, LSU-rRNA)	2/251	34/12484	0.148832	0.418597	0.339074	Bysl/Tsr1	2
GO:0002820	negative regulation of adaptive immune response	2/251	34/12484	0.148832	0.418597	0.339074	Bcl6/Il4ra	2
GO:0006636	unsaturated fatty acid biosynthetic process	2/251	34/12484	0.148832	0.418597	0.339074	Ptgs2/Sphk1	2
GO:0034204	lipid translocation	2/251	34/12484	0.148832	0.418597	0.339074	Abca1/Atp8b1	2
GO:0042088	T-helper 1 type immune response	2/251	34/12484	0.148832	0.418597	0.339074	Bcl3/Il4ra	2
GO:0043114	regulation of vascular permeability	2/251	34/12484	0.148832	0.418597	0.339074	Ccl4/Akap12	2
GO:0046627	negative regulation of insulin receptor signaling pathway	2/251	34/12484	0.148832	0.418597	0.339074	Socs3/Ybx1	2
GO:0046633	alpha-beta T cell proliferation	2/251	34/12484	0.148832	0.418597	0.339074	Lilrb4a/Cd244a	2
GO:0050850	positive regulation of calcium-mediated signaling	2/251	34/12484	0.148832	0.418597	0.339074	Ccl4/Tnf	2
GO:0050918	positive chemotaxis	2/251	34/12484	0.148832	0.418597	0.339074	Angpt2/Lgals3	2
GO:0051154	negative regulation of striated muscle cell differentiation	2/251	34/12484	0.148832	0.418597	0.339074	Cxcl10/Ybx1	2
GO:0051931	regulation of sensory perception	2/251	34/12484	0.148832	0.418597	0.339074	Ednrb/Fcgr4	2
GO:0060986	endocrine hormone secretion	2/251	34/12484	0.148832	0.418597	0.339074	Lif/Hcar2	2
GO:1904707	positive regulation of vascular associated smooth muscle cell proliferation	2/251	34/12484	0.148832	0.418597	0.339074	Adamts1/Tnf	2
GO:0043123	positive regulation of I-kappaB kinase/NF-kappaB signaling	4/251	102/12484	0.149618	0.420462	0.340585	Cd36/Tgm2/Tnf/Ddx21	4
GO:0050657	nucleic acid transport	5/251	140/12484	0.151667	0.425336	0.344533	Hnrnpa1/Ran/Ybx1/Ddx39a/Igf2bp2	5
GO:0050658	RNA transport	5/251	140/12484	0.151667	0.425336	0.344533	Hnrnpa1/Ran/Ybx1/Ddx39a/Igf2bp2	5
GO:0045913	positive regulation of carbohydrate metabolic process	3/251	67/12484	0.151852	0.425336	0.344533	Cd244a/Ptger4/Slc45a3	3
GO:0071229	cellular response to acid chemical	3/251	67/12484	0.151852	0.425336	0.344533	Anxa2/Col4a1/Tnf	3
GO:0031668	cellular response to extracellular stimulus	6/251	179/12484	0.152344	0.426363	0.345365	Atf4/Eif2s1/Fosl1/Hspa5/Lpl/Mybbp1a	6
GO:0048872	homeostasis of number of cells	8/251	260/12484	0.153977	0.430579	0.34878	Bcl6/Lilrb4a/Hmox1/Ccl2/Stat3/Slc7a11/Ripk3/Hcar2	8
GO:0045931	positive regulation of mitotic cell cycle	5/251	141/12484	0.154848	0.43266	0.350466	Adamts1/Eif4ebp1/Sphk1/Tnf/Cdt1	5
GO:0001894	tissue homeostasis	6/251	180/12484	0.155136	0.433019	0.350757	Adam8/Ptger4/Ptgs2/Spp1/Tnfrsf11a/Fcgr4	6
GO:0006692	prostanoid metabolic process	2/251	35/12484	0.155867	0.433019	0.350757	Ptgs2/Sphk1	2
GO:0006693	prostaglandin metabolic process	2/251	35/12484	0.155867	0.433019	0.350757	Ptgs2/Sphk1	2
GO:0043370	regulation of CD4-positive, alpha-beta T cell differentiation	2/251	35/12484	0.155867	0.433019	0.350757	Bcl6/Il4ra	2
GO:0045776	negative regulation of blood pressure	2/251	35/12484	0.155867	0.433019	0.350757	Cd36/Tnf	2
GO:0050798	activated T cell proliferation	2/251	35/12484	0.155867	0.433019	0.350757	Tnfsf9/Ripk3	2
GO:1904645	response to amyloid-beta	2/251	35/12484	0.155867	0.433019	0.350757	Casp4/Cd36	2
GO:0038034	signal transduction in absence of ligand	3/251	68/12484	0.156654	0.433792	0.351382	Bcl2a1b/Bcl2a1d/Tnf	3
GO:0046209	nitric oxide metabolic process	3/251	68/12484	0.156654	0.433792	0.351382	Cd36/Ptgs2/Tnf	3
GO:0051341	regulation of oxidoreductase activity	3/251	68/12484	0.156654	0.433792	0.351382	Tnf/Nus1/Ripk3	3
GO:0097192	extrinsic apoptotic signaling pathway in absence of ligand	3/251	68/12484	0.156654	0.433792	0.351382	Bcl2a1b/Bcl2a1d/Tnf	3
GO:0014065	phosphatidylinositol 3-kinase signaling	4/251	104/12484	0.157169	0.434865	0.352252	Fgr/Osm/Selp/Tnf	4
GO:0071241	cellular response to inorganic substance	5/251	142/12484	0.158057	0.436509	0.353584	Fabp4/Hmox1/Mt1/Mt2/Timeless	5
GO:0010817	regulation of hormone levels	10/251	345/12484	0.1581	0.436509	0.353584	Ctsb/Il11/Il1rn/Lif/Osm/Ptger4/Spp1/Tnf/Hcar2/Chd7	10
GO:1901137	carbohydrate derivative biosynthetic process	12/251	430/12484	0.158148	0.436509	0.353584	Adssl1/Aprt/Hbegf/Nme1/Ptger4/Stat3/Impdh2/Ctps/Nus1/B4galt5/Sdf2l1/Dctd	12
GO:0044262	cellular carbohydrate metabolic process	7/251	222/12484	0.160534	0.442736	0.358627	Igfbp4/Cd244a/Stat3/Dysf/B4galt5/Nln/Slc45a3	7
GO:0046165	alcohol biosynthetic process	4/251	105/12484	0.160997	0.443654	0.359371	Cd244a/Sphk1/Tnf/Nus1	4
GO:0051236	establishment of RNA localization	5/251	143/12484	0.161294	0.443969	0.359626	Hnrnpa1/Ran/Ybx1/Ddx39a/Igf2bp2	5
GO:0031341	regulation of cell killing	3/251	69/12484	0.161503	0.443969	0.359626	Gapdh/Ccl2/Ripk3	3
GO:1903901	negative regulation of viral life cycle	3/251	69/12484	0.161503	0.443969	0.359626	Tnf/Ifitm3/Ifitm1	3
GO:0006509	membrane protein ectodomain proteolysis	2/251	36/12484	0.162963	0.445468	0.360841	Adam8/Tnf	2
GO:0032715	negative regulation of interleukin-6 production	2/251	36/12484	0.162963	0.445468	0.360841	Cd200/Tnf	2
GO:0043090	amino acid import	2/251	36/12484	0.162963	0.445468	0.360841	Tnf/Slc7a11	2
GO:0045581	negative regulation of T cell differentiation	2/251	36/12484	0.162963	0.445468	0.360841	Bcl6/Il4ra	2
GO:0051445	regulation of meiotic cell cycle	2/251	36/12484	0.162963	0.445468	0.360841	Lif/Osm	2
GO:0090183	regulation of kidney development	2/251	36/12484	0.162963	0.445468	0.360841	C3ar1/Lif	2
GO:1900744	regulation of p38MAPK cascade	2/251	36/12484	0.162963	0.445468	0.360841	Sphk1/Rell1	2
GO:0019058	viral life cycle	6/251	183/12484	0.163644	0.446613	0.361768	Ctsb/Siglec1/Tnf/Top2a/Ifitm3/Ifitm1	6
GO:0030100	regulation of endocytosis	6/251	183/12484	0.163644	0.446613	0.361768	Anxa2/Cd14/Cd36/Lgals3/Sele/Sphk1	6
GO:0002040	sprouting angiogenesis	4/251	106/12484	0.164859	0.449208	0.36387	Hmox1/Itga5/Ptgs2/Adamts9	4
GO:0046928	regulation of neurotransmitter secretion	4/251	106/12484	0.164859	0.449208	0.36387	P2ry2/Ptger4/Sphk1/Mctp2	4
GO:0046916	cellular transition metal ion homeostasis	3/251	70/12484	0.166396	0.45231	0.366383	Hmox1/Mt1/Mt2	3
GO:0097756	negative regulation of blood vessel diameter	3/251	70/12484	0.166396	0.45231	0.366383	Ednrb/Ptgs2/Manf	3
GO:1904589	regulation of protein import	3/251	70/12484	0.166396	0.45231	0.366383	Cd36/Ptgs2/Ran	3
GO:0051017	actin filament bundle assembly	5/251	145/12484	0.167846	0.455888	0.369281	Rhoc/Ptger4/Sdc4/Pdlim1/Sh3pxd2b	5
GO:0031098	stress-activated protein kinase signaling cascade	7/251	225/12484	0.168292	0.456422	0.369714	Il1rn/Mapk11/Ptger4/Sphk1/Tnf/Tnfrsf11a/Rell1	7
GO:0090407	organophosphate biosynthetic process	10/251	350/12484	0.168311	0.456422	0.369714	Adssl1/Aprt/Nme1/Cd244a/Stat3/Impdh2/Ctps/Nus1/Agpat5/Dctd	10
GO:0043244	regulation of protein-containing complex disassembly	4/251	107/12484	0.168754	0.457261	0.370393	Capg/Tnf/Dysf/Etf1	4
GO:0046148	pigment biosynthetic process	2/251	37/12484	0.170117	0.459128	0.371905	Aprt/Slc7a11	2
GO:0060612	adipose tissue development	2/251	37/12484	0.170117	0.459128	0.371905	Lmna/Sh3pxd2b	2
GO:0090049	regulation of cell migration involved in sprouting angiogenesis	2/251	37/12484	0.170117	0.459128	0.371905	Hmox1/Ptgs2	2
GO:1902475	L-alpha-amino acid transmembrane transport	2/251	37/12484	0.170117	0.459128	0.371905	Tnf/Slc7a11	2
GO:2000772	regulation of cellular senescence	2/251	37/12484	0.170117	0.459128	0.371905	Bcl6/Ybx1	2
GO:0043525	positive regulation of neuron apoptotic process	3/251	71/12484	0.171333	0.459469	0.372182	Atf4/Ccl3/Tnf	3
GO:0051817	modulation of process of other organism involved in symbiotic interaction	3/251	71/12484	0.171333	0.459469	0.372182	Anxa2/Gapdh/Ccl4	3
GO:0006633	fatty acid biosynthetic process	4/251	108/12484	0.172682	0.459469	0.372182	Lpl/Ptgs2/Sphk1/Slc45a3	4
GO:0016052	carbohydrate catabolic process	4/251	108/12484	0.172682	0.459469	0.372182	Gapdh/Stat3/Gale/Hk3	4
GO:0061572	actin filament bundle organization	5/251	147/12484	0.174502	0.459469	0.372182	Rhoc/Ptger4/Sdc4/Pdlim1/Sh3pxd2b	5
GO:0006887	exocytosis	9/251	311/12484	0.175443	0.459469	0.372182	Ccr1/Fgr/Hmox1/Il4ra/P2ry2/Sdc4/Lat2/Stx11/Milr1	9
GO:0014910	regulation of smooth muscle cell migration	3/251	72/12484	0.176311	0.459469	0.372182	Adamts1/P2ry2/Ptger4	3
GO:0120162	positive regulation of cold-induced thermogenesis	3/251	72/12484	0.176311	0.459469	0.372182	Fabp4/Cd36/Il4ra	3
GO:1900076	regulation of cellular response to insulin stimulus	3/251	72/12484	0.176311	0.459469	0.372182	Socs3/Lpl/Ybx1	3
GO:2001057	reactive nitrogen species metabolic process	3/251	72/12484	0.176311	0.459469	0.372182	Cd36/Ptgs2/Tnf	3
GO:0001501	skeletal system development	10/251	354/12484	0.176703	0.459469	0.372182	Anxa2/Serpinh1/Fgr/Fmn1/Lgals3/Mmp13/Ptger4/Sh3pxd2b/Mthfd1l/Chd7	10
GO:0006984	ER-nucleus signaling pathway	2/251	38/12484	0.177322	0.459469	0.372182	Atf4/Hspa5	2
GO:0030199	collagen fibril organization	2/251	38/12484	0.177322	0.459469	0.372182	Anxa2/Serpinh1	2
GO:0032892	positive regulation of organic acid transport	2/251	38/12484	0.177322	0.459469	0.372182	P2ry2/Tnfrsf11a	2
GO:0043392	negative regulation of DNA binding	2/251	38/12484	0.177322	0.459469	0.372182	Hmox1/Zfp593	2
GO:0048066	developmental pigmentation	2/251	38/12484	0.177322	0.459469	0.372182	Ednrb/Adamts9	2
GO:0051955	regulation of amino acid transport	2/251	38/12484	0.177322	0.459469	0.372182	Il1rn/Tnf	2
GO:0052372	modulation by symbiont of entry into host	2/251	38/12484	0.177322	0.459469	0.372182	Ifitm3/Ifitm1	2
GO:0060964	regulation of gene silencing by miRNA	2/251	38/12484	0.177322	0.459469	0.372182	Stat3/Tnf	2
GO:0042594	response to starvation	5/251	148/12484	0.177868	0.459469	0.372182	Atf4/Eif2s1/Eif4ebp1/Hspa5/Mybbp1a	5
GO:0034248	regulation of cellular amide metabolic process	10/251	355/12484	0.178831	0.459469	0.372182	Bcl3/Eif2s1/Eif4ebp1/Gapdh/Sphk1/Stat3/Tnf/Slc7a11/Etf1/Igf2bp2	10
GO:0048608	reproductive structure development	9/251	313/12484	0.17999	0.459469	0.372182	Adamts1/Socs3/Ctsb/Fosl1/Lif/Plaur/Ptger4/Ptgs2/Chd7	9
GO:1901216	positive regulation of neuron death	4/251	110/12484	0.180631	0.459469	0.372182	Atf4/Eif2s1/Ccl3/Tnf	4
GO:0008202	steroid metabolic process	6/251	189/12484	0.181242	0.459469	0.372182	Abca1/Ch25h/Spp1/Tnf/Atp8b1/Soat2	6
GO:0007229	integrin-mediated signaling pathway	3/251	73/12484	0.18133	0.459469	0.372182	Fgr/Itga5/Itgax	3
GO:0048041	focal adhesion assembly	3/251	73/12484	0.18133	0.459469	0.372182	Fmn1/Sdc4/Coro1c	3
GO:0048708	astrocyte differentiation	3/251	73/12484	0.18133	0.459469	0.372182	C5ar1/Lif/Stat3	3
GO:0006913	nucleocytoplasmic transport	8/251	272/12484	0.182649	0.459469	0.372182	Cd36/Lmna/Mmp12/Ptgs2/Ran/Stat3/Ddx39a/Ipo4	8
GO:0051169	nuclear transport	8/251	272/12484	0.182649	0.459469	0.372182	Cd36/Lmna/Mmp12/Ptgs2/Ran/Stat3/Ddx39a/Ipo4	8
GO:0000185	activation of MAPKKK activity	1/251	10/12484	0.183869	0.459469	0.372182	Tnf	1
GO:0002544	chronic inflammatory response	1/251	10/12484	0.183869	0.459469	0.372182	Tnf	1
GO:0003215	cardiac right ventricle morphogenesis	1/251	10/12484	0.183869	0.459469	0.372182	Chd7	1
GO:0006213	pyrimidine nucleoside metabolic process	1/251	10/12484	0.183869	0.459469	0.372182	Upp1	1
GO:0006521	regulation of cellular amino acid metabolic process	1/251	10/12484	0.183869	0.459469	0.372182	Slc7a11	1
GO:0006534	cysteine metabolic process	1/251	10/12484	0.183869	0.459469	0.372182	Slc7a11	1
GO:0006590	thyroid hormone generation	1/251	10/12484	0.183869	0.459469	0.372182	Ctsb	1
GO:0007625	grooming behavior	1/251	10/12484	0.183869	0.459469	0.372182	Aprt	1
GO:0009265	2'-deoxyribonucleotide biosynthetic process	1/251	10/12484	0.183869	0.459469	0.372182	Dctd	1
GO:0010819	regulation of T cell chemotaxis	1/251	10/12484	0.183869	0.459469	0.372182	Cxcl10	1
GO:0014842	regulation of skeletal muscle satellite cell proliferation	1/251	10/12484	0.183869	0.459469	0.372182	Stat3	1
GO:0016446	somatic hypermutation of immunoglobulin genes	1/251	10/12484	0.183869	0.459469	0.372182	Ung	1
GO:0030213	hyaluronan biosynthetic process	1/251	10/12484	0.183869	0.459469	0.372182	Ptger4	1
GO:0030309	poly-N-acetyllactosamine metabolic process	1/251	10/12484	0.183869	0.459469	0.372182	B4galt5	1
GO:0030311	poly-N-acetyllactosamine biosynthetic process	1/251	10/12484	0.183869	0.459469	0.372182	B4galt5	1
GO:0031053	primary miRNA processing	1/251	10/12484	0.183869	0.459469	0.372182	Stat3	1
GO:0031126	snoRNA 3'-end processing	1/251	10/12484	0.183869	0.459469	0.372182	Fbl	1
GO:0031424	keratinization	1/251	10/12484	0.183869	0.459469	0.372182	Tgm1	1
GO:0031642	negative regulation of myelination	1/251	10/12484	0.183869	0.459469	0.372182	Tnf	1
GO:0032488	Cdc42 protein signal transduction	1/251	10/12484	0.183869	0.459469	0.372182	Abca1	1
GO:0032490	detection of molecule of bacterial origin	1/251	10/12484	0.183869	0.459469	0.372182	Tlr1	1
GO:0032530	regulation of microvillus organization	1/251	10/12484	0.183869	0.459469	0.372182	Atp8b1	1
GO:0033262	regulation of nuclear cell cycle DNA replication	1/251	10/12484	0.183869	0.459469	0.372182	Cdt1	1
GO:0033280	response to vitamin D	1/251	10/12484	0.183869	0.459469	0.372182	Spp1	1
GO:0034393	positive regulation of smooth muscle cell apoptotic process	1/251	10/12484	0.183869	0.459469	0.372182	Atf4	1
GO:0034433	steroid esterification	1/251	10/12484	0.183869	0.459469	0.372182	Soat2	1
GO:0034434	sterol esterification	1/251	10/12484	0.183869	0.459469	0.372182	Soat2	1
GO:0034435	cholesterol esterification	1/251	10/12484	0.183869	0.459469	0.372182	Soat2	1
GO:0035376	sterol import	1/251	10/12484	0.183869	0.459469	0.372182	Cd36	1
GO:0036462	TRAIL-activated apoptotic signaling pathway	1/251	10/12484	0.183869	0.459469	0.372182	Tnfrsf10b	1
GO:0036499	PERK-mediated unfolded protein response	1/251	10/12484	0.183869	0.459469	0.372182	Atf4	1
GO:0042362	fat-soluble vitamin biosynthetic process	1/251	10/12484	0.183869	0.459469	0.372182	Tnf	1
GO:0042501	serine phosphorylation of STAT protein	1/251	10/12484	0.183869	0.459469	0.372182	Lif	1
GO:0042640	anagen	1/251	10/12484	0.183869	0.459469	0.372182	Ptgs2	1
GO:0042762	regulation of sulfur metabolic process	1/251	10/12484	0.183869	0.459469	0.372182	Slc7a11	1
GO:0044766	multi-organism transport	1/251	10/12484	0.183869	0.459469	0.372182	Siglec1	1
GO:0046185	aldehyde catabolic process	1/251	10/12484	0.183869	0.459469	0.372182	Esd	1
GO:0046348	amino sugar catabolic process	1/251	10/12484	0.183869	0.459469	0.372182	Npl	1
GO:0046385	deoxyribose phosphate biosynthetic process	1/251	10/12484	0.183869	0.459469	0.372182	Dctd	1
GO:0046794	transport of virus	1/251	10/12484	0.183869	0.459469	0.372182	Siglec1	1
GO:0050665	hydrogen peroxide biosynthetic process	1/251	10/12484	0.183869	0.459469	0.372182	Stat3	1
GO:0050710	negative regulation of cytokine secretion	1/251	10/12484	0.183869	0.459469	0.372182	Ptger4	1
GO:0051549	positive regulation of keratinocyte migration	1/251	10/12484	0.183869	0.459469	0.372182	Hbegf	1
GO:0051775	response to redox state	1/251	10/12484	0.183869	0.459469	0.372182	Slc7a11	1
GO:0051797	regulation of hair follicle development	1/251	10/12484	0.183869	0.459469	0.372182	Tnf	1
GO:0055091	phospholipid homeostasis	1/251	10/12484	0.183869	0.459469	0.372182	Abca1	1
GO:0060231	mesenchymal to epithelial transition	1/251	10/12484	0.183869	0.459469	0.372182	Lif	1
GO:0060347	heart trabecula formation	1/251	10/12484	0.183869	0.459469	0.372182	Adamts1	1
GO:0060456	positive regulation of digestive system process	1/251	10/12484	0.183869	0.459469	0.372182	Mmp13	1
GO:0060670	branching involved in labyrinthine layer morphogenesis	1/251	10/12484	0.183869	0.459469	0.372182	Socs3	1
GO:0060693	regulation of branching involved in salivary gland morphogenesis	1/251	10/12484	0.183869	0.459469	0.372182	Tnf	1
GO:0060732	positive regulation of inositol phosphate biosynthetic process	1/251	10/12484	0.183869	0.459469	0.372182	Cd244a	1
GO:0061620	glycolytic process through glucose-6-phosphate	1/251	10/12484	0.183869	0.459469	0.372182	Gale	1
GO:0070508	cholesterol import	1/251	10/12484	0.183869	0.459469	0.372182	Cd36	1
GO:0071281	cellular response to iron ion	1/251	10/12484	0.183869	0.459469	0.372182	Hmox1	1
GO:0071863	regulation of cell proliferation in bone marrow	1/251	10/12484	0.183869	0.459469	0.372182	Lgals3	1
GO:0072110	glomerular mesangial cell proliferation	1/251	10/12484	0.183869	0.459469	0.372182	C3ar1	1
GO:0072711	cellular response to hydroxyurea	1/251	10/12484	0.183869	0.459469	0.372182	Timeless	1
GO:0090266	regulation of mitotic cell cycle spindle assembly checkpoint	1/251	10/12484	0.183869	0.459469	0.372182	Cdt1	1
GO:0090385	phagosome-lysosome fusion	1/251	10/12484	0.183869	0.459469	0.372182	Rab7b	1
GO:0097113	AMPA glutamate receptor clustering	1/251	10/12484	0.183869	0.459469	0.372182	Slc7a11	1
GO:0140052	cellular response to oxidised low-density lipoprotein particle stimulus	1/251	10/12484	0.183869	0.459469	0.372182	Cd36	1
GO:0140467	integrated stress response signaling	1/251	10/12484	0.183869	0.459469	0.372182	Atf4	1
GO:1902563	regulation of neutrophil activation	1/251	10/12484	0.183869	0.459469	0.372182	Tnf	1
GO:1902579	multi-organism localization	1/251	10/12484	0.183869	0.459469	0.372182	Siglec1	1
GO:1902947	regulation of tau-protein kinase activity	1/251	10/12484	0.183869	0.459469	0.372182	C5ar1	1
GO:1903223	positive regulation of oxidative stress-induced neuron death	1/251	10/12484	0.183869	0.459469	0.372182	Tnf	1
GO:1903504	regulation of mitotic spindle checkpoint	1/251	10/12484	0.183869	0.459469	0.372182	Cdt1	1
GO:2000105	positive regulation of DNA-dependent DNA replication	1/251	10/12484	0.183869	0.459469	0.372182	Cdt1	1
GO:2000644	regulation of receptor catabolic process	1/251	10/12484	0.183869	0.459469	0.372182	Anxa2	1
GO:2000674	regulation of type B pancreatic cell apoptotic process	1/251	10/12484	0.183869	0.459469	0.372182	Eif2s1	1
GO:2001279	regulation of unsaturated fatty acid biosynthetic process	1/251	10/12484	0.183869	0.459469	0.372182	Ptgs2	1
GO:0042113	B cell activation	6/251	190/12484	0.184247	0.460076	0.372673	Bcl3/Bcl6/Cd180/Ung/Ctps/Lat2	6
GO:2000677	regulation of transcription regulatory region DNA binding	2/251	39/12484	0.184574	0.460464	0.372988	Lif/Zfp593	2
GO:0051783	regulation of nuclear division	5/251	150/12484	0.184672	0.460464	0.372988	Lif/Osm/Sphk1/Tnf/Cdt1	5
GO:0043242	negative regulation of protein-containing complex disassembly	3/251	74/12484	0.186386	0.463719	0.375624	Capg/Tnf/Dysf	3
GO:0046889	positive regulation of lipid biosynthetic process	3/251	74/12484	0.186386	0.463719	0.375624	Ptgs2/Tnf/Slc45a3	3
GO:0072009	nephron epithelium development	3/251	74/12484	0.186386	0.463719	0.375624	Fmn1/Lif/Timeless	3
GO:0061458	reproductive system development	9/251	316/12484	0.186911	0.464685	0.376406	Adamts1/Socs3/Ctsb/Fosl1/Lif/Plaur/Ptger4/Ptgs2/Chd7	9
GO:0007269	neurotransmitter secretion	5/251	151/12484	0.18811	0.466985	0.37827	P2ry2/Ptger4/Sphk1/Stx11/Mctp2	5
GO:0099643	signal release from synapse	5/251	151/12484	0.18811	0.466985	0.37827	P2ry2/Ptger4/Sphk1/Stx11/Mctp2	5
GO:0034766	negative regulation of ion transmembrane transport	3/251	75/12484	0.191479	0.468859	0.379788	Tnf/Dysf/Gpr35	3
GO:0035821	modulation of process of other organism	3/251	75/12484	0.191479	0.468859	0.379788	Anxa2/Gapdh/Ccl4	3
GO:0003229	ventricular cardiac muscle tissue development	2/251	40/12484	0.191868	0.468859	0.379788	Adamts9/Chd7	2
GO:0042698	ovulation cycle	2/251	40/12484	0.191868	0.468859	0.379788	Adamts1/Ptger4	2
GO:0046782	regulation of viral transcription	2/251	40/12484	0.191868	0.468859	0.379788	Ccl4/Ifitm3	2
GO:0060147	regulation of posttranscriptional gene silencing	2/251	40/12484	0.191868	0.468859	0.379788	Stat3/Tnf	2
GO:0060966	regulation of gene silencing by RNA	2/251	40/12484	0.191868	0.468859	0.379788	Stat3/Tnf	2
GO:0072595	maintenance of protein localization in organelle	2/251	40/12484	0.191868	0.468859	0.379788	Hspa5/Kdelr3	2
GO:0097035	regulation of membrane lipid distribution	2/251	40/12484	0.191868	0.468859	0.379788	Abca1/Atp8b1	2
GO:0106106	cold-induced thermogenesis	4/251	113/12484	0.192777	0.468859	0.379788	Fabp4/Atf4/Cd36/Il4ra	4
GO:0120161	regulation of cold-induced thermogenesis	4/251	113/12484	0.192777	0.468859	0.379788	Fabp4/Atf4/Cd36/Il4ra	4
GO:0034660	ncRNA metabolic process	11/251	405/12484	0.193374	0.468859	0.379788	Fbl/Mettl1/Stat3/Nhp2/Bysl/Ddx21/Rrp15/Mrto4/Tsr1/Rrp12/Chd7	11
GO:0031669	cellular response to nutrient levels	5/251	153/12484	0.195055	0.468859	0.379788	Atf4/Eif2s1/Hspa5/Lpl/Mybbp1a	5
GO:0002181	cytoplasmic translation	3/251	76/12484	0.196607	0.468859	0.379788	Eif4a1/Eif4ebp1/Etf1	3
GO:0043506	regulation of JUN kinase activity	3/251	76/12484	0.196607	0.468859	0.379788	Il1rn/Tnf/Tnfrsf11a	3
GO:0045833	negative regulation of lipid metabolic process	3/251	76/12484	0.196607	0.468859	0.379788	Sphk1/Tnf/Hcar2	3
GO:0046634	regulation of alpha-beta T cell activation	3/251	76/12484	0.196607	0.468859	0.379788	Bcl6/Il4ra/Cd244a	3
GO:1900182	positive regulation of protein localization to nucleus	3/251	76/12484	0.196607	0.468859	0.379788	Lif/Ptgs2/Ran	3
GO:1903169	regulation of calcium ion transmembrane transport	4/251	114/12484	0.196882	0.468859	0.379788	Cxcl10/Dysf/Gpr35/Chd7	4
GO:1903829	positive regulation of cellular protein localization	8/251	278/12484	0.197802	0.468859	0.379788	Lgals3/Lif/Ptgs2/Ran/Ccl2/Tnf/Gnl3/Cdt1	8
GO:0002704	negative regulation of leukocyte mediated immunity	2/251	41/12484	0.1992	0.468859	0.379788	Bcl6/Hmox1	2
GO:0035272	exocrine system development	2/251	41/12484	0.1992	0.468859	0.379788	Tgm2/Tnf	2
GO:0045620	negative regulation of lymphocyte differentiation	2/251	41/12484	0.1992	0.468859	0.379788	Bcl6/Il4ra	2
GO:0050994	regulation of lipid catabolic process	2/251	41/12484	0.1992	0.468859	0.379788	Tnf/Hcar2	2
GO:1901570	fatty acid derivative biosynthetic process	2/251	41/12484	0.1992	0.468859	0.379788	Ptgs2/Sphk1	2
GO:1902041	regulation of extrinsic apoptotic signaling pathway via death domain receptors	2/251	41/12484	0.1992	0.468859	0.379788	Hmox1/Lgals3	2
GO:0001771	immunological synapse formation	1/251	11/12484	0.200291	0.468859	0.379788	Lgals3	1
GO:0002566	somatic diversification of immune receptors via somatic mutation	1/251	11/12484	0.200291	0.468859	0.379788	Ung	1
GO:0003413	chondrocyte differentiation involved in endochondral bone morphogenesis	1/251	11/12484	0.200291	0.468859	0.379788	Serpinh1	1
GO:0006002	fructose 6-phosphate metabolic process	1/251	11/12484	0.200291	0.468859	0.379788	Hk3	1
GO:0006206	pyrimidine nucleobase metabolic process	1/251	11/12484	0.200291	0.468859	0.379788	Ctps	1
GO:0006266	DNA ligation	1/251	11/12484	0.200291	0.468859	0.379788	Top2a	1
GO:0006490	oligosaccharide-lipid intermediate biosynthetic process	1/251	11/12484	0.200291	0.468859	0.379788	Nus1	1
GO:0006837	serotonin transport	1/251	11/12484	0.200291	0.468859	0.379788	Lgals3	1
GO:0006924	activation-induced cell death of T cells	1/251	11/12484	0.200291	0.468859	0.379788	Ripk3	1
GO:0009219	pyrimidine deoxyribonucleotide metabolic process	1/251	11/12484	0.200291	0.468859	0.379788	Dctd	1
GO:0010226	response to lithium ion	1/251	11/12484	0.200291	0.468859	0.379788	Fabp4	1
GO:0010984	regulation of lipoprotein particle clearance	1/251	11/12484	0.200291	0.468859	0.379788	Anxa2	1
GO:0014841	skeletal muscle satellite cell proliferation	1/251	11/12484	0.200291	0.468859	0.379788	Stat3	1
GO:0014850	response to muscle activity	1/251	11/12484	0.200291	0.468859	0.379788	Metrnl	1
GO:0016045	detection of bacterium	1/251	11/12484	0.200291	0.468859	0.379788	Tlr1	1
GO:0019184	nonribosomal peptide biosynthetic process	1/251	11/12484	0.200291	0.468859	0.379788	Slc7a11	1
GO:0030502	negative regulation of bone mineralization	1/251	11/12484	0.200291	0.468859	0.379788	Ccr1	1
GO:0031915	positive regulation of synaptic plasticity	1/251	11/12484	0.200291	0.468859	0.379788	Ptgs2	1
GO:0031953	negative regulation of protein autophosphorylation	1/251	11/12484	0.200291	0.468859	0.379788	Mvp	1
GO:0032494	response to peptidoglycan	1/251	11/12484	0.200291	0.468859	0.379788	C5ar1	1
GO:0032717	negative regulation of interleukin-8 production	1/251	11/12484	0.200291	0.468859	0.379788	Bcl3	1
GO:0032799	low-density lipoprotein receptor particle metabolic process	1/251	11/12484	0.200291	0.468859	0.379788	Anxa2	1
GO:0033210	leptin-mediated signaling pathway	1/251	11/12484	0.200291	0.468859	0.379788	Stat3	1
GO:0034162	toll-like receptor 9 signaling pathway	1/251	11/12484	0.200291	0.468859	0.379788	Rab7b	1
GO:0035739	CD4-positive, alpha-beta T cell proliferation	1/251	11/12484	0.200291	0.468859	0.379788	Lilrb4a	1
GO:0042454	ribonucleoside catabolic process	1/251	11/12484	0.200291	0.468859	0.379788	Upp1	1
GO:0043144	snoRNA processing	1/251	11/12484	0.200291	0.468859	0.379788	Fbl	1
GO:0043373	CD4-positive, alpha-beta T cell lineage commitment	1/251	11/12484	0.200291	0.468859	0.379788	Stat3	1
GO:0043374	CD8-positive, alpha-beta T cell differentiation	1/251	11/12484	0.200291	0.468859	0.379788	Tnfsf8	1
GO:0045091	regulation of single stranded viral RNA replication via double stranded DNA intermediate	1/251	11/12484	0.200291	0.468859	0.379788	Top2a	1
GO:0045591	positive regulation of regulatory T cell differentiation	1/251	11/12484	0.200291	0.468859	0.379788	Bcl6	1
GO:0046512	sphingosine biosynthetic process	1/251	11/12484	0.200291	0.468859	0.379788	Sphk1	1
GO:0046520	sphingoid biosynthetic process	1/251	11/12484	0.200291	0.468859	0.379788	Sphk1	1
GO:0051547	regulation of keratinocyte migration	1/251	11/12484	0.200291	0.468859	0.379788	Hbegf	1
GO:0051709	regulation of killing of cells of other organism	1/251	11/12484	0.200291	0.468859	0.379788	Gapdh	1
GO:0051712	positive regulation of killing of cells of other organism	1/251	11/12484	0.200291	0.468859	0.379788	Gapdh	1
GO:0070307	lens fiber cell development	1/251	11/12484	0.200291	0.468859	0.379788	Atf4	1
GO:0071285	cellular response to lithium ion	1/251	11/12484	0.200291	0.468859	0.379788	Fabp4	1
GO:0071380	cellular response to prostaglandin E stimulus	1/251	11/12484	0.200291	0.468859	0.379788	Ptger4	1
GO:0071803	positive regulation of podosome assembly	1/251	11/12484	0.200291	0.468859	0.379788	Tnf	1
GO:0071838	cell proliferation in bone marrow	1/251	11/12484	0.200291	0.468859	0.379788	Lgals3	1
GO:0072710	response to hydroxyurea	1/251	11/12484	0.200291	0.468859	0.379788	Timeless	1
GO:0090043	regulation of tubulin deacetylation	1/251	11/12484	0.200291	0.468859	0.379788	Dysf	1
GO:0090192	regulation of glomerulus development	1/251	11/12484	0.200291	0.468859	0.379788	C3ar1	1
GO:0090343	positive regulation of cell aging	1/251	11/12484	0.200291	0.468859	0.379788	Lmna	1
GO:0090594	inflammatory response to wounding	1/251	11/12484	0.200291	0.468859	0.379788	Hmox1	1
GO:0097688	glutamate receptor clustering	1/251	11/12484	0.200291	0.468859	0.379788	Slc7a11	1
GO:1900025	negative regulation of substrate adhesion-dependent cell spreading	1/251	11/12484	0.200291	0.468859	0.379788	Coro1c	1
GO:1901163	regulation of trophoblast cell migration	1/251	11/12484	0.200291	0.468859	0.379788	Mmp12	1
GO:1901298	regulation of hydrogen peroxide-mediated programmed cell death	1/251	11/12484	0.200291	0.468859	0.379788	Hk3	1
GO:1901722	regulation of cell proliferation involved in kidney development	1/251	11/12484	0.200291	0.468859	0.379788	C3ar1	1
GO:1901841	regulation of high voltage-gated calcium channel activity	1/251	11/12484	0.200291	0.468859	0.379788	Dysf	1
GO:1903587	regulation of blood vessel endothelial cell proliferation involved in sprouting angiogenesis	1/251	11/12484	0.200291	0.468859	0.379788	Hmox1	1
GO:1904816	positive regulation of protein localization to chromosome, telomeric region	1/251	11/12484	0.200291	0.468859	0.379788	Gnl3	1
GO:1905097	regulation of guanyl-nucleotide exchange factor activity	1/251	11/12484	0.200291	0.468859	0.379788	Eif2s1	1
GO:2000303	regulation of ceramide biosynthetic process	1/251	11/12484	0.200291	0.468859	0.379788	Sphk1	1
GO:2000347	positive regulation of hepatocyte proliferation	1/251	11/12484	0.200291	0.468859	0.379788	Tnf	1
GO:0007188	adenylate cyclase-modulating G protein-coupled receptor signaling pathway	4/251	116/12484	0.205171	0.479548	0.388446	Abca1/Cxcl10/Ptger4/Akap12	4
GO:0140013	meiotic nuclear division	4/251	116/12484	0.205171	0.479548	0.388446	Lif/Osm/Rad54l/Top2a	4
GO:0072594	establishment of protein localization to organelle	10/251	367/12484	0.205279	0.479548	0.388446	Cd36/Hspa5/Lmna/Mmp12/Ptgs2/Ran/Sec61g/Stat3/Ipo4/Tram2	10
GO:0043122	regulation of I-kappaB kinase/NF-kappaB signaling	5/251	156/12484	0.205636	0.479725	0.388589	Cd36/Tgm2/Tnf/Ddx21/Tnip3	5
GO:0048545	response to steroid hormone	5/251	156/12484	0.205636	0.479725	0.388589	Eif4ebp1/Il1rn/Acod1/Spp1/Tnf	5
GO:2001234	negative regulation of apoptotic signaling pathway	6/251	197/12484	0.205814	0.47981	0.388658	Hmox1/Lgals3/Lmna/Plaur/Ptgs2/Tnf	6
GO:0090199	regulation of release of cytochrome c from mitochondria	2/251	42/12484	0.206564	0.480805	0.389464	Lmna/Plaur	2
GO:1902930	regulation of alcohol biosynthetic process	2/251	42/12484	0.206564	0.480805	0.389464	Cd244a/Tnf	2
GO:0045580	regulation of T cell differentiation	4/251	117/12484	0.209354	0.480805	0.389464	Adam8/Bcl6/Il4ra/Tnfsf9	4
GO:0051588	regulation of neurotransmitter transport	4/251	117/12484	0.209354	0.480805	0.389464	P2ry2/Ptger4/Sphk1/Mctp2	4
GO:0014909	smooth muscle cell migration	3/251	79/12484	0.212185	0.480805	0.389464	Adamts1/P2ry2/Ptger4	3
GO:0070838	divalent metal ion transport	9/251	327/12484	0.213254	0.480805	0.389464	Ccr1/Cxcl10/Lgals3/Ptgs2/Ccl12/Ccl4/Dysf/Gpr35/Chd7	9
GO:0017148	negative regulation of translation	4/251	118/12484	0.213561	0.480805	0.389464	Eif2s1/Eif4ebp1/Gapdh/Stat3	4
GO:0001755	neural crest cell migration	2/251	43/12484	0.213957	0.480805	0.389464	Ednrb/Coro1c	2
GO:0002720	positive regulation of cytokine production involved in immune response	2/251	43/12484	0.213957	0.480805	0.389464	Cd36/Ddx21	2
GO:0019083	viral transcription	2/251	43/12484	0.213957	0.480805	0.389464	Ccl4/Ifitm3	2
GO:0034198	cellular response to amino acid starvation	2/251	43/12484	0.213957	0.480805	0.389464	Atf4/Eif2s1	2
GO:0038066	p38MAPK cascade	2/251	43/12484	0.213957	0.480805	0.389464	Sphk1/Rell1	2
GO:0090329	regulation of DNA-dependent DNA replication	2/251	43/12484	0.213957	0.480805	0.389464	Timeless/Cdt1	2
GO:0072511	divalent inorganic cation transport	9/251	328/12484	0.21572	0.480805	0.389464	Ccr1/Cxcl10/Lgals3/Ptgs2/Ccl12/Ccl4/Dysf/Gpr35/Chd7	9
GO:0000712	resolution of meiotic recombination intermediates	1/251	12/12484	0.216384	0.480805	0.389464	Top2a	1
GO:0001574	ganglioside biosynthetic process	1/251	12/12484	0.216384	0.480805	0.389464	B4galt5	1
GO:0002283	neutrophil activation involved in immune response	1/251	12/12484	0.216384	0.480805	0.389464	Stx11	1
GO:0002371	dendritic cell cytokine production	1/251	12/12484	0.216384	0.480805	0.389464	Ddx21	1
GO:0002730	regulation of dendritic cell cytokine production	1/251	12/12484	0.216384	0.480805	0.389464	Ddx21	1
GO:0002829	negative regulation of type 2 immune response	1/251	12/12484	0.216384	0.480805	0.389464	Bcl6	1
GO:0002830	positive regulation of type 2 immune response	1/251	12/12484	0.216384	0.480805	0.389464	Il4ra	1
GO:0006983	ER overload response	1/251	12/12484	0.216384	0.480805	0.389464	Hspa5	1
GO:0007250	activation of NF-kappaB-inducing kinase activity	1/251	12/12484	0.216384	0.480805	0.389464	Tlr1	1
GO:0009070	serine family amino acid biosynthetic process	1/251	12/12484	0.216384	0.480805	0.389464	Psat1	1
GO:0010958	regulation of amino acid import across plasma membrane	1/251	12/12484	0.216384	0.480805	0.389464	Tnf	1
GO:0014745	negative regulation of muscle adaptation	1/251	12/12484	0.216384	0.480805	0.389464	Lmna	1
GO:0014857	regulation of skeletal muscle cell proliferation	1/251	12/12484	0.216384	0.480805	0.389464	Stat3	1
GO:0016074	snoRNA metabolic process	1/251	12/12484	0.216384	0.480805	0.389464	Fbl	1
GO:0021534	cell proliferation in hindbrain	1/251	12/12484	0.216384	0.480805	0.389464	C5ar1	1
GO:0030449	regulation of complement activation	1/251	12/12484	0.216384	0.480805	0.389464	A2m	1
GO:0030540	female genitalia development	1/251	12/12484	0.216384	0.480805	0.389464	Chd7	1
GO:0032225	regulation of synaptic transmission, dopaminergic	1/251	12/12484	0.216384	0.480805	0.389464	Ptgs2	1
GO:0033574	response to testosterone	1/251	12/12484	0.216384	0.480805	0.389464	Spp1	1
GO:0035278	miRNA mediated inhibition of translation	1/251	12/12484	0.216384	0.480805	0.389464	Stat3	1
GO:0035457	cellular response to interferon-alpha	1/251	12/12484	0.216384	0.480805	0.389464	Ifi204	1
GO:0035563	positive regulation of chromatin binding	1/251	12/12484	0.216384	0.480805	0.389464	Cdt1	1
GO:0036035	osteoclast development	1/251	12/12484	0.216384	0.480805	0.389464	Anxa2	1
GO:0036498	IRE1-mediated unfolded protein response	1/251	12/12484	0.216384	0.480805	0.389464	Hspa5	1
GO:0039692	single stranded viral RNA replication via double stranded DNA intermediate	1/251	12/12484	0.216384	0.480805	0.389464	Top2a	1
GO:0040033	negative regulation of translation, ncRNA-mediated	1/251	12/12484	0.216384	0.480805	0.389464	Stat3	1
GO:0042438	melanin biosynthetic process	1/251	12/12484	0.216384	0.480805	0.389464	Slc7a11	1
GO:0043584	nose development	1/251	12/12484	0.216384	0.480805	0.389464	Chd7	1
GO:0043922	negative regulation by host of viral transcription	1/251	12/12484	0.216384	0.480805	0.389464	Ccl4	1
GO:0044090	positive regulation of vacuole organization	1/251	12/12484	0.216384	0.480805	0.389464	Anxa2	1
GO:0044851	hair cycle phase	1/251	12/12484	0.216384	0.480805	0.389464	Ptgs2	1
GO:0045820	negative regulation of glycolytic process	1/251	12/12484	0.216384	0.480805	0.389464	Stat3	1
GO:0045842	positive regulation of mitotic metaphase/anaphase transition	1/251	12/12484	0.216384	0.480805	0.389464	Cdt1	1
GO:0045974	regulation of translation, ncRNA-mediated	1/251	12/12484	0.216384	0.480805	0.389464	Stat3	1
GO:0048532	anatomical structure arrangement	1/251	12/12484	0.216384	0.480805	0.389464	Hspa5	1
GO:0050909	sensory perception of taste	1/251	12/12484	0.216384	0.480805	0.389464	Cd36	1
GO:0051546	keratinocyte migration	1/251	12/12484	0.216384	0.480805	0.389464	Hbegf	1
GO:0055064	chloride ion homeostasis	1/251	12/12484	0.216384	0.480805	0.389464	Slc12a4	1
GO:0060123	regulation of growth hormone secretion	1/251	12/12484	0.216384	0.480805	0.389464	Chd7	1
GO:0061450	trophoblast cell migration	1/251	12/12484	0.216384	0.480805	0.389464	Mmp12	1
GO:0061615	glycolytic process through fructose-6-phosphate	1/251	12/12484	0.216384	0.480805	0.389464	Gale	1
GO:0070486	leukocyte aggregation	1/251	12/12484	0.216384	0.480805	0.389464	Adam8	1
GO:0071379	cellular response to prostaglandin stimulus	1/251	12/12484	0.216384	0.480805	0.389464	Ptger4	1
GO:0072234	metanephric nephron tubule development	1/251	12/12484	0.216384	0.480805	0.389464	Lif	1
GO:0090042	tubulin deacetylation	1/251	12/12484	0.216384	0.480805	0.389464	Dysf	1
GO:0090231	regulation of spindle checkpoint	1/251	12/12484	0.216384	0.480805	0.389464	Cdt1	1
GO:0097421	liver regeneration	1/251	12/12484	0.216384	0.480805	0.389464	Hmox1	1
GO:0098543	detection of other organism	1/251	12/12484	0.216384	0.480805	0.389464	Tlr1	1
GO:0140131	positive regulation of lymphocyte chemotaxis	1/251	12/12484	0.216384	0.480805	0.389464	Ccl4	1
GO:1900016	negative regulation of cytokine production involved in inflammatory response	1/251	12/12484	0.216384	0.480805	0.389464	Il1r2	1
GO:1900225	regulation of NLRP3 inflammasome complex assembly	1/251	12/12484	0.216384	0.480805	0.389464	Cd36	1
GO:1900451	positive regulation of glutamate receptor signaling pathway	1/251	12/12484	0.216384	0.480805	0.389464	Ccl2	1
GO:1901970	positive regulation of mitotic sister chromatid separation	1/251	12/12484	0.216384	0.480805	0.389464	Cdt1	1
GO:1902101	positive regulation of metaphase/anaphase transition of cell cycle	1/251	12/12484	0.216384	0.480805	0.389464	Cdt1	1
GO:1903789	regulation of amino acid transmembrane transport	1/251	12/12484	0.216384	0.480805	0.389464	Tnf	1
GO:1904706	negative regulation of vascular associated smooth muscle cell proliferation	1/251	12/12484	0.216384	0.480805	0.389464	Hmox1	1
GO:2001171	positive regulation of ATP biosynthetic process	1/251	12/12484	0.216384	0.480805	0.389464	Stat3	1
GO:0060348	bone development	5/251	159/12484	0.216405	0.480805	0.389464	Anxa2/Serpinh1/Mmp13/Ptger4/Sh3pxd2b	5
GO:0010660	regulation of muscle cell apoptotic process	3/251	80/12484	0.217437	0.482156	0.390559	Atf4/Gapdh/Hmox1	3
GO:0045921	positive regulation of exocytosis	3/251	80/12484	0.217437	0.482156	0.390559	Fgr/Il4ra/Sdc4	3
GO:1902106	negative regulation of leukocyte differentiation	3/251	80/12484	0.217437	0.482156	0.390559	Bcl6/Il4ra/Nme1	3
GO:1990845	adaptive thermogenesis	4/251	119/12484	0.217792	0.482629	0.390942	Fabp4/Atf4/Cd36/Il4ra	4
GO:0050804	modulation of chemical synaptic transmission	11/251	417/12484	0.219144	0.485309	0.393113	Atf4/P2ry2/Ptger4/Ptgs2/Ccl2/Sphk1/Stat3/Tnf/Slc7a11/Akap12/Mctp2	11
GO:0099177	regulation of trans-synaptic signaling	11/251	418/12484	0.221354	0.488658	0.395826	Atf4/P2ry2/Ptger4/Ptgs2/Ccl2/Sphk1/Stat3/Tnf/Slc7a11/Akap12/Mctp2	11
GO:0060119	inner ear receptor cell development	2/251	44/12484	0.221374	0.488658	0.395826	Sdc4/Atp8b1	2
GO:0060193	positive regulation of lipase activity	2/251	44/12484	0.221374	0.488658	0.395826	Rhoc/Sele	2
GO:0060675	ureteric bud morphogenesis	2/251	44/12484	0.221374	0.488658	0.395826	Fmn1/Timeless	2
GO:0072171	mesonephric tubule morphogenesis	2/251	44/12484	0.221374	0.488658	0.395826	Fmn1/Timeless	2
GO:0072331	signal transduction by p53 class mediator	4/251	120/12484	0.222046	0.489823	0.39677	Bcl3/Ifi204/Mybbp1a/Aen	4
GO:1901699	cellular response to nitrogen compound	12/251	463/12484	0.222775	0.49081	0.397569	Atf4/Casp4/Cd36/Socs3/Col4a1/Eif4ebp1/Lpl/Stat3/Timeless/Tnf/Ybx1/Gdf15	12
GO:0031032	actomyosin structure organization	5/251	161/12484	0.22368	0.49081	0.397569	Rhoc/Ptger4/Sdc4/Pdlim1/Sh3pxd2b	5
GO:0006575	cellular modified amino acid metabolic process	4/251	121/12484	0.226321	0.49081	0.397569	Ctsb/Mthfd2/Slc7a11/Mthfd1l	4
GO:0048863	stem cell differentiation	5/251	162/12484	0.227346	0.49081	0.397569	Ednrb/Lif/Stat3/Coro1c/A2m	5
GO:0007189	adenylate cyclase-activating G protein-coupled receptor signaling pathway	3/251	82/12484	0.22802	0.49081	0.397569	Abca1/Cxcl10/Ptger4	3
GO:0043255	regulation of carbohydrate biosynthetic process	3/251	82/12484	0.22802	0.49081	0.397569	Cd244a/Ptger4/Nln	3
GO:0071375	cellular response to peptide hormone stimulus	6/251	204/12484	0.228239	0.49081	0.397569	Socs3/Eif4ebp1/Lpl/Stat3/Ybx1/Gdf15	6
GO:0002204	somatic recombination of immunoglobulin genes involved in immune response	2/251	45/12484	0.228812	0.49081	0.397569	Bcl6/Ung	2
GO:0002208	somatic diversification of immunoglobulins involved in immune response	2/251	45/12484	0.228812	0.49081	0.397569	Bcl6/Ung	2
GO:0002712	regulation of B cell mediated immunity	2/251	45/12484	0.228812	0.49081	0.397569	Bcl6/Tnf	2
GO:0002889	regulation of immunoglobulin mediated immune response	2/251	45/12484	0.228812	0.49081	0.397569	Bcl6/Tnf	2
GO:0031050	dsRNA processing	2/251	45/12484	0.228812	0.49081	0.397569	Stat3/Tnf	2
GO:0035196	production of miRNAs involved in gene silencing by miRNA	2/251	45/12484	0.228812	0.49081	0.397569	Stat3/Tnf	2
GO:0045190	isotype switching	2/251	45/12484	0.228812	0.49081	0.397569	Bcl6/Ung	2
GO:0060350	endochondral bone morphogenesis	2/251	45/12484	0.228812	0.49081	0.397569	Serpinh1/Mmp13	2
GO:0070918	production of small RNA involved in gene silencing by RNA	2/251	45/12484	0.228812	0.49081	0.397569	Stat3/Tnf	2
GO:0060562	epithelial tube morphogenesis	8/251	290/12484	0.229564	0.49081	0.397569	Col4a1/Fmn1/Cxcl10/Itgax/Sdc4/Timeless/Tnf/Mthfd1l	8
GO:0007568	aging	5/251	163/12484	0.231029	0.49081	0.397569	Bcl6/Eif2s1/Lmna/Rad54l/Ybx1	5
GO:0032388	positive regulation of intracellular transport	5/251	163/12484	0.231029	0.49081	0.397569	Anxa2/Ehd1/Ptgs2/Ran/Ccl2	5
GO:0050792	regulation of viral process	5/251	163/12484	0.231029	0.49081	0.397569	Ccl4/Tnf/Top2a/Ifitm3/Ifitm1	5
GO:0061138	morphogenesis of a branching epithelium	5/251	163/12484	0.231029	0.49081	0.397569	Socs3/Col4a1/Tgm2/Timeless/Tnf	5
GO:2001235	positive regulation of apoptotic signaling pathway	5/251	163/12484	0.231029	0.49081	0.397569	Osm/Plaur/Siglec1/Tnf/Ripk3	5
GO:0000054	ribosomal subunit export from nucleus	1/251	13/12484	0.232154	0.49081	0.397569	Ran	1
GO:0002363	alpha-beta T cell lineage commitment	1/251	13/12484	0.232154	0.49081	0.397569	Stat3	1
GO:0003084	positive regulation of systemic arterial blood pressure	1/251	13/12484	0.232154	0.49081	0.397569	Manf	1
GO:0006071	glycerol metabolic process	1/251	13/12484	0.232154	0.49081	0.397569	Dysf	1
GO:0006337	nucleosome disassembly	1/251	13/12484	0.232154	0.49081	0.397569	Grwd1	1
GO:0006706	steroid catabolic process	1/251	13/12484	0.232154	0.49081	0.397569	Spp1	1
GO:0006910	phagocytosis, recognition	1/251	13/12484	0.232154	0.49081	0.397569	Cd36	1
GO:0009164	nucleoside catabolic process	1/251	13/12484	0.232154	0.49081	0.397569	Upp1	1
GO:0009263	deoxyribonucleotide biosynthetic process	1/251	13/12484	0.232154	0.49081	0.397569	Dctd	1
GO:0010421	hydrogen peroxide-mediated programmed cell death	1/251	13/12484	0.232154	0.49081	0.397569	Hk3	1
GO:0010561	negative regulation of glycoprotein biosynthetic process	1/251	13/12484	0.232154	0.49081	0.397569	Hbegf	1
GO:0010623	programmed cell death involved in cell development	1/251	13/12484	0.232154	0.49081	0.397569	Casp4	1
GO:0010832	negative regulation of myotube differentiation	1/251	13/12484	0.232154	0.49081	0.397569	Cxcl10	1
GO:0010919	regulation of inositol phosphate biosynthetic process	1/251	13/12484	0.232154	0.49081	0.397569	Cd244a	1
GO:0014041	regulation of neuron maturation	1/251	13/12484	0.232154	0.49081	0.397569	Ednrb	1
GO:0014856	skeletal muscle cell proliferation	1/251	13/12484	0.232154	0.49081	0.397569	Stat3	1
GO:0033750	ribosome localization	1/251	13/12484	0.232154	0.49081	0.397569	Ran	1
GO:0034695	response to prostaglandin E	1/251	13/12484	0.232154	0.49081	0.397569	Ptger4	1
GO:0036124	histone H3-K9 trimethylation	1/251	13/12484	0.232154	0.49081	0.397569	Lmna	1
GO:0042044	fluid transport	1/251	13/12484	0.232154	0.49081	0.397569	Ednrb	1
GO:0042532	negative regulation of tyrosine phosphorylation of STAT protein	1/251	13/12484	0.232154	0.49081	0.397569	Socs3	1
GO:0042754	negative regulation of circadian rhythm	1/251	13/12484	0.232154	0.49081	0.397569	Ptger4	1
GO:0044550	secondary metabolite biosynthetic process	1/251	13/12484	0.232154	0.49081	0.397569	Slc7a11	1
GO:0044764	multi-organism cellular process	1/251	13/12484	0.232154	0.49081	0.397569	Siglec1	1
GO:0045187	regulation of circadian sleep/wake cycle, sleep	1/251	13/12484	0.232154	0.49081	0.397569	Ptger4	1
GO:0045651	positive regulation of macrophage differentiation	1/251	13/12484	0.232154	0.49081	0.397569	Lif	1
GO:0047484	regulation of response to osmotic stress	1/251	13/12484	0.232154	0.49081	0.397569	Ptgs2	1
GO:0048070	regulation of developmental pigmentation	1/251	13/12484	0.232154	0.49081	0.397569	Adamts9	1
GO:0048711	positive regulation of astrocyte differentiation	1/251	13/12484	0.232154	0.49081	0.397569	Lif	1
GO:0051127	positive regulation of actin nucleation	1/251	13/12484	0.232154	0.49081	0.397569	Fmn1	1
GO:0055012	ventricular cardiac muscle cell differentiation	1/251	13/12484	0.232154	0.49081	0.397569	Lmna	1
GO:0060019	radial glial cell differentiation	1/251	13/12484	0.232154	0.49081	0.397569	Stat3	1
GO:0061042	vascular wound healing	1/251	13/12484	0.232154	0.49081	0.397569	Tnf	1
GO:0071712	ER-associated misfolded protein catabolic process	1/251	13/12484	0.232154	0.49081	0.397569	Sdf2l1	1
GO:0072109	glomerular mesangium development	1/251	13/12484	0.232154	0.49081	0.397569	C3ar1	1
GO:0090153	regulation of sphingolipid biosynthetic process	1/251	13/12484	0.232154	0.49081	0.397569	Sphk1	1
GO:0097050	type B pancreatic cell apoptotic process	1/251	13/12484	0.232154	0.49081	0.397569	Eif2s1	1
GO:0097468	programmed cell death in response to reactive oxygen species	1/251	13/12484	0.232154	0.49081	0.397569	Hk3	1
GO:1904814	regulation of protein localization to chromosome, telomeric region	1/251	13/12484	0.232154	0.49081	0.397569	Gnl3	1
GO:1905038	regulation of membrane lipid metabolic process	1/251	13/12484	0.232154	0.49081	0.397569	Sphk1	1
GO:1905048	regulation of metallopeptidase activity	1/251	13/12484	0.232154	0.49081	0.397569	Stat3	1
GO:1905331	negative regulation of morphogenesis of an epithelium	1/251	13/12484	0.232154	0.49081	0.397569	Tnf	1
GO:1905564	positive regulation of vascular endothelial cell proliferation	1/251	13/12484	0.232154	0.49081	0.397569	Stat3	1
GO:1905820	positive regulation of chromosome separation	1/251	13/12484	0.232154	0.49081	0.397569	Cdt1	1
GO:2000104	negative regulation of DNA-dependent DNA replication	1/251	13/12484	0.232154	0.49081	0.397569	Timeless	1
GO:0045787	positive regulation of cell cycle	8/251	291/12484	0.232292	0.49081	0.397569	Adamts1/Eif4ebp1/Fosl1/Mybbp1a/Sphk1/Tgm1/Tnf/Cdt1	8
GO:0001101	response to acid chemical	3/251	83/12484	0.233348	0.492127	0.398635	Anxa2/Col4a1/Tnf	3
GO:0031058	positive regulation of histone modification	3/251	83/12484	0.233348	0.492127	0.398635	Bcl6/Lif/Lmna	3
GO:0045778	positive regulation of ossification	3/251	83/12484	0.233348	0.492127	0.398635	Ifi204/Lmna/Ptger4	3
GO:0050806	positive regulation of synaptic transmission	5/251	164/12484	0.23473	0.493637	0.399859	Ptger4/Ptgs2/Ccl2/Sphk1/Tnf	5
GO:0002822	regulation of adaptive immune response based on somatic recombination of immune receptors built from immunoglobulin superfamily domains	4/251	123/12484	0.234934	0.493637	0.399859	Bcl6/Il4ra/Tnf/Ripk3	4
GO:0007187	G protein-coupled receptor signaling pathway, coupled to cyclic nucleotide second messenger	4/251	123/12484	0.234934	0.493637	0.399859	Abca1/Cxcl10/Ptger4/Akap12	4
GO:0019933	cAMP-mediated signaling	4/251	123/12484	0.234934	0.493637	0.399859	Abca1/Gapdh/Cxcl10/Ptger4	4
GO:0065004	protein-DNA complex assembly	4/251	123/12484	0.234934	0.493637	0.399859	Polr1e/Cdt1/Ipo4/Grwd1	4
GO:0071248	cellular response to metal ion	4/251	123/12484	0.234934	0.493637	0.399859	Fabp4/Hmox1/Mt1/Mt2	4
GO:0001756	somitogenesis	2/251	46/12484	0.236267	0.493999	0.400152	Meox1/Ifitm1	2
GO:0006023	aminoglycan biosynthetic process	2/251	46/12484	0.236267	0.493999	0.400152	Ptger4/B4galt5	2
GO:0033619	membrane protein proteolysis	2/251	46/12484	0.236267	0.493999	0.400152	Adam8/Tnf	2
GO:0034605	cellular response to heat	2/251	46/12484	0.236267	0.493999	0.400152	Eif2s1/Hmox1	2
GO:0042307	positive regulation of protein import into nucleus	2/251	46/12484	0.236267	0.493999	0.400152	Ptgs2/Ran	2
GO:0061045	negative regulation of wound healing	2/251	46/12484	0.236267	0.493999	0.400152	Anxa2/Tnf	2
GO:1904888	cranial skeletal system development	2/251	46/12484	0.236267	0.493999	0.400152	Sh3pxd2b/Mthfd1l	2
GO:2000514	regulation of CD4-positive, alpha-beta T cell activation	2/251	46/12484	0.236267	0.493999	0.400152	Bcl6/Il4ra	2
GO:0051251	positive regulation of lymphocyte activation	6/251	207/12484	0.238084	0.496967	0.402556	Adam8/Bcl6/Il4ra/Cd244a/Ccl2/Tnfsf9	6
GO:0010657	muscle cell apoptotic process	3/251	84/12484	0.238699	0.496967	0.402556	Atf4/Gapdh/Hmox1	3
GO:0035966	response to topologically incorrect protein	4/251	125/12484	0.243625	0.496967	0.402556	Atf4/Hspa5/Sdf2l1/Manf	4
GO:0007492	endoderm development	2/251	47/12484	0.243734	0.496967	0.402556	Angpt2/Itga5	2
GO:0030490	maturation of SSU-rRNA	2/251	47/12484	0.243734	0.496967	0.402556	Bysl/Tsr1	2
GO:0032413	negative regulation of ion transmembrane transporter activity	2/251	47/12484	0.243734	0.496967	0.402556	Dysf/Gpr35	2
GO:0043388	positive regulation of DNA binding	2/251	47/12484	0.243734	0.496967	0.402556	Nme1/Plaur	2
GO:0098586	cellular response to virus	2/251	47/12484	0.243734	0.496967	0.402556	Mmp12/Mapk11	2
GO:0015931	nucleobase-containing compound transport	5/251	167/12484	0.24593	0.496967	0.402556	Hnrnpa1/Ran/Ybx1/Ddx39a/Igf2bp2	5
GO:2001252	positive regulation of chromosome organization	5/251	167/12484	0.24593	0.496967	0.402556	Bcl6/Lif/Lmna/Gnl3/Cdt1	5
GO:0000083	regulation of transcription involved in G1/S transition of mitotic cell cycle	1/251	14/12484	0.247608	0.496967	0.402556	Cdk18	1
GO:0001845	phagolysosome assembly	1/251	14/12484	0.247608	0.496967	0.402556	Rab7b	1
GO:0002643	regulation of tolerance induction	1/251	14/12484	0.247608	0.496967	0.402556	Pdcd1	1
GO:0002689	negative regulation of leukocyte chemotaxis	1/251	14/12484	0.247608	0.496967	0.402556	Ccl12	1
GO:0002756	MyD88-independent toll-like receptor signaling pathway	1/251	14/12484	0.247608	0.496967	0.402556	Tnip3	1
GO:0003222	ventricular trabecula myocardium morphogenesis	1/251	14/12484	0.247608	0.496967	0.402556	Chd7	1
GO:0006415	translational termination	1/251	14/12484	0.247608	0.496967	0.402556	Etf1	1
GO:0006582	melanin metabolic process	1/251	14/12484	0.247608	0.496967	0.402556	Slc7a11	1
GO:0007202	activation of phospholipase C activity	1/251	14/12484	0.247608	0.496967	0.402556	Sele	1
GO:0008209	androgen metabolic process	1/251	14/12484	0.247608	0.496967	0.402556	Spp1	1
GO:0010225	response to UV-C	1/251	14/12484	0.247608	0.496967	0.402556	Bcl3	1
GO:0010935	regulation of macrophage cytokine production	1/251	14/12484	0.247608	0.496967	0.402556	Cd36	1
GO:0016322	neuron remodeling	1/251	14/12484	0.247608	0.496967	0.402556	Rnd1	1
GO:0018119	peptidyl-cysteine S-nitrosylation	1/251	14/12484	0.247608	0.496967	0.402556	Gapdh	1
GO:0023035	CD40 signaling pathway	1/251	14/12484	0.247608	0.496967	0.402556	Itga5	1
GO:0030033	microvillus assembly	1/251	14/12484	0.247608	0.496967	0.402556	Atp8b1	1
GO:0030252	growth hormone secretion	1/251	14/12484	0.247608	0.496967	0.402556	Chd7	1
GO:0031340	positive regulation of vesicle fusion	1/251	14/12484	0.247608	0.496967	0.402556	Anxa2	1
GO:0032793	positive regulation of CREB transcription factor activity	1/251	14/12484	0.247608	0.496967	0.402556	Cd200	1
GO:0033194	response to hydroperoxide	1/251	14/12484	0.247608	0.496967	0.402556	Cd36	1
GO:0034368	protein-lipid complex remodeling	1/251	14/12484	0.247608	0.496967	0.402556	Lpl	1
GO:0034369	plasma lipoprotein particle remodeling	1/251	14/12484	0.247608	0.496967	0.402556	Lpl	1
GO:0034694	response to prostaglandin	1/251	14/12484	0.247608	0.496967	0.402556	Ptger4	1
GO:0040037	negative regulation of fibroblast growth factor receptor signaling pathway	1/251	14/12484	0.247608	0.496967	0.402556	Spry4	1
GO:0042308	negative regulation of protein import into nucleus	1/251	14/12484	0.247608	0.496967	0.402556	Cd36	1
GO:0042403	thyroid hormone metabolic process	1/251	14/12484	0.247608	0.496967	0.402556	Ctsb	1
GO:0042537	benzene-containing compound metabolic process	1/251	14/12484	0.247608	0.496967	0.402556	Txnrd1	1
GO:0042559	pteridine-containing compound biosynthetic process	1/251	14/12484	0.247608	0.496967	0.402556	Mthfd1l	1
GO:0043369	CD4-positive or CD8-positive, alpha-beta T cell lineage commitment	1/251	14/12484	0.247608	0.496967	0.402556	Stat3	1
GO:0043558	regulation of translational initiation in response to stress	1/251	14/12484	0.247608	0.496967	0.402556	Eif2s1	1
GO:0044320	cellular response to leptin stimulus	1/251	14/12484	0.247608	0.496967	0.402556	Stat3	1
GO:0044546	NLRP3 inflammasome complex assembly	1/251	14/12484	0.247608	0.496967	0.402556	Cd36	1
GO:0048521	negative regulation of behavior	1/251	14/12484	0.247608	0.496967	0.402556	Ptger4	1
GO:0050802	circadian sleep/wake cycle, sleep	1/251	14/12484	0.247608	0.496967	0.402556	Ptger4	1
GO:0050966	detection of mechanical stimulus involved in sensory perception of pain	1/251	14/12484	0.247608	0.496967	0.402556	Tnf	1
GO:0051014	actin filament severing	1/251	14/12484	0.247608	0.496967	0.402556	Capg	1
GO:0051023	regulation of immunoglobulin secretion	1/251	14/12484	0.247608	0.496967	0.402556	Tnf	1
GO:0051315	attachment of mitotic spindle microtubules to kinetochore	1/251	14/12484	0.247608	0.496967	0.402556	Cdt1	1
GO:0060044	negative regulation of cardiac muscle cell proliferation	1/251	14/12484	0.247608	0.496967	0.402556	Mapk11	1
GO:0060100	positive regulation of phagocytosis, engulfment	1/251	14/12484	0.247608	0.496967	0.402556	Cd36	1
GO:0060339	negative regulation of type I interferon-mediated signaling pathway	1/251	14/12484	0.247608	0.496967	0.402556	Mmp12	1
GO:0070243	regulation of thymocyte apoptotic process	1/251	14/12484	0.247608	0.496967	0.402556	Adam8	1
GO:0070633	transepithelial transport	1/251	14/12484	0.247608	0.496967	0.402556	Ednrb	1
GO:0070886	positive regulation of calcineurin-NFAT signaling cascade	1/251	14/12484	0.247608	0.496967	0.402556	Tnf	1
GO:0071243	cellular response to arsenic-containing substance	1/251	14/12484	0.247608	0.496967	0.402556	Hmox1	1
GO:0071428	rRNA-containing ribonucleoprotein complex export from nucleus	1/251	14/12484	0.247608	0.496967	0.402556	Ran	1
GO:0071549	cellular response to dexamethasone stimulus	1/251	14/12484	0.247608	0.496967	0.402556	Eif4ebp1	1
GO:0072111	cell proliferation involved in kidney development	1/251	14/12484	0.247608	0.496967	0.402556	C3ar1	1
GO:0072202	cell differentiation involved in metanephros development	1/251	14/12484	0.247608	0.496967	0.402556	Lif	1
GO:0072215	regulation of metanephros development	1/251	14/12484	0.247608	0.496967	0.402556	Lif	1
GO:0072243	metanephric nephron epithelium development	1/251	14/12484	0.247608	0.496967	0.402556	Lif	1
GO:0072529	pyrimidine-containing compound catabolic process	1/251	14/12484	0.247608	0.496967	0.402556	Upp1	1
GO:0099527	postsynapse to nucleus signaling pathway	1/251	14/12484	0.247608	0.496967	0.402556	Stat3	1
GO:0106058	positive regulation of calcineurin-mediated signaling	1/251	14/12484	0.247608	0.496967	0.402556	Tnf	1
GO:1900221	regulation of amyloid-beta clearance	1/251	14/12484	0.247608	0.496967	0.402556	Tnf	1
GO:1902570	protein localization to nucleolus	1/251	14/12484	0.247608	0.496967	0.402556	Ran	1
GO:1904590	negative regulation of protein import	1/251	14/12484	0.247608	0.496967	0.402556	Cd36	1
GO:1905155	positive regulation of membrane invagination	1/251	14/12484	0.247608	0.496967	0.402556	Cd36	1
GO:0007173	epidermal growth factor receptor signaling pathway	3/251	86/12484	0.249461	0.500097	0.405091	Hbegf/Plaur/Mvp	3
GO:0048145	regulation of fibroblast proliferation	3/251	86/12484	0.249461	0.500097	0.405091	Anxa2/Sphk1/Ifi30	3
GO:0006360	transcription by RNA polymerase I	2/251	48/12484	0.251212	0.501246	0.406022	Atf4/Polr1e	2
GO:0007584	response to nutrient	2/251	48/12484	0.251212	0.501246	0.406022	Lpl/Spp1	2
GO:0015807	L-amino acid transport	2/251	48/12484	0.251212	0.501246	0.406022	Tnf/Slc7a11	2
GO:0031343	positive regulation of cell killing	2/251	48/12484	0.251212	0.501246	0.406022	Gapdh/Ccl2	2
GO:0046637	regulation of alpha-beta T cell differentiation	2/251	48/12484	0.251212	0.501246	0.406022	Bcl6/Il4ra	2
GO:0048286	lung alveolus development	2/251	48/12484	0.251212	0.501246	0.406022	Lif/Slc7a11	2
GO:0050922	negative regulation of chemotaxis	2/251	48/12484	0.251212	0.501246	0.406022	Angpt2/Ccl12	2
GO:0072078	nephron tubule morphogenesis	2/251	48/12484	0.251212	0.501246	0.406022	Fmn1/Timeless	2
GO:0006476	protein deacetylation	3/251	87/12484	0.25487	0.507046	0.41072	Bcl6/Dysf/Ripk3	3
GO:0046660	female sex differentiation	3/251	87/12484	0.25487	0.507046	0.41072	Adamts1/Ptger4/Chd7	3
GO:1905039	carboxylic acid transmembrane transport	3/251	87/12484	0.25487	0.507046	0.41072	Tnf/Slc7a11/Slc16a3	3
GO:0042552	myelination	4/251	128/12484	0.256795	0.507046	0.41072	Cst7/Itgax/Tnf/B4galt5	4
GO:1903900	regulation of viral life cycle	4/251	128/12484	0.256795	0.507046	0.41072	Tnf/Top2a/Ifitm3/Ifitm1	4
GO:0002011	morphogenesis of an epithelial sheet	2/251	49/12484	0.258695	0.507046	0.41072	Hbegf/Mmp12	2
GO:0010656	negative regulation of muscle cell apoptotic process	2/251	49/12484	0.258695	0.507046	0.41072	Gapdh/Hmox1	2
GO:0048260	positive regulation of receptor-mediated endocytosis	2/251	49/12484	0.258695	0.507046	0.41072	Anxa2/Sele	2
GO:0051148	negative regulation of muscle cell differentiation	2/251	49/12484	0.258695	0.507046	0.41072	Cxcl10/Ybx1	2
GO:0051851	modulation by host of symbiont process	2/251	49/12484	0.258695	0.507046	0.41072	Anxa2/Ccl4	2
GO:0070613	regulation of protein processing	2/251	49/12484	0.258695	0.507046	0.41072	Cst7/Il1r2	2
GO:0048144	fibroblast proliferation	3/251	88/12484	0.260295	0.507046	0.41072	Anxa2/Sphk1/Ifi30	3
GO:0060840	artery development	3/251	88/12484	0.260295	0.507046	0.41072	Ptger4/Adamts9/Chd7	3
GO:1903825	organic acid transmembrane transport	3/251	88/12484	0.260295	0.507046	0.41072	Tnf/Slc7a11/Slc16a3	3
GO:1903046	meiotic cell cycle process	4/251	129/12484	0.261216	0.507046	0.41072	Lif/Osm/Rad54l/Top2a	4
GO:0000478	endonucleolytic cleavage involved in rRNA processing	1/251	15/12484	0.262753	0.507046	0.41072	Tsr1	1
GO:0000479	endonucleolytic cleavage of tricistronic rRNA transcript (SSU-rRNA, 5.8S rRNA, LSU-rRNA)	1/251	15/12484	0.262753	0.507046	0.41072	Tsr1	1
GO:0001829	trophectodermal cell differentiation	1/251	15/12484	0.262753	0.507046	0.41072	Bysl	1
GO:0001921	positive regulation of receptor recycling	1/251	15/12484	0.262753	0.507046	0.41072	Anxa2	1
GO:0002755	MyD88-dependent toll-like receptor signaling pathway	1/251	15/12484	0.262753	0.507046	0.41072	Tlr1	1
GO:0003417	growth plate cartilage development	1/251	15/12484	0.262753	0.507046	0.41072	Mmp13	1
GO:0009110	vitamin biosynthetic process	1/251	15/12484	0.262753	0.507046	0.41072	Tnf	1
GO:0010875	positive regulation of cholesterol efflux	1/251	15/12484	0.262753	0.507046	0.41072	Abca1	1
GO:0010880	regulation of release of sequestered calcium ion into cytosol by sarcoplasmic reticulum	1/251	15/12484	0.262753	0.507046	0.41072	Chd7	1
GO:0017014	protein nitrosylation	1/251	15/12484	0.262753	0.507046	0.41072	Gapdh	1
GO:0022410	circadian sleep/wake cycle process	1/251	15/12484	0.262753	0.507046	0.41072	Ptger4	1
GO:0031498	chromatin disassembly	1/251	15/12484	0.262753	0.507046	0.41072	Grwd1	1
GO:0032570	response to progesterone	1/251	15/12484	0.262753	0.507046	0.41072	Acod1	1
GO:0032986	protein-DNA complex disassembly	1/251	15/12484	0.262753	0.507046	0.41072	Grwd1	1
GO:0033631	cell-cell adhesion mediated by integrin	1/251	15/12484	0.262753	0.507046	0.41072	Itga5	1
GO:0034501	protein localization to kinetochore	1/251	15/12484	0.262753	0.507046	0.41072	Cdt1	1
GO:0034656	nucleobase-containing small molecule catabolic process	1/251	15/12484	0.262753	0.507046	0.41072	Upp1	1
GO:0035633	maintenance of blood-brain barrier	1/251	15/12484	0.262753	0.507046	0.41072	Ptgs2	1
GO:0040015	negative regulation of multicellular organism growth	1/251	15/12484	0.262753	0.507046	0.41072	Gdf15	1
GO:0042634	regulation of hair cycle	1/251	15/12484	0.262753	0.507046	0.41072	Tnf	1
GO:0042744	hydrogen peroxide catabolic process	1/251	15/12484	0.262753	0.507046	0.41072	Txnrd1	1
GO:0042749	regulation of circadian sleep/wake cycle	1/251	15/12484	0.262753	0.507046	0.41072	Ptger4	1
GO:0043011	myeloid dendritic cell differentiation	1/251	15/12484	0.262753	0.507046	0.41072	Tnfsf9	1
GO:0043094	cellular metabolic compound salvage	1/251	15/12484	0.262753	0.507046	0.41072	Aprt	1
GO:0043567	regulation of insulin-like growth factor receptor signaling pathway	1/251	15/12484	0.262753	0.507046	0.41072	Igfbp4	1
GO:0044068	modulation by symbiont of host cellular process	1/251	15/12484	0.262753	0.507046	0.41072	Gapdh	1
GO:0045063	T-helper 1 cell differentiation	1/251	15/12484	0.262753	0.507046	0.41072	Il4ra	1
GO:0048143	astrocyte activation	1/251	15/12484	0.262753	0.507046	0.41072	C5ar1	1
GO:0048266	behavioral response to pain	1/251	15/12484	0.262753	0.507046	0.41072	Osm	1
GO:0050860	negative regulation of T cell receptor signaling pathway	1/251	15/12484	0.262753	0.507046	0.41072	Lgals3	1
GO:0050872	white fat cell differentiation	1/251	15/12484	0.262753	0.507046	0.41072	Fabp4	1
GO:0060749	mammary gland alveolus development	1/251	15/12484	0.262753	0.507046	0.41072	Tnfrsf11a	1
GO:0061377	mammary gland lobule development	1/251	15/12484	0.262753	0.507046	0.41072	Tnfrsf11a	1
GO:0071801	regulation of podosome assembly	1/251	15/12484	0.262753	0.507046	0.41072	Tnf	1
GO:0072170	metanephric tubule development	1/251	15/12484	0.262753	0.507046	0.41072	Lif	1
GO:0090148	membrane fission	1/251	15/12484	0.262753	0.507046	0.41072	Coro1c	1
GO:1901550	regulation of endothelial cell development	1/251	15/12484	0.262753	0.507046	0.41072	Tnf	1
GO:1903019	negative regulation of glycoprotein metabolic process	1/251	15/12484	0.262753	0.507046	0.41072	Hbegf	1
GO:1903140	regulation of establishment of endothelial barrier	1/251	15/12484	0.262753	0.507046	0.41072	Tnf	1
GO:1903543	positive regulation of exosomal secretion	1/251	15/12484	0.262753	0.507046	0.41072	Sdc4	1
GO:2000678	negative regulation of transcription regulatory region DNA binding	1/251	15/12484	0.262753	0.507046	0.41072	Zfp593	1
GO:2000811	negative regulation of anoikis	1/251	15/12484	0.262753	0.507046	0.41072	Itga5	1
GO:2001185	regulation of CD8-positive, alpha-beta T cell activation	1/251	15/12484	0.262753	0.507046	0.41072	Cd244a	1
GO:0007272	ensheathment of neurons	4/251	130/12484	0.265653	0.510769	0.413736	Cst7/Itgax/Tnf/B4galt5	4
GO:0008366	axon ensheathment	4/251	130/12484	0.265653	0.510769	0.413736	Cst7/Itgax/Tnf/B4galt5	4
GO:0009267	cellular response to starvation	4/251	130/12484	0.265653	0.510769	0.413736	Atf4/Eif2s1/Hspa5/Mybbp1a	4
GO:0010676	positive regulation of cellular carbohydrate metabolic process	2/251	50/12484	0.266182	0.510769	0.413736	Cd244a/Slc45a3	2
GO:0016447	somatic recombination of immunoglobulin gene segments	2/251	50/12484	0.266182	0.510769	0.413736	Bcl6/Ung	2
GO:0046513	ceramide biosynthetic process	2/251	50/12484	0.266182	0.510769	0.413736	Sphk1/B4galt5	2
GO:0046635	positive regulation of alpha-beta T cell activation	2/251	50/12484	0.266182	0.510769	0.413736	Il4ra/Cd244a	2
GO:0050732	negative regulation of peptidyl-tyrosine phosphorylation	2/251	50/12484	0.266182	0.510769	0.413736	Socs3/Mvp	2
GO:1901264	carbohydrate derivative transport	2/251	50/12484	0.266182	0.510769	0.413736	P2ry2/Ptger4	2
GO:1903307	positive regulation of regulated secretory pathway	2/251	50/12484	0.266182	0.510769	0.413736	Fgr/Il4ra	2
GO:0032956	regulation of actin cytoskeleton organization	8/251	304/12484	0.268728	0.515364	0.417458	Rhoc/Capg/Fgr/Fmn1/Ptger4/Sdc4/Rnd1/Sh3pxd2b	8
GO:0045860	positive regulation of protein kinase activity	9/251	349/12484	0.269905	0.517331	0.419051	Adam8/Hbegf/Il1rn/Sdc4/Tlr1/Tnf/Tnfrsf11a/Gdf15/Ripk3	9
GO:0014812	muscle cell migration	3/251	90/12484	0.271189	0.519211	0.420574	Adamts1/P2ry2/Ptger4	3
GO:0009895	negative regulation of catabolic process	7/251	261/12484	0.272398	0.519211	0.420574	Anxa2/Hmox1/Stat3/Tnf/Ybx1/Dysf/Hcar2	7
GO:0002381	immunoglobulin production involved in immunoglobulin mediated immune response	2/251	51/12484	0.273668	0.519211	0.420574	Bcl6/Ung	2
GO:0046580	negative regulation of Ras protein signal transduction	2/251	51/12484	0.273668	0.519211	0.420574	Bcl6/Spry4	2
GO:0050886	endocrine process	2/251	51/12484	0.273668	0.519211	0.420574	Lif/Hcar2	2
GO:0060425	lung morphogenesis	2/251	51/12484	0.273668	0.519211	0.420574	Lif/Tnf	2
GO:1903317	regulation of protein maturation	2/251	51/12484	0.273668	0.519211	0.420574	Cst7/Il1r2	2
GO:1904591	positive regulation of protein import	2/251	51/12484	0.273668	0.519211	0.420574	Ptgs2/Ran	2
GO:0034976	response to endoplasmic reticulum stress	6/251	218/12484	0.275205	0.519211	0.420574	Atf4/Casp4/Eif2s1/Hspa5/Sdf2l1/Manf	6
GO:0019751	polyol metabolic process	3/251	91/12484	0.276656	0.519211	0.420574	Cd244a/Sphk1/Dysf	3
GO:1901136	carbohydrate derivative catabolic process	3/251	91/12484	0.276656	0.519211	0.420574	Mmp12/Upp1/Npl	3
GO:0006417	regulation of translation	8/251	307/12484	0.277368	0.519211	0.420574	Bcl3/Eif2s1/Eif4ebp1/Gapdh/Stat3/Tnf/Etf1/Igf2bp2	8
GO:0002043	blood vessel endothelial cell proliferation involved in sprouting angiogenesis	1/251	16/12484	0.277593	0.519211	0.420574	Hmox1	1
GO:0002313	mature B cell differentiation involved in immune response	1/251	16/12484	0.277593	0.519211	0.420574	Bcl3	1
GO:0006516	glycoprotein catabolic process	1/251	16/12484	0.277593	0.519211	0.420574	Mmp12	1
GO:0006541	glutamine metabolic process	1/251	16/12484	0.277593	0.519211	0.420574	Ctps	1
GO:0006670	sphingosine metabolic process	1/251	16/12484	0.277593	0.519211	0.420574	Sphk1	1
GO:0008206	bile acid metabolic process	1/251	16/12484	0.277593	0.519211	0.420574	Atp8b1	1
GO:0010763	positive regulation of fibroblast migration	1/251	16/12484	0.277593	0.519211	0.420574	Akap12	1
GO:0010934	macrophage cytokine production	1/251	16/12484	0.277593	0.519211	0.420574	Cd36	1
GO:0019400	alditol metabolic process	1/251	16/12484	0.277593	0.519211	0.420574	Dysf	1
GO:0019433	triglyceride catabolic process	1/251	16/12484	0.277593	0.519211	0.420574	Lpl	1
GO:0019886	antigen processing and presentation of exogenous peptide antigen via MHC class II	1/251	16/12484	0.277593	0.519211	0.420574	Ifi30	1
GO:0021756	striatum development	1/251	16/12484	0.277593	0.519211	0.420574	Slc7a11	1
GO:0030011	maintenance of cell polarity	1/251	16/12484	0.277593	0.519211	0.420574	Pdlim1	1
GO:0033235	positive regulation of protein sumoylation	1/251	16/12484	0.277593	0.519211	0.420574	Gnl3	1
GO:0034367	protein-containing complex remodeling	1/251	16/12484	0.277593	0.519211	0.420574	Lpl	1
GO:0035269	protein O-linked mannosylation	1/251	16/12484	0.277593	0.519211	0.420574	Sdf2l1	1
GO:0043117	positive regulation of vascular permeability	1/251	16/12484	0.277593	0.519211	0.420574	Ccl4	1
GO:0044321	response to leptin	1/251	16/12484	0.277593	0.519211	0.420574	Stat3	1
GO:0051307	meiotic chromosome separation	1/251	16/12484	0.277593	0.519211	0.420574	Top2a	1
GO:0051895	negative regulation of focal adhesion assembly	1/251	16/12484	0.277593	0.519211	0.420574	Coro1c	1
GO:0060099	regulation of phagocytosis, engulfment	1/251	16/12484	0.277593	0.519211	0.420574	Cd36	1
GO:0060343	trabecula formation	1/251	16/12484	0.277593	0.519211	0.420574	Adamts1	1
GO:0072578	neurotransmitter-gated ion channel clustering	1/251	16/12484	0.277593	0.519211	0.420574	Slc7a11	1
GO:0072673	lamellipodium morphogenesis	1/251	16/12484	0.277593	0.519211	0.420574	Coro1c	1
GO:0098760	response to interleukin-7	1/251	16/12484	0.277593	0.519211	0.420574	Ybx1	1
GO:0098761	cellular response to interleukin-7	1/251	16/12484	0.277593	0.519211	0.420574	Ybx1	1
GO:0150118	negative regulation of cell-substrate junction organization	1/251	16/12484	0.277593	0.519211	0.420574	Coro1c	1
GO:1900119	positive regulation of execution phase of apoptosis	1/251	16/12484	0.277593	0.519211	0.420574	Tnf	1
GO:1903541	regulation of exosomal secretion	1/251	16/12484	0.277593	0.519211	0.420574	Sdc4	1
GO:1903960	negative regulation of anion transmembrane transport	1/251	16/12484	0.277593	0.519211	0.420574	Tnf	1
GO:1905939	regulation of gonad development	1/251	16/12484	0.277593	0.519211	0.420574	Ptger4	1
GO:2001267	regulation of cysteine-type endopeptidase activity involved in apoptotic signaling pathway	1/251	16/12484	0.277593	0.519211	0.420574	Plaur	1
GO:0048015	phosphatidylinositol-mediated signaling	4/251	133/12484	0.279044	0.521638	0.42254	Fgr/Osm/Selp/Tnf	4
GO:0043406	positive regulation of MAP kinase activity	5/251	176/12484	0.280303	0.523705	0.424214	Adam8/Il1rn/Tnf/Tnfrsf11a/Gdf15	5
GO:0002042	cell migration involved in sprouting angiogenesis	2/251	52/12484	0.281151	0.523852	0.424333	Hmox1/Ptgs2	2
GO:0035904	aorta development	2/251	52/12484	0.281151	0.523852	0.424333	Adamts9/Chd7	2
GO:0035924	cellular response to vascular endothelial growth factor stimulus	2/251	52/12484	0.281151	0.523852	0.424333	Sphk1/Nus1	2
GO:0046173	polyol biosynthetic process	2/251	52/12484	0.281151	0.523852	0.424333	Cd244a/Sphk1	2
GO:0048644	muscle organ morphogenesis	2/251	52/12484	0.281151	0.523852	0.424333	Lif/Chd7	2
GO:0001763	morphogenesis of a branching structure	5/251	177/12484	0.284183	0.529212	0.428675	Socs3/Col4a1/Tgm2/Timeless/Tnf	5
GO:0001508	action potential	3/251	93/12484	0.28762	0.532379	0.431241	Cd36/Tnf/Gpr35	3
GO:0008203	cholesterol metabolic process	3/251	93/12484	0.28762	0.532379	0.431241	Abca1/Ch25h/Soat2	3
GO:0010595	positive regulation of endothelial cell migration	3/251	93/12484	0.28762	0.532379	0.431241	Hmox1/Ptgs2/Nus1	3
GO:0010906	regulation of glucose metabolic process	3/251	93/12484	0.28762	0.532379	0.431241	Igfbp4/Nln/Slc45a3	3
GO:0038127	ERBB signaling pathway	3/251	93/12484	0.28762	0.532379	0.431241	Hbegf/Plaur/Mvp	3
GO:0055076	transition metal ion homeostasis	3/251	93/12484	0.28762	0.532379	0.431241	Hmox1/Mt1/Mt2	3
GO:0048017	inositol lipid-mediated signaling	4/251	135/12484	0.288031	0.532379	0.431241	Fgr/Osm/Selp/Tnf	4
GO:0022600	digestive system process	2/251	53/12484	0.288628	0.532379	0.431241	Cd36/Mmp13	2
GO:0051966	regulation of synaptic transmission, glutamatergic	2/251	53/12484	0.288628	0.532379	0.431241	Ptgs2/Ccl2	2
GO:2001233	regulation of apoptotic signaling pathway	9/251	356/12484	0.288837	0.532379	0.431241	Hmox1/Lgals3/Lmna/Osm/Plaur/Ptgs2/Siglec1/Tnf/Ripk3	9
GO:0014070	response to organic cyclic compound	12/251	494/12484	0.291769	0.532379	0.431241	Atf4/Cd36/Eif4ebp1/Il1rn/Acod1/Saa3/Ccl12/Spp1/Stat3/Tnf/Slc7a11/Ddx21	12
GO:0048732	gland development	8/251	312/12484	0.291934	0.532379	0.431241	Aprt/Hmox1/Nme1/Plaur/Tgm2/Tnf/Tnfrsf11a/Ripk3	8
GO:0001522	pseudouridine synthesis	1/251	17/12484	0.292137	0.532379	0.431241	Nhp2	1
GO:0002021	response to dietary excess	1/251	17/12484	0.292137	0.532379	0.431241	Gdf15	1
GO:0002360	T cell lineage commitment	1/251	17/12484	0.292137	0.532379	0.431241	Stat3	1
GO:0006614	SRP-dependent cotranslational protein targeting to membrane	1/251	17/12484	0.292137	0.532379	0.431241	Tram2	1
GO:0006688	glycosphingolipid biosynthetic process	1/251	17/12484	0.292137	0.532379	0.431241	B4galt5	1
GO:0014808	release of sequestered calcium ion into cytosol by sarcoplasmic reticulum	1/251	17/12484	0.292137	0.532379	0.431241	Chd7	1
GO:0021602	cranial nerve morphogenesis	1/251	17/12484	0.292137	0.532379	0.431241	Atp8b1	1
GO:0030810	positive regulation of nucleotide biosynthetic process	1/251	17/12484	0.292137	0.532379	0.431241	Stat3	1
GO:0035584	calcium-mediated signaling using intracellular calcium source	1/251	17/12484	0.292137	0.532379	0.431241	Selp	1
GO:0035987	endodermal cell differentiation	1/251	17/12484	0.292137	0.532379	0.431241	Itga5	1
GO:0043116	negative regulation of vascular permeability	1/251	17/12484	0.292137	0.532379	0.431241	Akap12	1
GO:0044539	long-chain fatty acid import into cell	1/251	17/12484	0.292137	0.532379	0.431241	Cd36	1
GO:0045837	negative regulation of membrane potential	1/251	17/12484	0.292137	0.532379	0.431241	Il1rn	1
GO:0046641	positive regulation of alpha-beta T cell proliferation	1/251	17/12484	0.292137	0.532379	0.431241	Cd244a	1
GO:0060252	positive regulation of glial cell proliferation	1/251	17/12484	0.292137	0.532379	0.431241	Tnf	1
GO:0061298	retina vasculature development in camera-type eye	1/251	17/12484	0.292137	0.532379	0.431241	Col4a1	1
GO:0070102	interleukin-6-mediated signaling pathway	1/251	17/12484	0.292137	0.532379	0.431241	Stat3	1
GO:0071548	response to dexamethasone	1/251	17/12484	0.292137	0.532379	0.431241	Eif4ebp1	1
GO:0072207	metanephric epithelium development	1/251	17/12484	0.292137	0.532379	0.431241	Lif	1
GO:0090201	negative regulation of release of cytochrome c from mitochondria	1/251	17/12484	0.292137	0.532379	0.431241	Lmna	1
GO:0140354	lipid import into cell	1/251	17/12484	0.292137	0.532379	0.431241	Cd36	1
GO:1900120	regulation of receptor binding	1/251	17/12484	0.292137	0.532379	0.431241	Anxa2	1
GO:1900373	positive regulation of purine nucleotide biosynthetic process	1/251	17/12484	0.292137	0.532379	0.431241	Stat3	1
GO:1903514	release of sequestered calcium ion into cytosol by endoplasmic reticulum	1/251	17/12484	0.292137	0.532379	0.431241	Chd7	1
GO:1903909	regulation of receptor clustering	1/251	17/12484	0.292137	0.532379	0.431241	Slc7a11	1
GO:1904754	positive regulation of vascular associated smooth muscle cell migration	1/251	17/12484	0.292137	0.532379	0.431241	Adamts1	1
GO:1905153	regulation of membrane invagination	1/251	17/12484	0.292137	0.532379	0.431241	Cd36	1
GO:2000345	regulation of hepatocyte proliferation	1/251	17/12484	0.292137	0.532379	0.431241	Tnf	1
GO:0033674	positive regulation of kinase activity	10/251	403/12484	0.293099	0.533593	0.432224	Adam8/Fgr/Hbegf/Il1rn/Sdc4/Tlr1/Tnf/Tnfrsf11a/Gdf15/Ripk3	10
GO:0007569	cell aging	3/251	94/12484	0.293116	0.533593	0.432224	Bcl6/Lmna/Ybx1	3
GO:0001836	release of cytochrome c from mitochondria	2/251	54/12484	0.296096	0.536724	0.43476	Lmna/Plaur	2
GO:0016445	somatic diversification of immunoglobulins	2/251	54/12484	0.296096	0.536724	0.43476	Bcl6/Ung	2
GO:0032410	negative regulation of transporter activity	2/251	54/12484	0.296096	0.536724	0.43476	Dysf/Gpr35	2
GO:0043297	apical junction assembly	2/251	54/12484	0.296096	0.536724	0.43476	Rhoc/Tnf	2
GO:0048146	positive regulation of fibroblast proliferation	2/251	54/12484	0.296096	0.536724	0.43476	Anxa2/Sphk1	2
GO:0060968	regulation of gene silencing	2/251	54/12484	0.296096	0.536724	0.43476	Stat3/Tnf	2
GO:1903078	positive regulation of protein localization to plasma membrane	2/251	54/12484	0.296096	0.536724	0.43476	Lgals3/Tnf	2
GO:2001238	positive regulation of extrinsic apoptotic signaling pathway	2/251	54/12484	0.296096	0.536724	0.43476	Siglec1/Tnf	2
GO:0002819	regulation of adaptive immune response	4/251	137/12484	0.297059	0.538183	0.435942	Bcl6/Il4ra/Tnf/Ripk3	4
GO:0000280	nuclear division	8/251	314/12484	0.297814	0.539263	0.436817	Lif/Osm/Rad54l/Ran/Sphk1/Tnf/Top2a/Cdt1	8
GO:1905477	positive regulation of protein localization to membrane	3/251	95/12484	0.298618	0.540432	0.437764	Lgals3/Ccl2/Tnf	3
GO:0019216	regulation of lipid metabolic process	7/251	270/12484	0.300831	0.540984	0.438211	Cd36/Fgr/Ptgs2/Sphk1/Tnf/Hcar2/Slc45a3	7
GO:0001910	regulation of leukocyte mediated cytotoxicity	2/251	55/12484	0.303553	0.540984	0.438211	Ccl2/Ripk3	2
GO:0003333	amino acid transmembrane transport	2/251	55/12484	0.303553	0.540984	0.438211	Tnf/Slc7a11	2
GO:0007422	peripheral nervous system development	2/251	55/12484	0.303553	0.540984	0.438211	Ednrb/Osm	2
GO:0021675	nerve development	2/251	55/12484	0.303553	0.540984	0.438211	Atp8b1/Chd7	2
GO:0050795	regulation of behavior	2/251	55/12484	0.303553	0.540984	0.438211	Ptger4/Stat3	2
GO:0097194	execution phase of apoptosis	2/251	55/12484	0.303553	0.540984	0.438211	Tnf/Top2a	2
GO:0097755	positive regulation of blood vessel diameter	2/251	55/12484	0.303553	0.540984	0.438211	Ednrb/Tnf	2
GO:0120254	olefinic compound metabolic process	2/251	55/12484	0.303553	0.540984	0.438211	Ptgs2/Sphk1	2
GO:0010976	positive regulation of neuron projection development	8/251	316/12484	0.303721	0.540984	0.438211	Adamts1/Ehd1/Hspa5/Lif/Nme1/P2ry2/Sphk1/Mapk6	8
GO:0006836	neurotransmitter transport	5/251	182/12484	0.303729	0.540984	0.438211	P2ry2/Ptger4/Sphk1/Stx11/Mctp2	5
GO:0006639	acylglycerol metabolic process	3/251	96/12484	0.304127	0.540984	0.438211	Cd36/Lpl/Agpat5	3
GO:0045995	regulation of embryonic development	3/251	96/12484	0.304127	0.540984	0.438211	Hspa5/Il1rn/B4galt5	3
GO:0050671	positive regulation of lymphocyte proliferation	3/251	96/12484	0.304127	0.540984	0.438211	Bcl6/Cd244a/Tnfsf9	3
GO:0046890	regulation of lipid biosynthetic process	4/251	139/12484	0.306122	0.540984	0.438211	Ptgs2/Sphk1/Tnf/Slc45a3	4
GO:0051100	negative regulation of binding	4/251	139/12484	0.306122	0.540984	0.438211	Eif2s1/Hmox1/Dysf/Zfp593	4
GO:0003299	muscle hypertrophy in response to stress	1/251	18/12484	0.306388	0.540984	0.438211	Lmna	1
GO:0006335	DNA replication-dependent nucleosome assembly	1/251	18/12484	0.306388	0.540984	0.438211	Ipo4	1
GO:0006613	cotranslational protein targeting to membrane	1/251	18/12484	0.306388	0.540984	0.438211	Tram2	1
GO:0006817	phosphate ion transport	1/251	18/12484	0.306388	0.540984	0.438211	Atf4	1
GO:0010039	response to iron ion	1/251	18/12484	0.306388	0.540984	0.438211	Hmox1	1
GO:0014048	regulation of glutamate secretion	1/251	18/12484	0.306388	0.540984	0.438211	Il1rn	1
GO:0014898	cardiac muscle hypertrophy in response to stress	1/251	18/12484	0.306388	0.540984	0.438211	Lmna	1
GO:0033630	positive regulation of cell adhesion mediated by integrin	1/251	18/12484	0.306388	0.540984	0.438211	Lif	1
GO:0034389	lipid droplet organization	1/251	18/12484	0.306388	0.540984	0.438211	Ptgfrn	1
GO:0034723	DNA replication-dependent nucleosome organization	1/251	18/12484	0.306388	0.540984	0.438211	Ipo4	1
GO:0042026	protein refolding	1/251	18/12484	0.306388	0.540984	0.438211	Hspa5	1
GO:0042745	circadian sleep/wake cycle	1/251	18/12484	0.306388	0.540984	0.438211	Ptger4	1
GO:0042790	nucleolar large rRNA transcription by RNA polymerase I	1/251	18/12484	0.306388	0.540984	0.438211	Polr1e	1
GO:0043950	positive regulation of cAMP-mediated signaling	1/251	18/12484	0.306388	0.540984	0.438211	Ptger4	1
GO:0045624	positive regulation of T-helper cell differentiation	1/251	18/12484	0.306388	0.540984	0.438211	Il4ra	1
GO:0045649	regulation of macrophage differentiation	1/251	18/12484	0.306388	0.540984	0.438211	Lif	1
GO:0046325	negative regulation of glucose import	1/251	18/12484	0.306388	0.540984	0.438211	Tnf	1
GO:0046519	sphingoid metabolic process	1/251	18/12484	0.306388	0.540984	0.438211	Sphk1	1
GO:0048305	immunoglobulin secretion	1/251	18/12484	0.306388	0.540984	0.438211	Tnf	1
GO:0048820	hair follicle maturation	1/251	18/12484	0.306388	0.540984	0.438211	Ptgs2	1
GO:0050832	defense response to fungus	1/251	18/12484	0.306388	0.540984	0.438211	Gapdh	1
GO:0051156	glucose 6-phosphate metabolic process	1/251	18/12484	0.306388	0.540984	0.438211	Hk3	1
GO:0051570	regulation of histone H3-K9 methylation	1/251	18/12484	0.306388	0.540984	0.438211	Lmna	1
GO:0060259	regulation of feeding behavior	1/251	18/12484	0.306388	0.540984	0.438211	Stat3	1
GO:0070168	negative regulation of biomineral tissue development	1/251	18/12484	0.306388	0.540984	0.438211	Ccr1	1
GO:0098581	detection of external biotic stimulus	1/251	18/12484	0.306388	0.540984	0.438211	Tlr1	1
GO:0110150	negative regulation of biomineralization	1/251	18/12484	0.306388	0.540984	0.438211	Ccr1	1
GO:1900543	negative regulation of purine nucleotide metabolic process	1/251	18/12484	0.306388	0.540984	0.438211	Stat3	1
GO:1902004	positive regulation of amyloid-beta formation	1/251	18/12484	0.306388	0.540984	0.438211	Tnf	1
GO:2001014	regulation of skeletal muscle cell differentiation	1/251	18/12484	0.306388	0.540984	0.438211	Nln	1
GO:2001169	regulation of ATP biosynthetic process	1/251	18/12484	0.306388	0.540984	0.438211	Stat3	1
GO:0006638	neutral lipid metabolic process	3/251	97/12484	0.309639	0.546441	0.442632	Cd36/Lpl/Agpat5	3
GO:0072330	monocarboxylic acid biosynthetic process	4/251	140/12484	0.310665	0.547699	0.443651	Lpl/Ptgs2/Sphk1/Slc45a3	4
GO:0006970	response to osmotic stress	2/251	56/12484	0.310995	0.547699	0.443651	Ptgs2/Dysf	2
GO:0070059	intrinsic apoptotic signaling pathway in response to endoplasmic reticulum stress	2/251	56/12484	0.310995	0.547699	0.443651	Atf4/Casp4	2
GO:2000378	negative regulation of reactive oxygen species metabolic process	2/251	56/12484	0.310995	0.547699	0.443651	Ptger4/Stat3	2
GO:0016125	sterol metabolic process	3/251	98/12484	0.315156	0.551346	0.446604	Abca1/Ch25h/Soat2	3
GO:0032946	positive regulation of mononuclear cell proliferation	3/251	98/12484	0.315156	0.551346	0.446604	Bcl6/Cd244a/Tnfsf9	3
GO:0035601	protein deacylation	3/251	98/12484	0.315156	0.551346	0.446604	Bcl6/Dysf/Ripk3	3
GO:0042752	regulation of circadian rhythm	3/251	98/12484	0.315156	0.551346	0.446604	Ptger4/Timeless/Top2a	3
GO:0098732	macromolecule deacylation	3/251	98/12484	0.315156	0.551346	0.446604	Bcl6/Dysf/Ripk3	3
GO:1905269	positive regulation of chromatin organization	3/251	98/12484	0.315156	0.551346	0.446604	Bcl6/Lif/Lmna	3
GO:0045619	regulation of lymphocyte differentiation	4/251	141/12484	0.315214	0.551346	0.446604	Adam8/Bcl6/Il4ra/Tnfsf9	4
GO:0032984	protein-containing complex disassembly	5/251	185/12484	0.315556	0.551346	0.446604	Capg/Tnf/Dysf/Grwd1/Etf1	5
GO:0110053	regulation of actin filament organization	6/251	230/12484	0.317121	0.551346	0.446604	Rhoc/Capg/Fmn1/Ptger4/Sdc4/Sh3pxd2b	6
GO:0002562	somatic diversification of immune receptors via germline recombination within a single locus	2/251	57/12484	0.318422	0.551346	0.446604	Bcl6/Ung	2
GO:0007586	digestion	2/251	57/12484	0.318422	0.551346	0.446604	Cd36/Mmp13	2
GO:0015914	phospholipid transport	2/251	57/12484	0.318422	0.551346	0.446604	Abca1/Atp8b1	2
GO:0016444	somatic cell DNA recombination	2/251	57/12484	0.318422	0.551346	0.446604	Bcl6/Ung	2
GO:0034109	homotypic cell-cell adhesion	2/251	57/12484	0.318422	0.551346	0.446604	Plaur/Slc7a11	2
GO:0090398	cellular senescence	2/251	57/12484	0.318422	0.551346	0.446604	Bcl6/Ybx1	2
GO:0006936	muscle contraction	5/251	186/12484	0.319512	0.551346	0.446604	Ednrb/Ptger4/Ptgs2/Sphk1/Tpm4	5
GO:0060541	respiratory system development	5/251	186/12484	0.319512	0.551346	0.446604	Lif/Timeless/Tnf/Slc7a11/Chd7	5
GO:0071897	DNA biosynthetic process	4/251	142/12484	0.31977	0.551346	0.446604	C3ar1/Sphk1/Tnf/Nhp2	4
GO:0001573	ganglioside metabolic process	1/251	19/12484	0.320354	0.551346	0.446604	B4galt5	1
GO:0001963	synaptic transmission, dopaminergic	1/251	19/12484	0.320354	0.551346	0.446604	Ptgs2	1
GO:0002861	regulation of inflammatory response to antigenic stimulus	1/251	19/12484	0.320354	0.551346	0.446604	Tnf	1
GO:0014887	cardiac muscle adaptation	1/251	19/12484	0.320354	0.551346	0.446604	Lmna	1
GO:0031167	rRNA methylation	1/251	19/12484	0.320354	0.551346	0.446604	Fbl	1
GO:0031670	cellular response to nutrient	1/251	19/12484	0.320354	0.551346	0.446604	Lpl	1
GO:0032727	positive regulation of interferon-alpha production	1/251	19/12484	0.320354	0.551346	0.446604	Mmp12	1
GO:0034063	stress granule assembly	1/251	19/12484	0.320354	0.551346	0.446604	Eif2s1	1
GO:0034138	toll-like receptor 3 signaling pathway	1/251	19/12484	0.320354	0.551346	0.446604	Tnf	1
GO:0034312	diol biosynthetic process	1/251	19/12484	0.320354	0.551346	0.446604	Sphk1	1
GO:0042104	positive regulation of activated T cell proliferation	1/251	19/12484	0.320354	0.551346	0.446604	Tnfsf9	1
GO:0043555	regulation of translation in response to stress	1/251	19/12484	0.320354	0.551346	0.446604	Eif2s1	1
GO:0045948	positive regulation of translational initiation	1/251	19/12484	0.320354	0.551346	0.446604	Tnf	1
GO:0045980	negative regulation of nucleotide metabolic process	1/251	19/12484	0.320354	0.551346	0.446604	Stat3	1
GO:0048670	regulation of collateral sprouting	1/251	19/12484	0.320354	0.551346	0.446604	Ifrd1	1
GO:0055083	monovalent inorganic anion homeostasis	1/251	19/12484	0.320354	0.551346	0.446604	Slc12a4	1
GO:0060055	angiogenesis involved in wound healing	1/251	19/12484	0.320354	0.551346	0.446604	Tnf	1
GO:0070242	thymocyte apoptotic process	1/251	19/12484	0.320354	0.551346	0.446604	Adam8	1
GO:0070296	sarcoplasmic reticulum calcium ion transport	1/251	19/12484	0.320354	0.551346	0.446604	Chd7	1
GO:0072539	T-helper 17 cell differentiation	1/251	19/12484	0.320354	0.551346	0.446604	Stat3	1
GO:1901626	regulation of postsynaptic membrane organization	1/251	19/12484	0.320354	0.551346	0.446604	Slc7a11	1
GO:1903209	positive regulation of oxidative stress-induced cell death	1/251	19/12484	0.320354	0.551346	0.446604	Tnf	1
GO:1903306	negative regulation of regulated secretory pathway	1/251	19/12484	0.320354	0.551346	0.446604	Hmox1	1
GO:1904424	regulation of GTP binding	1/251	19/12484	0.320354	0.551346	0.446604	Eif2s1	1
GO:2000810	regulation of bicellular tight junction assembly	1/251	19/12484	0.320354	0.551346	0.446604	Tnf	1
GO:0009612	response to mechanical stimulus	3/251	99/12484	0.320674	0.551346	0.446604	Cd36/Ptger4/Tnf	3
GO:0034763	negative regulation of transmembrane transport	3/251	99/12484	0.320674	0.551346	0.446604	Tnf/Dysf/Gpr35	3
GO:0035967	cellular response to topologically incorrect protein	3/251	99/12484	0.320674	0.551346	0.446604	Atf4/Hspa5/Sdf2l1	3
GO:0051028	mRNA transport	3/251	99/12484	0.320674	0.551346	0.446604	Hnrnpa1/Ddx39a/Igf2bp2	3
GO:0019080	viral gene expression	2/251	58/12484	0.325829	0.557955	0.451958	Ccl4/Ifitm3	2
GO:0032922	circadian regulation of gene expression	2/251	58/12484	0.325829	0.557955	0.451958	Atf4/Mybbp1a	2
GO:0033559	unsaturated fatty acid metabolic process	2/251	58/12484	0.325829	0.557955	0.451958	Ptgs2/Sphk1	2
GO:0033627	cell adhesion mediated by integrin	2/251	58/12484	0.325829	0.557955	0.451958	Itga5/Lif	2
GO:0051058	negative regulation of small GTPase mediated signal transduction	2/251	58/12484	0.325829	0.557955	0.451958	Bcl6/Spry4	2
GO:0060113	inner ear receptor cell differentiation	2/251	58/12484	0.325829	0.557955	0.451958	Sdc4/Atp8b1	2
GO:0071230	cellular response to amino acid stimulus	2/251	58/12484	0.325829	0.557955	0.451958	Col4a1/Tnf	2
GO:0097306	cellular response to alcohol	2/251	58/12484	0.325829	0.557955	0.451958	Ptger4/Ccl7	2
GO:0055067	monovalent inorganic cation homeostasis	3/251	100/12484	0.326194	0.558019	0.452009	Ednrb/Ptger4/Slc12a4	3
GO:1902652	secondary alcohol metabolic process	3/251	100/12484	0.326194	0.558019	0.452009	Abca1/Ch25h/Soat2	3
GO:0045927	positive regulation of growth	6/251	234/12484	0.331324	0.560186	0.453765	Hbegf/Ptger4/Sphk1/Cxcl16/Sh3pxd2b/Chd7	6
GO:0003158	endothelium development	3/251	101/12484	0.331713	0.560186	0.453765	Cxcl10/Itgax/Tnf	3
GO:0006937	regulation of muscle contraction	3/251	101/12484	0.331713	0.560186	0.453765	Ptger4/Ptgs2/Sphk1	3
GO:0072073	kidney epithelium development	3/251	101/12484	0.331713	0.560186	0.453765	Fmn1/Lif/Timeless	3
GO:0001656	metanephros development	2/251	59/12484	0.333215	0.560186	0.453765	Fmn1/Lif	2
GO:0006334	nucleosome assembly	2/251	59/12484	0.333215	0.560186	0.453765	Ipo4/Grwd1	2
GO:0014855	striated muscle cell proliferation	2/251	59/12484	0.333215	0.560186	0.453765	Mapk11/Stat3	2
[truncated: 1,408 more rows]

## Sheet: GODF-DW
Additional file 7- GO Pathways of DEGs in ischemia versus control, commonly DOWNREGULATED in the RiboTag technique and CD31+ endothelial cell sorting
ID	Description	GeneRatio	BgRatio	pvalue	p.adjust	qvalue	geneID	Count
GO:0045785	positive regulation of cell adhesion	10/93	344/12484	0.000235069	0.197576	0.187893	Cav1/Dpp4/Egr3/Igf2/Nr4a3/Ptn/Cxcl12/Vtn/Vsir/Spock2	10
GO:0002696	positive regulation of leukocyte activation	8/93	245/12484	0.000475237	0.197576	0.187893	Cav1/Dpp4/Egr3/Igf2/Nr4a3/Tnfsf13/Vsir/Tnfsfm13	8
GO:0031100	animal organ regeneration	3/93	21/12484	0.000482974	0.197576	0.187893	Lifr/Cxcl12/Vtn	3
GO:0007159	leukocyte cell-cell adhesion	8/93	250/12484	0.000543221	0.197576	0.187893	Cav1/Dpp4/Egr3/Igf2/Nr4a3/Cxcl12/Stk10/Vsir	8
GO:0031960	response to corticosteroid	4/93	51/12484	0.000551834	0.197576	0.187893	Alpl/Bche/Fbxo32/Gper1	4
GO:0050673	epithelial cell proliferation	9/93	321/12484	0.000634644	0.197576	0.187893	Cav1/Egr3/Igf2/Nr4a3/Ptn/Cxcl12/Irf6/Gkn3/Sgpp2	9
GO:0050867	positive regulation of cell activation	8/93	259/12484	0.000685387	0.197576	0.187893	Cav1/Dpp4/Egr3/Igf2/Nr4a3/Tnfsf13/Vsir/Tnfsfm13	8
GO:0051251	positive regulation of lymphocyte activation	7/93	207/12484	0.000883866	0.197576	0.187893	Cav1/Dpp4/Egr3/Igf2/Tnfsf13/Vsir/Tnfsfm13	7
GO:0050678	regulation of epithelial cell proliferation	8/93	277/12484	0.00105979	0.197576	0.187893	Cav1/Egr3/Igf2/Nr4a3/Ptn/Cxcl12/Gkn3/Sgpp2	8
GO:0048545	response to steroid hormone	6/93	156/12484	0.0010774	0.197576	0.187893	Alpl/Bche/Cav1/Fbxo32/Gper1/Nr3c2	6
GO:0051272	positive regulation of cellular component movement	11/93	494/12484	0.00108183	0.197576	0.187893	Bsg/Cav1/Edn3/Igf2/Stmn1/Nr4a3/Ptn/Cxcl12/Vtn/Vsir/Gper1	11
GO:1903039	positive regulation of leukocyte cell-cell adhesion	6/93	158/12484	0.0011507	0.197576	0.187893	Cav1/Dpp4/Egr3/Igf2/Nr4a3/Vsir	6
GO:0050679	positive regulation of epithelial cell proliferation	6/93	160/12484	0.00122776	0.197576	0.187893	Cav1/Egr3/Igf2/Nr4a3/Ptn/Cxcl12	6
GO:1903037	regulation of leukocyte cell-cell adhesion	7/93	225/12484	0.00143408	0.214292	0.20379	Cav1/Dpp4/Egr3/Igf2/Nr4a3/Cxcl12/Vsir	7
GO:0002706	regulation of lymphocyte mediated immunity	5/93	116/12484	0.00172304	0.238585	0.226892	Dpp4/Igf2/Tnfsf13/Vsir/Tnfsfm13	5
GO:0002385	mucosal immune response	2/93	10/12484	0.00237638	0.238585	0.226892	Tnfsf13/H2bc21	2
GO:0030335	positive regulation of cell migration	10/93	469/12484	0.00252391	0.238585	0.226892	Bsg/Cav1/Edn3/Igf2/Nr4a3/Ptn/Cxcl12/Vtn/Vsir/Gper1	10
GO:0001938	positive regulation of endothelial cell proliferation	4/93	77/12484	0.00257947	0.238585	0.226892	Cav1/Egr3/Igf2/Cxcl12	4
GO:0052372	modulation by symbiont of entry into host	3/93	38/12484	0.0027957	0.238585	0.226892	Bsg/Cav1/Trim5	3
GO:0061469	regulation of type B pancreatic cell proliferation	2/93	11/12484	0.00289041	0.238585	0.226892	Nr4a3/Sgpp2	2
GO:2000147	positive regulation of cell motility	10/93	478/12484	0.00289485	0.238585	0.226892	Bsg/Cav1/Edn3/Igf2/Nr4a3/Ptn/Cxcl12/Vtn/Vsir/Gper1	10
GO:0010660	regulation of muscle cell apoptotic process	4/93	80/12484	0.00296404	0.238585	0.226892	Casp12/Cav1/Lifr/Fbxo32	4
GO:0070838	divalent metal ion transport	8/93	327/12484	0.00300235	0.238585	0.226892	Cav1/Epm2a/Cxcl12/Atp2a3/Tspan13/Gstm7/Gper1/Nipal2	8
GO:0072511	divalent inorganic cation transport	8/93	328/12484	0.0030589	0.238585	0.226892	Cav1/Epm2a/Cxcl12/Atp2a3/Tspan13/Gstm7/Gper1/Nipal2	8
GO:0002694	regulation of leukocyte activation	9/93	403/12484	0.00305917	0.238585	0.226892	Cav1/Dpp4/Egr3/Igf2/Nr4a3/Tnfsf13/Vsir/Gper1/Tnfsfm13	9
GO:0010524	positive regulation of calcium ion transport into cytosol	3/93	40/12484	0.0032393	0.238585	0.226892	Cav1/Gstm7/Gper1	3
GO:0022409	positive regulation of cell-cell adhesion	6/93	194/12484	0.00324389	0.238585	0.226892	Cav1/Dpp4/Egr3/Igf2/Nr4a3/Vsir	6
GO:0040017	positive regulation of locomotion	10/93	487/12484	0.00330834	0.238585	0.226892	Bsg/Cav1/Edn3/Igf2/Nr4a3/Ptn/Cxcl12/Vtn/Vsir/Gper1	10
GO:1901615	organic hydroxy compound metabolic process	8/93	333/12484	0.00335425	0.238585	0.226892	Ddc/Fmo5/Pltp/Cyp39a1/Degs2/Gper1/Akr1c14/Sgpp2	8
GO:0070486	leukocyte aggregation	2/93	12/12484	0.00345172	0.238585	0.226892	Nr4a3/Stk10	2
GO:0010657	muscle cell apoptotic process	4/93	84/12484	0.00353544	0.238585	0.226892	Casp12/Cav1/Lifr/Fbxo32	4
GO:0097178	ruffle assembly	3/93	43/12484	0.00398165	0.246115	0.234053	Cav1/Eps8l2/Aif1l	3
GO:0050870	positive regulation of T cell activation	5/93	141/12484	0.00401631	0.246115	0.234053	Cav1/Dpp4/Egr3/Igf2/Vsir	5
GO:0002251	organ or tissue specific immune response	2/93	13/12484	0.00405958	0.246115	0.234053	Tnfsf13/H2bc21	2
GO:0051928	positive regulation of calcium ion transport	4/93	88/12484	0.00417753	0.246115	0.234053	Cav1/Cxcl12/Gstm7/Gper1	4
GO:0052547	regulation of peptidase activity	7/93	273/12484	0.00423525	0.246115	0.234053	Casp12/Cav1/Vtn/Atp2a3/Vsir/Gper1/Itih5	7
GO:0002688	regulation of leukocyte chemotaxis	4/93	91/12484	0.00470785	0.264193	0.251245	Dpp4/Edn3/Ptn/Cxcl12	4
GO:0006935	chemotaxis	9/93	437/12484	0.00519678	0.264193	0.251245	Bsg/Dpp4/Edn3/Egr3/Nr4a3/Ptn/Cxcl12/Cmtm8/Ablim1	9
GO:0050865	regulation of cell activation	9/93	439/12484	0.00535161	0.264193	0.251245	Cav1/Dpp4/Egr3/Igf2/Nr4a3/Tnfsf13/Vsir/Gper1/Tnfsfm13	9
GO:0010875	positive regulation of cholesterol efflux	2/93	15/12484	0.00541217	0.264193	0.251245	Cav1/Pltp	2
GO:0031295	T cell costimulation	2/93	15/12484	0.00541217	0.264193	0.251245	Cav1/Dpp4	2
GO:0097164	ammonium ion metabolic process	2/93	15/12484	0.00541217	0.264193	0.251245	Bche/Ddc	2
GO:0042330	taxis	9/93	440/12484	0.00543036	0.264193	0.251245	Bsg/Dpp4/Edn3/Egr3/Nr4a3/Ptn/Cxcl12/Cmtm8/Ablim1	9
GO:0051384	response to glucocorticoid	3/93	49/12484	0.00575642	0.272744	0.259377	Alpl/Bche/Fbxo32	3
GO:0006816	calcium ion transport	7/93	290/12484	0.00586686	0.272744	0.259377	Cav1/Epm2a/Cxcl12/Atp2a3/Tspan13/Gstm7/Gper1	7
GO:0031294	lymphocyte costimulation	2/93	16/12484	0.00615549	0.279941	0.266221	Cav1/Dpp4	2
GO:2000738	positive regulation of stem cell differentiation	2/93	17/12484	0.00694258	0.30588	0.290889	Ptn/Vsir	2
GO:0010959	regulation of metal ion transport	7/93	300/12484	0.00702441	0.30588	0.290889	Cav1/Edn3/Cxcl12/Tspan13/Gstm7/Klhl24/Gper1	7
GO:0031529	ruffle organization	3/93	53/12484	0.0071645	0.30588	0.290889	Cav1/Eps8l2/Aif1l	3
GO:0035094	response to nicotine	2/93	18/12484	0.00777276	0.310292	0.295085	Igf2/Lypd1	2
GO:0046519	sphingoid metabolic process	2/93	18/12484	0.00777276	0.310292	0.295085	Degs2/Sgpp2	2
GO:0006665	sphingolipid metabolic process	4/93	105/12484	0.0077832	0.310292	0.295085	St6galnac3/Hacd4/Degs2/Sgpp2	4
GO:0002703	regulation of leukocyte mediated immunity	5/93	166/12484	0.00794607	0.310292	0.295085	Dpp4/Igf2/Tnfsf13/Vsir/Tnfsfm13	5
GO:0002685	regulation of leukocyte migration	5/93	167/12484	0.00814413	0.310292	0.295085	Dpp4/Edn3/Ptn/Cxcl12/Stk10	5
GO:0006066	alcohol metabolic process	6/93	235/12484	0.00815777	0.310292	0.295085	Fmo5/Cyp39a1/Degs2/Gper1/Akr1c14/Sgpp2	6
GO:0001936	regulation of endothelial cell proliferation	4/93	107/12484	0.00830879	0.310392	0.295181	Cav1/Egr3/Igf2/Cxcl12	4
GO:0010663	positive regulation of striated muscle cell apoptotic process	2/93	19/12484	0.00864535	0.3173	0.301749	Casp12/Fbxo32	2
GO:0046718	viral entry into host cell	3/93	58/12484	0.00918847	0.331419	0.315176	Bsg/Cav1/Trim5	3
GO:0010874	regulation of cholesterol efflux	2/93	20/12484	0.0095597	0.33254	0.316242	Cav1/Pltp	2
GO:0017144	drug metabolic process	2/93	20/12484	0.0095597	0.33254	0.316242	Fmo1/Fmo5	2
GO:0002700	regulation of production of molecular mediator of immune response	4/93	112/12484	0.00972328	0.33254	0.316242	Nr4a3/Tnfsf13/Vsir/Tnfsfm13	4
GO:0002443	leukocyte mediated immunity	6/93	247/12484	0.0102813	0.33254	0.316242	Dpp4/Igf2/Nr4a3/Tnfsf13/Vsir/Tnfsfm13	6
GO:0022407	regulation of cell-cell adhesion	7/93	323/12484	0.0103234	0.33254	0.316242	Cav1/Dpp4/Egr3/Igf2/Nr4a3/Cxcl12/Vsir	7
GO:0044342	type B pancreatic cell proliferation	2/93	21/12484	0.0105151	0.33254	0.316242	Nr4a3/Sgpp2	2
GO:1901379	regulation of potassium ion transmembrane transport	3/93	61/12484	0.0105474	0.33254	0.316242	Cav1/Edn3/Klhl24	3
GO:0032787	monocarboxylic acid metabolic process	8/93	405/12484	0.010568	0.33254	0.316242	Cav1/Gamt/Nr4a3/Prkar2b/Cyp39a1/Hacd4/Gstm7/Akr1c14	8
GO:0002449	lymphocyte mediated immunity	5/93	179/12484	0.0107949	0.33254	0.316242	Dpp4/Igf2/Tnfsf13/Vsir/Tnfsfm13	5
GO:0051249	regulation of lymphocyte activation	7/93	326/12484	0.0108251	0.33254	0.316242	Cav1/Dpp4/Egr3/Igf2/Tnfsf13/Vsir/Tnfsfm13	7
GO:0044409	entry into host	3/93	62/12484	0.0110248	0.33254	0.316242	Bsg/Cav1/Trim5	3
GO:0014070	response to organic cyclic compound	9/93	494/12484	0.0112012	0.33254	0.316242	Alpl/Bche/Cav1/Igf2/Nr4a3/Fbxo32/Gstm7/Gper1/Nr3c2	9
GO:0031099	regeneration	4/93	117/12484	0.011286	0.33254	0.316242	Lifr/Ptn/Cxcl12/Vtn	4
GO:0001935	endothelial cell proliferation	4/93	118/12484	0.0116168	0.337533	0.320991	Cav1/Egr3/Igf2/Cxcl12	4
GO:1904062	regulation of cation transmembrane transport	6/93	255/12484	0.0118995	0.34101	0.324297	Cav1/Edn3/Tspan13/Gstm7/Klhl24/Gper1	6
GO:0051924	regulation of calcium ion transport	5/93	188/12484	0.013134	0.370083	0.351946	Cav1/Cxcl12/Tspan13/Gstm7/Gper1	5
GO:0002822	regulation of adaptive immune response based on somatic recombination of immune receptors built from immunoglobulin superfamily domains	4/93	123/12484	0.0133645	0.370083	0.351946	Dpp4/Tnfsf13/Vsir/Tnfsfm13	4
GO:0032373	positive regulation of sterol transport	2/93	24/12484	0.0136216	0.370083	0.351946	Cav1/Pltp	2
GO:0032376	positive regulation of cholesterol transport	2/93	24/12484	0.0136216	0.370083	0.351946	Cav1/Pltp	2
GO:0030148	sphingolipid biosynthetic process	3/93	68/12484	0.0141505	0.379523	0.360923	St6galnac3/Hacd4/Degs2	3
GO:0034311	diol metabolic process	2/93	25/12484	0.014735	0.380564	0.361913	Degs2/Sgpp2	2
GO:0045830	positive regulation of isotype switching	2/93	25/12484	0.014735	0.380564	0.361913	Tnfsf13/Tnfsfm13	2
GO:0090200	positive regulation of release of cytochrome c from mitochondria	2/93	25/12484	0.014735	0.380564	0.361913	Gper1/Bmf	2
GO:0071407	cellular response to organic cyclic compound	7/93	348/12484	0.0150629	0.381903	0.363186	Alpl/Cav1/Nr4a3/Fbxo32/Gstm7/Gper1/Nr3c2	7
GO:0019216	regulation of lipid metabolic process	6/93	270/12484	0.0154053	0.381903	0.363186	Cav1/Fmo5/Igf2/Nr4a3/Thrsp/Gper1	6
GO:0007612	learning	4/93	129/12484	0.0156726	0.381903	0.363186	Bche/Epm2a/Prkar2b/Ptn	4
GO:0002690	positive regulation of leukocyte chemotaxis	3/93	71/12484	0.015883	0.381903	0.363186	Edn3/Ptn/Cxcl12	3
GO:0098662	inorganic cation transmembrane transport	8/93	437/12484	0.0161059	0.381903	0.363186	Cav1/Edn3/Atp2a3/Slc40a1/Tspan13/Gstm7/Klhl24/Gper1	8
GO:0006631	fatty acid metabolic process	6/93	273/12484	0.0161842	0.381903	0.363186	Cav1/Nr4a3/Prkar2b/Hacd4/Gstm7/Akr1c14	6
GO:0033137	negative regulation of peptidyl-serine phosphorylation	2/93	27/12484	0.017075	0.381903	0.363186	Cav1/Epm2a	2
GO:0043276	anoikis	2/93	27/12484	0.017075	0.381903	0.363186	Cav1/Bmf	2
GO:0051281	positive regulation of release of sequestered calcium ion into cytosol	2/93	27/12484	0.017075	0.381903	0.363186	Gstm7/Gper1	2
GO:0060669	embryonic placenta morphogenesis	2/93	27/12484	0.017075	0.381903	0.363186	Cdkn1c/Igf2	2
GO:0071384	cellular response to corticosteroid stimulus	2/93	27/12484	0.017075	0.381903	0.363186	Fbxo32/Gper1	2
GO:1900027	regulation of ruffle assembly	2/93	27/12484	0.017075	0.381903	0.363186	Cav1/Eps8l2	2
GO:0008610	lipid biosynthetic process	8/93	443/12484	0.0173426	0.381903	0.363186	Igf2/St6galnac3/Thrsp/Cyp39a1/Hacd4/Gstm7/Degs2/Gper1	8
GO:0010950	positive regulation of endopeptidase activity	4/93	133/12484	0.0173426	0.381903	0.363186	Casp12/Atp2a3/Vsir/Gper1	4
GO:0060401	cytosolic calcium ion transport	4/93	135/12484	0.0182178	0.392149	0.372931	Cav1/Atp2a3/Gstm7/Gper1	4
GO:0033344	cholesterol efflux	2/93	28/12484	0.0183003	0.392149	0.372931	Cav1/Pltp	2
GO:0044283	small molecule biosynthetic process	8/93	448/12484	0.0184247	0.392149	0.372931	Car5a/Gamt/Pltp/Cyp39a1/Hacd4/Gstm7/Gper1/Nme3	8
GO:0006939	smooth muscle contraction	3/93	76/12484	0.0190248	0.392149	0.372931	Cav1/Edn3/Gper1	3
GO:0010522	regulation of calcium ion transport into cytosol	3/93	76/12484	0.0190248	0.392149	0.372931	Cav1/Gstm7/Gper1	3
GO:0043266	regulation of potassium ion transport	3/93	76/12484	0.0190248	0.392149	0.372931	Cav1/Edn3/Klhl24	3
GO:0002819	regulation of adaptive immune response	4/93	137/12484	0.0191201	0.392149	0.372931	Dpp4/Tnfsf13/Vsir/Tnfsfm13	4
GO:2001258	negative regulation of cation channel activity	2/93	29/12484	0.0195617	0.397312	0.377841	Cav1/Gstm7	2
GO:0002702	positive regulation of production of molecular mediator of immune response	3/93	78/12484	0.020371	0.407275	0.387315	Nr4a3/Tnfsf13/Tnfsfm13	3
GO:0072330	monocarboxylic acid biosynthetic process	4/93	140/12484	0.0205248	0.407275	0.387315	Gamt/Cyp39a1/Hacd4/Gstm7	4
GO:0010661	positive regulation of muscle cell apoptotic process	2/93	30/12484	0.0208587	0.407275	0.387315	Casp12/Fbxo32	2
GO:0072348	sulfur compound transport	2/93	30/12484	0.0208587	0.407275	0.387315	Slc22a8/Slc19a3	2
GO:0010952	positive regulation of peptidase activity	4/93	142/12484	0.0214957	0.407275	0.387315	Casp12/Atp2a3/Vsir/Gper1	4
GO:0030198	extracellular matrix organization	5/93	214/12484	0.0217586	0.407275	0.387315	Cav1/Dpp4/Tcf15/Vtn/Spock2	5
GO:1901657	glycosyl compound metabolic process	3/93	80/12484	0.0217685	0.407275	0.387315	Gamt/Nme3/Akr1c14	3
GO:0006643	membrane lipid metabolic process	4/93	143/12484	0.0219916	0.407275	0.387315	St6galnac3/Hacd4/Degs2/Sgpp2	4
GO:0043062	extracellular structure organization	5/93	215/12484	0.0221493	0.407275	0.387315	Cav1/Dpp4/Tcf15/Vtn/Spock2	5
GO:0031640	killing of cells of other organism	2/93	31/12484	0.0221906	0.407275	0.387315	Cxcl12/H2bc21	2
GO:0060326	cell chemotaxis	5/93	218/12484	0.0233487	0.407275	0.387315	Dpp4/Edn3/Egr3/Ptn/Cxcl12	5
GO:0002697	regulation of immune effector process	6/93	297/12484	0.0234197	0.407275	0.387315	Dpp4/Igf2/Nr4a3/Tnfsf13/Vsir/Tnfsfm13	6
GO:0002707	negative regulation of lymphocyte mediated immunity	2/93	32/12484	0.0235567	0.407275	0.387315	Igf2/Vsir	2
GO:0019748	secondary metabolic process	2/93	32/12484	0.0235567	0.407275	0.387315	Fmo1/Akr1c14	2
GO:0032371	regulation of sterol transport	2/93	32/12484	0.0235567	0.407275	0.387315	Cav1/Pltp	2
GO:0032374	regulation of cholesterol transport	2/93	32/12484	0.0235567	0.407275	0.387315	Cav1/Pltp	2
GO:0045191	regulation of isotype switching	2/93	32/12484	0.0235567	0.407275	0.387315	Tnfsf13/Tnfsfm13	2
GO:0052126	movement in host environment	3/93	83/12484	0.023961	0.407275	0.387315	Bsg/Cav1/Trim5	3
GO:0098660	inorganic ion transmembrane transport	8/93	472/12484	0.0243036	0.407275	0.387315	Cav1/Edn3/Atp2a3/Slc40a1/Tspan13/Gstm7/Klhl24/Gper1	8
GO:0015711	organic anion transport	6/93	300/12484	0.0244555	0.407275	0.387315	Car4/Epm2a/Pltp/Slc22a8/Slc16a4/Plscr4	6
GO:0002714	positive regulation of B cell mediated immunity	2/93	33/12484	0.0249567	0.407275	0.387315	Tnfsf13/Tnfsfm13	2
GO:0002891	positive regulation of immunoglobulin mediated immune response	2/93	33/12484	0.0249567	0.407275	0.387315	Tnfsf13/Tnfsfm13	2
GO:0006730	one-carbon metabolic process	2/93	33/12484	0.0249567	0.407275	0.387315	Car4/Car5a	2
GO:0046596	regulation of viral entry into host cell	2/93	33/12484	0.0249567	0.407275	0.387315	Bsg/Trim5	2
GO:0061844	antimicrobial humoral immune response mediated by antimicrobial peptide	2/93	33/12484	0.0249567	0.407275	0.387315	Cxcl12/H2bc21	2
GO:0016051	carbohydrate biosynthetic process	4/93	149/12484	0.025114	0.407275	0.387315	Car5a/Epm2a/Igf2/Gper1	4
GO:1901617	organic hydroxy compound biosynthetic process	4/93	151/12484	0.0262114	0.421801	0.401129	Ddc/Pltp/Cyp39a1/Gper1	4
GO:0007611	learning or memory	5/93	227/12484	0.0271973	0.431035	0.409911	Bche/Epm2a/Igf2/Prkar2b/Ptn	5
GO:0043270	positive regulation of ion transport	5/93	227/12484	0.0271973	0.431035	0.409911	Cav1/Edn3/Cxcl12/Gstm7/Gper1	5
GO:0002639	positive regulation of immunoglobulin production	2/93	35/12484	0.0278557	0.43166	0.410505	Tnfsf13/Tnfsfm13	2
GO:0005978	glycogen biosynthetic process	2/93	35/12484	0.0278557	0.43166	0.410505	Epm2a/Igf2	2
GO:0009250	glucan biosynthetic process	2/93	35/12484	0.0278557	0.43166	0.410505	Epm2a/Igf2	2
GO:0050863	regulation of T cell activation	5/93	230/12484	0.028565	0.433495	0.41225	Cav1/Dpp4/Egr3/Igf2/Vsir	5
GO:0048732	gland development	6/93	312/12484	0.0289058	0.433495	0.41225	Cav1/Cdkn1c/Igf2/Ptn/Vtn/Irf6	6
GO:0006875	cellular metal ion homeostasis	7/93	399/12484	0.0292197	0.433495	0.41225	Cav1/Edn3/Atp2a3/Slc40a1/Gstm7/Gper1/Nr3c2	7
GO:0002686	negative regulation of leukocyte migration	2/93	36/12484	0.0293535	0.433495	0.41225	Dpp4/Cxcl12	2
GO:0006739	NADP metabolic process	2/93	36/12484	0.0293535	0.433495	0.41225	Fmo1/Fmo5	2
GO:0009636	response to toxic substance	3/93	90/12484	0.0295255	0.433495	0.41225	Ddc/Slc22a8/Gstm7	3
GO:0098655	cation transmembrane transport	8/93	492/12484	0.0301273	0.433495	0.41225	Cav1/Edn3/Atp2a3/Slc40a1/Tspan13/Gstm7/Klhl24/Gper1	8
GO:0019751	polyol metabolic process	3/93	91/12484	0.0303716	0.433495	0.41225	Degs2/Gper1/Sgpp2	3
GO:0032091	negative regulation of protein binding	3/93	91/12484	0.0303716	0.433495	0.41225	Cav1/Stmn1/Atp2a3	3
GO:0009725	response to hormone	8/93	498/12484	0.0320481	0.433495	0.41225	Alpl/Bche/Cav1/Igf2/Nr4a3/Fbxo32/Gper1/Nr3c2	8
GO:0034762	regulation of transmembrane transport	7/93	408/12484	0.0324246	0.433495	0.41225	Cav1/Edn3/Nr4a3/Tspan13/Gstm7/Klhl24/Gper1	7
GO:0001662	behavioral fear response	2/93	38/12484	0.0324434	0.433495	0.41225	Dpp4/Lypd1	2
GO:0045911	positive regulation of DNA recombination	2/93	38/12484	0.0324434	0.433495	0.41225	Tnfsf13/Tnfsfm13	2
GO:1903053	regulation of extracellular matrix organization	2/93	38/12484	0.0324434	0.433495	0.41225	Dpp4/Tcf15	2
GO:0030595	leukocyte chemotaxis	4/93	162/12484	0.0327596	0.433495	0.41225	Dpp4/Edn3/Ptn/Cxcl12	4
GO:0048863	stem cell differentiation	4/93	162/12484	0.0327596	0.433495	0.41225	Bche/Edn3/Ptn/Vsir	4
GO:0002440	production of molecular mediator of immune response	4/93	163/12484	0.0333983	0.433495	0.41225	Nr4a3/Tnfsf13/Vsir/Tnfsfm13	4
GO:0007568	aging	4/93	163/12484	0.0333983	0.433495	0.41225	Cav1/Cdkn1c/Ypel3/Rad54b	4
GO:1905475	regulation of protein localization to membrane	4/93	163/12484	0.0333983	0.433495	0.41225	Epm2a/Ptn/Lypd1/Gper1	4
GO:2001235	positive regulation of apoptotic signaling pathway	4/93	163/12484	0.0333983	0.433495	0.41225	Cav1/Tpd52l1/Gper1/Bmf	4
GO:0052548	regulation of endopeptidase activity	5/93	240/12484	0.0334371	0.433495	0.41225	Casp12/Vtn/Atp2a3/Vsir/Gper1	5
GO:0002209	behavioral defense response	2/93	39/12484	0.0340342	0.433495	0.41225	Dpp4/Lypd1	2
GO:0048662	negative regulation of smooth muscle cell proliferation	2/93	39/12484	0.0340342	0.433495	0.41225	Cav1/Gper1	2
GO:1901016	regulation of potassium ion transmembrane transporter activity	2/93	40/12484	0.035655	0.433495	0.41225	Cav1/Klhl24	2
GO:1903076	regulation of protein localization to plasma membrane	3/93	98/12484	0.0366491	0.433495	0.41225	Epm2a/Lypd1/Gper1	3
GO:0007423	sensory organ development	7/93	419/12484	0.0366533	0.433495	0.41225	Bsg/Cdkn1c/Mycl/Nr4a3/Ptn/Tcf15/Prdm16	7
GO:0002704	negative regulation of leukocyte mediated immunity	2/93	41/12484	0.0373052	0.433495	0.41225	Igf2/Vsir	2
GO:0042596	fear response	2/93	41/12484	0.0373052	0.433495	0.41225	Dpp4/Lypd1	2
GO:0034764	positive regulation of transmembrane transport	4/93	169/12484	0.0373834	0.433495	0.41225	Edn3/Nr4a3/Gstm7/Gper1	4
GO:0009612	response to mechanical stimulus	3/93	99/12484	0.0375962	0.433495	0.41225	Cav1/Ptn/Cxcl12	3
GO:0034765	regulation of ion transmembrane transport	6/93	334/12484	0.0383927	0.433495	0.41225	Cav1/Edn3/Tspan13/Gstm7/Klhl24/Gper1	6
GO:0090199	regulation of release of cytochrome c from mitochondria	2/93	42/12484	0.0389843	0.433495	0.41225	Gper1/Bmf	2
GO:0046467	membrane lipid biosynthetic process	3/93	102/12484	0.0405127	0.433495	0.41225	St6galnac3/Hacd4/Degs2	3
GO:0046128	purine ribonucleoside metabolic process	2/93	43/12484	0.0406917	0.433495	0.41225	Gamt/Nme3	2
GO:0050890	cognition	5/93	255/12484	0.041668	0.433495	0.41225	Bche/Epm2a/Igf2/Prkar2b/Ptn	5
GO:0090257	regulation of muscle system process	4/93	176/12484	0.0423653	0.433495	0.41225	Cav1/Nr4a3/Fbxo32/Gper1	4
GO:0006940	regulation of smooth muscle contraction	2/93	44/12484	0.042427	0.433495	0.41225	Cav1/Gper1	2
GO:0019730	antimicrobial humoral response	2/93	44/12484	0.042427	0.433495	0.41225	Cxcl12/H2bc21	2
GO:0050873	brown fat cell differentiation	2/93	44/12484	0.042427	0.433495	0.41225	Selenbp1/Prdm16	2
GO:0043280	positive regulation of cysteine-type endopeptidase activity involved in apoptotic process	3/93	104/12484	0.042519	0.433495	0.41225	Casp12/Atp2a3/Gper1	3
GO:0050680	negative regulation of epithelial cell proliferation	3/93	104/12484	0.042519	0.433495	0.41225	Cav1/Ptn/Gkn3	3
GO:0071901	negative regulation of protein serine/threonine kinase activity	3/93	104/12484	0.042519	0.433495	0.41225	Cav1/Cdkn1c/Prkar2b	3
GO:0050920	regulation of chemotaxis	4/93	177/12484	0.0431063	0.433495	0.41225	Dpp4/Edn3/Ptn/Cxcl12	4
GO:0002204	somatic recombination of immunoglobulin genes involved in immune response	2/93	45/12484	0.0441897	0.433495	0.41225	Tnfsf13/Tnfsfm13	2
GO:0002208	somatic diversification of immunoglobulins involved in immune response	2/93	45/12484	0.0441897	0.433495	0.41225	Tnfsf13/Tnfsfm13	2
GO:0002712	regulation of B cell mediated immunity	2/93	45/12484	0.0441897	0.433495	0.41225	Tnfsf13/Tnfsfm13	2
GO:0002889	regulation of immunoglobulin mediated immune response	2/93	45/12484	0.0441897	0.433495	0.41225	Tnfsf13/Tnfsfm13	2
GO:0014009	glial cell proliferation	2/93	45/12484	0.0441897	0.433495	0.41225	Epm2a/Ptn	2
GO:0045190	isotype switching	2/93	45/12484	0.0441897	0.433495	0.41225	Tnfsf13/Tnfsfm13	2
GO:0001906	cell killing	3/93	106/12484	0.0445745	0.433495	0.41225	Igf2/Cxcl12/H2bc21	3
GO:0001667	ameboidal-type cell migration	6/93	348/12484	0.0453617	0.433495	0.41225	Bsg/Dpp4/Edn3/Egr3/Igf2/Cxcl12	6
GO:0002683	negative regulation of immune system process	6/93	349/12484	0.0458879	0.433495	0.41225	Dpp4/Igf2/Cxcl12/Prdm16/Vsir/Gper1	6
GO:1904705	regulation of vascular associated smooth muscle cell proliferation	2/93	46/12484	0.0459793	0.433495	0.41225	Nr4a3/Gper1	2
GO:1990874	vascular associated smooth muscle cell proliferation	2/93	46/12484	0.0459793	0.433495	0.41225	Nr4a3/Gper1	2
GO:2000401	regulation of lymphocyte migration	2/93	46/12484	0.0459793	0.433495	0.41225	Cxcl12/Stk10	2
GO:0050900	leukocyte migration	5/93	264/12484	0.0471485	0.433495	0.41225	Dpp4/Edn3/Ptn/Cxcl12/Stk10	5
GO:0043542	endothelial cell migration	4/93	183/12484	0.0477061	0.433495	0.41225	Bsg/Dpp4/Egr3/Igf2	4
GO:0001960	negative regulation of cytokine-mediated signaling pathway	2/93	47/12484	0.0477952	0.433495	0.41225	Cav1/H2bc21	2
GO:0003407	neural retina development	2/93	47/12484	0.0477952	0.433495	0.41225	Bsg/Ptn	2
GO:0032413	negative regulation of ion transmembrane transporter activity	2/93	47/12484	0.0477952	0.433495	0.41225	Cav1/Gstm7	2
GO:0042278	purine nucleoside metabolic process	2/93	47/12484	0.0477952	0.433495	0.41225	Gamt/Nme3	2
GO:0007411	axon guidance	4/93	184/12484	0.0484983	0.433495	0.41225	Bsg/Nr4a3/Cxcl12/Ablim1	4
GO:0030003	cellular cation homeostasis	7/93	447/12484	0.0490252	0.433495	0.41225	Cav1/Edn3/Atp2a3/Slc40a1/Gstm7/Gper1/Nr3c2	7
GO:0097485	neuron projection guidance	4/93	185/12484	0.0492979	0.433495	0.41225	Bsg/Nr4a3/Cxcl12/Ablim1	4
GO:0009119	ribonucleoside metabolic process	2/93	48/12484	0.049637	0.433495	0.41225	Gamt/Nme3	2
GO:0019221	cytokine-mediated signaling pathway	5/93	268/12484	0.0497161	0.433495	0.41225	Cav1/Lifr/Cxcl12/Rps6ka5/H2bc21	5
GO:0030856	regulation of epithelial cell differentiation	3/93	111/12484	0.0499264	0.433495	0.41225	Cav1/Cdkn1c/Mycl	3
GO:0042110	T cell activation	6/93	357/12484	0.0502355	0.433495	0.41225	Cav1/Dpp4/Egr3/Igf2/Cxcl12/Vsir	6
GO:0062012	regulation of small molecule metabolic process	5/93	269/12484	0.0503708	0.433495	0.41225	Cav1/Fmo5/Igf2/Nr4a3/Gper1	5
GO:0010811	positive regulation of cell-substrate adhesion	3/93	112/12484	0.0510329	0.433495	0.41225	Ptn/Vtn/Spock2	3
GO:0050921	positive regulation of chemotaxis	3/93	112/12484	0.0510329	0.433495	0.41225	Edn3/Ptn/Cxcl12	3
GO:0048871	multicellular organismal homeostasis	6/93	359/12484	0.051361	0.433495	0.41225	Bsg/Cav1/Stmn1/Nr4a3/Slc40a1/Prdm16	6
GO:0010656	negative regulation of muscle cell apoptotic process	2/93	49/12484	0.0515043	0.433495	0.41225	Cav1/Lifr	2
GO:0010662	regulation of striated muscle cell apoptotic process	2/93	49/12484	0.0515043	0.433495	0.41225	Casp12/Fbxo32	2
GO:0031113	regulation of microtubule polymerization	2/93	49/12484	0.0515043	0.433495	0.41225	Cav1/Stmn1	2
GO:1903510	mucopolysaccharide metabolic process	2/93	49/12484	0.0515043	0.433495	0.41225	Spock2/Itih5	2
GO:0006873	cellular ion homeostasis	7/93	453/12484	0.0519858	0.433495	0.41225	Cav1/Edn3/Atp2a3/Slc40a1/Gstm7/Gper1/Nr3c2	7
GO:0051701	interaction with host	3/93	113/12484	0.0521514	0.433495	0.41225	Bsg/Cav1/Trim5	3
GO:0008202	steroid metabolic process	4/93	189/12484	0.0525689	0.433495	0.41225	Fmo5/Igf2/Cyp39a1/Akr1c14	4
GO:1903169	regulation of calcium ion transmembrane transport	3/93	114/12484	0.0532817	0.433495	0.41225	Tspan13/Gstm7/Gper1	3
GO:1904064	positive regulation of cation transmembrane transport	3/93	114/12484	0.0532817	0.433495	0.41225	Edn3/Gstm7/Gper1	3
GO:0010676	positive regulation of cellular carbohydrate metabolic process	2/93	50/12484	0.0533965	0.433495	0.41225	Igf2/Gper1	2
GO:0016447	somatic recombination of immunoglobulin gene segments	2/93	50/12484	0.0533965	0.433495	0.41225	Tnfsf13/Tnfsfm13	2
GO:0045840	positive regulation of mitotic nuclear division	2/93	50/12484	0.0533965	0.433495	0.41225	Edn3/Igf2	2
GO:0046513	ceramide biosynthetic process	2/93	50/12484	0.0533965	0.433495	0.41225	St6galnac3/Degs2	2
GO:0003012	muscle system process	5/93	275/12484	0.0544056	0.433495	0.41225	Cav1/Edn3/Nr4a3/Fbxo32/Gper1	5
GO:0055065	metal ion homeostasis	7/93	458/12484	0.054538	0.433495	0.41225	Cav1/Edn3/Atp2a3/Slc40a1/Gstm7/Gper1/Nr3c2	7
GO:0002381	immunoglobulin production involved in immunoglobulin mediated immune response	2/93	51/12484	0.0553132	0.433495	0.41225	Tnfsf13/Tnfsfm13	2
GO:0019229	regulation of vasoconstriction	2/93	51/12484	0.0553132	0.433495	0.41225	Cav1/Edn3	2
GO:0060761	negative regulation of response to cytokine stimulus	2/93	51/12484	0.0553132	0.433495	0.41225	Cav1/H2bc21	2
GO:0002687	positive regulation of leukocyte migration	3/93	116/12484	0.0555776	0.433495	0.41225	Edn3/Ptn/Cxcl12	3
GO:0060402	calcium ion transport into cytosol	3/93	116/12484	0.0555776	0.433495	0.41225	Cav1/Gstm7/Gper1	3
GO:1904375	regulation of protein localization to cell periphery	3/93	117/12484	0.0567432	0.433495	0.41225	Epm2a/Lypd1/Gper1	3
GO:2001056	positive regulation of cysteine-type endopeptidase activity	3/93	117/12484	0.0567432	0.433495	0.41225	Casp12/Atp2a3/Gper1	3
GO:0010658	striated muscle cell apoptotic process	2/93	52/12484	0.0572539	0.433495	0.41225	Casp12/Fbxo32	2
GO:0014911	positive regulation of smooth muscle cell migration	2/93	52/12484	0.0572539	0.433495	0.41225	Nr4a3/Vtn	2
GO:2000736	regulation of stem cell differentiation	2/93	52/12484	0.0572539	0.433495	0.41225	Ptn/Vsir	2
GO:0051092	positive regulation of NF-kappaB transcription factor activity	3/93	118/12484	0.0579204	0.433495	0.41225	Cav1/Rps6ka5/Trim5	3
GO:0062013	positive regulation of small molecule metabolic process	3/93	118/12484	0.0579204	0.433495	0.41225	Igf2/Nr4a3/Gper1	3
GO:0035296	regulation of tube diameter	3/93	119/12484	0.0591092	0.433495	0.41225	Cav1/Edn3/Gper1	3
GO:0097746	regulation of blood vessel diameter	3/93	119/12484	0.0591092	0.433495	0.41225	Cav1/Edn3/Gper1	3
GO:0002637	regulation of immunoglobulin production	2/93	53/12484	0.0592182	0.433495	0.41225	Tnfsf13/Tnfsfm13	2
GO:0032870	cellular response to hormone stimulus	6/93	374/12484	0.0602962	0.433495	0.41225	Cav1/Igf2/Nr4a3/Fbxo32/Gper1/Nr3c2	6
GO:0035150	regulation of tube size	3/93	120/12484	0.0603095	0.433495	0.41225	Cav1/Edn3/Gper1	3
GO:0071383	cellular response to steroid hormone stimulus	3/93	120/12484	0.0603095	0.433495	0.41225	Fbxo32/Gper1/Nr3c2	3
GO:0070588	calcium ion transmembrane transport	4/93	198/12484	0.0603532	0.433495	0.41225	Atp2a3/Tspan13/Gstm7/Gper1	4
GO:0001836	release of cytochrome c from mitochondria	2/93	54/12484	0.0612056	0.433495	0.41225	Gper1/Bmf	2
GO:0002709	regulation of T cell mediated immunity	2/93	54/12484	0.0612056	0.433495	0.41225	Dpp4/Vsir	2
GO:0016445	somatic diversification of immunoglobulins	2/93	54/12484	0.0612056	0.433495	0.41225	Tnfsf13/Tnfsfm13	2
GO:0032410	negative regulation of transporter activity	2/93	54/12484	0.0612056	0.433495	0.41225	Cav1/Gstm7	2
GO:0033692	cellular polysaccharide biosynthetic process	2/93	54/12484	0.0612056	0.433495	0.41225	Epm2a/Igf2	2
GO:2001238	positive regulation of extrinsic apoptotic signaling pathway	2/93	54/12484	0.0612056	0.433495	0.41225	Cav1/Gper1	2
GO:0043393	regulation of protein binding	4/93	199/12484	0.0612541	0.433495	0.41225	Cav1/Stmn1/Vtn/Atp2a3	4
GO:0007050	cell cycle arrest	3/93	121/12484	0.0615213	0.433495	0.41225	Cdkn1c/Irf6/Gper1	3
GO:0002460	adaptive immune response based on somatic recombination of immune receptors built from immunoglobulin superfamily domains	4/93	200/12484	0.0621622	0.433495	0.41225	Dpp4/Tnfsf13/Vsir/Tnfsfm13	4
GO:0015980	energy derivation by oxidation of organic compounds	4/93	200/12484	0.0621622	0.433495	0.41225	Epm2a/Igf2/Nr4a3/Prdm16	4
GO:0002027	regulation of heart rate	2/93	55/12484	0.0632157	0.433495	0.41225	Cav1/Edn3	2
GO:0120254	olefinic compound metabolic process	2/93	55/12484	0.0632157	0.433495	0.41225	Gstm7/Akr1c14	2
GO:1903524	positive regulation of blood circulation	2/93	55/12484	0.0632157	0.433495	0.41225	Cav1/Edn3	2
GO:1904427	positive regulation of calcium ion transmembrane transport	2/93	55/12484	0.0632157	0.433495	0.41225	Gstm7/Gper1	2
GO:0045444	fat cell differentiation	4/93	202/12484	0.0639999	0.433495	0.41225	Nr4a3/Selenbp1/Prdm16/Gper1	4
GO:0043279	response to alkaloid	2/93	56/12484	0.065248	0.433495	0.41225	Bche/Gstm7	2
GO:0051781	positive regulation of cell division	2/93	56/12484	0.065248	0.433495	0.41225	Igf2/Ptn	2
GO:0070059	intrinsic apoptotic signaling pathway in response to endoplasmic reticulum stress	2/93	56/12484	0.065248	0.433495	0.41225	Casp12/Atp2a3	2
GO:0045862	positive regulation of proteolysis	5/93	290/12484	0.0652959	0.433495	0.41225	Casp12/Cav1/Atp2a3/Vsir/Gper1	5
GO:0071375	cellular response to peptide hormone stimulus	4/93	204/12484	0.0658661	0.433495	0.41225	Cav1/Igf2/Nr4a3/Gper1	4
GO:0006820	anion transport	6/93	384/12484	0.0667407	0.433495	0.41225	Car4/Epm2a/Pltp/Slc22a8/Slc16a4/Plscr4	6
GO:0002562	somatic diversification of immune receptors via germline recombination within a single locus	2/93	57/12484	0.0673021	0.433495	0.41225	Tnfsf13/Tnfsfm13	2
GO:0015914	phospholipid transport	2/93	57/12484	0.0673021	0.433495	0.41225	Pltp/Plscr4	2
GO:0016444	somatic cell DNA recombination	2/93	57/12484	0.0673021	0.433495	0.41225	Tnfsf13/Tnfsfm13	2
GO:0032370	positive regulation of lipid transport	2/93	57/12484	0.0673021	0.433495	0.41225	Cav1/Pltp	2
GO:0090398	cellular senescence	2/93	57/12484	0.0673021	0.433495	0.41225	Cav1/Ypel3	2
GO:0071805	potassium ion transmembrane transport	3/93	126/12484	0.0677498	0.433495	0.41225	Cav1/Edn3/Klhl24	3
GO:0034767	positive regulation of ion transmembrane transport	3/93	127/12484	0.069029	0.433495	0.41225	Edn3/Gstm7/Gper1	3
GO:0015918	sterol transport	2/93	58/12484	0.0693776	0.433495	0.41225	Cav1/Pltp	2
GO:0030301	cholesterol transport	2/93	58/12484	0.0693776	0.433495	0.41225	Cav1/Pltp	2
GO:0033559	unsaturated fatty acid metabolic process	2/93	58/12484	0.0693776	0.433495	0.41225	Gstm7/Akr1c14	2
GO:0033627	cell adhesion mediated by integrin	2/93	58/12484	0.0693776	0.433495	0.41225	Dpp4/Vtn	2
GO:0001890	placenta development	3/93	128/12484	0.0703192	0.433495	0.41225	Cdkn1c/Igf2/Ptn	3
GO:0042552	myelination	3/93	128/12484	0.0703192	0.433495	0.41225	Ptn/Pllp/Cmtm8	3
GO:0051147	regulation of muscle cell differentiation	3/93	128/12484	0.0703192	0.433495	0.41225	Igf2/Cxcl12/Gper1	3
GO:2001257	regulation of cation channel activity	3/93	128/12484	0.0703192	0.433495	0.41225	Cav1/Gstm7/Klhl24	3
GO:0030512	negative regulation of transforming growth factor beta receptor signaling pathway	2/93	59/12484	0.0714741	0.433495	0.41225	Cav1/Prdm16	2
GO:0051279	regulation of release of sequestered calcium ion into cytosol	2/93	59/12484	0.0714741	0.433495	0.41225	Gstm7/Gper1	2
GO:0007088	regulation of mitotic nuclear division	3/93	129/12484	0.0716203	0.433495	0.41225	Cdkn1c/Edn3/Igf2	3
GO:0009208	pyrimidine ribonucleoside triphosphate metabolic process	1/93	10/12484	0.0720721	0.433495	0.41225	Nme3	1
GO:0015693	magnesium ion transport	1/93	10/12484	0.0720721	0.433495	0.41225	Nipal2	1
GO:0015697	quaternary ammonium group transport	1/93	10/12484	0.0720721	0.433495	0.41225	Slc22a8	1
GO:0032693	negative regulation of interleukin-10 production	1/93	10/12484	0.0720721	0.433495	0.41225	Vsir	1
GO:0033127	regulation of histone phosphorylation	1/93	10/12484	0.0720721	0.433495	0.41225	Rps6ka5	1
GO:0033632	regulation of cell-cell adhesion mediated by integrin	1/93	10/12484	0.0720721	0.433495	0.41225	Dpp4	1
GO:0036295	cellular response to increased oxygen levels	1/93	10/12484	0.0720721	0.433495	0.41225	Cav1	1
GO:0038166	angiotensin-activated signaling pathway	1/93	10/12484	0.0720721	0.433495	0.41225	Cav1	1
GO:0042362	fat-soluble vitamin biosynthetic process	1/93	10/12484	0.0720721	0.433495	0.41225	Pltp	1
GO:0042430	indole-containing compound metabolic process	1/93	10/12484	0.0720721	0.433495	0.41225	Ddc	1
GO:0044766	multi-organism transport	1/93	10/12484	0.0720721	0.433495	0.41225	Cav1	1
GO:0045109	intermediate filament organization	1/93	10/12484	0.0720721	0.433495	0.41225	Klhl24	1
GO:0046794	transport of virus	1/93	10/12484	0.0720721	0.433495	0.41225	Cav1	1
GO:0048012	hepatocyte growth factor receptor signaling pathway	1/93	10/12484	0.0720721	0.433495	0.41225	Stmn1	1
GO:0051280	negative regulation of release of sequestered calcium ion into cytosol	1/93	10/12484	0.0720721	0.433495	0.41225	Gstm7	1
GO:0060231	mesenchymal to epithelial transition	1/93	10/12484	0.0720721	0.433495	0.41225	Tcf15	1
GO:0060732	positive regulation of inositol phosphate biosynthetic process	1/93	10/12484	0.0720721	0.433495	0.41225	Gper1	1
GO:0061744	motor behavior	1/93	10/12484	0.0720721	0.433495	0.41225	Dpp4	1
GO:0070593	dendrite self-avoidance	1/93	10/12484	0.0720721	0.433495	0.41225	Bsg	1
GO:0071281	cellular response to iron ion	1/93	10/12484	0.0720721	0.433495	0.41225	Slc40a1	1
GO:0072584	caveolin-mediated endocytosis	1/93	10/12484	0.0720721	0.433495	0.41225	Cav1	1
GO:0098911	regulation of ventricular cardiac muscle cell action potential	1/93	10/12484	0.0720721	0.433495	0.41225	Cav1	1
GO:1900121	negative regulation of receptor binding	1/93	10/12484	0.0720721	0.433495	0.41225	Atp2a3	1
GO:1902579	multi-organism localization	1/93	10/12484	0.0720721	0.433495	0.41225	Cav1	1
GO:1903911	positive regulation of receptor clustering	1/93	10/12484	0.0720721	0.433495	0.41225	Ptn	1
GO:2000561	regulation of CD4-positive, alpha-beta T cell proliferation	1/93	10/12484	0.0720721	0.433495	0.41225	Vsir	1
GO:0007272	ensheathment of neurons	3/93	130/12484	0.0729322	0.433495	0.41225	Ptn/Pllp/Cmtm8	3
GO:0007369	gastrulation	3/93	130/12484	0.0729322	0.433495	0.41225	Nr4a3/Vtn/Nat8f2	3
GO:0008366	axon ensheathment	3/93	130/12484	0.0729322	0.433495	0.41225	Ptn/Pllp/Cmtm8	3
GO:0007631	feeding behavior	2/93	60/12484	0.073591	0.433495	0.41225	Nr4a3/Tcf15	2
GO:0034637	cellular carbohydrate biosynthetic process	2/93	60/12484	0.073591	0.433495	0.41225	Epm2a/Igf2	2
GO:0042632	cholesterol homeostasis	2/93	60/12484	0.073591	0.433495	0.41225	Cav1/Cyp39a1	2
GO:0055092	sterol homeostasis	2/93	60/12484	0.073591	0.433495	0.41225	Cav1/Cyp39a1	2
GO:0046394	carboxylic acid biosynthetic process	4/93	213/12484	0.0746127	0.433495	0.41225	Gamt/Cyp39a1/Hacd4/Gstm7	4
GO:0016053	organic acid biosynthetic process	4/93	214/12484	0.0756195	0.433495	0.41225	Gamt/Cyp39a1/Hacd4/Gstm7	4
GO:0000271	polysaccharide biosynthetic process	2/93	61/12484	0.0757281	0.433495	0.41225	Epm2a/Igf2	2
GO:0005977	glycogen metabolic process	2/93	61/12484	0.0757281	0.433495	0.41225	Epm2a/Igf2	2
GO:0006073	cellular glucan metabolic process	2/93	61/12484	0.0757281	0.433495	0.41225	Epm2a/Igf2	2
GO:0044042	glucan metabolic process	2/93	61/12484	0.0757281	0.433495	0.41225	Epm2a/Igf2	2
GO:1903845	negative regulation of cellular response to transforming growth factor beta stimulus	2/93	61/12484	0.0757281	0.433495	0.41225	Cav1/Prdm16	2
GO:0002200	somatic diversification of immune receptors	2/93	62/12484	0.0778849	0.433495	0.41225	Tnfsf13/Tnfsfm13	2
GO:0051785	positive regulation of nuclear division	2/93	62/12484	0.0778849	0.433495	0.41225	Edn3/Igf2	2
GO:1904063	negative regulation of cation transmembrane transport	2/93	62/12484	0.0778849	0.433495	0.41225	Cav1/Gstm7	2
GO:0033993	response to lipid	7/93	499/12484	0.0784302	0.433495	0.41225	Alpl/Bche/Cav1/Fbxo32/Gper1/Nr3c2/Plscr4	7
GO:0006699	bile acid biosynthetic process	1/93	11/12484	0.0789903	0.433495	0.41225	Cyp39a1	1
GO:0006857	oligopeptide transport	1/93	11/12484	0.0789903	0.433495	0.41225	Slc22a8	1
GO:0007096	regulation of exit from mitosis	1/93	11/12484	0.0789903	0.433495	0.41225	Cdkn1c	1
GO:0007271	synaptic transmission, cholinergic	1/93	11/12484	0.0789903	0.433495	0.41225	Lypd1	1
GO:0010804	negative regulation of tumor necrosis factor-mediated signaling pathway	1/93	11/12484	0.0789903	0.433495	0.41225	H2bc21	1
GO:0016264	gap junction assembly	1/93	11/12484	0.0789903	0.433495	0.41225	Cav1	1
GO:0017121	plasma membrane phospholipid scrambling	1/93	11/12484	0.0789903	0.433495	0.41225	Plscr4	1
GO:0031953	negative regulation of protein autophosphorylation	1/93	11/12484	0.0789903	0.433495	0.41225	Cav1	1
GO:0035627	ceramide transport	1/93	11/12484	0.0789903	0.433495	0.41225	Pltp	1
GO:0035739	CD4-positive, alpha-beta T cell proliferation	1/93	11/12484	0.0789903	0.433495	0.41225	Vsir	1
GO:0042178	xenobiotic catabolic process	1/93	11/12484	0.0789903	0.433495	0.41225	Gstm7	1
GO:0042416	dopamine biosynthetic process	1/93	11/12484	0.0789903	0.433495	0.41225	Ddc	1
GO:0045586	regulation of gamma-delta T cell differentiation	1/93	11/12484	0.0789903	0.433495	0.41225	Egr3	1
GO:0045591	positive regulation of regulatory T cell differentiation	1/93	11/12484	0.0789903	0.433495	0.41225	Vsir	1
GO:0046642	negative regulation of alpha-beta T cell proliferation	1/93	11/12484	0.0789903	0.433495	0.41225	Vsir	1
GO:0046643	regulation of gamma-delta T cell activation	1/93	11/12484	0.0789903	0.433495	0.41225	Egr3	1
GO:0046886	positive regulation of hormone biosynthetic process	1/93	11/12484	0.0789903	0.433495	0.41225	Igf2	1
GO:0051152	positive regulation of smooth muscle cell differentiation	1/93	11/12484	0.0789903	0.433495	0.41225	Gper1	1
GO:0060352	cell adhesion molecule production	1/93	11/12484	0.0789903	0.433495	0.41225	Cav1	1
GO:0070914	UV-damage excision repair	1/93	11/12484	0.0789903	0.433495	0.41225	H2aw	1
GO:0071415	cellular response to purine-containing compound	1/93	11/12484	0.0789903	0.433495	0.41225	Gstm7	1
GO:0086103	G protein-coupled receptor signaling pathway involved in heart process	1/93	11/12484	0.0789903	0.433495	0.41225	Cav1	1
GO:0090343	positive regulation of cell aging	1/93	11/12484	0.0789903	0.433495	0.41225	Ypel3	1
GO:1900272	negative regulation of long-term synaptic potentiation	1/93	11/12484	0.0789903	0.433495	0.41225	Ptn	1
GO:1901070	guanosine-containing compound biosynthetic process	1/93	11/12484	0.0789903	0.433495	0.41225	Nme3	1
GO:1901160	primary amino compound metabolic process	1/93	11/12484	0.0789903	0.433495	0.41225	Ddc	1
GO:1904396	regulation of neuromuscular junction development	1/93	11/12484	0.0789903	0.433495	0.41225	Ptn	1
GO:1905097	regulation of guanyl-nucleotide exchange factor activity	1/93	11/12484	0.0789903	0.433495	0.41225	Stmn1	1
GO:2000347	positive regulation of hepatocyte proliferation	1/93	11/12484	0.0789903	0.433495	0.41225	Ptn	1
GO:2000647	negative regulation of stem cell proliferation	1/93	11/12484	0.0789903	0.433495	0.41225	Ptn	1
GO:0048660	regulation of smooth muscle cell proliferation	3/93	135/12484	0.0796526	0.433495	0.41225	Cav1/Nr4a3/Gper1	3
GO:0009116	nucleoside metabolic process	2/93	63/12484	0.0800609	0.433495	0.41225	Gamt/Nme3	2
GO:0050871	positive regulation of B cell activation	2/93	63/12484	0.0800609	0.433495	0.41225	Tnfsf13/Tnfsfm13	2
GO:0061564	axon development	6/93	405/12484	0.0815454	0.433495	0.41225	Bsg/Stmn1/Nr4a3/Ptn/Cxcl12/Ablim1	6
GO:0002718	regulation of cytokine production involved in immune response	2/93	64/12484	0.0822559	0.433495	0.41225	Nr4a3/Vsir	2
GO:0030203	glycosaminoglycan metabolic process	2/93	64/12484	0.0822559	0.433495	0.41225	Spock2/Itih5	2
GO:0051149	positive regulation of muscle cell differentiation	2/93	64/12484	0.0822559	0.433495	0.41225	Cxcl12/Gper1	2
GO:0002312	B cell activation involved in immune response	2/93	65/12484	0.0844694	0.433495	0.41225	Tnfsf13/Tnfsfm13	2
GO:0042310	vasoconstriction	2/93	65/12484	0.0844694	0.433495	0.41225	Cav1/Edn3	2
GO:0070373	negative regulation of ERK1 and ERK2 cascade	2/93	65/12484	0.0844694	0.433495	0.41225	Cav1/Gper1	2
GO:0046890	regulation of lipid biosynthetic process	3/93	139/12484	0.085217	0.433495	0.41225	Igf2/Thrsp/Gper1	3
GO:0051100	negative regulation of binding	3/93	139/12484	0.085217	0.433495	0.41225	Cav1/Stmn1/Atp2a3	3
GO:0001574	ganglioside biosynthetic process	1/93	12/12484	0.0858575	0.433495	0.41225	St6galnac3	1
GO:0002710	negative regulation of T cell mediated immunity	1/93	12/12484	0.0858575	0.433495	0.41225	Vsir	1
GO:0006677	glycosylceramide metabolic process	1/93	12/12484	0.0858575	0.433495	0.41225	St6galnac3	1
GO:0009148	pyrimidine nucleoside triphosphate biosynthetic process	1/93	12/12484	0.0858575	0.433495	0.41225	Nme3	1
GO:0010523	negative regulation of calcium ion transport into cytosol	1/93	12/12484	0.0858575	0.433495	0.41225	Gstm7	1
GO:0010960	magnesium ion homeostasis	1/93	12/12484	0.0858575	0.433495	0.41225	Edn3	1
GO:0015701	bicarbonate transport	1/93	12/12484	0.0858575	0.433495	0.41225	Car4	1
GO:0030497	fatty acid elongation	1/93	12/12484	0.0858575	0.433495	0.41225	Hacd4	1
GO:0035461	vitamin transmembrane transport	1/93	12/12484	0.0858575	0.433495	0.41225	Slc19a3	1
GO:0036296	response to increased oxygen levels	1/93	12/12484	0.0858575	0.433495	0.41225	Cav1	1
GO:0042761	very long-chain fatty acid biosynthetic process	1/93	12/12484	0.0858575	0.433495	0.41225	Hacd4	1
GO:0045198	establishment of epithelial cell apical/basal polarity	1/93	12/12484	0.0858575	0.433495	0.41225	Tcf15	1
GO:0045725	positive regulation of glycogen biosynthetic process	1/93	12/12484	0.0858575	0.433495	0.41225	Igf2	1
GO:0046500	S-adenosylmethionine metabolic process	1/93	12/12484	0.0858575	0.433495	0.41225	Gamt	1
GO:0048548	regulation of pinocytosis	1/93	12/12484	0.0858575	0.433495	0.41225	Cav1	1
GO:0048680	positive regulation of axon regeneration	1/93	12/12484	0.0858575	0.433495	0.41225	Ptn	1
GO:0050930	induction of positive chemotaxis	1/93	12/12484	0.0858575	0.433495	0.41225	Cxcl12	1
GO:0050965	detection of temperature stimulus involved in sensory perception of pain	1/93	12/12484	0.0858575	0.433495	0.41225	Cxcl12	1
GO:0051284	positive regulation of sequestering of calcium ion	1/93	12/12484	0.0858575	0.433495	0.41225	Gstm7	1
GO:0060314	regulation of ryanodine-sensitive calcium-release channel activity	1/93	12/12484	0.0858575	0.433495	0.41225	Gstm7	1
GO:0060712	spongiotrophoblast layer development	1/93	12/12484	0.0858575	0.433495	0.41225	Igf2	1
GO:0071340	skeletal muscle acetylcholine-gated channel clustering	1/93	12/12484	0.0858575	0.433495	0.41225	Ptn	1
GO:0086011	membrane repolarization during action potential	1/93	12/12484	0.0858575	0.433495	0.41225	Cav1	1
GO:0090280	positive regulation of calcium ion import	1/93	12/12484	0.0858575	0.433495	0.41225	Cxcl12	1
GO:0097421	liver regeneration	1/93	12/12484	0.0858575	0.433495	0.41225	Vtn	1
GO:1903236	regulation of leukocyte tethering or rolling	1/93	12/12484	0.0858575	0.433495	0.41225	Cxcl12	1
GO:1903779	regulation of cardiac conduction	1/93	12/12484	0.0858575	0.433495	0.41225	Cav1	1
GO:1904706	negative regulation of vascular associated smooth muscle cell proliferation	1/93	12/12484	0.0858575	0.433495	0.41225	Gper1	1
GO:0048659	smooth muscle cell proliferation	3/93	140/12484	0.0866336	0.433495	0.41225	Cav1/Nr4a3/Gper1	3
GO:0006112	energy reserve metabolic process	2/93	66/12484	0.086701	0.433495	0.41225	Epm2a/Igf2	2
GO:0010611	regulation of cardiac muscle hypertrophy	2/93	66/12484	0.086701	0.433495	0.41225	Nr4a3/Fbxo32	2
GO:0014743	regulation of muscle hypertrophy	2/93	67/12484	0.0889503	0.433495	0.41225	Nr4a3/Fbxo32	2
GO:0033555	multicellular organismal response to stress	2/93	67/12484	0.0889503	0.433495	0.41225	Dpp4/Lypd1	2
GO:0045913	positive regulation of carbohydrate metabolic process	2/93	67/12484	0.0889503	0.433495	0.41225	Igf2/Gper1	2
GO:0050804	modulation of chemical synaptic transmission	6/93	417/12484	0.0907734	0.433495	0.41225	Bche/Edn3/Prkar2b/Ptn/Gper1/Nr3c2	6
GO:0051341	regulation of oxidoreductase activity	2/93	68/12484	0.0912169	0.433495	0.41225	Cav1/Edn3	2
GO:0006874	cellular calcium ion homeostasis	5/93	321/12484	0.0913994	0.433495	0.41225	Cav1/Edn3/Atp2a3/Gstm7/Gper1	5
GO:1903706	regulation of hemopoiesis	5/93	321/12484	0.0913994	0.433495	0.41225	Egr3/Ptn/Mturn/Prdm16/Vsir	5
GO:0099177	regulation of trans-synaptic signaling	6/93	418/12484	0.0915674	0.433495	0.41225	Bche/Edn3/Prkar2b/Ptn/Gper1/Nr3c2	6
GO:0002716	negative regulation of natural killer cell mediated immunity	1/93	13/12484	0.0926739	0.433495	0.41225	Igf2	1
GO:0006337	nucleosome disassembly	1/93	13/12484	0.0926739	0.433495	0.41225	H2aw	1
GO:0006706	steroid catabolic process	1/93	13/12484	0.0926739	0.433495	0.41225	Cyp39a1	1
GO:0006883	cellular sodium ion homeostasis	1/93	13/12484	0.0926739	0.433495	0.41225	Nr3c2	1
GO:0009220	pyrimidine ribonucleotide biosynthetic process	1/93	13/12484	0.0926739	0.433495	0.41225	Nme3	1
GO:0009713	catechol-containing compound biosynthetic process	1/93	13/12484	0.0926739	0.433495	0.41225	Ddc	1
GO:0010644	cell communication by electrical coupling	1/93	13/12484	0.0926739	0.433495	0.41225	Cav1	1
GO:0010715	regulation of extracellular matrix disassembly	1/93	13/12484	0.0926739	0.433495	0.41225	Dpp4	1
GO:0010919	regulation of inositol phosphate biosynthetic process	1/93	13/12484	0.0926739	0.433495	0.41225	Gper1	1
GO:0016540	protein autoprocessing	1/93	13/12484	0.0926739	0.433495	0.41225	Casp12	1
GO:0032352	positive regulation of hormone metabolic process	1/93	13/12484	0.0926739	0.433495	0.41225	Igf2	1
GO:0032700	negative regulation of interleukin-17 production	1/93	13/12484	0.0926739	0.433495	0.41225	Vsir	1
GO:0033605	positive regulation of catecholamine secretion	1/93	13/12484	0.0926739	0.433495	0.41225	Cxcl12	1
GO:0034755	iron ion transmembrane transport	1/93	13/12484	0.0926739	0.433495	0.41225	Slc40a1	1
GO:0042423	catecholamine biosynthetic process	1/93	13/12484	0.0926739	0.433495	0.41225	Ddc	1
GO:0042492	gamma-delta T cell differentiation	1/93	13/12484	0.0926739	0.433495	0.41225	Egr3	1
GO:0042532	negative regulation of tyrosine phosphorylation of STAT protein	1/93	13/12484	0.0926739	0.433495	0.41225	Cav1	1
GO:0044764	multi-organism cellular process	1/93	13/12484	0.0926739	0.433495	0.41225	Cav1	1
GO:0045953	negative regulation of natural killer cell mediated cytotoxicity	1/93	13/12484	0.0926739	0.433495	0.41225	Igf2	1
GO:0048070	regulation of developmental pigmentation	1/93	13/12484	0.0926739	0.433495	0.41225	Edn3	1
GO:0048102	autophagic cell death	1/93	13/12484	0.0926739	0.433495	0.41225	Bmf	1
GO:0050884	neuromuscular process controlling posture	1/93	13/12484	0.0926739	0.433495	0.41225	Tcf15	1
GO:0050961	detection of temperature stimulus involved in sensory perception	1/93	13/12484	0.0926739	0.433495	0.41225	Cxcl12	1
GO:0060253	negative regulation of glial cell proliferation	1/93	13/12484	0.0926739	0.433495	0.41225	Ptn	1
GO:0060644	mammary gland epithelial cell differentiation	1/93	13/12484	0.0926739	0.433495	0.41225	Irf6	1
GO:0061436	establishment of skin barrier	1/93	13/12484	0.0926739	0.433495	0.41225	Stmn1	1
GO:0070572	positive regulation of neuron projection regeneration	1/93	13/12484	0.0926739	0.433495	0.41225	Ptn	1
GO:0070875	positive regulation of glycogen metabolic process	1/93	13/12484	0.0926739	0.433495	0.41225	Igf2	1
GO:0071360	cellular response to exogenous dsRNA	1/93	13/12484	0.0926739	0.433495	0.41225	Cav1	1
GO:0090026	positive regulation of monocyte chemotaxis	1/93	13/12484	0.0926739	0.433495	0.41225	Cxcl12	1
GO:1901017	negative regulation of potassium ion transmembrane transporter activity	1/93	13/12484	0.0926739	0.433495	0.41225	Cav1	1
GO:1904294	positive regulation of ERAD pathway	1/93	13/12484	0.0926739	0.433495	0.41225	Cav1	1
GO:1905063	regulation of vascular associated smooth muscle cell differentiation	1/93	13/12484	0.0926739	0.433495	0.41225	Gper1	1
GO:1905564	positive regulation of vascular endothelial cell proliferation	1/93	13/12484	0.0926739	0.433495	0.41225	Igf2	1
GO:2000479	regulation of cAMP-dependent protein kinase activity	1/93	13/12484	0.0926739	0.433495	0.41225	Prkar2b	1
GO:0019217	regulation of fatty acid metabolic process	2/93	69/12484	0.0935006	0.433495	0.41225	Cav1/Nr4a3	2
GO:0030593	neutrophil chemotaxis	2/93	69/12484	0.0935006	0.433495	0.41225	Dpp4/Edn3	2
GO:0034644	cellular response to UV	2/93	69/12484	0.0935006	0.433495	0.41225	Bmf/H2aw	2
GO:0040014	regulation of multicellular organism growth	2/93	69/12484	0.0935006	0.433495	0.41225	Gamt/Igf2	2
GO:0097756	negative regulation of blood vessel diameter	2/93	70/12484	0.0958008	0.433495	0.41225	Cav1/Edn3	2
GO:0010822	positive regulation of mitochondrion organization	2/93	71/12484	0.0981173	0.433495	0.41225	Gper1/Bmf	2
GO:0046785	microtubule polymerization	2/93	71/12484	0.0981173	0.433495	0.41225	Cav1/Stmn1	2
GO:0002689	negative regulation of leukocyte chemotaxis	1/93	14/12484	0.0994402	0.433495	0.41225	Dpp4	1
GO:0009218	pyrimidine ribonucleotide metabolic process	1/93	14/12484	0.0994402	0.433495	0.41225	Nme3	1
GO:0010818	T cell chemotaxis	1/93	14/12484	0.0994402	0.433495	0.41225	Cxcl12	1
GO:0014821	phasic smooth muscle contraction	1/93	14/12484	0.0994402	0.433495	0.41225	Edn3	1
GO:0016048	detection of temperature stimulus	1/93	14/12484	0.0994402	0.433495	0.41225	Cxcl12	1
GO:0016137	glycoside metabolic process	1/93	14/12484	0.0994402	0.433495	0.41225	Akr1c14	1
GO:0031000	response to caffeine	1/93	14/12484	0.0994402	0.433495	0.41225	Gstm7	1
GO:0031115	negative regulation of microtubule polymerization	1/93	14/12484	0.0994402	0.433495	0.41225	Stmn1	1
GO:0034368	protein-lipid complex remodeling	1/93	14/12484	0.0994402	0.433495	0.41225	Pltp	1
GO:0034369	plasma lipoprotein particle remodeling	1/93	14/12484	0.0994402	0.433495	0.41225	Pltp	1
GO:0038093	Fc receptor signaling pathway	1/93	14/12484	0.0994402	0.433495	0.41225	Nr4a3	1
GO:0042537	benzene-containing compound metabolic process	1/93	14/12484	0.0994402	0.433495	0.41225	Gstm7	1
GO:0042759	long-chain fatty acid biosynthetic process	1/93	14/12484	0.0994402	0.433495	0.41225	Gstm7	1
GO:0044320	cellular response to leptin stimulus	1/93	14/12484	0.0994402	0.433495	0.41225	Nr4a3	1
GO:0045019	negative regulation of nitric oxide biosynthetic process	1/93	14/12484	0.0994402	0.433495	0.41225	Cav1	1
GO:0046838	phosphorylated carbohydrate dephosphorylation	1/93	14/12484	0.0994402	0.433495	0.41225	Epm2a	1
GO:0050966	detection of mechanical stimulus involved in sensory perception of pain	1/93	14/12484	0.0994402	0.433495	0.41225	Cxcl12	1
GO:0060947	cardiac vascular smooth muscle cell differentiation	1/93	14/12484	0.0994402	0.433495	0.41225	Gper1	1
GO:0071549	cellular response to dexamethasone stimulus	1/93	14/12484	0.0994402	0.433495	0.41225	Fbxo32	1
GO:0090336	positive regulation of brown fat cell differentiation	1/93	14/12484	0.0994402	0.433495	0.41225	Prdm16	1
GO:1900029	positive regulation of ruffle assembly	1/93	14/12484	0.0994402	0.433495	0.41225	Eps8l2	1
GO:1901741	positive regulation of myoblast fusion	1/93	14/12484	0.0994402	0.433495	0.41225	Cxcl12	1
GO:1902644	tertiary alcohol metabolic process	1/93	14/12484	0.0994402	0.433495	0.41225	Akr1c14	1
GO:1904406	negative regulation of nitric oxide metabolic process	1/93	14/12484	0.0994402	0.433495	0.41225	Cav1	1
GO:0001704	formation of primary germ layer	2/93	72/12484	0.10045	0.433495	0.41225	Nr4a3/Vtn	2
GO:0006672	ceramide metabolic process	2/93	72/12484	0.10045	0.433495	0.41225	St6galnac3/Degs2	2
GO:0014910	regulation of smooth muscle cell migration	2/93	72/12484	0.10045	0.433495	0.41225	Nr4a3/Vtn	2
GO:0030510	regulation of BMP signaling pathway	2/93	72/12484	0.10045	0.433495	0.41225	Cav1/Vsir	2
GO:0072676	lymphocyte migration	2/93	72/12484	0.10045	0.433495	0.41225	Cxcl12/Stk10	2
GO:0120162	positive regulation of cold-induced thermogenesis	2/93	72/12484	0.10045	0.433495	0.41225	Cav1/Prdm16	2
GO:0055074	calcium ion homeostasis	5/93	331/12484	0.100827	0.433495	0.41225	Cav1/Edn3/Atp2a3/Gstm7/Gper1	5
GO:0006813	potassium ion transport	3/93	150/12484	0.10134	0.433495	0.41225	Cav1/Edn3/Klhl24	3
GO:0042180	cellular ketone metabolic process	3/93	150/12484	0.10134	0.433495	0.41225	Cav1/Nr4a3/Akr1c14	3
GO:0051783	regulation of nuclear division	3/93	150/12484	0.10134	0.433495	0.41225	Cdkn1c/Edn3/Igf2	3
GO:0015748	organophosphate ester transport	2/93	73/12484	0.102797	0.433495	0.41225	Pltp/Plscr4	2
GO:0071482	cellular response to light stimulus	2/93	73/12484	0.102797	0.433495	0.41225	Bmf/H2aw	2
GO:0015850	organic hydroxy compound transport	3/93	151/12484	0.102863	0.433495	0.41225	Cav1/Pltp/Cxcl12	3
GO:0006641	triglyceride metabolic process	2/93	74/12484	0.10516	0.433495	0.41225	Cav1/Thrsp	2
GO:0042098	T cell proliferation	3/93	153/12484	0.105936	0.433495	0.41225	Igf2/Cxcl12/Vsir	3
GO:0002431	Fc receptor mediated stimulatory signaling pathway	1/93	15/12484	0.106156	0.433495	0.41225	Nr4a3	1
GO:0002467	germinal center formation	1/93	15/12484	0.106156	0.433495	0.41225	Tnfsf13	1
GO:0002719	negative regulation of cytokine production involved in immune response	1/93	15/12484	0.106156	0.433495	0.41225	Vsir	1
GO:0003159	morphogenesis of an endothelium	1/93	15/12484	0.106156	0.433495	0.41225	Bsg	1
GO:0007274	neuromuscular synaptic transmission	1/93	15/12484	0.106156	0.433495	0.41225	Egr3	1
GO:0009110	vitamin biosynthetic process	1/93	15/12484	0.106156	0.433495	0.41225	Pltp	1
GO:0009147	pyrimidine nucleoside triphosphate metabolic process	1/93	15/12484	0.106156	0.433495	0.41225	Nme3	1
GO:0010880	regulation of release of sequestered calcium ion into cytosol by sarcoplasmic reticulum	1/93	15/12484	0.106156	0.433495	0.41225	Gstm7	1
GO:0018149	peptide cross-linking	1/93	15/12484	0.106156	0.433495	0.41225	Spock2	1
GO:0031498	chromatin disassembly	1/93	15/12484	0.106156	0.433495	0.41225	H2aw	1
GO:0032570	response to progesterone	1/93	15/12484	0.106156	0.433495	0.41225	Cav1	1
GO:0032957	inositol trisphosphate metabolic process	1/93	15/12484	0.106156	0.433495	0.41225	Gper1	1
GO:0032986	protein-DNA complex disassembly	1/93	15/12484	0.106156	0.433495	0.41225	H2aw	1
GO:0033631	cell-cell adhesion mediated by integrin	1/93	15/12484	0.106156	0.433495	0.41225	Dpp4	1
GO:0035330	regulation of hippo signaling	1/93	15/12484	0.106156	0.433495	0.41225	Mob3b	1
GO:0035641	locomotory exploration behavior	1/93	15/12484	0.106156	0.433495	0.41225	Dpp4	1
GO:0043586	tongue development	1/93	15/12484	0.106156	0.433495	0.41225	Prdm16	1
GO:0046321	positive regulation of fatty acid oxidation	1/93	15/12484	0.106156	0.433495	0.41225	Nr4a3	1
GO:0050872	white fat cell differentiation	1/93	15/12484	0.106156	0.433495	0.41225	Prdm16	1
GO:0051602	response to electrical stimulus	1/93	15/12484	0.106156	0.433495	0.41225	Fbxo32	1
GO:0060221	retinal rod cell differentiation	1/93	15/12484	0.106156	0.433495	0.41225	Ptn	1
GO:0060546	negative regulation of necroptotic process	1/93	15/12484	0.106156	0.433495	0.41225	Cav1	1
GO:0061154	endothelial tube morphogenesis	1/93	15/12484	0.106156	0.433495	0.41225	Bsg	1
GO:0062099	negative regulation of programmed necrotic cell death	1/93	15/12484	0.106156	0.433495	0.41225	Cav1	1
GO:2000811	negative regulation of anoikis	1/93	15/12484	0.106156	0.433495	0.41225	Cav1	1
GO:2001185	regulation of CD8-positive, alpha-beta T cell activation	1/93	15/12484	0.106156	0.433495	0.41225	Vsir	1
GO:0034766	negative regulation of ion transmembrane transport	2/93	75/12484	0.107538	0.433495	0.41225	Cav1/Gstm7	2
GO:0045582	positive regulation of T cell differentiation	2/93	75/12484	0.107538	0.433495	0.41225	Egr3/Vsir	2
GO:0010631	epithelial cell migration	4/93	244/12484	0.108928	0.433495	0.41225	Bsg/Dpp4/Egr3/Igf2	4
GO:0090132	epithelium migration	4/93	244/12484	0.108928	0.433495	0.41225	Bsg/Dpp4/Egr3/Igf2	4
GO:0002456	T cell mediated immunity	2/93	76/12484	0.10993	0.433495	0.41225	Dpp4/Vsir	2
GO:0031110	regulation of microtubule polymerization or depolymerization	2/93	76/12484	0.10993	0.433495	0.41225	Cav1/Stmn1	2
GO:0090130	tissue migration	4/93	245/12484	0.110138	0.433495	0.41225	Bsg/Dpp4/Egr3/Igf2	4
GO:0003018	vascular process in circulatory system	3/93	156/12484	0.110613	0.433495	0.41225	Cav1/Edn3/Gper1	3
GO:1901653	cellular response to peptide	4/93	246/12484	0.111353	0.433495	0.41225	Cav1/Igf2/Nr4a3/Gper1	4
GO:1902532	negative regulation of intracellular signal transduction	6/93	442/12484	0.111754	0.433495	0.41225	Cav1/Epm2a/Stmn1/Cxcl12/Gstm7/Gper1	6
GO:1905954	positive regulation of lipid localization	2/93	77/12484	0.112337	0.433495	0.41225	Cav1/Pltp	2
GO:2000106	regulation of leukocyte apoptotic process	2/93	77/12484	0.112337	0.433495	0.41225	Nr4a3/Cxcl12	2
GO:0000188	inactivation of MAPK activity	1/93	16/12484	0.112823	0.433495	0.41225	Cav1	1
GO:0001911	negative regulation of leukocyte mediated cytotoxicity	1/93	16/12484	0.112823	0.433495	0.41225	Igf2	1
GO:0002523	leukocyte migration involved in inflammatory response	1/93	16/12484	0.112823	0.433495	0.41225	Ptn	1
GO:0006670	sphingosine metabolic process	1/93	16/12484	0.112823	0.433495	0.41225	Sgpp2	1
GO:0008206	bile acid metabolic process	1/93	16/12484	0.112823	0.433495	0.41225	Cyp39a1	1
GO:0030852	regulation of granulocyte differentiation	1/93	16/12484	0.112823	0.433495	0.41225	Prdm16	1
GO:0034367	protein-containing complex remodeling	1/93	16/12484	0.112823	0.433495	0.41225	Pltp	1
GO:0035089	establishment of apical/basal cell polarity	1/93	16/12484	0.112823	0.433495	0.41225	Tcf15	1
GO:0044321	response to leptin	1/93	16/12484	0.112823	0.433495	0.41225	Nr4a3	1
GO:0045745	positive regulation of G protein-coupled receptor signaling pathway	1/93	16/12484	0.112823	0.433495	0.41225	Gper1	1
GO:0046629	gamma-delta T cell activation	1/93	16/12484	0.112823	0.433495	0.41225	Egr3	1
GO:0050951	sensory perception of temperature stimulus	1/93	16/12484	0.112823	0.433495	0.41225	Cxcl12	1
GO:0060065	uterus development	1/93	16/12484	0.112823	0.433495	0.41225	Cdkn1c	1
GO:0060343	trabecula formation	1/93	16/12484	0.112823	0.433495	0.41225	Slc40a1	1
GO:0071392	cellular response to estradiol stimulus	1/93	16/12484	0.112823	0.433495	0.41225	Gper1	1
GO:1901739	regulation of myoblast fusion	1/93	16/12484	0.112823	0.433495	0.41225	Cxcl12	1
GO:2000353	positive regulation of endothelial cell apoptotic process	1/93	16/12484	0.112823	0.433495	0.41225	Gper1	1
GO:0035264	multicellular organism growth	3/93	158/12484	0.113775	0.433495	0.41225	Cdkn1c/Gamt/Igf2	3
GO:0097529	myeloid leukocyte migration	3/93	158/12484	0.113775	0.433495	0.41225	Dpp4/Edn3/Cxcl12	3
GO:0072503	cellular divalent inorganic cation homeostasis	5/93	344/12484	0.113787	0.433495	0.41225	Cav1/Edn3/Atp2a3/Gstm7/Gper1	5
GO:0002708	positive regulation of lymphocyte mediated immunity	2/93	78/12484	0.114757	0.433495	0.41225	Tnfsf13/Tnfsfm13	2
GO:0006022	aminoglycan metabolic process	2/93	78/12484	0.114757	0.433495	0.41225	Spock2/Itih5	2
GO:0019218	regulation of steroid metabolic process	2/93	78/12484	0.114757	0.433495	0.41225	Fmo5/Igf2	2
GO:0051258	protein polymerization	4/93	249/12484	0.115036	0.433495	0.41225	Cav1/Stmn1/Vtn/Msrb2	4
GO:0016485	protein processing	3/93	159/12484	0.115369	0.433495	0.41225	Casp12/Vsir/Ldlrad3	3
GO:0014909	smooth muscle cell migration	2/93	79/12484	0.117191	0.433495	0.41225	Nr4a3/Vtn	2
GO:0001990	regulation of systemic arterial blood pressure by hormone	1/93	17/12484	0.119441	0.433495	0.41225	Edn3	1
GO:0006688	glycosphingolipid biosynthetic process	1/93	17/12484	0.119441	0.433495	0.41225	St6galnac3	1
GO:0010460	positive regulation of heart rate	1/93	17/12484	0.119441	0.433495	0.41225	Edn3	1
GO:0010996	response to auditory stimulus	1/93	17/12484	0.119441	0.433495	0.41225	Ptn	1
GO:0014808	release of sequestered calcium ion into cytosol by sarcoplasmic reticulum	1/93	17/12484	0.119441	0.433495	0.41225	Gstm7	1
GO:0033561	regulation of water loss via skin	1/93	17/12484	0.119441	0.433495	0.41225	Stmn1	1
GO:0035987	endodermal cell differentiation	1/93	17/12484	0.119441	0.433495	0.41225	Vtn	1
GO:0036342	post-anal tail morphogenesis	1/93	17/12484	0.119441	0.433495	0.41225	Tcf15	1
GO:0045837	negative regulation of membrane potential	1/93	17/12484	0.119441	0.433495	0.41225	Ptn	1
GO:0071548	response to dexamethasone	1/93	17/12484	0.119441	0.433495	0.41225	Fbxo32	1
GO:0071677	positive regulation of mononuclear cell migration	1/93	17/12484	0.119441	0.433495	0.41225	Cxcl12	1
GO:0090030	regulation of steroid hormone biosynthetic process	1/93	17/12484	0.119441	0.433495	0.41225	Igf2	1
GO:1900120	regulation of receptor binding	1/93	17/12484	0.119441	0.433495	0.41225	Atp2a3	1
GO:1901380	negative regulation of potassium ion transmembrane transport	1/93	17/12484	0.119441	0.433495	0.41225	Cav1	1
GO:1903514	release of sequestered calcium ion into cytosol by endoplasmic reticulum	1/93	17/12484	0.119441	0.433495	0.41225	Gstm7	1
GO:1903909	regulation of receptor clustering	1/93	17/12484	0.119441	0.433495	0.41225	Ptn	1
GO:1904385	cellular response to angiotensin	1/93	17/12484	0.119441	0.433495	0.41225	Cav1	1
GO:1904754	positive regulation of vascular associated smooth muscle cell migration	1/93	17/12484	0.119441	0.433495	0.41225	Nr4a3	1
GO:2000345	regulation of hepatocyte proliferation	1/93	17/12484	0.119441	0.433495	0.41225	Ptn	1
GO:0000018	regulation of DNA recombination	2/93	80/12484	0.119637	0.433495	0.41225	Tnfsf13/Tnfsfm13	2
GO:0002367	cytokine production involved in immune response	2/93	80/12484	0.119637	0.433495	0.41225	Nr4a3/Vsir	2
GO:0007498	mesoderm development	2/93	80/12484	0.119637	0.433495	0.41225	Nr4a3/Tcf15	2
GO:0044264	cellular polysaccharide metabolic process	2/93	80/12484	0.119637	0.433495	0.41225	Epm2a/Igf2	2
GO:0042493	response to drug	3/93	163/12484	0.12183	0.433495	0.41225	Bche/Igf2/Rad54b	3
GO:0043588	skin development	3/93	163/12484	0.12183	0.433495	0.41225	Stmn1/Tcf15/Irf6	3
GO:1901654	response to ketone	2/93	81/12484	0.122097	0.433495	0.41225	Cav1/Fbxo32	2
GO:0051651	maintenance of location in cell	3/93	164/12484	0.123465	0.433495	0.41225	Cav1/Gstm7/Gper1	3
GO:0043255	regulation of carbohydrate biosynthetic process	2/93	82/12484	0.124569	0.433495	0.41225	Igf2/Gper1	2
GO:0009163	nucleoside biosynthetic process	1/93	18/12484	0.126009	0.433495	0.41225	Nme3	1
GO:0010039	response to iron ion	1/93	18/12484	0.126009	0.433495	0.41225	Slc40a1	1
GO:0010666	positive regulation of cardiac muscle cell apoptotic process	1/93	18/12484	0.126009	0.433495	0.41225	Fbxo32	1
GO:0030204	chondroitin sulfate metabolic process	1/93	18/12484	0.126009	0.433495	0.41225	Spock2	1
GO:0030859	polarized epithelial cell differentiation	1/93	18/12484	0.126009	0.433495	0.41225	Tcf15	1
GO:0031342	negative regulation of cell killing	1/93	18/12484	0.126009	0.433495	0.41225	Igf2	1
GO:0032689	negative regulation of interferon-gamma production	1/93	18/12484	0.126009	0.433495	0.41225	Vsir	1
GO:0042451	purine nucleoside biosynthetic process	1/93	18/12484	0.126009	0.433495	0.41225	Nme3	1
GO:0042455	ribonucleoside biosynthetic process	1/93	18/12484	0.126009	0.433495	0.41225	Nme3	1
GO:0046129	purine ribonucleoside biosynthetic process	1/93	18/12484	0.126009	0.433495	0.41225	Nme3	1
GO:0046697	decidualization	1/93	18/12484	0.126009	0.433495	0.41225	Ptn	1
GO:0060004	reflex	1/93	18/12484	0.126009	0.433495	0.41225	Nr4a3	1
GO:0060259	regulation of feeding behavior	1/93	18/12484	0.126009	0.433495	0.41225	Nr4a3	1
GO:0061081	positive regulation of myeloid leukocyte cytokine production involved in immune response	1/93	18/12484	0.126009	0.433495	0.41225	Nr4a3	1
GO:0061162	establishment of monopolar cell polarity	1/93	18/12484	0.126009	0.433495	0.41225	Tcf15	1
GO:0071312	cellular response to alkaloid	1/93	18/12484	0.126009	0.433495	0.41225	Gstm7	1
GO:0071359	cellular response to dsRNA	1/93	18/12484	0.126009	0.433495	0.41225	Cav1	1
GO:0098901	regulation of cardiac muscle cell action potential	1/93	18/12484	0.126009	0.433495	0.41225	Cav1	1
GO:0101023	vascular endothelial cell proliferation	1/93	18/12484	0.126009	0.433495	0.41225	Igf2	1
GO:1905562	regulation of vascular endothelial cell proliferation	1/93	18/12484	0.126009	0.433495	0.41225	Igf2	1
GO:2001233	regulation of apoptotic signaling pathway	5/93	356/12484	0.126432	0.433495	0.41225	Cav1/Cxcl12/Tpd52l1/Gper1/Bmf	5
GO:0015837	amine transport	2/93	83/12484	0.127053	0.433495	0.41225	Ddc/Cxcl12	2
GO:0072659	protein localization to plasma membrane	4/93	259/12484	0.127695	0.433495	0.41225	Bsg/Epm2a/Lypd1/Gper1	4
GO:0097193	intrinsic apoptotic signaling pathway	4/93	259/12484	0.127695	0.433495	0.41225	Casp12/Cav1/Cxcl12/Atp2a3	4
GO:0043434	response to peptide hormone	4/93	260/12484	0.128993	0.433495	0.41225	Cav1/Igf2/Nr4a3/Gper1	4
GO:0001892	embryonic placenta development	2/93	84/12484	0.129549	0.433495	0.41225	Cdkn1c/Igf2	2
GO:0003300	cardiac muscle hypertrophy	2/93	84/12484	0.129549	0.433495	0.41225	Nr4a3/Fbxo32	2
GO:0051209	release of sequestered calcium ion into cytosol	2/93	84/12484	0.129549	0.433495	0.41225	Gstm7/Gper1	2
GO:1901699	cellular response to nitrogen compound	6/93	463/12484	0.131146	0.433495	0.41225	Cav1/Igf2/Nr4a3/Gstm7/Lypd1/Gper1	6
GO:0007009	plasma membrane organization	2/93	85/12484	0.132056	0.433495	0.41225	Cav1/Plscr4	2
GO:0014897	striated muscle hypertrophy	2/93	85/12484	0.132056	0.433495	0.41225	Nr4a3/Fbxo32	2
GO:0016064	immunoglobulin mediated immune response	2/93	85/12484	0.132056	0.433495	0.41225	Tnfsf13/Tnfsfm13	2
GO:0043502	regulation of muscle adaptation	2/93	85/12484	0.132056	0.433495	0.41225	Nr4a3/Fbxo32	2
GO:0051283	negative regulation of sequestering of calcium ion	2/93	85/12484	0.132056	0.433495	0.41225	Gstm7/Gper1	2
GO:1990266	neutrophil migration	2/93	85/12484	0.132056	0.433495	0.41225	Dpp4/Edn3	2
GO:0001573	ganglioside metabolic process	1/93	19/12484	0.13253	0.433495	0.41225	St6galnac3	1
GO:0015813	L-glutamate transmembrane transport	1/93	19/12484	0.13253	0.433495	0.41225	Epm2a	1
GO:0019731	antibacterial humoral response	1/93	19/12484	0.13253	0.433495	0.41225	H2bc21	1
GO:0030325	adrenal gland development	1/93	19/12484	0.13253	0.433495	0.41225	Cdkn1c	1
GO:0033005	positive regulation of mast cell activation	1/93	19/12484	0.13253	0.433495	0.41225	Nr4a3	1
GO:0034138	toll-like receptor 3 signaling pathway	1/93	19/12484	0.13253	0.433495	0.41225	Cav1	1
GO:0042104	positive regulation of activated T cell proliferation	1/93	19/12484	0.13253	0.433495	0.41225	Igf2	1
GO:0045987	positive regulation of smooth muscle contraction	1/93	19/12484	0.13253	0.433495	0.41225	Gper1	1
GO:0046628	positive regulation of insulin receptor signaling pathway	1/93	19/12484	0.13253	0.433495	0.41225	Igf2	1
GO:0048339	paraxial mesoderm development	1/93	19/12484	0.13253	0.433495	0.41225	Tcf15	1
GO:0050927	positive regulation of positive chemotaxis	1/93	19/12484	0.13253	0.433495	0.41225	Cxcl12	1
GO:0051354	negative regulation of oxidoreductase activity	1/93	19/12484	0.13253	0.433495	0.41225	Cav1	1
GO:0060143	positive regulation of syncytium formation by plasma membrane fusion	1/93	19/12484	0.13253	0.433495	0.41225	Cxcl12	1
GO:0060544	regulation of necroptotic process	1/93	19/12484	0.13253	0.433495	0.41225	Cav1	1
GO:0060547	negative regulation of necrotic cell death	1/93	19/12484	0.13253	0.433495	0.41225	Cav1	1
GO:0061339	establishment or maintenance of monopolar cell polarity	1/93	19/12484	0.13253	0.433495	0.41225	Tcf15	1
GO:0062098	regulation of programmed necrotic cell death	1/93	19/12484	0.13253	0.433495	0.41225	Cav1	1
GO:0070296	sarcoplasmic reticulum calcium ion transport	1/93	19/12484	0.13253	0.433495	0.41225	Gstm7	1
GO:0071157	negative regulation of cell cycle arrest	1/93	19/12484	0.13253	0.433495	0.41225	Gper1	1
GO:0086005	ventricular cardiac muscle cell action potential	1/93	19/12484	0.13253	0.433495	0.41225	Cav1	1
GO:0090025	regulation of monocyte chemotaxis	1/93	19/12484	0.13253	0.433495	0.41225	Cxcl12	1
GO:1901626	regulation of postsynaptic membrane organization	1/93	19/12484	0.13253	0.433495	0.41225	Ptn	1
GO:1903204	negative regulation of oxidative stress-induced neuron death	1/93	19/12484	0.13253	0.433495	0.41225	Nr4a3	1
GO:1904424	regulation of GTP binding	1/93	19/12484	0.13253	0.433495	0.41225	Stmn1	1
GO:1990776	response to angiotensin	1/93	19/12484	0.13253	0.433495	0.41225	Cav1	1
GO:0001933	negative regulation of protein phosphorylation	5/93	362/12484	0.13299	0.433495	0.41225	Cav1/Cdkn1c/Epm2a/Prkar2b/Gper1	5
GO:0072507	divalent inorganic cation homeostasis	5/93	362/12484	0.13299	0.433495	0.41225	Cav1/Edn3/Atp2a3/Gstm7/Gper1	5
GO:0043281	regulation of cysteine-type endopeptidase activity involved in apoptotic process	3/93	170/12484	0.133447	0.433495	0.41225	Casp12/Atp2a3/Gper1	3
GO:0043583	ear development	3/93	170/12484	0.133447	0.433495	0.41225	Mycl/Nr4a3/Tcf15	3
GO:0051099	positive regulation of binding	3/93	170/12484	0.133447	0.433495	0.41225	Cav1/Stmn1/Vtn	3
GO:1903708	positive regulation of hemopoiesis	3/93	170/12484	0.133447	0.433495	0.41225	Egr3/Mturn/Vsir	3
GO:0071900	regulation of protein serine/threonine kinase activity	5/93	363/12484	0.134098	0.434462	0.41317	Cav1/Cdkn1c/Edn3/Prkar2b/Tpd52l1	5
GO:0002824	positive regulation of adaptive immune response based on somatic recombination of immune receptors built from immunoglobulin superfamily domains	2/93	86/12484	0.134575	0.434462	0.41317	Tnfsf13/Tnfsfm13	2
GO:0014896	muscle hypertrophy	2/93	86/12484	0.134575	0.434462	0.41317	Nr4a3/Fbxo32	2
GO:0090101	negative regulation of transmembrane receptor protein serine/threonine kinase signaling pathway	2/93	86/12484	0.134575	0.434462	0.41317	Cav1/Prdm16	2
GO:0050776	regulation of immune response	6/93	467/12484	0.135015	0.434729	0.413423	Dpp4/Igf2/Nr4a3/Tnfsf13/Vsir/Tnfsfm13	6
GO:0048709	oligodendrocyte differentiation	2/93	87/12484	0.137105	0.434729	0.413423	Ptn/Vtn	2
GO:0051282	regulation of sequestering of calcium ion	2/93	87/12484	0.137105	0.434729	0.413423	Gstm7/Gper1	2
GO:0006221	pyrimidine nucleotide biosynthetic process	1/93	20/12484	0.139002	0.434729	0.413423	Nme3	1
GO:0008207	C21-steroid hormone metabolic process	1/93	20/12484	0.139002	0.434729	0.413423	Akr1c14	1
GO:0010575	positive regulation of vascular endothelial growth factor production	1/93	20/12484	0.139002	0.434729	0.413423	Bsg	1
GO:0010866	regulation of triglyceride biosynthetic process	1/93	20/12484	0.139002	0.434729	0.413423	Thrsp	1
GO:0031579	membrane raft organization	1/93	20/12484	0.139002	0.434729	0.413423	Cav1	1
GO:0045742	positive regulation of epidermal growth factor receptor signaling pathway	1/93	20/12484	0.139002	0.434729	0.413423	Gper1	1
GO:0048714	positive regulation of oligodendrocyte differentiation	1/93	20/12484	0.139002	0.434729	0.413423	Ptn	1
GO:0050926	regulation of positive chemotaxis	1/93	20/12484	0.139002	0.434729	0.413423	Cxcl12	1
GO:0071542	dopaminergic neuron differentiation	1/93	20/12484	0.139002	0.434729	0.413423	Cxcl12	1
GO:0072337	modified amino acid transport	1/93	20/12484	0.139002	0.434729	0.413423	Slc22a8	1
GO:0090335	regulation of brown fat cell differentiation	1/93	20/12484	0.139002	0.434729	0.413423	Prdm16	1
GO:0095500	acetylcholine receptor signaling pathway	1/93	20/12484	0.139002	0.434729	0.413423	Lypd1	1
GO:1901020	negative regulation of calcium ion transmembrane transporter activity	1/93	20/12484	0.139002	0.434729	0.413423	Gstm7	1
GO:1903077	negative regulation of protein localization to plasma membrane	1/93	20/12484	0.139002	0.434729	0.413423	Lypd1	1
GO:1904666	regulation of ubiquitin protein ligase activity	1/93	20/12484	0.139002	0.434729	0.413423	Epm2a	1
GO:2000209	regulation of anoikis	1/93	20/12484	0.139002	0.434729	0.413423	Cav1	1
GO:0005976	polysaccharide metabolic process	2/93	88/12484	0.139645	0.434729	0.413423	Epm2a/Igf2	2
GO:0019724	B cell mediated immunity	2/93	88/12484	0.139645	0.434729	0.413423	Tnfsf13/Tnfsfm13	2
GO:0032368	regulation of lipid transport	2/93	88/12484	0.139645	0.434729	0.413423	Cav1/Pltp	2
GO:0045621	positive regulation of lymphocyte differentiation	2/93	88/12484	0.139645	0.434729	0.413423	Egr3/Vsir	2
GO:0051208	sequestering of calcium ion	2/93	88/12484	0.139645	0.434729	0.413423	Gstm7/Gper1	2
GO:0006959	humoral immune response	2/93	89/12484	0.142196	0.439671	0.418123	Cxcl12/H2bc21	2
GO:0018209	peptidyl-serine modification	4/93	270/12484	0.142268	0.439671	0.418123	Cav1/Epm2a/Rps6ka5/Spock2	4
GO:0007409	axonogenesis	5/93	371/12484	0.143112	0.439671	0.418123	Bsg/Stmn1/Nr4a3/Cxcl12/Ablim1	5
GO:0043903	regulation of symbiotic process	3/93	176/12484	0.143702	0.439671	0.418123	Bsg/Cav1/Trim5	3
GO:0014812	muscle cell migration	2/93	90/12484	0.144757	0.439671	0.418123	Nr4a3/Vtn	2
GO:0030518	intracellular steroid hormone receptor signaling pathway	2/93	90/12484	0.144757	0.439671	0.418123	Gper1/Nr3c2	2
GO:0071621	granulocyte chemotaxis	2/93	90/12484	0.144757	0.439671	0.418123	Dpp4/Edn3	2
GO:0002250	adaptive immune response	4/93	272/12484	0.144987	0.439671	0.418123	Dpp4/Tnfsf13/Vsir/Tnfsfm13	4
GO:0006775	fat-soluble vitamin metabolic process	1/93	21/12484	0.145426	0.439671	0.418123	Pltp	1
GO:0010738	regulation of protein kinase A signaling	1/93	21/12484	0.145426	0.439671	0.418123	Prkar2b	1
GO:0014829	vascular associated smooth muscle contraction	1/93	21/12484	0.145426	0.439671	0.418123	Edn3	1
GO:0030212	hyaluronan metabolic process	1/93	21/12484	0.145426	0.439671	0.418123	Itih5	1
GO:0033273	response to vitamin	1/93	21/12484	0.145426	0.439671	0.418123	Bche	1
GO:0045736	negative regulation of cyclin-dependent protein serine/threonine kinase activity	1/93	21/12484	0.145426	0.439671	0.418123	Cdkn1c	1
GO:0048520	positive regulation of behavior	1/93	21/12484	0.145426	0.439671	0.418123	Nr4a3	1
GO:1901659	glycosyl compound biosynthetic process	1/93	21/12484	0.145426	0.439671	0.418123	Nme3	1
GO:1904376	negative regulation of protein localization to cell periphery	1/93	21/12484	0.145426	0.439671	0.418123	Lypd1	1
GO:1904738	vascular associated smooth muscle cell migration	1/93	21/12484	0.145426	0.439671	0.418123	Nr4a3	1
GO:1904752	regulation of vascular associated smooth muscle cell migration	1/93	21/12484	0.145426	0.439671	0.418123	Nr4a3	1
GO:0002699	positive regulation of immune effector process	3/93	177/12484	0.145436	0.439671	0.418123	Nr4a3/Tnfsf13/Tnfsfm13	3
GO:0002377	immunoglobulin production	2/93	91/12484	0.147327	0.442002	0.42034	Tnfsf13/Tnfsfm13	2
GO:0034728	nucleosome organization	2/93	91/12484	0.147327	0.442002	0.42034	H2aw/H2bc21	2
GO:0010810	regulation of cell-substrate adhesion	3/93	179/12484	0.148926	0.442002	0.42034	Ptn/Vtn/Spock2	3
GO:1903532	positive regulation of secretion by cell	4/93	275/12484	0.149104	0.442002	0.42034	Bsg/Edn3/Cxcl12/Gper1	4
GO:0055123	digestive system development	2/93	92/12484	0.149907	0.442002	0.42034	Cdkn1c/Igf2	2
GO:0002724	regulation of T cell cytokine production	1/93	22/12484	0.151803	0.442002	0.42034	Vsir	1
GO:0003044	regulation of systemic arterial blood pressure mediated by a chemical signal	1/93	22/12484	0.151803	0.442002	0.42034	Edn3	1
GO:0006907	pinocytosis	1/93	22/12484	0.151803	0.442002	0.42034	Cav1	1
GO:0010458	exit from mitosis	1/93	22/12484	0.151803	0.442002	0.42034	Cdkn1c	1
GO:0010893	positive regulation of steroid biosynthetic process	1/93	22/12484	0.151803	0.442002	0.42034	Igf2	1
GO:0030318	melanocyte differentiation	1/93	22/12484	0.151803	0.442002	0.42034	Edn3	1
GO:0033622	integrin activation	1/93	22/12484	0.151803	0.442002	0.42034	Cxcl12	1
GO:0034123	positive regulation of toll-like receptor signaling pathway	1/93	22/12484	0.151803	0.442002	0.42034	Cav1	1
GO:0045589	regulation of regulatory T cell differentiation	1/93	22/12484	0.151803	0.442002	0.42034	Vsir	1
GO:0050849	negative regulation of calcium-mediated signaling	1/93	22/12484	0.151803	0.442002	0.42034	Gstm7	1
GO:0051180	vitamin transport	1/93	22/12484	0.151803	0.442002	0.42034	Slc19a3	1
GO:0060219	camera-type eye photoreceptor cell differentiation	1/93	22/12484	0.151803	0.442002	0.42034	Ptn	1
GO:0062149	detection of stimulus involved in sensory perception of pain	1/93	22/12484	0.151803	0.442002	0.42034	Cxcl12	1
GO:0070498	interleukin-1-mediated signaling pathway	1/93	22/12484	0.151803	0.442002	0.42034	Rps6ka5	1
GO:0072528	pyrimidine-containing compound biosynthetic process	1/93	22/12484	0.151803	0.442002	0.42034	Nme3	1
GO:0120255	olefinic compound biosynthetic process	1/93	22/12484	0.151803	0.442002	0.42034	Gstm7	1
GO:1901186	positive regulation of ERBB signaling pathway	1/93	22/12484	0.151803	0.442002	0.42034	Gper1	1
GO:1905144	response to acetylcholine	1/93	22/12484	0.151803	0.442002	0.42034	Lypd1	1
GO:1905145	cellular response to acetylcholine	1/93	22/12484	0.151803	0.442002	0.42034	Lypd1	1
GO:1905809	negative regulation of synapse organization	1/93	22/12484	0.151803	0.442002	0.42034	Ptn	1
GO:0002821	positive regulation of adaptive immune response	2/93	93/12484	0.152496	0.442002	0.42034	Tnfsf13/Tnfsfm13	2
GO:0008203	cholesterol metabolic process	2/93	93/12484	0.152496	0.442002	0.42034	Fmo5/Cyp39a1	2
GO:0008277	regulation of G protein-coupled receptor signaling pathway	2/93	93/12484	0.152496	0.442002	0.42034	Stmn1/Gper1	2
GO:0010595	positive regulation of endothelial cell migration	2/93	93/12484	0.152496	0.442002	0.42034	Bsg/Igf2	2
GO:0006836	neurotransmitter transport	3/93	182/12484	0.154211	0.442002	0.42034	Ddc/Edn3/Nr3c2	3
GO:0007569	cell aging	2/93	94/12484	0.155094	0.442002	0.42034	Cav1/Ypel3	2
GO:0032092	positive regulation of protein binding	2/93	94/12484	0.155094	0.442002	0.42034	Cav1/Vtn	2
GO:0019058	viral life cycle	3/93	183/12484	0.155986	0.442002	0.42034	Bsg/Cav1/Trim5	3
GO:0017015	regulation of transforming growth factor beta receptor signaling pathway	2/93	95/12484	0.157701	0.442002	0.42034	Cav1/Prdm16	2
GO:1905477	positive regulation of protein localization to membrane	2/93	95/12484	0.157701	0.442002	0.42034	Ptn/Gper1	2
GO:0090092	regulation of transmembrane receptor protein serine/threonine kinase signaling pathway	3/93	184/12484	0.157768	0.442002	0.42034	Cav1/Prdm16/Vsir	3
GO:0002026	regulation of the force of heart contraction	1/93	23/12484	0.158133	0.442002	0.42034	Cav1	1
GO:0002701	negative regulation of production of molecular mediator of immune response	1/93	23/12484	0.158133	0.442002	0.42034	Vsir	1
GO:0005979	regulation of glycogen biosynthetic process	1/93	23/12484	0.158133	0.442002	0.42034	Igf2	1
GO:0008340	determination of adult lifespan	1/93	23/12484	0.158133	0.442002	0.42034	Rad54b	1
GO:0010831	positive regulation of myotube differentiation	1/93	23/12484	0.158133	0.442002	0.42034	Cxcl12	1
GO:0010962	regulation of glucan biosynthetic process	1/93	23/12484	0.158133	0.442002	0.42034	Igf2	1
GO:0033081	regulation of T cell differentiation in thymus	1/93	23/12484	0.158133	0.442002	0.42034	Egr3	1
GO:0035024	negative regulation of Rho protein signal transduction	1/93	23/12484	0.158133	0.442002	0.42034	Stmn1	1
GO:0036037	CD8-positive, alpha-beta T cell activation	1/93	23/12484	0.158133	0.442002	0.42034	Vsir	1
GO:0046039	GTP metabolic process	1/93	23/12484	0.158133	0.442002	0.42034	Nme3	1
GO:0046426	negative regulation of receptor signaling pathway via JAK-STAT	1/93	23/12484	0.158133	0.442002	0.42034	Cav1	1
GO:0046885	regulation of hormone biosynthetic process	1/93	23/12484	0.158133	0.442002	0.42034	Igf2	1
GO:0060142	regulation of syncytium formation by plasma membrane fusion	1/93	23/12484	0.158133	0.442002	0.42034	Cxcl12	1
GO:1901032	negative regulation of response to reactive oxygen species	1/93	23/12484	0.158133	0.442002	0.42034	Nr4a3	1
GO:1902932	positive regulation of alcohol biosynthetic process	1/93	23/12484	0.158133	0.442002	0.42034	Gper1	1
GO:1903206	negative regulation of hydrogen peroxide-induced cell death	1/93	23/12484	0.158133	0.442002	0.42034	Nr4a3	1
GO:1904030	negative regulation of cyclin-dependent protein kinase activity	1/93	23/12484	0.158133	0.442002	0.42034	Cdkn1c	1
GO:0006469	negative regulation of protein kinase activity	3/93	185/12484	0.159556	0.442002	0.42034	Cav1/Cdkn1c/Prkar2b	3
GO:0001959	regulation of cytokine-mediated signaling pathway	2/93	96/12484	0.160316	0.442002	0.42034	Cav1/H2bc21	2
GO:0006639	acylglycerol metabolic process	2/93	96/12484	0.160316	0.442002	0.42034	Cav1/Thrsp	2
GO:0043401	steroid hormone mediated signaling pathway	2/93	96/12484	0.160316	0.442002	0.42034	Gper1/Nr3c2	2
GO:0006936	muscle contraction	3/93	186/12484	0.16135	0.442002	0.42034	Cav1/Edn3/Gper1	3
GO:0006638	neutral lipid metabolic process	2/93	97/12484	0.162939	0.442002	0.42034	Cav1/Thrsp	2
GO:0071887	leukocyte apoptotic process	2/93	97/12484	0.162939	0.442002	0.42034	Nr4a3/Cxcl12	2
GO:1903844	regulation of cellular response to transforming growth factor beta stimulus	2/93	97/12484	0.162939	0.442002	0.42034	Cav1/Prdm16	2
GO:0033002	muscle cell proliferation	3/93	187/12484	0.163151	0.442002	0.42034	Cav1/Nr4a3/Gper1	3
GO:0001958	endochondral ossification	1/93	24/12484	0.164416	0.442002	0.42034	Alpl	1
GO:0008045	motor neuron axon guidance	1/93	24/12484	0.164416	0.442002	0.42034	Cxcl12	1
GO:0010714	positive regulation of collagen metabolic process	1/93	24/12484	0.164416	0.442002	0.42034	Vsir	1
GO:0022617	extracellular matrix disassembly	1/93	24/12484	0.164416	0.442002	0.42034	Dpp4	1
GO:0030262	apoptotic nuclear changes	1/93	24/12484	0.164416	0.442002	0.42034	Gper1	1
GO:0036075	replacement ossification	1/93	24/12484	0.164416	0.442002	0.42034	Alpl	1
GO:0042417	dopamine metabolic process	1/93	24/12484	0.164416	0.442002	0.42034	Ddc	1
GO:0045066	regulatory T cell differentiation	1/93	24/12484	0.164416	0.442002	0.42034	Vsir	1
GO:0050654	chondroitin sulfate proteoglycan metabolic process	1/93	24/12484	0.164416	0.442002	0.42034	Spock2	1
GO:0050901	leukocyte tethering or rolling	1/93	24/12484	0.164416	0.442002	0.42034	Cxcl12	1
GO:0051497	negative regulation of stress fiber assembly	1/93	24/12484	0.164416	0.442002	0.42034	Stmn1	1
GO:0060306	regulation of membrane repolarization	1/93	24/12484	0.164416	0.442002	0.42034	Cav1	1
GO:0071711	basement membrane organization	1/93	24/12484	0.164416	0.442002	0.42034	Cav1	1
GO:0072574	hepatocyte proliferation	1/93	24/12484	0.164416	0.442002	0.42034	Ptn	1
GO:0072575	epithelial cell proliferation involved in liver morphogenesis	1/93	24/12484	0.164416	0.442002	0.42034	Ptn	1
GO:0086091	regulation of heart rate by cardiac conduction	1/93	24/12484	0.164416	0.442002	0.42034	Cav1	1
GO:0140058	neuron projection arborization	1/93	24/12484	0.164416	0.442002	0.42034	Ptn	1
GO:1900078	positive regulation of cellular response to insulin stimulus	1/93	24/12484	0.164416	0.442002	0.42034	Igf2	1
GO:1902230	negative regulation of intrinsic apoptotic signaling pathway in response to DNA damage	1/93	24/12484	0.164416	0.442002	0.42034	Cxcl12	1
GO:1904893	negative regulation of receptor signaling pathway via STAT	1/93	24/12484	0.164416	0.442002	0.42034	Cav1	1
GO:1904994	regulation of leukocyte adhesion to vascular endothelial cell	1/93	24/12484	0.164416	0.442002	0.42034	Cxcl12	1
GO:2000515	negative regulation of CD4-positive, alpha-beta T cell activation	1/93	24/12484	0.164416	0.442002	0.42034	Vsir	1
GO:0016125	sterol metabolic process	2/93	98/12484	0.16557	0.442002	0.42034	Fmo5/Cyp39a1	2
GO:0050864	regulation of B cell activation	2/93	98/12484	0.16557	0.442002	0.42034	Tnfsf13/Tnfsfm13	2
GO:0032412	regulation of ion transmembrane transporter activity	3/93	189/12484	0.16677	0.442002	0.42034	Cav1/Gstm7/Klhl24	3
GO:0001889	liver development	2/93	99/12484	0.168209	0.442002	0.42034	Ptn/Vtn	2
GO:0008637	apoptotic mitochondrial changes	2/93	99/12484	0.168209	0.442002	0.42034	Gper1/Bmf	2
GO:0034763	negative regulation of transmembrane transport	2/93	99/12484	0.168209	0.442002	0.42034	Cav1/Gstm7	2
GO:0043500	muscle adaptation	2/93	99/12484	0.168209	0.442002	0.42034	Nr4a3/Fbxo32	2
GO:2000116	regulation of cysteine-type endopeptidase activity	3/93	190/12484	0.168589	0.442002	0.42034	Casp12/Atp2a3/Gper1	3
GO:0019932	second-messenger-mediated signaling	4/93	289/12484	0.1689	0.442002	0.42034	Edn3/Prkar2b/Gstm7/Gper1	4
GO:0001706	endoderm formation	1/93	25/12484	0.170653	0.442002	0.42034	Vtn	1
GO:0003016	respiratory system process	1/93	25/12484	0.170653	0.442002	0.42034	Tcf15	1
GO:0006921	cellular component disassembly involved in execution phase of apoptosis	1/93	25/12484	0.170653	0.442002	0.42034	Gper1	1
GO:0035640	exploration behavior	1/93	25/12484	0.170653	0.442002	0.42034	Dpp4	1
GO:0035767	endothelial cell chemotaxis	1/93	25/12484	0.170653	0.442002	0.42034	Egr3	1
GO:0045652	regulation of megakaryocyte differentiation	1/93	25/12484	0.170653	0.442002	0.42034	Mturn	1
GO:0045940	positive regulation of steroid metabolic process	1/93	25/12484	0.170653	0.442002	0.42034	Igf2	1
GO:0046189	phenol-containing compound biosynthetic process	1/93	25/12484	0.170653	0.442002	0.42034	Ddc	1
GO:0051150	regulation of smooth muscle cell differentiation	1/93	25/12484	0.170653	0.442002	0.42034	Gper1	1
GO:0061099	negative regulation of protein tyrosine kinase activity	1/93	25/12484	0.170653	0.442002	0.42034	Cav1	1
GO:0071514	genetic imprinting	1/93	25/12484	0.170653	0.442002	0.42034	Cdkn1c	1
GO:0090279	regulation of calcium ion import	1/93	25/12484	0.170653	0.442002	0.42034	Cxcl12	1
GO:1905476	negative regulation of protein localization to membrane	1/93	25/12484	0.170653	0.442002	0.42034	Lypd1	1
GO:2000178	negative regulation of neural precursor cell proliferation	1/93	25/12484	0.170653	0.442002	0.42034	Ptn	1
GO:2000406	positive regulation of T cell migration	1/93	25/12484	0.170653	0.442002	0.42034	Cxcl12	1
GO:0002698	negative regulation of immune effector process	2/93	100/12484	0.170855	0.442002	0.42034	Igf2/Vsir	2
GO:0045807	positive regulation of endocytosis	2/93	100/12484	0.170855	0.442002	0.42034	Cav1/Vtn	2
GO:0055067	monovalent inorganic cation homeostasis	2/93	100/12484	0.170855	0.442002	0.42034	Car4/Nr3c2	2
GO:0097553	calcium ion transmembrane import into cytosol	2/93	100/12484	0.170855	0.442002	0.42034	Gstm7/Gper1	2
GO:1902652	secondary alcohol metabolic process	2/93	100/12484	0.170855	0.442002	0.42034	Fmo5/Cyp39a1	2
GO:0045787	positive regulation of cell cycle	4/93	291/12484	0.171802	0.442002	0.42034	Edn3/Igf2/Nr4a3/Gper1	4
GO:0030855	epithelial cell differentiation	5/93	396/12484	0.172905	0.442002	0.42034	Cav1/Cdkn1c/Mycl/Tcf15/Irf6	5
GO:0051047	positive regulation of secretion	4/93	292/12484	0.17326	0.442002	0.42034	Bsg/Edn3/Cxcl12/Gper1	4
GO:0003158	endothelium development	2/93	101/12484	0.173508	0.442002	0.42034	Bsg/Slc40a1	2
GO:0006937	regulation of muscle contraction	2/93	101/12484	0.173508	0.442002	0.42034	Cav1/Gper1	2
GO:0046887	positive regulation of hormone secretion	2/93	101/12484	0.173508	0.442002	0.42034	Edn3/Gper1	2
GO:0051592	response to calcium ion	2/93	101/12484	0.173508	0.442002	0.42034	Cav1/Fosb	2
GO:1903038	negative regulation of leukocyte cell-cell adhesion	2/93	101/12484	0.173508	0.442002	0.42034	Cxcl12/Vsir	2
GO:0002366	leukocyte activation involved in immune response	3/93	194/12484	0.175922	0.442002	0.42034	Nr4a3/Tnfsf13/Tnfsfm13	3
GO:0010565	regulation of cellular ketone metabolic process	2/93	102/12484	0.176168	0.442002	0.42034	Cav1/Nr4a3	2
GO:0061008	hepaticobiliary system development	2/93	102/12484	0.176168	0.442002	0.42034	Ptn/Vtn	2
GO:0001702	gastrulation with mouth forming second	1/93	26/12484	0.176843	0.442002	0.42034	Nat8f2	1
GO:0002715	regulation of natural killer cell mediated immunity	1/93	26/12484	0.176843	0.442002	0.42034	Igf2	1
GO:0006220	pyrimidine nucleotide metabolic process	1/93	26/12484	0.176843	0.442002	0.42034	Nme3	1
GO:0010574	regulation of vascular endothelial growth factor production	1/93	26/12484	0.176843	0.442002	0.42034	Bsg	1
GO:0030574	collagen catabolic process	1/93	26/12484	0.176843	0.442002	0.42034	Vsir	1
GO:0031116	positive regulation of microtubule polymerization	1/93	26/12484	0.176843	0.442002	0.42034	Cav1	1
GO:0032469	endoplasmic reticulum calcium ion homeostasis	1/93	26/12484	0.176843	0.442002	0.42034	Atp2a3	1
GO:0032660	regulation of interleukin-17 production	1/93	26/12484	0.176843	0.442002	0.42034	Vsir	1
GO:0032958	inositol phosphate biosynthetic process	1/93	26/12484	0.176843	0.442002	0.42034	Gper1	1
GO:0035066	positive regulation of histone acetylation	1/93	26/12484	0.176843	0.442002	0.42034	Rps6ka5	1
GO:0042269	regulation of natural killer cell mediated cytotoxicity	1/93	26/12484	0.176843	0.442002	0.42034	Igf2	1
GO:0042755	eating behavior	1/93	26/12484	0.176843	0.442002	0.42034	Tcf15	1
GO:0043267	negative regulation of potassium ion transport	1/93	26/12484	0.176843	0.442002	0.42034	Cav1	1
GO:0043457	regulation of cellular respiration	1/93	26/12484	0.176843	0.442002	0.42034	Prdm16	1
GO:0043616	keratinocyte proliferation	1/93	26/12484	0.176843	0.442002	0.42034	Irf6	1
GO:0050999	regulation of nitric-oxide synthase activity	1/93	26/12484	0.176843	0.442002	0.42034	Cav1	1
GO:0071260	cellular response to mechanical stimulus	1/93	26/12484	0.176843	0.442002	0.42034	Cav1	1
GO:0071385	cellular response to glucocorticoid stimulus	1/93	26/12484	0.176843	0.442002	0.42034	Fbxo32	1
GO:0071827	plasma lipoprotein particle organization	1/93	26/12484	0.176843	0.442002	0.42034	Pltp	1
GO:0072576	liver morphogenesis	1/93	26/12484	0.176843	0.442002	0.42034	Ptn	1
GO:0090022	regulation of neutrophil chemotaxis	1/93	26/12484	0.176843	0.442002	0.42034	Dpp4	1
GO:0022898	regulation of transmembrane transporter activity	3/93	195/12484	0.177769	0.443548	0.42181	Cav1/Gstm7/Klhl24	3
GO:0042326	negative regulation of phosphorylation	5/93	400/12484	0.177886	0.443548	0.42181	Cav1/Cdkn1c/Epm2a/Prkar2b/Gper1	5
GO:0031109	microtubule polymerization or depolymerization	2/93	103/12484	0.178834	0.445382	0.423555	Cav1/Stmn1	2
GO:0006898	receptor-mediated endocytosis	3/93	196/12484	0.179622	0.446812	0.424914	Cav1/Vtn/Ldlrad3	3
GO:0006694	steroid biosynthetic process	2/93	104/12484	0.181507	0.447732	0.42579	Igf2/Cyp39a1	2
GO:0030879	mammary gland development	2/93	104/12484	0.181507	0.447732	0.42579	Cav1/Irf6	2
GO:0055088	lipid homeostasis	2/93	104/12484	0.181507	0.447732	0.42579	Cav1/Cyp39a1	2
GO:0000038	very long-chain fatty acid metabolic process	1/93	27/12484	0.182988	0.447732	0.42579	Hacd4	1
GO:0001893	maternal placenta development	1/93	27/12484	0.182988	0.447732	0.42579	Ptn	1
GO:0010614	negative regulation of cardiac muscle hypertrophy	1/93	27/12484	0.182988	0.447732	0.42579	Fbxo32	1
GO:0045823	positive regulation of heart contraction	1/93	27/12484	0.182988	0.447732	0.42579	Edn3	1
GO:0046677	response to antibiotic	1/93	27/12484	0.182988	0.447732	0.42579	Alpl	1
GO:0050891	multicellular organismal water homeostasis	1/93	27/12484	0.182988	0.447732	0.42579	Stmn1	1
GO:0050974	detection of mechanical stimulus involved in sensory perception	1/93	27/12484	0.182988	0.447732	0.42579	Cxcl12	1
GO:0070873	regulation of glycogen metabolic process	1/93	27/12484	0.182988	0.447732	0.42579	Igf2	1
GO:0090181	regulation of cholesterol metabolic process	1/93	27/12484	0.182988	0.447732	0.42579	Fmo5	1
GO:1901068	guanosine-containing compound metabolic process	1/93	27/12484	0.182988	0.447732	0.42579	Nme3	1
GO:1904292	regulation of ERAD pathway	1/93	27/12484	0.182988	0.447732	0.42579	Cav1	1
GO:0002263	cell activation involved in immune response	3/93	198/12484	0.183343	0.448077	0.426118	Nr4a3/Tnfsf13/Tnfsfm13	3
GO:0032103	positive regulation of response to external stimulus	4/93	301/12484	0.186574	0.451051	0.428945	Edn3/Ptn/Cxcl12/Cdk19	4
GO:0046928	regulation of neurotransmitter secretion	2/93	106/12484	0.186871	0.451051	0.428945	Edn3/Nr3c2	2
GO:0060759	regulation of response to cytokine stimulus	2/93	106/12484	0.186871	0.451051	0.428945	Cav1/H2bc21	2
GO:0071214	cellular response to abiotic stimulus	3/93	200/12484	0.187086	0.451051	0.428945	Cav1/Bmf/H2aw	3
GO:0104004	cellular response to environmental stimulus	3/93	200/12484	0.187086	0.451051	0.428945	Cav1/Bmf/H2aw	3
GO:0007588	excretion	1/93	28/12484	0.189088	0.451051	0.428945	Nr3c2	1
GO:0007595	lactation	1/93	28/12484	0.189088	0.451051	0.428945	Cav1	1
GO:0009311	oligosaccharide metabolic process	1/93	28/12484	0.189088	0.451051	0.428945	St6galnac3	1
GO:0010737	protein kinase A signaling	1/93	28/12484	0.189088	0.451051	0.428945	Prkar2b	1
GO:0010803	regulation of tumor necrosis factor-mediated signaling pathway	1/93	28/12484	0.189088	0.451051	0.428945	H2bc21	1
GO:0010939	regulation of necrotic cell death	1/93	28/12484	0.189088	0.451051	0.428945	Cav1	1
GO:0014741	negative regulation of muscle hypertrophy	1/93	28/12484	0.189088	0.451051	0.428945	Fbxo32	1
GO:0030851	granulocyte differentiation	1/93	28/12484	0.189088	0.451051	0.428945	Prdm16	1
GO:0045907	positive regulation of vasoconstriction	1/93	28/12484	0.189088	0.451051	0.428945	Cav1	1
GO:0046006	regulation of activated T cell proliferation	1/93	28/12484	0.189088	0.451051	0.428945	Igf2	1
GO:0061082	myeloid leukocyte cytokine production	1/93	28/12484	0.189088	0.451051	0.428945	Nr4a3	1
GO:0070306	lens fiber cell differentiation	1/93	28/12484	0.189088	0.451051	0.428945	Cdkn1c	1
GO:0086065	cell communication involved in cardiac conduction	1/93	28/12484	0.189088	0.451051	0.428945	Cav1	1
GO:0090162	establishment of epithelial cell polarity	1/93	28/12484	0.189088	0.451051	0.428945	Tcf15	1
GO:1902692	regulation of neuroblast proliferation	1/93	28/12484	0.189088	0.451051	0.428945	Ptn	1
GO:1903170	negative regulation of calcium ion transmembrane transport	1/93	28/12484	0.189088	0.451051	0.428945	Gstm7	1
GO:0043534	blood vessel endothelial cell migration	2/93	107/12484	0.189561	0.451665	0.42953	Egr3/Igf2	2
GO:0032409	regulation of transporter activity	3/93	202/12484	0.190849	0.452286	0.43012	Cav1/Gstm7/Klhl24	3
GO:0033673	negative regulation of kinase activity	3/93	202/12484	0.190849	0.452286	0.43012	Cav1/Cdkn1c/Prkar2b	3
GO:0050730	regulation of peptidyl-tyrosine phosphorylation	3/93	202/12484	0.190849	0.452286	0.43012	Cav1/Igf2/Vtn	3
GO:0051091	positive regulation of DNA-binding transcription factor activity	3/93	202/12484	0.190849	0.452286	0.43012	Cav1/Rps6ka5/Trim5	3
GO:0006633	fatty acid biosynthetic process	2/93	108/12484	0.192257	0.452286	0.43012	Hacd4/Gstm7	2
GO:0043467	regulation of generation of precursor metabolites and energy	2/93	108/12484	0.192257	0.452286	0.43012	Igf2/Prdm16	2
GO:0097530	granulocyte migration	2/93	108/12484	0.192257	0.452286	0.43012	Dpp4/Edn3	2
GO:0007276	gamete generation	5/93	413/12484	0.194443	0.452286	0.43012	Bsg/Gamt/Ptn/Cxcl12/Tdrp	5
GO:0050905	neuromuscular process	2/93	109/12484	0.194958	0.452286	0.43012	Nr4a3/Tcf15	2
GO:0010573	vascular endothelial growth factor production	1/93	29/12484	0.195142	0.452286	0.43012	Bsg	1
GO:0031112	positive regulation of microtubule polymerization or depolymerization	1/93	29/12484	0.195142	0.452286	0.43012	Cav1	1
GO:0032232	negative regulation of actin filament bundle assembly	1/93	29/12484	0.195142	0.452286	0.43012	Stmn1	1
GO:0035886	vascular associated smooth muscle cell differentiation	1/93	29/12484	0.195142	0.452286	0.43012	Gper1	1
GO:0045103	intermediate filament-based process	1/93	29/12484	0.195142	0.452286	0.43012	Klhl24	1
GO:0045104	intermediate filament cytoskeleton organization	1/93	29/12484	0.195142	0.452286	0.43012	Klhl24	1
GO:0045923	positive regulation of fatty acid metabolic process	1/93	29/12484	0.195142	0.452286	0.43012	Nr4a3	1
GO:0045933	positive regulation of muscle contraction	1/93	29/12484	0.195142	0.452286	0.43012	Gper1	1
GO:0046164	alcohol catabolic process	1/93	29/12484	0.195142	0.452286	0.43012	Cyp39a1	1
GO:0055078	sodium ion homeostasis	1/93	29/12484	0.195142	0.452286	0.43012	Nr3c2	1
GO:0086004	regulation of cardiac muscle cell contraction	1/93	29/12484	0.195142	0.452286	0.43012	Cav1	1
GO:1901381	positive regulation of potassium ion transmembrane transport	1/93	29/12484	0.195142	0.452286	0.43012	Edn3	1
GO:1903205	regulation of hydrogen peroxide-induced cell death	1/93	29/12484	0.195142	0.452286	0.43012	Nr4a3	1
GO:2000403	positive regulation of lymphocyte migration	1/93	29/12484	0.195142	0.452286	0.43012	Cxcl12	1
GO:1990778	protein localization to cell periphery	4/93	308/12484	0.197155	0.452286	0.43012	Bsg/Epm2a/Lypd1/Gper1	4
GO:0002705	positive regulation of leukocyte mediated immunity	2/93	110/12484	0.197664	0.452286	0.43012	Tnfsf13/Tnfsfm13	2
GO:0035023	regulation of Rho protein signal transduction	2/93	110/12484	0.197664	0.452286	0.43012	Stmn1/Eps8l2	2
GO:0071417	cellular response to organonitrogen compound	5/93	417/12484	0.199646	0.452286	0.43012	Cav1/Igf2/Nr4a3/Gstm7/Gper1	5
GO:0009913	epidermal cell differentiation	2/93	111/12484	0.200375	0.452286	0.43012	Mycl/Irf6	2
GO:0030509	BMP signaling pathway	2/93	111/12484	0.200375	0.452286	0.43012	Cav1/Vsir	2
GO:0090288	negative regulation of cellular response to growth factor stimulus	2/93	111/12484	0.200375	0.452286	0.43012	Cav1/Prdm16	2
GO:0002369	T cell cytokine production	1/93	30/12484	0.201152	0.452286	0.43012	Vsir	1
GO:0014046	dopamine secretion	1/93	30/12484	0.201152	0.452286	0.43012	Cxcl12	1
GO:0014059	regulation of dopamine secretion	1/93	30/12484	0.201152	0.452286	0.43012	Cxcl12	1
GO:0016572	histone phosphorylation	1/93	30/12484	0.201152	0.452286	0.43012	Rps6ka5	1
GO:0019432	triglyceride biosynthetic process	1/93	30/12484	0.201152	0.452286	0.43012	Thrsp	1
GO:0030261	chromosome condensation	1/93	30/12484	0.201152	0.452286	0.43012	Gper1	1
GO:0032620	interleukin-17 production	1/93	30/12484	0.201152	0.452286	0.43012	Vsir	1
GO:0032768	regulation of monooxygenase activity	1/93	30/12484	0.201152	0.452286	0.43012	Cav1	1
GO:0032885	regulation of polysaccharide biosynthetic process	1/93	30/12484	0.201152	0.452286	0.43012	Igf2	1
GO:0043330	response to exogenous dsRNA	1/93	30/12484	0.201152	0.452286	0.43012	Cav1	1
GO:0048841	regulation of axon extension involved in axon guidance	1/93	30/12484	0.201152	0.452286	0.43012	Cxcl12	1
GO:0071709	membrane assembly	1/93	30/12484	0.201152	0.452286	0.43012	Cav1	1
GO:0071825	protein-lipid complex subunit organization	1/93	30/12484	0.201152	0.452286	0.43012	Pltp	1
GO:1901021	positive regulation of calcium ion transmembrane transporter activity	1/93	30/12484	0.201152	0.452286	0.43012	Gstm7	1
GO:1901661	quinone metabolic process	1/93	30/12484	0.201152	0.452286	0.43012	Akr1c14	1
GO:1903203	regulation of oxidative stress-induced neuron death	1/93	30/12484	0.201152	0.452286	0.43012	Nr4a3	1
GO:1904037	positive regulation of epithelial cell apoptotic process	1/93	30/12484	0.201152	0.452286	0.43012	Gper1	1
GO:2000036	regulation of stem cell population maintenance	1/93	30/12484	0.201152	0.452286	0.43012	Ptn	1
GO:2000108	positive regulation of leukocyte apoptotic process	1/93	30/12484	0.201152	0.452286	0.43012	Nr4a3	1
GO:2000758	positive regulation of peptidyl-lysine acetylation	1/93	30/12484	0.201152	0.452286	0.43012	Rps6ka5	1
GO:0006790	sulfur compound metabolic process	3/93	208/12484	0.202252	0.452286	0.43012	Gamt/Gstm7/Spock2	3
GO:0007204	positive regulation of cytosolic calcium ion concentration	3/93	208/12484	0.202252	0.452286	0.43012	Cav1/Gstm7/Gper1	3
GO:0022612	gland morphogenesis	2/93	112/12484	0.20309	0.452286	0.43012	Cav1/Ptn	2
GO:0042445	hormone metabolic process	2/93	112/12484	0.20309	0.452286	0.43012	Igf2/Akr1c14	2
GO:0060041	retina development in camera-type eye	2/93	112/12484	0.20309	0.452286	0.43012	Bsg/Ptn	2
GO:0046651	lymphocyte proliferation	3/93	209/12484	0.204169	0.452286	0.43012	Igf2/Cxcl12/Vsir	3
GO:0005975	carbohydrate metabolic process	5/93	421/12484	0.204898	0.452286	0.43012	Car5a/Epm2a/Igf2/St6galnac3/Gper1	5
GO:0071772	response to BMP	2/93	113/12484	0.20581	0.452286	0.43012	Cav1/Vsir	2
GO:0071773	cellular response to BMP stimulus	2/93	113/12484	0.20581	0.452286	0.43012	Cav1/Vsir	2
GO:0106106	cold-induced thermogenesis	2/93	113/12484	0.20581	0.452286	0.43012	Cav1/Prdm16	2
GO:0120161	regulation of cold-induced thermogenesis	2/93	113/12484	0.20581	0.452286	0.43012	Cav1/Prdm16	2
GO:0000280	nuclear division	4/93	314/12484	0.206371	0.452286	0.43012	Cdkn1c/Edn3/Igf2/Rad54b	4
GO:0006091	generation of precursor metabolites and energy	4/93	314/12484	0.206371	0.452286	0.43012	Epm2a/Igf2/Nr4a3/Prdm16	4
GO:0002823	negative regulation of adaptive immune response based on somatic recombination of immune receptors built from immunoglobulin superfamily domains	1/93	31/12484	0.207117	0.452286	0.43012	Vsir	1
GO:0002931	response to ischemia	1/93	31/12484	0.207117	0.452286	0.43012	Cav1	1
GO:0006584	catecholamine metabolic process	1/93	31/12484	0.207117	0.452286	0.43012	Ddc	1
GO:0007520	myoblast fusion	1/93	31/12484	0.207117	0.452286	0.43012	Cxcl12	1
GO:0009712	catechol-containing compound metabolic process	1/93	31/12484	0.207117	0.452286	0.43012	Ddc	1
GO:0030104	water homeostasis	1/93	31/12484	0.207117	0.452286	0.43012	Stmn1	1
GO:0031638	zymogen activation	1/93	31/12484	0.207117	0.452286	0.43012	Vsir	1
GO:0036475	neuron death in response to oxidative stress	1/93	31/12484	0.207117	0.452286	0.43012	Nr4a3	1
GO:0045494	photoreceptor cell maintenance	1/93	31/12484	0.207117	0.452286	0.43012	Bsg	1
GO:0046320	regulation of fatty acid oxidation	1/93	31/12484	0.207117	0.452286	0.43012	Nr4a3	1
GO:0046640	regulation of alpha-beta T cell proliferation	1/93	31/12484	0.207117	0.452286	0.43012	Vsir	1
GO:0048679	regulation of axon regeneration	1/93	31/12484	0.207117	0.452286	0.43012	Ptn	1
GO:0050931	pigment cell differentiation	1/93	31/12484	0.207117	0.452286	0.43012	Edn3	1
GO:0060251	regulation of glial cell proliferation	1/93	31/12484	0.207117	0.452286	0.43012	Ptn	1
GO:0097009	energy homeostasis	1/93	31/12484	0.207117	0.452286	0.43012	Nr4a3	1
GO:1903427	negative regulation of reactive oxygen species biosynthetic process	1/93	31/12484	0.207117	0.452286	0.43012	Cav1	1
GO:1905209	positive regulation of cardiocyte differentiation	1/93	31/12484	0.207117	0.452286	0.43012	Gper1	1
GO:0044057	regulation of system process	5/93	423/12484	0.207541	0.452739	0.430551	Cav1/Edn3/Nr4a3/Fbxo32/Gper1	5
GO:0032943	mononuclear cell proliferation	3/93	211/12484	0.208014	0.453298	0.431082	Igf2/Cxcl12/Vsir	3
GO:1901652	response to peptide	4/93	316/12484	0.209472	0.455702	0.433369	Cav1/Igf2/Nr4a3/Gper1	4
GO:0010038	response to metal ion	3/93	212/12484	0.209944	0.455702	0.433369	Cav1/Fosb/Slc40a1	3
GO:0051604	protein maturation	3/93	212/12484	0.209944	0.455702	0.433369	Casp12/Vsir/Ldlrad3	3
GO:0002691	regulation of cellular extravasation	1/93	32/12484	0.213039	0.455702	0.433369	Cxcl12	1
GO:0007131	reciprocal meiotic recombination	1/93	32/12484	0.213039	0.455702	0.433369	Rad54b	1
GO:0015695	organic cation transport	1/93	32/12484	0.213039	0.455702	0.433369	Slc22a8	1
GO:0032350	regulation of hormone metabolic process	1/93	32/12484	0.213039	0.455702	0.433369	Igf2	1
GO:0032653	regulation of interleukin-10 production	1/93	32/12484	0.213039	0.455702	0.433369	Vsir	1
GO:0036474	cell death in response to hydrogen peroxide	1/93	32/12484	0.213039	0.455702	0.433369	Nr4a3	1
GO:0038083	peptidyl-tyrosine autophosphorylation	1/93	32/12484	0.213039	0.455702	0.433369	Cav1	1
GO:0040018	positive regulation of multicellular organism growth	1/93	32/12484	0.213039	0.455702	0.433369	Igf2	1
GO:0045332	phospholipid translocation	1/93	32/12484	0.213039	0.455702	0.433369	Plscr4	1
GO:0046636	negative regulation of alpha-beta T cell activation	1/93	32/12484	0.213039	0.455702	0.433369	Vsir	1
GO:0062208	positive regulation of pattern recognition receptor signaling pathway	1/93	32/12484	0.213039	0.455702	0.433369	Cav1	1
GO:0070266	necroptotic process	1/93	32/12484	0.213039	0.455702	0.433369	Cav1	1
GO:0086009	membrane repolarization	1/93	32/12484	0.213039	0.455702	0.433369	Cav1	1
GO:1905898	positive regulation of response to endoplasmic reticulum stress	1/93	32/12484	0.213039	0.455702	0.433369	Cav1	1
GO:1990748	cellular detoxification	1/93	32/12484	0.213039	0.455702	0.433369	Gstm7	1
GO:0033135	regulation of peptidyl-serine phosphorylation	2/93	116/12484	0.213993	0.456343	0.433978	Cav1/Epm2a	2
GO:0045598	regulation of fat cell differentiation	2/93	116/12484	0.213993	0.456343	0.433978	Prdm16/Gper1	2
GO:0050777	negative regulation of immune response	2/93	116/12484	0.213993	0.456343	0.433978	Igf2/Vsir	2
GO:0001525	angiogenesis	5/93	429/12484	0.215541	0.457334	0.434921	Cav1/Egr3/Igf2/Ptn/Cxcl12	5
GO:0043271	negative regulation of ion transport	2/93	117/12484	0.216727	0.457334	0.434921	Cav1/Gstm7	2
GO:0045580	regulation of T cell differentiation	2/93	117/12484	0.216727	0.457334	0.434921	Egr3/Vsir	2
GO:0051588	regulation of neurotransmitter transport	2/93	117/12484	0.216727	0.457334	0.434921	Edn3/Nr3c2	2
GO:0051098	regulation of binding	4/93	322/12484	0.218854	0.457334	0.434921	Cav1/Stmn1/Vtn/Atp2a3	4
GO:0001754	eye photoreceptor cell differentiation	1/93	33/12484	0.218916	0.457334	0.434921	Ptn	1
GO:0001937	negative regulation of endothelial cell proliferation	1/93	33/12484	0.218916	0.457334	0.434921	Cav1	1
GO:0006687	glycosphingolipid metabolic process	1/93	33/12484	0.218916	0.457334	0.434921	St6galnac3	1
GO:0035329	hippo signaling	1/93	33/12484	0.218916	0.457334	0.434921	Mob3b	1
GO:0035335	peptidyl-tyrosine dephosphorylation	1/93	33/12484	0.218916	0.457334	0.434921	Epm2a	1
GO:0035825	homologous recombination	1/93	33/12484	0.218916	0.457334	0.434921	Rad54b	1
GO:0042398	cellular modified amino acid biosynthetic process	1/93	33/12484	0.218916	0.457334	0.434921	Gamt	1
GO:0045197	establishment or maintenance of epithelial cell apical/basal polarity	1/93	33/12484	0.218916	0.457334	0.434921	Tcf15	1
GO:0045806	negative regulation of endocytosis	1/93	33/12484	0.218916	0.457334	0.434921	Cav1	1
GO:0048536	spleen development	1/93	33/12484	0.218916	0.457334	0.434921	Slc40a1	1
GO:0050982	detection of mechanical stimulus	1/93	33/12484	0.218916	0.457334	0.434921	Cxcl12	1
GO:0086002	cardiac muscle cell action potential involved in contraction	1/93	33/12484	0.218916	0.457334	0.434921	Cav1	1
GO:0007613	memory	2/93	118/12484	0.219465	0.457334	0.434921	Igf2/Ptn	2
GO:1905952	regulation of lipid localization	2/93	118/12484	0.219465	0.457334	0.434921	Cav1/Pltp	2
GO:0034976	response to endoplasmic reticulum stress	3/93	218/12484	0.221602	0.457334	0.434921	Casp12/Cav1/Atp2a3	3
GO:0045834	positive regulation of lipid metabolic process	2/93	119/12484	0.222207	0.457334	0.434921	Igf2/Nr4a3	2
GO:0051302	regulation of cell division	2/93	119/12484	0.222207	0.457334	0.434921	Igf2/Ptn	2
GO:1990845	adaptive thermogenesis	2/93	119/12484	0.222207	0.457334	0.434921	Cav1/Prdm16	2
GO:0002279	mast cell activation involved in immune response	1/93	34/12484	0.22475	0.457334	0.434921	Nr4a3	1
GO:0002448	mast cell mediated immunity	1/93	34/12484	0.22475	0.457334	0.434921	Nr4a3	1
GO:0002820	negative regulation of adaptive immune response	1/93	34/12484	0.22475	0.457334	0.434921	Vsir	1
GO:0006636	unsaturated fatty acid biosynthetic process	1/93	34/12484	0.22475	0.457334	0.434921	Gstm7	1
GO:0010259	multicellular organism aging	1/93	34/12484	0.22475	0.457334	0.434921	Rad54b	1
GO:0010907	positive regulation of glucose metabolic process	1/93	34/12484	0.22475	0.457334	0.434921	Igf2	1
GO:0030501	positive regulation of bone mineralization	1/93	34/12484	0.22475	0.457334	0.434921	Ptn	1
GO:0030513	positive regulation of BMP signaling pathway	1/93	34/12484	0.22475	0.457334	0.434921	Vsir	1
GO:0030514	negative regulation of BMP signaling pathway	1/93	34/12484	0.22475	0.457334	0.434921	Cav1	1
GO:0032355	response to estradiol	1/93	34/12484	0.22475	0.457334	0.434921	Gper1	1
GO:0032881	regulation of polysaccharide metabolic process	1/93	34/12484	0.22475	0.457334	0.434921	Igf2	1
GO:0034204	lipid translocation	1/93	34/12484	0.22475	0.457334	0.434921	Plscr4	1
GO:0043303	mast cell degranulation	1/93	34/12484	0.22475	0.457334	0.434921	Nr4a3	1
GO:0046633	alpha-beta T cell proliferation	1/93	34/12484	0.22475	0.457334	0.434921	Vsir	1
GO:0046839	phospholipid dephosphorylation	1/93	34/12484	0.22475	0.457334	0.434921	Sgpp2	1
GO:0048846	axon extension involved in axon guidance	1/93	34/12484	0.22475	0.457334	0.434921	Cxcl12	1
GO:0050829	defense response to Gram-negative bacterium	1/93	34/12484	0.22475	0.457334	0.434921	H2bc21	1
GO:0050850	positive regulation of calcium-mediated signaling	1/93	34/12484	0.22475	0.457334	0.434921	Gstm7	1
GO:0050918	positive chemotaxis	1/93	34/12484	0.22475	0.457334	0.434921	Cxcl12	1
GO:0060325	face morphogenesis	1/93	34/12484	0.22475	0.457334	0.434921	Crispld1	1
GO:0098926	postsynaptic signal transduction	1/93	34/12484	0.22475	0.457334	0.434921	Lypd1	1
GO:1902284	neuron projection extension involved in neuron projection guidance	1/93	34/12484	0.22475	0.457334	0.434921	Cxcl12	1
GO:1903115	regulation of actin filament-based movement	1/93	34/12484	0.22475	0.457334	0.434921	Cav1	1
GO:1904707	positive regulation of vascular associated smooth muscle cell proliferation	1/93	34/12484	0.22475	0.457334	0.434921	Nr4a3	1
GO:0010675	regulation of cellular carbohydrate metabolic process	2/93	120/12484	0.224951	0.457334	0.434921	Igf2/Gper1	2
GO:0090287	regulation of cellular response to growth factor stimulus	3/93	220/12484	0.225518	0.458042	0.435594	Cav1/Prdm16/Vsir	3
GO:0140014	mitotic nuclear division	3/93	221/12484	0.227481	0.458889	0.4364	Cdkn1c/Edn3/Igf2	3
GO:0006575	cellular modified amino acid metabolic process	2/93	121/12484	0.227697	0.458889	0.4364	Gamt/Gstm7	2
GO:0022411	cellular component disassembly	4/93	328/12484	0.22835	0.458889	0.4364	Dpp4/Stmn1/Gper1/H2aw	4
GO:0030336	negative regulation of cell migration	3/93	222/12484	0.229448	0.458889	0.4364	Dpp4/Ptn/Cxcl12	3
GO:0044262	cellular carbohydrate metabolic process	3/93	222/12484	0.229448	0.458889	0.4364	Epm2a/Igf2/Gper1	3
GO:0008016	regulation of heart contraction	2/93	122/12484	0.230447	0.458889	0.4364	Cav1/Edn3	2
GO:0009411	response to UV	2/93	122/12484	0.230447	0.458889	0.4364	Bmf/H2aw	2
GO:0009755	hormone-mediated signaling pathway	2/93	122/12484	0.230447	0.458889	0.4364	Gper1/Nr3c2	2
GO:0050954	sensory perception of mechanical stimulus	2/93	122/12484	0.230447	0.458889	0.4364	Cxcl12/Eps8l2	2
GO:0006692	prostanoid metabolic process	1/93	35/12484	0.230541	0.458889	0.4364	Akr1c14	1
GO:0006693	prostaglandin metabolic process	1/93	35/12484	0.230541	0.458889	0.4364	Akr1c14	1
GO:0006805	xenobiotic metabolic process	1/93	35/12484	0.230541	0.458889	0.4364	Gstm7	1
GO:0030857	negative regulation of epithelial cell differentiation	1/93	35/12484	0.230541	0.458889	0.4364	Cav1	1
GO:0032613	interleukin-10 production	1/93	35/12484	0.230541	0.458889	0.4364	Vsir	1
GO:0042491	inner ear auditory receptor cell differentiation	1/93	35/12484	0.230541	0.458889	0.4364	Mycl	1
GO:0045604	regulation of epidermal cell differentiation	1/93	35/12484	0.230541	0.458889	0.4364	Mycl	1
GO:0050798	activated T cell proliferation	1/93	35/12484	0.230541	0.458889	0.4364	Igf2	1
GO:0051898	negative regulation of protein kinase B signaling	1/93	35/12484	0.230541	0.458889	0.4364	Gper1	1
GO:0070570	regulation of neuron projection regeneration	1/93	35/12484	0.230541	0.458889	0.4364	Ptn	1
GO:1902229	regulation of intrinsic apoptotic signaling pathway in response to DNA damage	1/93	35/12484	0.230541	0.458889	0.4364	Cxcl12	1
GO:2000404	regulation of T cell migration	1/93	35/12484	0.230541	0.458889	0.4364	Cxcl12	1
GO:0006310	DNA recombination	3/93	223/12484	0.231418	0.460195	0.437642	Tnfsf13/Tnfsfm13/Rad54b	3
GO:0019933	cAMP-mediated signaling	2/93	123/12484	0.233198	0.462417	0.439755	Prkar2b/Gper1	2
GO:0042129	regulation of T cell proliferation	2/93	123/12484	0.233198	0.462417	0.439755	Igf2/Vsir	2
GO:0071248	cellular response to metal ion	2/93	123/12484	0.233198	0.462417	0.439755	Fosb/Slc40a1	2
GO:0071356	cellular response to tumor necrosis factor	2/93	124/12484	0.235952	0.463278	0.440574	Gper1/H2bc21	2
GO:0001895	retina homeostasis	1/93	36/12484	0.23629	0.463278	0.440574	Bsg	1
GO:0002228	natural killer cell mediated immunity	1/93	36/12484	0.23629	0.463278	0.440574	Igf2	1
GO:0006998	nuclear envelope organization	1/93	36/12484	0.23629	0.463278	0.440574	Gper1	1
GO:0033003	regulation of mast cell activation	1/93	36/12484	0.23629	0.463278	0.440574	Nr4a3	1
GO:0042267	natural killer cell mediated cytotoxicity	1/93	36/12484	0.23629	0.463278	0.440574	Igf2	1
GO:0043331	response to dsRNA	1/93	36/12484	0.23629	0.463278	0.440574	Cav1	1
GO:0046460	neutral lipid biosynthetic process	1/93	36/12484	0.23629	0.463278	0.440574	Thrsp	1
GO:0046463	acylglycerol biosynthetic process	1/93	36/12484	0.23629	0.463278	0.440574	Thrsp	1
GO:0051954	positive regulation of amine transport	1/93	36/12484	0.23629	0.463278	0.440574	Cxcl12	1
GO:0090207	regulation of triglyceride metabolic process	1/93	36/12484	0.23629	0.463278	0.440574	Thrsp	1
GO:1901616	organic hydroxy compound catabolic process	1/93	36/12484	0.23629	0.463278	0.440574	Cyp39a1	1
GO:0010508	positive regulation of autophagy	2/93	125/12484	0.238707	0.46488	0.442097	Epm2a/Trim5	2
GO:0007162	negative regulation of cell adhesion	3/93	228/12484	0.241314	0.46488	0.442097	Cxcl12/Vsir/Nat8f2	3
GO:1902105	regulation of leukocyte differentiation	3/93	228/12484	0.241314	0.46488	0.442097	Egr3/Prdm16/Vsir	3
GO:0010466	negative regulation of peptidase activity	2/93	126/12484	0.241465	0.46488	0.442097	Vtn/Itih5	2
GO:0051896	regulation of protein kinase B signaling	2/93	126/12484	0.241465	0.46488	0.442097	Igf2/Gper1	2
GO:0071478	cellular response to radiation	2/93	126/12484	0.241465	0.46488	0.442097	Bmf/H2aw	2
GO:0001569	branching involved in blood vessel morphogenesis	1/93	37/12484	0.241995	0.46488	0.442097	Cxcl12	1
GO:0001941	postsynaptic membrane organization	1/93	37/12484	0.241995	0.46488	0.442097	Ptn	1
GO:0010613	positive regulation of cardiac muscle hypertrophy	1/93	37/12484	0.241995	0.46488	0.442097	Nr4a3	1
GO:0014742	positive regulation of muscle hypertrophy	1/93	37/12484	0.241995	0.46488	0.442097	Nr4a3	1
GO:0042446	hormone biosynthetic process	1/93	37/12484	0.241995	0.46488	0.442097	Igf2	1
GO:0043268	positive regulation of potassium ion transport	1/93	37/12484	0.241995	0.46488	0.442097	Edn3	1
GO:0044091	membrane biogenesis	1/93	37/12484	0.241995	0.46488	0.442097	Cav1	1
GO:0048247	lymphocyte chemotaxis	1/93	37/12484	0.241995	0.46488	0.442097	Cxcl12	1
GO:0060135	maternal process involved in female pregnancy	1/93	37/12484	0.241995	0.46488	0.442097	Ptn	1
GO:0061756	leukocyte adhesion to vascular endothelial cell	1/93	37/12484	0.241995	0.46488	0.442097	Cxcl12	1
GO:0070169	positive regulation of biomineral tissue development	1/93	37/12484	0.241995	0.46488	0.442097	Ptn	1
GO:0097237	cellular response to toxic substance	1/93	37/12484	0.241995	0.46488	0.442097	Gstm7	1
GO:0110151	positive regulation of biomineralization	1/93	37/12484	0.241995	0.46488	0.442097	Ptn	1
GO:1902475	L-alpha-amino acid transmembrane transport	1/93	37/12484	0.241995	0.46488	0.442097	Epm2a	1
GO:1902622	regulation of neutrophil migration	1/93	37/12484	0.241995	0.46488	0.442097	Dpp4	1
GO:2000772	regulation of cellular senescence	1/93	37/12484	0.241995	0.46488	0.442097	Ypel3	1
GO:0070661	leukocyte proliferation	3/93	229/12484	0.243302	0.466962	0.444077	Igf2/Cxcl12/Vsir	3
GO:0006333	chromatin assembly or disassembly	2/93	127/12484	0.244224	0.467872	0.444942	H2aw/H2bc21	2
GO:0010821	regulation of mitochondrion organization	2/93	127/12484	0.244224	0.467872	0.444942	Gper1/Bmf	2
GO:1903900	regulation of viral life cycle	2/93	128/12484	0.246984	0.468447	0.445489	Bsg/Trim5	2
GO:0051348	negative regulation of transferase activity	3/93	231/12484	0.247287	0.468447	0.445489	Cav1/Cdkn1c/Prkar2b	3
GO:2000146	negative regulation of cell motility	3/93	231/12484	0.247287	0.468447	0.445489	Dpp4/Ptn/Cxcl12	3
GO:0002548	monocyte chemotaxis	1/93	38/12484	0.247659	0.468447	0.445489	Cxcl12	1
GO:0006826	iron ion transport	1/93	38/12484	0.247659	0.468447	0.445489	Slc40a1	1
GO:0006879	cellular iron ion homeostasis	1/93	38/12484	0.247659	0.468447	0.445489	Slc40a1	1
GO:0010464	regulation of mesenchymal cell proliferation	1/93	38/12484	0.247659	0.468447	0.445489	Ptn	1
GO:0010828	positive regulation of glucose transmembrane transport	1/93	38/12484	0.247659	0.468447	0.445489	Nr4a3	1
GO:0015872	dopamine transport	1/93	38/12484	0.247659	0.468447	0.445489	Cxcl12	1
GO:0035315	hair cell differentiation	1/93	38/12484	0.247659	0.468447	0.445489	Mycl	1
GO:0043627	response to estrogen	1/93	38/12484	0.247659	0.468447	0.445489	Cav1	1
GO:0048066	developmental pigmentation	1/93	38/12484	0.247659	0.468447	0.445489	Edn3	1
GO:0060323	head morphogenesis	1/93	38/12484	0.247659	0.468447	0.445489	Crispld1	1
GO:0071466	cellular response to xenobiotic stimulus	1/93	38/12484	0.247659	0.468447	0.445489	Gstm7	1
GO:0010634	positive regulation of epithelial cell migration	2/93	129/12484	0.249746	0.471968	0.448837	Bsg/Igf2	2
GO:0045333	cellular respiration	2/93	130/12484	0.252508	0.475214	0.451924	Nr4a3/Prdm16	2
GO:0002762	negative regulation of myeloid leukocyte differentiation	1/93	39/12484	0.253281	0.475214	0.451924	Prdm16	1
GO:0033628	regulation of cell adhesion mediated by integrin	1/93	39/12484	0.253281	0.475214	0.451924	Dpp4	1
GO:0051353	positive regulation of oxidoreductase activity	1/93	39/12484	0.253281	0.475214	0.451924	Edn3	1
GO:0097300	programmed necrotic cell death	1/93	39/12484	0.253281	0.475214	0.451924	Cav1	1
GO:0098900	regulation of action potential	1/93	39/12484	0.253281	0.475214	0.451924	Cav1	1
GO:1901031	regulation of response to reactive oxygen species	1/93	39/12484	0.253281	0.475214	0.451924	Nr4a3	1
GO:1901985	positive regulation of protein acetylation	1/93	39/12484	0.253281	0.475214	0.451924	Rps6ka5	1
GO:0031056	regulation of histone modification	2/93	131/12484	0.255272	0.478521	0.455069	Igf2/Rps6ka5	2
GO:0010817	regulation of hormone levels	4/93	345/12484	0.2558	0.479081	0.455602	Edn3/Igf2/Gper1/Akr1c14	4
GO:0048598	embryonic morphogenesis	5/93	459/12484	0.256908	0.479661	0.456153	Cdkn1c/Igf2/Nr4a3/Vtn/Nat8f2	5
GO:0010712	regulation of collagen metabolic process	1/93	40/12484	0.258861	0.479661	0.456153	Vsir	1
GO:0031111	negative regulation of microtubule polymerization or depolymerization	1/93	40/12484	0.258861	0.479661	0.456153	Stmn1	1
GO:0035088	establishment or maintenance of apical/basal cell polarity	1/93	40/12484	0.258861	0.479661	0.456153	Tcf15	1
GO:0042698	ovulation cycle	1/93	40/12484	0.258861	0.479661	0.456153	Ptn	1
GO:0048713	regulation of oligodendrocyte differentiation	1/93	40/12484	0.258861	0.479661	0.456153	Ptn	1
GO:0061245	establishment or maintenance of bipolar cell polarity	1/93	40/12484	0.258861	0.479661	0.456153	Tcf15	1
GO:0070098	chemokine-mediated signaling pathway	1/93	40/12484	0.258861	0.479661	0.456153	Cxcl12	1
GO:0086001	cardiac muscle cell action potential	1/93	40/12484	0.258861	0.479661	0.456153	Cav1	1
GO:0097035	regulation of membrane lipid distribution	1/93	40/12484	0.258861	0.479661	0.456153	Plscr4	1
GO:1900449	regulation of glutamate receptor signaling pathway	1/93	40/12484	0.258861	0.479661	0.456153	Klhl24	1
GO:2000351	regulation of endothelial cell apoptotic process	1/93	40/12484	0.258861	0.479661	0.456153	Gper1	1
GO:0019827	stem cell population maintenance	2/93	133/12484	0.260801	0.482402	0.45876	Ptn/Prdm16	2
GO:1902107	positive regulation of leukocyte differentiation	2/93	133/12484	0.260801	0.482402	0.45876	Egr3/Vsir	2
GO:0030534	adult behavior	2/93	134/12484	0.263567	0.484347	0.46061	Nr4a3/Cxcl12	2
GO:0010256	endomembrane system organization	4/93	350/12484	0.264006	0.484347	0.46061	Cav1/Gper1/Plscr4/Dnajc28	4
GO:0007585	respiratory gaseous exchange by respiratory system	1/93	41/12484	0.2644	0.484347	0.46061	Tcf15	1
GO:0016601	Rac protein signal transduction	1/93	41/12484	0.2644	0.484347	0.46061	Eps8l2	1
GO:0031952	regulation of protein autophosphorylation	1/93	41/12484	0.2644	0.484347	0.46061	Cav1	1
GO:0032007	negative regulation of TOR signaling	1/93	41/12484	0.2644	0.484347	0.46061	Epm2a	1
GO:0035272	exocrine system development	1/93	41/12484	0.2644	0.484347	0.46061	Igf2	1
GO:0045687	positive regulation of glial cell differentiation	1/93	41/12484	0.2644	0.484347	0.46061	Ptn	1
GO:0061383	trabecula morphogenesis	1/93	41/12484	0.2644	0.484347	0.46061	Slc40a1	1
GO:0140115	export across plasma membrane	1/93	41/12484	0.2644	0.484347	0.46061	Slc40a1	1
GO:1902667	regulation of axon guidance	1/93	41/12484	0.2644	0.484347	0.46061	Cxcl12	1
GO:0006869	lipid transport	3/93	240/12484	0.26534	0.48522	0.46144	Cav1/Pltp/Plscr4	3
GO:0051480	regulation of cytosolic calcium ion concentration	3/93	240/12484	0.26534	0.48522	0.46144	Cav1/Gstm7/Gper1	3
GO:0002285	lymphocyte activation involved in immune response	2/93	135/12484	0.266332	0.486184	0.462357	Tnfsf13/Tnfsfm13	2
GO:1903034	regulation of response to wounding	2/93	135/12484	0.266332	0.486184	0.462357	Cav1/Ptn	2
GO:0001659	temperature homeostasis	2/93	136/12484	0.269098	0.487166	0.463291	Cav1/Prdm16	2
GO:0006323	DNA packaging	2/93	136/12484	0.269098	0.487166	0.463291	Gper1/H2bc21	2
GO:0043405	regulation of MAP kinase activity	3/93	242/12484	0.269376	0.487166	0.463291	Cav1/Edn3/Tpd52l1	3
GO:0008038	neuron recognition	1/93	42/12484	0.269898	0.487166	0.463291	Bsg	1
GO:0014014	negative regulation of gliogenesis	1/93	42/12484	0.269898	0.487166	0.463291	Ptn	1
GO:0032720	negative regulation of tumor necrosis factor production	1/93	42/12484	0.269898	0.487166	0.463291	Vsir	1
GO:0051055	negative regulation of lipid biosynthetic process	1/93	42/12484	0.269898	0.487166	0.463291	Gper1	1
GO:0072527	pyrimidine-containing compound metabolic process	1/93	42/12484	0.269898	0.487166	0.463291	Nme3	1
GO:0072577	endothelial cell apoptotic process	1/93	42/12484	0.269898	0.487166	0.463291	Gper1	1
GO:0098754	detoxification	1/93	42/12484	0.269898	0.487166	0.463291	Gstm7	1
GO:1902930	regulation of alcohol biosynthetic process	1/93	42/12484	0.269898	0.487166	0.463291	Gper1	1
GO:2000107	negative regulation of leukocyte apoptotic process	1/93	42/12484	0.269898	0.487166	0.463291	Cxcl12	1
GO:2000649	regulation of sodium ion transmembrane transporter activity	1/93	42/12484	0.269898	0.487166	0.463291	Klhl24	1
GO:0043010	camera-type eye development	3/93	243/12484	0.271397	0.489448	0.465461	Bsg/Cdkn1c/Ptn	3
GO:0098727	maintenance of cell number	2/93	137/12484	0.271864	0.489448	0.465461	Ptn/Prdm16	2
GO:2001236	regulation of extrinsic apoptotic signaling pathway	2/93	137/12484	0.271864	0.489448	0.465461	Cav1/Gper1	2
GO:0010506	regulation of autophagy	3/93	244/12484	0.273419	0.491085	0.467017	Epm2a/Bmf/Trim5	3
GO:0001755	neural crest cell migration	1/93	43/12484	0.275355	0.491085	0.467017	Edn3	1
GO:0002720	positive regulation of cytokine production involved in immune response	1/93	43/12484	0.275355	0.491085	0.467017	Nr4a3	1
GO:0006749	glutathione metabolic process	1/93	43/12484	0.275355	0.491085	0.467017	Gstm7	1
GO:0007019	microtubule depolymerization	1/93	43/12484	0.275355	0.491085	0.467017	Stmn1	1
GO:0010463	mesenchymal cell proliferation	1/93	43/12484	0.275355	0.491085	0.467017	Ptn	1
GO:0010830	regulation of myotube differentiation	1/93	43/12484	0.275355	0.491085	0.467017	Cxcl12	1
GO:0034308	primary alcohol metabolic process	1/93	43/12484	0.275355	0.491085	0.467017	Akr1c14	1
GO:0071675	regulation of mononuclear cell migration	1/93	43/12484	0.275355	0.491085	0.467017	Cxcl12	1
GO:0090342	regulation of cell aging	1/93	43/12484	0.275355	0.491085	0.467017	Ypel3	1
GO:1903556	negative regulation of tumor necrosis factor superfamily cytokine production	1/93	43/12484	0.275355	0.491085	0.467017	Vsir	1
GO:0019935	cyclic-nucleotide-mediated signaling	2/93	139/12484	0.277394	0.493178	0.469008	Prkar2b/Gper1	2
GO:0048771	tissue remodeling	2/93	139/12484	0.277394	0.493178	0.469008	Cav1/Ptn	2
GO:0018108	peptidyl-tyrosine phosphorylation	3/93	246/12484	0.277469	0.493178	0.469008	Cav1/Igf2/Vtn	3
GO:0071396	cellular response to lipid	4/93	359/12484	0.278903	0.493178	0.469008	Fbxo32/Gper1/Nr3c2/Plscr4	4
GO:0034612	response to tumor necrosis factor	2/93	140/12484	0.280159	0.493178	0.469008	Gper1/H2bc21	2
GO:0000768	syncytium formation by plasma membrane fusion	1/93	44/12484	0.280772	0.493178	0.469008	Cxcl12	1
GO:0006414	translational elongation	1/93	44/12484	0.280772	0.493178	0.469008	Abtb1	1
GO:0006890	retrograde vesicle-mediated transport, Golgi to endoplasmic reticulum	1/93	44/12484	0.280772	0.493178	0.469008	Dnajc28	1
GO:0009410	response to xenobiotic stimulus	1/93	44/12484	0.280772	0.493178	0.469008	Gstm7	1
GO:0035019	somatic stem cell population maintenance	1/93	44/12484	0.280772	0.493178	0.469008	Prdm16	1
GO:0042246	tissue regeneration	1/93	44/12484	0.280772	0.493178	0.469008	Ptn	1
GO:0048016	inositol phosphate-mediated signaling	1/93	44/12484	0.280772	0.493178	0.469008	Edn3	1
GO:0050433	regulation of catecholamine secretion	1/93	44/12484	0.280772	0.493178	0.469008	Cxcl12	1
GO:0051926	negative regulation of calcium ion transport	1/93	44/12484	0.280772	0.493178	0.469008	Gstm7	1
GO:0060443	mammary gland morphogenesis	1/93	44/12484	0.280772	0.493178	0.469008	Cav1	1
GO:0071622	regulation of granulocyte chemotaxis	1/93	44/12484	0.280772	0.493178	0.469008	Dpp4	1
GO:0097006	regulation of plasma lipoprotein particle levels	1/93	44/12484	0.280772	0.493178	0.469008	Pltp	1
GO:0140253	cell-cell fusion	1/93	44/12484	0.280772	0.493178	0.469008	Cxcl12	1
GO:0002695	negative regulation of leukocyte activation	2/93	141/12484	0.282923	0.495139	0.470873	Vsir/Gper1	2
GO:0045619	regulation of lymphocyte differentiation	2/93	141/12484	0.282923	0.495139	0.470873	Egr3/Vsir	2
GO:0045931	positive regulation of mitotic cell cycle	2/93	141/12484	0.282923	0.495139	0.470873	Edn3/Igf2	2
GO:0018212	peptidyl-tyrosine modification	3/93	249/12484	0.283556	0.495139	0.470873	Cav1/Igf2/Vtn	3
GO:0010035	response to inorganic substance	4/93	362/12484	0.2839	0.495139	0.470873	Cav1/Fosb/Nr4a3/Slc40a1	4
GO:0048285	organelle fission	4/93	362/12484	0.2839	0.495139	0.470873	Cdkn1c/Edn3/Igf2/Rad54b	4
GO:0010594	regulation of endothelial cell migration	2/93	142/12484	0.285686	0.495139	0.470873	Bsg/Igf2	2
GO:0071241	cellular response to inorganic substance	2/93	142/12484	0.285686	0.495139	0.470873	Fosb/Slc40a1	2
GO:0001707	mesoderm formation	1/93	45/12484	0.286149	0.495139	0.470873	Nr4a3	1
GO:0006766	vitamin metabolic process	1/93	45/12484	0.286149	0.495139	0.470873	Pltp	1
GO:0030219	megakaryocyte differentiation	1/93	45/12484	0.286149	0.495139	0.470873	Mturn	1
GO:0045599	negative regulation of fat cell differentiation	1/93	45/12484	0.286149	0.495139	0.470873	Gper1	1
GO:0045744	negative regulation of G protein-coupled receptor signaling pathway	1/93	45/12484	0.286149	0.495139	0.470873	Stmn1	1
GO:0060350	endochondral bone morphogenesis	1/93	45/12484	0.286149	0.495139	0.470873	Alpl	1
GO:0061337	cardiac conduction	1/93	45/12484	0.286149	0.495139	0.470873	Cav1	1
GO:0072678	T cell migration	1/93	45/12484	0.286149	0.495139	0.470873	Cxcl12	1
GO:1900271	regulation of long-term synaptic potentiation	1/93	45/12484	0.286149	0.495139	0.470873	Ptn	1
GO:1903202	negative regulation of oxidative stress-induced cell death	1/93	45/12484	0.286149	0.495139	0.470873	Nr4a3	1
GO:0010563	negative regulation of phosphorus metabolic process	5/93	480/12484	0.28697	0.495741	0.471445	Cav1/Cdkn1c/Epm2a/Prkar2b/Gper1	5
GO:0045936	negative regulation of phosphate metabolic process	5/93	480/12484	0.28697	0.495741	0.471445	Cav1/Cdkn1c/Epm2a/Prkar2b/Gper1	5
GO:0007179	transforming growth factor beta receptor signaling pathway	2/93	143/12484	0.288449	0.497323	0.47295	Cav1/Prdm16	2
GO:0051235	maintenance of location	3/93	252/12484	0.289655	0.497323	0.47295	Cav1/Gstm7/Gper1	3
GO:0043409	negative regulation of MAPK cascade	2/93	144/12484	0.29121	0.497323	0.47295	Cav1/Gper1	2
GO:0050714	positive regulation of protein secretion	2/93	144/12484	0.29121	0.497323	0.47295	Bsg/Gper1	2
GO:0050731	positive regulation of peptidyl-tyrosine phosphorylation	2/93	144/12484	0.29121	0.497323	0.47295	Igf2/Vtn	2
GO:0006954	inflammatory response	5/93	483/12484	0.291323	0.497323	0.47295	Casp12/Ptn/Rps6ka5/Gper1/Cdk19	5
GO:0001756	somitogenesis	1/93	46/12484	0.291486	0.497323	0.47295	Tcf15	1
GO:0006949	syncytium formation	1/93	46/12484	0.291486	0.497323	0.47295	Cxcl12	1
GO:0010665	regulation of cardiac muscle cell apoptotic process	1/93	46/12484	0.291486	0.497323	0.47295	Fbxo32	1
GO:0031103	axon regeneration	1/93	46/12484	0.291486	0.497323	0.47295	Ptn	1
GO:0043647	inositol phosphate metabolic process	1/93	46/12484	0.291486	0.497323	0.47295	Gper1	1
GO:0050432	catecholamine secretion	1/93	46/12484	0.291486	0.497323	0.47295	Cxcl12	1
GO:1900408	negative regulation of cellular response to oxidative stress	1/93	46/12484	0.291486	0.497323	0.47295	Nr4a3	1
GO:1904888	cranial skeletal system development	1/93	46/12484	0.291486	0.497323	0.47295	Irf6	1
GO:2000514	regulation of CD4-positive, alpha-beta T cell activation	1/93	46/12484	0.291486	0.497323	0.47295	Vsir	1
GO:0018105	peptidyl-serine phosphorylation	3/93	253/12484	0.29169	0.497323	0.47295	Cav1/Epm2a/Rps6ka5	3
GO:0007266	Rho protein signal transduction	2/93	145/12484	0.29397	0.500395	0.475871	Stmn1/Eps8l2	2
GO:0051017	actin filament bundle assembly	2/93	145/12484	0.29397	0.500395	0.475871	Stmn1/Aif1l	2
GO:0051346	negative regulation of hydrolase activity	3/93	255/12484	0.295764	0.500702	0.476164	Epm2a/Vtn/Itih5	3
GO:0060047	heart contraction	2/93	146/12484	0.296729	0.500702	0.476164	Cav1/Edn3	2
GO:0007492	endoderm development	1/93	47/12484	0.296783	0.500702	0.476164	Vtn	1
GO:0042551	neuron maturation	1/93	47/12484	0.296783	0.500702	0.476164	Cdkn1c	1
GO:0046530	photoreceptor cell differentiation	1/93	47/12484	0.296783	0.500702	0.476164	Ptn	1
GO:0050906	detection of stimulus involved in sensory perception	1/93	47/12484	0.296783	0.500702	0.476164	Cxcl12	1
GO:0051438	regulation of ubiquitin-protein transferase activity	1/93	47/12484	0.296783	0.500702	0.476164	Epm2a	1
GO:0071867	response to monoamine	1/93	47/12484	0.296783	0.500702	0.476164	Nr4a3	1
GO:0071868	cellular response to monoamine stimulus	1/93	47/12484	0.296783	0.500702	0.476164	Nr4a3	1
GO:0071869	response to catecholamine	1/93	47/12484	0.296783	0.500702	0.476164	Nr4a3	1
GO:0071870	cellular response to catecholamine stimulus	1/93	47/12484	0.296783	0.500702	0.476164	Nr4a3	1
GO:0072657	protein localization to membrane	5/93	487/12484	0.297146	0.50091	0.476361	Bsg/Epm2a/Ptn/Lypd1/Gper1	5
GO:0006109	regulation of carbohydrate metabolic process	2/93	147/12484	0.299486	0.503015	0.478363	Igf2/Gper1	2
GO:0048839	inner ear development	2/93	147/12484	0.299486	0.503015	0.478363	Mycl/Nr4a3	2
GO:0061572	actin filament bundle organization	2/93	147/12484	0.299486	0.503015	0.478363	Stmn1/Aif1l	2
GO:0006342	chromatin silencing	1/93	48/12484	0.302042	0.503015	0.478363	H2aw	1
GO:0007584	response to nutrient	1/93	48/12484	0.302042	0.503015	0.478363	Bche	1
GO:0015807	L-amino acid transport	1/93	48/12484	0.302042	0.503015	0.478363	Epm2a	1
GO:0031641	regulation of myelination	1/93	48/12484	0.302042	0.503015	0.478363	Ptn	1
GO:0042509	regulation of tyrosine phosphorylation of STAT protein	1/93	48/12484	0.302042	0.503015	0.478363	Cav1	1
GO:0045576	mast cell activation	1/93	48/12484	0.302042	0.503015	0.478363	Nr4a3	1
GO:0045682	regulation of epidermis development	1/93	48/12484	0.302042	0.503015	0.478363	Mycl	1
GO:0045773	positive regulation of axon extension	1/93	48/12484	0.302042	0.503015	0.478363	Cxcl12	1
GO:0045824	negative regulation of innate immune response	1/93	48/12484	0.302042	0.503015	0.478363	Igf2	1
GO:0050922	negative regulation of chemotaxis	1/93	48/12484	0.302042	0.503015	0.478363	Dpp4	1
GO:0099601	regulation of neurotransmitter receptor activity	1/93	48/12484	0.302042	0.503015	0.478363	Klhl24	1
GO:0022408	negative regulation of cell-cell adhesion	2/93	148/12484	0.302242	0.503015	0.478363	Cxcl12/Vsir	2
GO:2001242	regulation of intrinsic apoptotic signaling pathway	2/93	148/12484	0.302242	0.503015	0.478363	Cav1/Cxcl12	2
GO:0006006	glucose metabolic process	2/93	149/12484	0.304996	0.505736	0.480951	Car5a/Igf2	2
GO:0007178	transmembrane receptor protein serine/threonine kinase signaling pathway	3/93	260/12484	0.305966	0.505736	0.480951	Cav1/Prdm16/Vsir	3
GO:0040013	negative regulation of locomotion	3/93	260/12484	0.305966	0.505736	0.480951	Dpp4/Ptn/Cxcl12	3
GO:0007528	neuromuscular junction development	1/93	49/12484	0.307261	0.505736	0.480951	Ptn	1
GO:0010659	cardiac muscle cell apoptotic process	1/93	49/12484	0.307261	0.505736	0.480951	Fbxo32	1
GO:0035065	regulation of histone acetylation	1/93	49/12484	0.307261	0.505736	0.480951	Rps6ka5	1
GO:0043949	regulation of cAMP-mediated signaling	1/93	49/12484	0.307261	0.505736	0.480951	Prkar2b	1
GO:0048260	positive regulation of receptor-mediated endocytosis	1/93	49/12484	0.307261	0.505736	0.480951	Vtn	1
GO:0048332	mesoderm morphogenesis	1/93	49/12484	0.307261	0.505736	0.480951	Nr4a3	1
GO:0055117	regulation of cardiac muscle contraction	1/93	49/12484	0.307261	0.505736	0.480951	Cav1	1
GO:0060042	retina morphogenesis in camera-type eye	1/93	49/12484	0.307261	0.505736	0.480951	Ptn	1
GO:0070613	regulation of protein processing	1/93	49/12484	0.307261	0.505736	0.480951	Ldlrad3	1
GO:1902305	regulation of sodium ion transmembrane transport	1/93	49/12484	0.307261	0.505736	0.480951	Klhl24	1
GO:1902883	negative regulation of response to oxidative stress	1/93	49/12484	0.307261	0.505736	0.480951	Nr4a3	1
GO:0016032	viral process	3/93	261/12484	0.308009	0.506568	0.481742	Bsg/Cav1/Trim5	3
GO:0051271	negative regulation of cellular component movement	3/93	262/12484	0.310052	0.508661	0.483732	Dpp4/Ptn/Cxcl12	3
GO:0007269	neurotransmitter secretion	2/93	151/12484	0.310498	0.508661	0.483732	Edn3/Nr3c2	2
GO:0099643	signal release from synapse	2/93	151/12484	0.310498	0.508661	0.483732	Edn3/Nr3c2	2
GO:0010171	body morphogenesis	1/93	50/12484	0.312442	0.508661	0.483732	Crispld1	1
GO:0042130	negative regulation of T cell proliferation	1/93	50/12484	0.312442	0.508661	0.483732	Vsir	1
GO:0050732	negative regulation of peptidyl-tyrosine phosphorylation	1/93	50/12484	0.312442	0.508661	0.483732	Cav1	1
GO:0051155	positive regulation of striated muscle cell differentiation	1/93	50/12484	0.312442	0.508661	0.483732	Cxcl12	1
GO:0060324	face development	1/93	50/12484	0.312442	0.508661	0.483732	Crispld1	1
GO:0070265	necrotic cell death	1/93	50/12484	0.312442	0.508661	0.483732	Cav1	1
GO:0071156	regulation of cell cycle arrest	1/93	50/12484	0.312442	0.508661	0.483732	Gper1	1
GO:1901264	carbohydrate derivative transport	1/93	50/12484	0.312442	0.508661	0.483732	Pltp	1
GO:1990868	response to chemokine	1/93	50/12484	0.312442	0.508661	0.483732	Cxcl12	1
GO:1990869	cellular response to chemokine	1/93	50/12484	0.312442	0.508661	0.483732	Cxcl12	1
GO:0061061	muscle structure development	5/93	498/12484	0.313261	0.509597	0.484622	Cav1/Igf2/Cxcl12/Tcf15/Gper1	5
GO:0050727	regulation of inflammatory response	3/93	264/12484	0.314141	0.510631	0.485606	Casp12/Gper1/Cdk19	3
GO:0007260	tyrosine phosphorylation of STAT protein	1/93	51/12484	0.317585	0.512645	0.487521	Cav1	1
GO:0009247	glycolipid biosynthetic process	1/93	51/12484	0.317585	0.512645	0.487521	St6galnac3	1
GO:0043536	positive regulation of blood vessel endothelial cell migration	1/93	51/12484	0.317585	0.512645	0.487521	Igf2	1
GO:0046580	negative regulation of Ras protein signal transduction	1/93	51/12484	0.317585	0.512645	0.487521	Stmn1	1
GO:0050886	endocrine process	1/93	51/12484	0.317585	0.512645	0.487521	Edn3	1
GO:0070828	heterochromatin organization	1/93	51/12484	0.317585	0.512645	0.487521	Prdm16	1
GO:0086003	cardiac muscle cell contraction	1/93	51/12484	0.317585	0.512645	0.487521	Cav1	1
GO:1903317	regulation of protein maturation	1/93	51/12484	0.317585	0.512645	0.487521	Ldlrad3	1
GO:1903902	positive regulation of viral life cycle	1/93	51/12484	0.317585	0.512645	0.487521	Bsg	1
GO:0043491	protein kinase B signaling	2/93	154/12484	0.318735	0.514105	0.488909	Igf2/Gper1	2
GO:0045786	negative regulation of cell cycle	4/93	383/12484	0.319228	0.514502	0.489287	Cdkn1c/Epm2a/Irf6/Gper1	4
GO:0003015	heart process	2/93	155/12484	0.321476	0.517292	0.49194	Cav1/Edn3	2
GO:0002042	cell migration involved in sprouting angiogenesis	1/93	52/12484	0.322689	0.517292	0.49194	Egr3	1
GO:0021766	hippocampus development	1/93	52/12484	0.322689	0.517292	0.49194	Nr4a3	1
GO:0035924	cellular response to vascular endothelial growth factor stimulus	1/93	52/12484	0.322689	0.517292	0.49194	Egr3	1
GO:0043299	leukocyte degranulation	1/93	52/12484	0.322689	0.517292	0.49194	Nr4a3	1
GO:0046173	polyol biosynthetic process	1/93	52/12484	0.322689	0.517292	0.49194	Gper1	1
GO:0048644	muscle organ morphogenesis	1/93	52/12484	0.322689	0.517292	0.49194	Tcf15	1
GO:0043122	regulation of I-kappaB kinase/NF-kappaB signaling	2/93	156/12484	0.324215	0.518942	0.493509	Card6/Trim5	2
GO:0120032	regulation of plasma membrane bounded cell projection assembly	2/93	156/12484	0.324215	0.518942	0.493509	Cav1/Eps8l2	2
GO:0060491	regulation of cell projection assembly	2/93	157/12484	0.32695	0.522921	0.497293	Cav1/Eps8l2	2
GO:0001676	long-chain fatty acid metabolic process	1/93	53/12484	0.327756	0.52301	0.497378	Gstm7	1
GO:0006094	gluconeogenesis	1/93	53/12484	0.327756	0.52301	0.497378	Car5a	1
GO:0031016	pancreas development	1/93	53/12484	0.327756	0.52301	0.497378	Igf2	1
GO:0071824	protein-DNA complex subunit organization	2/93	159/12484	0.332414	0.528236	0.502347	H2aw/H2bc21	2
GO:0006029	proteoglycan metabolic process	1/93	54/12484	0.332785	0.528236	0.502347	Spock2	1
GO:0007405	neuroblast proliferation	1/93	54/12484	0.332785	0.528236	0.502347	Ptn	1
GO:0030500	regulation of bone mineralization	1/93	54/12484	0.332785	0.528236	0.502347	Ptn	1
GO:1903078	positive regulation of protein localization to plasma membrane	1/93	54/12484	0.332785	0.528236	0.502347	Gper1	1
GO:1905207	regulation of cardiocyte differentiation	1/93	54/12484	0.332785	0.528236	0.502347	Gper1	1
GO:0043410	positive regulation of MAPK cascade	4/93	391/12484	0.332799	0.528236	0.502347	Edn3/Igf2/Tpd52l1/Gper1	4
GO:0050866	negative regulation of cell activation	2/93	160/12484	0.335141	0.528656	0.502747	Vsir/Gper1	2
GO:1904018	positive regulation of vasculature development	2/93	160/12484	0.335141	0.528656	0.502747	Igf2/Gper1	2
GO:0009896	positive regulation of catabolic process	4/93	393/12484	0.336197	0.528656	0.502747	Cav1/Epm2a/Vsir/Trim5	4
GO:0001654	eye development	3/93	275/12484	0.336644	0.528656	0.502747	Bsg/Cdkn1c/Ptn	3
GO:0001910	regulation of leukocyte mediated cytotoxicity	1/93	55/12484	0.337777	0.528656	0.502747	Igf2	1
GO:0003333	amino acid transmembrane transport	1/93	55/12484	0.337777	0.528656	0.502747	Epm2a	1
GO:0007422	peripheral nervous system development	1/93	55/12484	0.337777	0.528656	0.502747	Egr3	1
GO:0009206	purine ribonucleoside triphosphate biosynthetic process	1/93	55/12484	0.337777	0.528656	0.502747	Nme3	1
GO:0015800	acidic amino acid transport	1/93	55/12484	0.337777	0.528656	0.502747	Epm2a	1
GO:0031102	neuron projection regeneration	1/93	55/12484	0.337777	0.528656	0.502747	Ptn	1
GO:0042058	regulation of epidermal growth factor receptor signaling pathway	1/93	55/12484	0.337777	0.528656	0.502747	Gper1	1
GO:0050795	regulation of behavior	1/93	55/12484	0.337777	0.528656	0.502747	Nr4a3	1
GO:0051937	catecholamine transport	1/93	55/12484	0.337777	0.528656	0.502747	Cxcl12	1
GO:0060563	neuroepithelial cell differentiation	1/93	55/12484	0.337777	0.528656	0.502747	Mycl	1
GO:0097194	execution phase of apoptosis	1/93	55/12484	0.337777	0.528656	0.502747	Gper1	1
GO:0097755	positive regulation of blood vessel diameter	1/93	55/12484	0.337777	0.528656	0.502747	Gper1	1
GO:1903036	positive regulation of response to wounding	1/93	55/12484	0.337777	0.528656	0.502747	Ptn	1
GO:0048705	skeletal system morphogenesis	2/93	161/12484	0.337865	0.528656	0.502747	Alpl/Tcf15	2
GO:1903522	regulation of blood circulation	2/93	161/12484	0.337865	0.528656	0.502747	Cav1/Edn3	2
GO:0002793	positive regulation of peptide secretion	2/93	162/12484	0.340586	0.531954	0.505883	Bsg/Gper1	2
GO:0050670	regulation of lymphocyte proliferation	2/93	162/12484	0.340586	0.531954	0.505883	Igf2/Vsir	2
GO:1901342	regulation of vasculature development	3/93	277/12484	0.340735	0.531954	0.505883	Igf2/Ptn/Gper1	3
GO:0006942	regulation of striated muscle contraction	1/93	56/12484	0.342733	0.532366	0.506275	Cav1	1
GO:0009145	purine nucleoside triphosphate biosynthetic process	1/93	56/12484	0.342733	0.532366	0.506275	Nme3	1
GO:0019319	hexose biosynthetic process	1/93	56/12484	0.342733	0.532366	0.506275	Car5a	1
GO:0034754	cellular hormone metabolic process	1/93	56/12484	0.342733	0.532366	0.506275	Akr1c14	1
GO:0050885	neuromuscular process controlling balance	1/93	56/12484	0.342733	0.532366	0.506275	Nr4a3	1
GO:2000378	negative regulation of reactive oxygen species metabolic process	1/93	56/12484	0.342733	0.532366	0.506275	Cav1	1
GO:0042063	gliogenesis	3/93	278/12484	0.34278	0.532366	0.506275	Epm2a/Ptn/Vtn	3
GO:0050792	regulation of viral process	2/93	163/12484	0.343303	0.532782	0.506671	Bsg/Trim5	2
GO:0150063	visual system development	3/93	279/12484	0.344825	0.533984	0.507814	Bsg/Cdkn1c/Ptn	3
GO:0032944	regulation of mononuclear cell proliferation	2/93	164/12484	0.346017	0.533984	0.507814	Igf2/Vsir	2
GO:0048880	sensory system development	3/93	280/12484	0.346869	0.533984	0.507814	Bsg/Cdkn1c/Ptn	3
GO:0002088	lens development in camera-type eye	1/93	57/12484	0.347651	0.533984	0.507814	Cdkn1c	1
GO:0003073	regulation of systemic arterial blood pressure	1/93	57/12484	0.347651	0.533984	0.507814	Edn3	1
GO:0007586	digestion	1/93	57/12484	0.347651	0.533984	0.507814	Cyp39a1	1
GO:0009201	ribonucleoside triphosphate biosynthetic process	1/93	57/12484	0.347651	0.533984	0.507814	Nme3	1
GO:0030032	lamellipodium assembly	1/93	57/12484	0.347651	0.533984	0.507814	Ablim1	1
GO:0030317	flagellated sperm motility	1/93	57/12484	0.347651	0.533984	0.507814	Pltp	1
GO:0034121	regulation of toll-like receptor signaling pathway	1/93	57/12484	0.347651	0.533984	0.507814	Cav1	1
GO:0045428	regulation of nitric oxide biosynthetic process	1/93	57/12484	0.347651	0.533984	0.507814	Cav1	1
GO:0045814	negative regulation of gene expression, epigenetic	1/93	57/12484	0.347651	0.533984	0.507814	H2aw	1
GO:1901655	cellular response to ketone	1/93	57/12484	0.347651	0.533984	0.507814	Fbxo32	1
GO:2001259	positive regulation of cation channel activity	1/93	57/12484	0.347651	0.533984	0.507814	Gstm7	1
GO:0010876	lipid localization	3/93	281/12484	0.348913	0.535529	0.509284	Cav1/Pltp/Plscr4	3
GO:0009582	detection of abiotic stimulus	1/93	58/12484	0.352533	0.536753	0.510448	Cxcl12	1
GO:0030193	regulation of blood coagulation	1/93	58/12484	0.352533	0.536753	0.510448	Cav1	1
GO:0045123	cellular extravasation	1/93	58/12484	0.352533	0.536753	0.510448	Cxcl12	1
GO:0045600	positive regulation of fat cell differentiation	1/93	58/12484	0.352533	0.536753	0.510448	Prdm16	1
GO:0050810	regulation of steroid biosynthetic process	1/93	58/12484	0.352533	0.536753	0.510448	Igf2	1
GO:0051058	negative regulation of small GTPase mediated signal transduction	1/93	58/12484	0.352533	0.536753	0.510448	Stmn1	1
GO:0060113	inner ear receptor cell differentiation	1/93	58/12484	0.352533	0.536753	0.510448	Mycl	1
GO:0070509	calcium ion import	1/93	58/12484	0.352533	0.536753	0.510448	Cxcl12	1
GO:0097722	sperm motility	1/93	58/12484	0.352533	0.536753	0.510448	Pltp	1
GO:1900046	regulation of hemostasis	1/93	58/12484	0.352533	0.536753	0.510448	Cav1	1
GO:2000756	regulation of peptidyl-lysine acetylation	1/93	58/12484	0.352533	0.536753	0.510448	Rps6ka5	1
GO:0001503	ossification	3/93	283/12484	0.352999	0.537072	0.510751	Alpl/Igf2/Ptn	3
GO:0048639	positive regulation of developmental growth	2/93	167/12484	0.354138	0.537481	0.51114	Igf2/Cxcl12	2
GO:0032102	negative regulation of response to external stimulus	3/93	284/12484	0.355041	0.537481	0.51114	Dpp4/Igf2/Gper1	3
GO:0009617	response to bacterium	4/93	405/12484	0.35662	0.537481	0.51114	Cav1/Thrsp/Plscr4/H2bc21	4
GO:1902275	regulation of chromatin organization	2/93	168/12484	0.356837	0.537481	0.51114	Igf2/Rps6ka5	2
GO:0031589	cell-substrate adhesion	3/93	285/12484	0.357083	0.537481	0.51114	Ptn/Vtn/Spock2	3
GO:0006334	nucleosome assembly	1/93	59/12484	0.357379	0.537481	0.51114	H2bc21	1
GO:0009581	detection of external stimulus	1/93	59/12484	0.357379	0.537481	0.51114	Cxcl12	1
GO:0022029	telencephalon cell migration	1/93	59/12484	0.357379	0.537481	0.51114	Cxcl12	1
GO:0032507	maintenance of protein location in cell	1/93	59/12484	0.357379	0.537481	0.51114	Cav1	1
GO:0033209	tumor necrosis factor-mediated signaling pathway	1/93	59/12484	0.357379	0.537481	0.51114	H2bc21	1
GO:0046364	monosaccharide biosynthetic process	1/93	59/12484	0.357379	0.537481	0.51114	Car5a	1
GO:0050830	defense response to Gram-positive bacterium	1/93	59/12484	0.357379	0.537481	0.51114	H2bc21	1
GO:0055072	iron ion homeostasis	1/93	59/12484	0.357379	0.537481	0.51114	Slc40a1	1
GO:1901019	regulation of calcium ion transmembrane transporter activity	1/93	59/12484	0.357379	0.537481	0.51114	Gstm7	1
GO:1901184	regulation of ERBB signaling pathway	1/93	59/12484	0.357379	0.537481	0.51114	Gper1	1
GO:2001244	positive regulation of intrinsic apoptotic signaling pathway	1/93	59/12484	0.357379	0.537481	0.51114	Cav1	1
GO:0031348	negative regulation of defense response	2/93	169/12484	0.359533	0.538956	0.512543	Igf2/Gper1	2
GO:0042692	muscle cell differentiation	3/93	287/12484	0.361163	0.538956	0.512543	Igf2/Cxcl12/Gper1	3
GO:0014068	positive regulation of phosphatidylinositol 3-kinase signaling	1/93	60/12484	0.362189	0.538956	0.512543	Gper1	1
GO:0030968	endoplasmic reticulum unfolded protein response	1/93	60/12484	0.362189	0.538956	0.512543	Casp12	1
GO:0032024	positive regulation of insulin secretion	1/93	60/12484	0.362189	0.538956	0.512543	Gper1	1
GO:0032418	lysosome localization	1/93	60/12484	0.362189	0.538956	0.512543	Nr4a3	1
GO:0046626	regulation of insulin receptor signaling pathway	1/93	60/12484	0.362189	0.538956	0.512543	Igf2	1
GO:0046888	negative regulation of hormone secretion	1/93	60/12484	0.362189	0.538956	0.512543	Edn3	1
GO:0048008	platelet-derived growth factor receptor signaling pathway	1/93	60/12484	0.362189	0.538956	0.512543	Nr4a3	1
GO:0048477	oogenesis	1/93	60/12484	0.362189	0.538956	0.512543	Ptn	1
GO:0051145	smooth muscle cell differentiation	1/93	60/12484	0.362189	0.538956	0.512543	Gper1	1
GO:0061053	somite development	1/93	60/12484	0.362189	0.538956	0.512543	Tcf15	1
GO:1901224	positive regulation of NIK/NF-kappaB signaling	1/93	60/12484	0.362189	0.538956	0.512543	Nr3c2	1
GO:1904377	positive regulation of protein localization to cell periphery	1/93	60/12484	0.362189	0.538956	0.512543	Gper1	1
GO:0061136	regulation of proteasomal protein catabolic process	2/93	170/12484	0.362224	0.538956	0.512543	Cav1/Epm2a	2
GO:0030522	intracellular receptor signaling pathway	2/93	171/12484	0.364911	0.541769	0.515218	Gper1/Nr3c2	2
GO:0002260	lymphocyte homeostasis	1/93	61/12484	0.366963	0.541769	0.515218	Slc40a1	1
GO:0016239	positive regulation of macroautophagy	1/93	61/12484	0.366963	0.541769	0.515218	Epm2a	1
GO:0032945	negative regulation of mononuclear cell proliferation	1/93	61/12484	0.366963	0.541769	0.515218	Vsir	1
GO:0043113	receptor clustering	1/93	61/12484	0.366963	0.541769	0.515218	Ptn	1
GO:0043407	negative regulation of MAP kinase activity	1/93	61/12484	0.366963	0.541769	0.515218	Cav1	1
GO:0048678	response to axon injury	1/93	61/12484	0.366963	0.541769	0.515218	Ptn	1
GO:0050672	negative regulation of lymphocyte proliferation	1/93	61/12484	0.366963	0.541769	0.515218	Vsir	1
GO:0050818	regulation of coagulation	1/93	61/12484	0.366963	0.541769	0.515218	Cav1	1
GO:0060976	coronary vasculature development	1/93	61/12484	0.366963	0.541769	0.515218	Gper1	1
GO:0061180	mammary gland epithelium development	1/93	61/12484	0.366963	0.541769	0.515218	Irf6	1
GO:0045637	regulation of myeloid cell differentiation	2/93	172/12484	0.367595	0.542319	0.51574	Mturn/Prdm16	2
GO:0001666	response to hypoxia	2/93	173/12484	0.370274	0.544538	0.517851	Cav1/Dpp4	2
GO:0071560	cellular response to transforming growth factor beta stimulus	2/93	173/12484	0.370274	0.544538	0.517851	Cav1/Prdm16	2
GO:0006919	activation of cysteine-type endopeptidase activity involved in apoptotic process	1/93	62/12484	0.371702	0.544538	0.517851	Atp2a3	1
GO:0007589	body fluid secretion	1/93	62/12484	0.371702	0.544538	0.517851	Cav1	1
GO:0018958	phenol-containing compound metabolic process	1/93	62/12484	0.371702	0.544538	0.517851	Ddc	1
GO:0021885	forebrain cell migration	1/93	62/12484	0.371702	0.544538	0.517851	Cxcl12	1
GO:0030216	keratinocyte differentiation	1/93	62/12484	0.371702	0.544538	0.517851	Irf6	1
GO:0050805	negative regulation of synaptic transmission	1/93	62/12484	0.371702	0.544538	0.517851	Bche	1
GO:0061097	regulation of protein tyrosine kinase activity	1/93	62/12484	0.371702	0.544538	0.517851	Cav1	1
GO:0071347	cellular response to interleukin-1	1/93	62/12484	0.371702	0.544538	0.517851	Rps6ka5	1
GO:0120031	plasma membrane bounded cell projection assembly	4/93	415/12484	0.373649	0.547007	0.520199	Cav1/Eps8l2/Aif1l/Ablim1	4
GO:0006690	icosanoid metabolic process	1/93	63/12484	0.376406	0.549122	0.52221	Akr1c14	1
GO:0006885	regulation of pH	1/93	63/12484	0.376406	0.549122	0.52221	Car4	1
GO:0042490	mechanoreceptor differentiation	1/93	63/12484	0.376406	0.549122	0.52221	Mycl	1
GO:0071277	cellular response to calcium ion	1/93	63/12484	0.376406	0.549122	0.52221	Fosb	1
GO:2001021	negative regulation of response to DNA damage stimulus	1/93	63/12484	0.376406	0.549122	0.52221	Cxcl12	1
GO:0007281	germ cell development	2/93	176/12484	0.378284	0.549563	0.52263	Ptn/Cxcl12	2
GO:0043406	positive regulation of MAP kinase activity	2/93	176/12484	0.378284	0.549563	0.52263	Edn3/Tpd52l1	2
GO:0070507	regulation of microtubule cytoskeleton organization	2/93	176/12484	0.378284	0.549563	0.52263	Cav1/Stmn1	2
GO:0070663	regulation of leukocyte proliferation	2/93	176/12484	0.378284	0.549563	0.52263	Igf2/Vsir	2
GO:0071103	DNA conformation change	2/93	176/12484	0.378284	0.549563	0.52263	Gper1/H2bc21	2
GO:0071559	response to transforming growth factor beta	2/93	176/12484	0.378284	0.549563	0.52263	Cav1/Prdm16	2
GO:0019318	hexose metabolic process	2/93	177/12484	0.380945	0.549799	0.522854	Car5a/Igf2	2
GO:0036293	response to decreased oxygen levels	2/93	177/12484	0.380945	0.549799	0.522854	Cav1/Dpp4	2
GO:0000281	mitotic cytokinesis	1/93	64/12484	0.381075	0.549799	0.522854	Stmn1	1
GO:0009142	nucleoside triphosphate biosynthetic process	1/93	64/12484	0.381075	0.549799	0.522854	Nme3	1
GO:0010923	negative regulation of phosphatase activity	1/93	64/12484	0.381075	0.549799	0.522854	Epm2a	1
GO:0014032	neural crest cell development	1/93	64/12484	0.381075	0.549799	0.522854	Edn3	1
GO:0051899	membrane depolarization	1/93	64/12484	0.381075	0.549799	0.522854	Cav1	1
GO:0060294	cilium movement involved in cell motility	1/93	64/12484	0.381075	0.549799	0.522854	Pltp	1
GO:0070664	negative regulation of leukocyte proliferation	1/93	64/12484	0.381075	0.549799	0.522854	Vsir	1
GO:0071674	mononuclear cell migration	1/93	64/12484	0.381075	0.549799	0.522854	Cxcl12	1
GO:0007283	spermatogenesis	3/93	297/12484	0.381507	0.550044	0.523087	Bsg/Gamt/Tdrp	3
GO:0000079	regulation of cyclin-dependent protein serine/threonine kinase activity	1/93	65/12484	0.385709	0.553812	0.52667	Cdkn1c	1
GO:0006809	nitric oxide biosynthetic process	1/93	65/12484	0.385709	0.553812	0.52667	Cav1	1
GO:0032649	regulation of interferon-gamma production	1/93	65/12484	0.385709	0.553812	0.52667	Vsir	1
GO:0034404	nucleobase-containing small molecule biosynthetic process	1/93	65/12484	0.385709	0.553812	0.52667	Nme3	1
GO:0042306	regulation of protein import into nucleus	1/93	65/12484	0.385709	0.553812	0.52667	Epm2a	1
GO:0110110	positive regulation of animal organ morphogenesis	1/93	65/12484	0.385709	0.553812	0.52667	Ptn	1
GO:0007249	I-kappaB kinase/NF-kappaB signaling	2/93	179/12484	0.386254	0.554213	0.527052	Card6/Trim5	2
GO:0044403	symbiotic process	3/93	301/12484	0.389611	0.557737	0.530403	Bsg/Cav1/Trim5	3
GO:0002275	myeloid cell activation involved in immune response	1/93	66/12484	0.39031	0.557737	0.530403	Nr4a3	1
GO:0006835	dicarboxylic acid transport	1/93	66/12484	0.39031	0.557737	0.530403	Epm2a	1
GO:0015844	monoamine transport	1/93	66/12484	0.39031	0.557737	0.530403	Cxcl12	1
GO:0070167	regulation of biomineral tissue development	1/93	66/12484	0.39031	0.557737	0.530403	Ptn	1
GO:0110149	regulation of biomineralization	1/93	66/12484	0.39031	0.557737	0.530403	Ptn	1
GO:0030031	cell projection assembly	4/93	426/12484	0.39235	0.560271	0.532813	Cav1/Eps8l2/Aif1l/Ablim1	4
GO:0015672	monovalent inorganic cation transport	3/93	303/12484	0.393653	0.560815	0.53333	Cav1/Edn3/Klhl24	3
GO:0031397	negative regulation of protein ubiquitination	1/93	67/12484	0.394876	0.560815	0.53333	Cav1	1
GO:0032272	negative regulation of protein polymerization	1/93	67/12484	0.394876	0.560815	0.53333	Stmn1	1
GO:0033077	T cell differentiation in thymus	1/93	67/12484	0.394876	0.560815	0.53333	Egr3	1
GO:0035282	segmentation	1/93	67/12484	0.394876	0.560815	0.53333	Tcf15	1
GO:0051865	protein autoubiquitination	1/93	67/12484	0.394876	0.560815	0.53333	Klhl24	1
GO:0072091	regulation of stem cell proliferation	1/93	67/12484	0.394876	0.560815	0.53333	Ptn	1
GO:1903201	regulation of oxidative stress-induced cell death	1/93	67/12484	0.394876	0.560815	0.53333	Nr4a3	1
GO:0051052	regulation of DNA metabolic process	3/93	304/12484	0.395672	0.561565	0.534043	Tnfsf13/Gper1/Tnfsfm13	3
GO:0030100	regulation of endocytosis	2/93	183/12484	0.396811	0.561911	0.534372	Cav1/Vtn	2
GO:0031347	regulation of defense response	4/93	430/12484	0.399136	0.561911	0.534372	Casp12/Igf2/Gper1/Cdk19	4
GO:0001539	cilium or flagellum-dependent cell motility	1/93	68/12484	0.399408	0.561911	0.534372	Pltp	1
GO:0001738	morphogenesis of a polarized epithelium	1/93	68/12484	0.399408	0.561911	0.534372	Tcf15	1
[truncated: 614 more rows]
